# Supplementary material for: Flubendazole inhibits PD-1 and suppresses melanoma growth in immunocompetent mice
Source: J Transl Med. 2023 Jul 14;21:467. doi: 10.1186/s12967-023-04289-y (PMC10349441; doi:10.1186/s12967-023-04289-y)
Supplement: Supplementary file 1 — Additional file 1: Table S1. Pool of 14475 genes in bioinformatics analysis of RNA-seq data showing 12259 protein coding and 2216 non-protein coding genes. RNA-seq was performed with total RNA prepared from Jurkat T cells treated with 10 µM FLU for 4 h [file 12967_2023_4289_MOESM1_ESM.xlsx]

## Sheet: TreatvsCon_voom.tr12.df
	Symbol	Entrez	gene_biotype	logFC	AveExpr	t	P.Value	adj.P.Val	FC
ENPP1	ENPP1	5167	protein_coding	3.83326	6.69789	117.957	2.56646e-25	3.71495e-21	14.2537
PRKCE	PRKCE	5581	protein_coding	2.63279	5.90344	77.4786	2.05403e-22	1.48661e-18	6.20223
TUBB	TUBB	203068	protein_coding	-1.59671	10.2963	-70.0721	9.94622e-22	4.27475e-18	0.330631
RASSF8	RASSF8	11228	protein_coding	2.22909	6.75628	69.399	1.18128e-21	4.27475e-18	4.68837
TUBA1B	TUBA1B	NA	protein_coding	-1.55225	9.05453	-62.0009	7.0686e-21	2.04636e-17	0.340978
CABLES1	CABLES1	91768	protein_coding	3.31451	4.70651	58.2849	2.04275e-20	4.92814e-17	9.94871
BACH2	BACH2	60468	protein_coding	1.86473	7.32155	53.8579	6.78117e-20	1.40225e-16	3.64201
PDE4D	PDE4D	5144	protein_coding	2.544	5.25339	50.0111	2.27482e-19	4.116e-16	5.83205
TUBB4B	TUBB4B	NA	protein_coding	-1.50417	7.57112	-48.3407	3.79238e-19	6.03802e-16	0.352532
SV2C	SV2C	22987	protein_coding	2.97253	4.12991	48.2142	4.17135e-19	6.03802e-16	7.84912
B4GALT1	B4GALT1	2683	protein_coding	1.61112	6.66677	46.3128	7.53362e-19	9.91356e-16	3.05489
TUBA1C	TUBA1C	84790	protein_coding	-1.40558	7.39327	-45.2969	1.07063e-18	1.29144e-15	0.377465
CHRNA3	CHRNA3	1136	protein_coding	1.46356	6.49399	43.521	2.02864e-18	2.25881e-15	2.75787
ATP6V0A4	ATP6V0A4	50617	protein_coding	3.0049	3.94649	42.5065	3.12535e-18	3.23138e-15	8.02723
TUBBP1	TUBBP1	NA	transcribed_processed_pseudogene	-1.65841	6.47752	-39.3098	1.03095e-17	9.06804e-15	0.316789
ARHGAP29	ARHGAP29	9411	protein_coding	2.4832	3.81618	39.2569	1.08217e-17	9.06804e-15	5.59138
KLF2	KLF2	10365	protein_coding	-1.6275	5.18751	-39.1753	1.0882e-17	9.06804e-15	0.323648
PPP1R16B	PPP1R16B	26051	protein_coding	1.3339	6.81844	39.0786	1.12763e-17	9.06804e-15	2.52083
CD40LG	CD40LG	959	protein_coding	-1.17842	6.96432	-38.7955	1.26483e-17	9.63602e-15	0.441836
FAT1	FAT1	2195	protein_coding	1.10514	9.29897	37.9849	1.76986e-17	1.28094e-14	2.1512
DMBT1	DMBT1	1755	protein_coding	2.29773	3.91458	37.5766	2.15478e-17	1.48526e-14	4.91683
GAB2	GAB2	9846	protein_coding	1.60902	5.13757	37.2604	2.41596e-17	1.58959e-14	3.05045
CMIP	CMIP	80790	protein_coding	1.25679	7.07193	36.1047	3.97211e-17	2.49984e-14	2.38963
DUSP4	DUSP4	1846	protein_coding	1.8551	5.13355	35.5863	5.04589e-17	2.98179e-14	3.61777
VLDLR	VLDLR	7436	protein_coding	1.27236	5.80898	35.52	5.1499e-17	2.98179e-14	2.41557
CD248	CD248	57124	protein_coding	3.08634	3.13613	35.4659	5.61638e-17	3.12681e-14	8.49338
TUBA1A	TUBA1A	7846	protein_coding	-1.20235	6.53191	-33.3547	1.39786e-16	7.49408e-14	0.434565
CD5	CD5	NA	protein_coding	1.33777	5.96545	33.1857	1.51659e-16	7.57931e-14	2.5276
MACF1	MACF1	23499	protein_coding	0.974232	11.203	33.1798	1.51848e-16	7.57931e-14	1.96459
STC2	STC2	8614	protein_coding	1.31145	5.78055	33.0012	1.6565e-16	7.99263e-14	2.48191
SH2D2A	SH2D2A	9047	protein_coding	1.56444	4.804	32.4984	2.11955e-16	9.89693e-14	2.95763
FLNC	FLNC	2318	protein_coding	1.92598	5.13987	32.0409	2.67529e-16	1.21015e-13	3.79995
DUSP16	DUSP16	80824	protein_coding	1.30892	5.47543	31.7142	3.1127e-16	1.36534e-13	2.47756
PTPN6	PTPN6	5777	protein_coding	-1.19511	5.85761	-31.2323	3.96444e-16	1.6878e-13	0.436752
GFRA1	GFRA1	2674	protein_coding	1.1726	6.22179	31.0798	4.28359e-16	1.77157e-13	2.25417
FMN1	FMN1	342184	protein_coding	4.20924	2.29475	31.0531	4.9349e-16	1.98424e-13	18.4973
SHISA2	SHISA2	387914	protein_coding	-1.30785	5.11829	-30.303	6.40008e-16	2.50381e-13	0.403922
JUN	JUN	3725	protein_coding	1.16594	6.33682	30.0413	7.33511e-16	2.7941e-13	2.24379
ACTG2	ACTG2	72	protein_coding	1.14809	5.99276	29.8945	7.92584e-16	2.94171e-13	2.21621
PITPNM2	PITPNM2	57605	protein_coding	1.05627	8.38651	29.7659	8.48229e-16	3.03125e-13	2.07954
ITK	ITK	3702	protein_coding	1.02106	6.82281	29.7077	8.74847e-16	3.03125e-13	2.02941
STAT4	STAT4	6775	protein_coding	2.80159	3.18934	29.7675	8.89995e-16	3.03125e-13	6.9721
IER3	IER3	NA	protein_coding	-1.16487	6.03096	-29.6204	9.1692e-16	3.03125e-13	0.446004
MVB12B	MVB12B	89853	protein_coding	1.10547	6.07997	29.6108	9.21417e-16	3.03125e-13	2.15169
LGALS12	LGALS12	85329	protein_coding	5.67374	-1.40715	29.5337	1.1806e-15	3.7976e-13	51.0466
MYC	MYC	4609	protein_coding	-0.991569	7.1982	-28.7521	1.46666e-15	4.6152e-13	0.50293
NR4A3	NR4A3	8013	protein_coding	2.74239	3.28411	28.7345	1.55091e-15	4.77647e-13	6.69178
NAV2	NAV2	89797	protein_coding	2.52874	2.7616	28.602	1.65108e-15	4.97903e-13	5.77068
MEF2D	MEF2D	4209	protein_coding	1.01806	6.74516	28.3788	1.80303e-15	5.32631e-13	2.02519
PLEKHG1	PLEKHG1	57480	protein_coding	2.17462	3.29455	28.1738	2.06408e-15	5.97551e-13	4.51466
ADAM33	ADAM33	80332	protein_coding	2.01555	3.34048	27.97	2.30191e-15	6.53336e-13	4.04335
GNA15	GNA15	2769	protein_coding	0.899652	7.53806	27.8775	2.38829e-15	6.64817e-13	1.86562
TPM4	TPM4	7171	protein_coding	0.783288	9.82391	27.6876	2.66016e-15	7.13733e-13	1.72105
HERPUD1	HERPUD1	9709	protein_coding	0.9216	7.27562	27.6861	2.66263e-15	7.13733e-13	1.89422
JOSD1	JOSD1	9929	protein_coding	0.905823	7.18293	27.5975	2.80065e-15	7.37081e-13	1.87361
PALLD	PALLD	23022	protein_coding	0.992943	6.35599	27.3523	3.22425e-15	8.33412e-13	1.99024
IGLON5	IGLON5	402665	protein_coding	4.07171	0.982369	27.1761	4.03145e-15	1.02378e-12	16.8154
NR4A1	NR4A1	3164	protein_coding	1.11623	5.80344	25.5594	9.3786e-15	2.34061e-12	2.16779
KIAA1549	KIAA1549	57670	protein_coding	1.2588	5.35906	25.514	9.65101e-15	2.36777e-12	2.39296
PLAAT5	PLAAT5	117245	protein_coding	2.65971	2.64792	25.5092	1.00899e-14	2.43419e-12	6.31906
TMCC3	TMCC3	57458	protein_coding	1.48061	4.16161	24.8763	1.43961e-14	3.41613e-12	2.79067
NRROS	NRROS	375387	protein_coding	-0.871955	6.9895	-24.8054	1.50048e-14	3.50313e-12	0.546406
FOXB1	FOXB1	NA	protein_coding	1.51503	4.73797	24.6888	1.62191e-14	3.72653e-12	2.85804
HMGCS1	HMGCS1	3157	protein_coding	-0.936638	8.34354	-24.5616	1.75228e-14	3.96317e-12	0.522449
EOMES	EOMES	8320	protein_coding	-1.19835	4.92918	-24.5154	1.80611e-14	4.02207e-12	0.435774
SLC43A2	SLC43A2	124935	protein_coding	1.62125	3.64244	24.496	1.83755e-14	4.03008e-12	3.07641
LRP4	LRP4	4038	protein_coding	1.77633	4.06171	24.1386	2.32157e-14	5.01564e-12	3.42553
DOCK5	DOCK5	80005	protein_coding	1.13145	6.04832	23.7431	2.98236e-14	6.34848e-12	2.19078
ABCA4	ABCA4	24	protein_coding	4.18885	1.83525	23.6796	3.53936e-14	7.34815e-12	18.2377
DUSP8	DUSP8	1850	protein_coding	1.62648	4.27309	23.475	3.58153e-14	7.34815e-12	3.08759
KIF21B	KIF21B	23046	protein_coding	0.875746	8.02813	23.4189	3.69692e-14	7.34815e-12	1.83496
SH3BP5	SH3BP5	9467	protein_coding	-0.919792	5.82867	-23.4092	3.72127e-14	7.34815e-12	0.528585
ZNF445	ZNF445	353274	protein_coding	0.825502	7.54013	23.3981	3.74864e-14	7.34815e-12	1.77215
TRANK1	TRANK1	9881	protein_coding	1.19264	5.32613	23.3892	3.77406e-14	7.34815e-12	2.2857
EGR1	EGR1	1958	protein_coding	-1.14867	5.90385	-23.3758	3.80733e-14	7.34815e-12	0.451041
SLC1A4	SLC1A4	6509	protein_coding	0.824461	6.70968	23.1296	4.49078e-14	8.55316e-12	1.77087
DDIT4	DDIT4	54541	protein_coding	0.76918	7.55314	23.0907	4.61037e-14	8.66689e-12	1.7043
RASSF2	RASSF2	9770	protein_coding	0.754228	7.65798	22.9952	4.91903e-14	9.05368e-12	1.68673
PGBD5	PGBD5	NA	protein_coding	-1.35747	4.02341	-22.9916	4.94121e-14	9.05368e-12	0.390267
GBP1	GBP1	2633	protein_coding	0.915147	6.47443	22.8594	5.39695e-14	9.7651e-12	1.88576
PDE3B	PDE3B	5140	protein_coding	0.932133	6.54381	22.7321	5.88908e-14	1.0524e-11	1.9081
TPST2	TPST2	8459	protein_coding	1.03771	5.38425	22.5598	6.63389e-14	1.17104e-11	2.05296
PRAG1	PRAG1	NA	protein_coding	1.34945	3.85015	22.3587	7.64219e-14	1.33278e-11	2.54815
TGFBR3	TGFBR3	7049	protein_coding	2.32591	2.86111	22.3272	8.01701e-14	1.3815e-11	5.01384
DGCR5	DGCR5	NA	transcribed_unprocessed_pseudogene	1.6471	3.11929	22.1883	8.64897e-14	1.47287e-11	3.13203
ADCYAP1	ADCYAP1	116	protein_coding	2.46091	2.36507	22.1738	8.98196e-14	1.51179e-11	5.50563
RASSF8-AS1	RASSF8-AS1	NA	lncRNA	1.6374	3.87211	21.8717	1.08205e-13	1.8003e-11	3.11104
RAB30	RAB30	27314	protein_coding	0.999415	5.37289	21.8075	1.12607e-13	1.85225e-11	1.99919
KIT	KIT	3815	protein_coding	1.23466	4.56856	21.5893	1.31839e-13	2.14423e-11	2.35326
MME	MME	4311	protein_coding	1.7118	3.19469	21.5461	1.36913e-13	2.20201e-11	3.27569
ULBP1	ULBP1	80329	protein_coding	0.937143	5.44608	21.4987	1.40617e-13	2.23674e-11	1.91473
LYST	LYST	1130	protein_coding	0.88963	5.75012	21.2733	1.65686e-13	2.60685e-11	1.8527
ITGA6	ITGA6	3655	protein_coding	0.962997	5.81937	21.2355	1.70358e-13	2.65154e-11	1.94936
EDEM1	EDEM1	NA	protein_coding	0.703125	8.25276	21.1796	1.77466e-13	2.73279e-11	1.62803
GATA3	GATA3	2625	protein_coding	-0.927187	6.09946	-21.0949	1.88904e-13	2.8783e-11	0.525883
FOSL2	FOSL2	2355	protein_coding	1.04755	4.82979	21.0192	1.99799e-13	3.01259e-11	2.06701
LBH	LBH	81606	protein_coding	1.00669	5.94091	20.9811	2.05504e-13	3.06666e-11	2.0093
RTP5	RTP5	285093	protein_coding	3.00934	1.66264	20.9212	2.28676e-13	3.37764e-11	8.05193
SYTL3	SYTL3	94120	protein_coding	2.25003	1.91879	20.8145	2.38463e-13	3.48662e-11	4.75692
SQLE	SQLE	6713	protein_coding	-0.701849	8.13628	-20.717	2.50164e-13	3.62112e-11	0.614784
FLT1	FLT1	2321	protein_coding	0.858074	5.75533	20.6873	2.55827e-13	3.66643e-11	1.81262
CDK6	CDK6	1021	protein_coding	-0.641982	9.81412	-20.5682	2.79818e-13	3.97095e-11	0.640832
DHCR24	DHCR24	1718	protein_coding	-0.645658	9.08934	-20.3665	3.26071e-13	4.58241e-11	0.639201
DUSP5	DUSP5	1847	protein_coding	-1.17563	4.62995	-20.3124	3.40075e-13	4.70087e-11	0.44269
ECEL1	ECEL1	9427	protein_coding	4.38107	-0.503364	20.4956	3.40996e-13	4.70087e-11	20.8369
SLC38A2	SLC38A2	54407	protein_coding	0.730313	8.3641	20.1061	3.98119e-13	5.43658e-11	1.659
ATF3	ATF3	467	protein_coding	0.934436	5.27215	19.9763	4.40205e-13	5.9551e-11	1.91114
PLEKHA1	PLEKHA1	59338	protein_coding	0.703554	7.37702	19.9347	4.546e-13	6.0929e-11	1.62851
IRAG2	IRAG2	4033	protein_coding	0.93745	5.1555	19.8564	4.83222e-13	6.4171e-11	1.91514
GLIPR1	GLIPR1	11010	protein_coding	0.929285	5.7287	19.8399	4.89481e-13	6.44112e-11	1.90433
CCR2	CCR2	729230	protein_coding	-2.13736	1.81855	-19.5099	6.47961e-13	8.44976e-11	0.227295
TUBG1	TUBG1	7283	protein_coding	-0.917621	5.48038	-19.4574	6.61621e-13	8.55086e-11	0.529381
PDCD1	PDCD1	5133	protein_coding	1.16956	4.51985	19.4101	6.8745e-13	8.80606e-11	2.24942
B3GALT5	B3GALT5	10317	protein_coding	-1.26015	3.99627	-19.2536	7.79546e-13	9.89818e-11	0.417502
CHAC1	CHAC1	79094	protein_coding	1.17233	4.34276	19.1862	8.22515e-13	1.0353e-10	2.25375
MEGF11	MEGF11	84465	protein_coding	3.17212	0.9311	19.1336	9.22258e-13	1.15084e-10	9.01371
MAT2A	MAT2A	4144	protein_coding	-0.653325	8.74114	-18.8088	1.11684e-12	1.38173e-10	0.635813
PLD6	PLD6	201164	protein_coding	-1.57824	2.98226	-18.7904	1.13977e-12	1.39815e-10	0.33489
TPO	TPO	7173	protein_coding	1.20946	4.46345	18.6633	1.2602e-12	1.5329e-10	2.31251
DPF3	DPF3	8110	protein_coding	-0.956631	4.90128	-18.5574	1.37449e-12	1.65798e-10	0.515259
PLCH1	PLCH1	23007	protein_coding	0.940233	4.99538	18.5411	1.39327e-12	1.66674e-10	1.91884
P2RY8	P2RY8	286530	protein_coding	-0.674204	7.28446	-18.3833	1.58908e-12	1.88541e-10	0.626678
ABTB2	ABTB2	25841	protein_coding	1.55036	2.85954	18.1307	1.97549e-12	2.32481e-10	2.9289
CLIC4	CLIC4	25932	protein_coding	0.669349	7.64238	18.0002	2.19693e-12	2.56456e-10	1.59036
LINC00304	LINC00304	283860	lncRNA	1.30237	4.62418	17.9856	2.22831e-12	2.58038e-10	2.46633
ADM2	ADM2	79924	protein_coding	1.05834	4.63623	17.7563	2.71016e-12	3.11345e-10	2.08254
SUSD4	SUSD4	55061	protein_coding	-0.982321	4.46035	-17.7097	2.82104e-12	3.21532e-10	0.506165
ACSF3	ACSF3	197322	protein_coding	0.692572	8.08483	17.6654	2.93097e-12	3.31176e-10	1.61616
NEU4	NEU4	129807	protein_coding	3.00693	1.35528	17.7316	2.95141e-12	3.31176e-10	8.03853
GBP2	GBP2	NA	protein_coding	1.06081	4.15163	17.6358	3.00842e-12	3.34976e-10	2.08611
PSAT1	PSAT1	29968	protein_coding	0.623334	7.801	17.5145	3.34323e-12	3.69415e-10	1.54043
LINC00877	LINC00877	285286	lncRNA	2.60102	1.04079	17.4613	3.65483e-12	4.00785e-10	6.06717
VANGL1	VANGL1	81839	protein_coding	-0.603999	8.58492	-17.3885	3.73424e-12	4.06414e-10	0.657928
FGFR3	FGFR3	2261	protein_coding	0.936117	5.1358	17.3698	3.79668e-12	4.10126e-10	1.91337
NKD2	NKD2	85409	protein_coding	0.918805	6.08452	17.318	3.97445e-12	4.2615e-10	1.89055
SLC7A11	SLC7A11	23657	protein_coding	0.852288	6.33777	17.2444	4.24216e-12	4.5151e-10	1.80536
PRSS56	PRSS56	646960	protein_coding	4.6773	-2.23366	17.4001	4.34935e-12	4.59539e-10	25.5863
FOXN3	FOXN3	1112	protein_coding	0.675719	7.29071	17.1748	4.51265e-12	4.73338e-10	1.59739
JUND	JUND	3727	protein_coding	0.688305	7.24084	17.1382	4.66229e-12	4.85516e-10	1.61139
DUSP1	DUSP1	1843	protein_coding	1.13029	3.68786	17.0953	4.84754e-12	5.01201e-10	2.18902
GNA11	GNA11	2767	protein_coding	0.962913	4.76064	17.066	4.97395e-12	5.10623e-10	1.94924
KCTD12	KCTD12	115207	protein_coding	-0.738995	6.14222	-16.9824	5.36116e-12	5.46498e-10	0.599157
SH3TC1	SH3TC1	54436	protein_coding	0.819828	5.94835	16.8768	5.89746e-12	5.96963e-10	1.76519
ZNF250	ZNF250	58500	protein_coding	1.03922	4.1206	16.8199	6.21089e-12	6.24324e-10	2.05512
BHLHE23	BHLHE23	128408	protein_coding	1.65737	2.53126	16.7301	6.78547e-12	6.77377e-10	3.1544
RRS1	RRS1	NA	protein_coding	-0.772961	5.70357	-16.6551	7.2159e-12	7.15412e-10	0.585215
FERMT2	FERMT2	10979	protein_coding	0.726746	6.34952	16.4549	8.67634e-12	8.54354e-10	1.6549
CD28	CD28	940	protein_coding	0.692318	6.35236	16.0432	1.27571e-11	1.24769e-09	1.61588
PPARGC1B	PPARGC1B	133522	protein_coding	-1.05273	4.22618	-15.8096	1.59456e-11	1.54718e-09	0.482054
SEMA4D	SEMA4D	10507	protein_coding	0.626363	7.87373	15.8035	1.6033e-11	1.54718e-09	1.54367
SMPD3	SMPD3	55512	protein_coding	1.78115	2.06488	15.7745	1.6655e-11	1.59656e-09	3.437
CD226	CD226	10666	protein_coding	-1.07974	4.04633	-15.6974	1.7765e-11	1.69177e-09	0.473115
KLF3	KLF3	NA	protein_coding	0.911893	4.39222	15.5939	1.96311e-11	1.85726e-09	1.88151
CD55	CD55	1604	protein_coding	1.21661	3.60505	15.5741	2.00319e-11	1.88287e-09	2.324
PLCL1	PLCL1	5334	protein_coding	1.58136	2.72291	15.5305	2.09953e-11	1.96069e-09	2.99252
ANTXR2	ANTXR2	118429	protein_coding	-0.63495	6.54057	-15.5045	2.14139e-11	1.98696e-09	0.643963
ST3GAL1	ST3GAL1	6482	protein_coding	-0.632494	6.67892	-15.3568	2.47497e-11	2.28186e-09	0.64506
TUBB4A	TUBB4A	10382	protein_coding	-1.68048	2.13579	-15.3492	2.51294e-11	2.3022e-09	0.311979
PUS7	PUS7	54517	protein_coding	-0.751493	5.30985	-15.3016	2.61326e-11	2.37905e-09	0.593989
PRDM8	PRDM8	56978	protein_coding	-0.733006	5.89263	-15.2679	2.70173e-11	2.44422e-09	0.601649
PTPN7	PTPN7	5778	protein_coding	-0.591276	8.70743	-15.2299	2.80546e-11	2.5223e-09	0.663755
LPP	LPP	4026	protein_coding	0.910002	6.26591	15.1903	2.91812e-11	2.60739e-09	1.87905
BCL3	BCL3	602	protein_coding	2.58165	0.774584	15.2005	3.0158e-11	2.67814e-09	5.98626
TUBAP2	TUBAP2	NA	processed_pseudogene	-1.45579	3.00458	-15.1024	3.19654e-11	2.81098e-09	0.364554
PDE4B	PDE4B	5142	protein_coding	2.97691	0.198948	15.1616	3.20423e-11	2.81098e-09	7.87297
CCRL2	CCRL2	9034	protein_coding	1.13262	3.7042	15.0531	3.34834e-11	2.91971e-09	2.19256
INSIG1	INSIG1	3638	protein_coding	-0.58455	9.06188	-14.981	3.59702e-11	3.11778e-09	0.666857
SLCO4A1	SLCO4A1	28231	protein_coding	0.71544	5.80019	14.9369	3.76041e-11	3.23999e-09	1.64198
PMEPA1	PMEPA1	56937	protein_coding	-0.596058	7.96633	-14.8746	4.00496e-11	3.43028e-09	0.661559
LZTS3	LZTS3	9762	protein_coding	0.928071	4.53439	14.8666	4.03777e-11	3.43804e-09	1.90273
FAM107B	FAM107B	83641	protein_coding	0.702461	6.28517	14.7877	4.37392e-11	3.70248e-09	1.62728
POLR1G	POLR1G	10849	protein_coding	-0.797153	4.94479	-14.6719	4.92308e-11	4.14311e-09	0.575484
IQGAP3	IQGAP3	128239	protein_coding	0.830386	5.38028	14.4131	6.43088e-11	5.38075e-09	1.77816
PDE10A	PDE10A	10846	protein_coding	2.71995	-0.317661	14.3666	7.10555e-11	5.91108e-09	6.5885
DAAM2	DAAM2	23500	protein_coding	0.643883	6.35505	14.2726	7.44718e-11	6.13183e-09	1.56253
ING5	ING5	84289	protein_coding	0.674262	6.31924	14.2715	7.45563e-11	6.13183e-09	1.59578
TPCN2	TPCN2	219931	protein_coding	0.754585	5.49245	14.2233	7.84314e-11	6.41409e-09	1.68715
MSMO1	MSMO1	6307	protein_coding	-0.642526	6.44564	-14.0879	9.0496e-11	7.35916e-09	0.64059
S1PR3	S1PR3	1903	protein_coding	-0.843881	4.28369	-14.0274	9.65094e-11	7.80432e-09	0.557143
TAL1	TAL1	6886	protein_coding	-0.570994	7.55556	-14.0042	9.89223e-11	7.955e-09	0.673153
KRT2	KRT2	NA	protein_coding	1.39267	2.46056	13.9959	1.00088e-10	8.00425e-09	2.62564
LINC00602	LINC00602	441177	lncRNA	3.18641	-0.669479	14.0134	1.06012e-10	8.43147e-09	9.10345
CPT1A	CPT1A	1374	protein_coding	0.644874	6.48559	13.9252	1.07633e-10	8.51356e-09	1.5636
NR3C1	NR3C1	2908	protein_coding	0.632005	6.20223	13.8945	1.11239e-10	8.75073e-09	1.54972
TREML2	TREML2	79865	protein_coding	1.18536	3.72551	13.8904	1.1184e-10	8.75073e-09	2.2742
IFNAR2	IFNAR2	3455	protein_coding	0.561542	7.2274	13.8574	1.15767e-10	9.00929e-09	1.47585
INSRR	INSRR	NA	protein_coding	2.81836	0.081746	13.7401	1.39217e-10	1.07763e-08	7.05358
MARS2	MARS2	92935	protein_coding	-0.676503	5.41422	-13.6783	1.40521e-10	1.08194e-08	0.62568
DLGAP2	DLGAP2	9228	protein_coding	2.21884	0.638908	13.625	1.52993e-10	1.17173e-08	4.65519
PBXIP1	PBXIP1	57326	protein_coding	0.675352	5.92503	13.5784	1.56713e-10	1.1939e-08	1.59699
SRM	SRM	6723	protein_coding	-0.660798	6.06801	-13.5693	1.58283e-10	1.19955e-08	0.632528
CREM	CREM	1390	protein_coding	0.779666	5.54731	13.4768	1.75206e-10	1.32089e-08	1.71673
NEU3	NEU3	10825	protein_coding	-0.59307	6.88785	-13.4526	1.79942e-10	1.34957e-08	0.662931
URB2	URB2	9816	protein_coding	-0.602002	6.53579	-13.3851	1.93899e-10	1.44675e-08	0.658839
KLF10	KLF10	7071	protein_coding	-0.683619	5.72257	-13.3679	1.97625e-10	1.46698e-08	0.622602
XYLT1	XYLT1	64131	protein_coding	0.95075	3.83622	13.3462	2.02476e-10	1.49084e-08	1.93288
RFTN1	RFTN1	23180	protein_coding	0.708337	5.32929	13.3442	2.02898e-10	1.49084e-08	1.63392
IGSF9B	IGSF9B	22997	protein_coding	0.90307	6.14025	13.3	2.13145e-10	1.55822e-08	1.87004
SCN3A	SCN3A	6328	protein_coding	-0.784617	4.61424	-13.2782	2.18372e-10	1.58841e-08	0.580506
MYBBP1A	MYBBP1A	10514	protein_coding	-0.668801	7.20104	-13.2518	2.24916e-10	1.62783e-08	0.629029
KLHL24	KLHL24	54800	protein_coding	0.787035	4.96728	13.2268	2.31292e-10	1.66564e-08	1.72552
HSPA8	HSPA8	3312	protein_coding	-0.632618	11.3841	-13.1816	2.43289e-10	1.74337e-08	0.645005
CCNG2	CCNG2	901	protein_coding	0.777331	5.51822	13.0724	2.75172e-10	1.96213e-08	1.71396
DNAH17	DNAH17	8632	protein_coding	0.998129	4.61141	13.0252	2.90343e-10	2.05031e-08	1.99741
BCAR3	BCAR3	8412	protein_coding	1.53659	1.84267	13.0296	2.90372e-10	2.05031e-08	2.90107
RIPK4	RIPK4	54101	protein_coding	0.7495	5.75338	13.0064	2.96502e-10	2.08343e-08	1.68121
CREBRF	CREBRF	153222	protein_coding	1.05392	3.53442	12.9931	3.01169e-10	2.106e-08	2.07616
FHL2	FHL2	2274	protein_coding	0.732322	5.06386	12.9826	3.04652e-10	2.12011e-08	1.66131
EGLN3	EGLN3	112399	protein_coding	-1.07803	3.20811	-12.8293	3.63173e-10	2.51528e-08	0.473674
GAS2L1	GAS2L1	10634	protein_coding	0.641286	6.03854	12.777	3.85479e-10	2.65705e-08	1.55972
MDGA1	MDGA1	266727	protein_coding	-1.6235	2.17254	-12.7603	3.95847e-10	2.71559e-08	0.324548
DUSP2	DUSP2	1844	protein_coding	-0.691142	5.29769	-12.7161	4.13573e-10	2.82381e-08	0.619363
ARNT2	ARNT2	NA	protein_coding	3.14294	-1.17377	12.7462	4.32165e-10	2.93689e-08	8.8332
PDE8B	PDE8B	8622	protein_coding	2.49336	-0.0746106	12.7006	4.38811e-10	2.96813e-08	5.63086
EPHB2	EPHB2	2048	protein_coding	0.59985	6.20413	12.6008	4.72809e-10	3.18322e-08	1.51556
CBFA2T3	CBFA2T3	863	protein_coding	0.579387	7.14347	12.5288	5.14281e-10	3.4464e-08	1.49421
NCMAP	NCMAP	400746	protein_coding	2.97601	-0.827715	12.4856	5.79819e-10	3.86769e-08	7.86806
FAM30A	FAM30A	9834	lncRNA	-1.03683	3.52098	-12.4055	5.94766e-10	3.94919e-08	0.487399
KLF7	KLF7	8609	protein_coding	0.759752	5.11879	12.3846	6.09434e-10	4.02811e-08	1.6932
SIRPB2	SIRPB2	284759	protein_coding	3.62228	-0.775174	12.4551	6.25617e-10	4.11628e-08	12.3145
CCDC86	CCDC86	NA	protein_coding	-0.644461	6.11322	-12.3545	6.3152e-10	4.13631e-08	0.639732
IGHMBP2	IGHMBP2	3508	protein_coding	0.630693	6.06444	12.3127	6.63641e-10	4.32712e-08	1.54831
DIP2C-AS1	DIP2C-AS1	NA	lncRNA	2.48403	0.00448185	12.3306	6.77164e-10	4.39549e-08	5.59457
FARSA	FARSA	2193	protein_coding	-0.596776	6.86502	-12.2522	7.13149e-10	4.60258e-08	0.66123
C15orf39	C15orf39	NA	protein_coding	-0.608719	6.27387	-12.2496	7.15427e-10	4.60258e-08	0.655779
B4GALT5	B4GALT5	9334	protein_coding	-0.553558	6.51676	-12.1693	7.87548e-10	5.04414e-08	0.681338
RCAN3	RCAN3	11123	protein_coding	0.679197	5.8281	12.1362	8.1946e-10	5.22541e-08	1.60125
HS6ST1	HS6ST1	9394	protein_coding	-0.634874	6.26255	-12.1178	8.37738e-10	5.31853e-08	0.643997
UBALD2	UBALD2	NA	protein_coding	0.701217	5.37869	12.0943	8.61875e-10	5.44788e-08	1.62588
RNF125	RNF125	54941	protein_coding	0.978445	3.63296	12.0513	9.07986e-10	5.70283e-08	1.97034
HMGCR	HMGCR	3156	protein_coding	-0.554969	8.38665	-12.0492	9.1009e-10	5.70283e-08	0.680672
CBFB	CBFB	865	protein_coding	-0.516451	8.13089	-12.0167	9.46641e-10	5.90631e-08	0.69909
CPLX1	CPLX1	10815	protein_coding	1.03468	3.09425	11.9055	1.08407e-09	6.73475e-08	2.04866
RASGRP2	RASGRP2	10235	protein_coding	-0.689848	4.83023	-11.8988	1.09265e-09	6.75904e-08	0.619919
GSE1	GSE1	23199	protein_coding	-0.537509	8.32004	-11.8863	1.10936e-09	6.83319e-08	0.688959
SLC6A9	SLC6A9	6536	protein_coding	1.11731	2.97747	11.8744	1.12655e-09	6.90964e-08	2.16942
SCD	SCD	6319	protein_coding	-0.458906	10.8046	-11.8235	1.19816e-09	7.31789e-08	0.727538
TCAIM	TCAIM	285343	protein_coding	0.555218	6.60861	11.8162	1.20891e-09	7.35253e-08	1.46939
BRDT	BRDT	676	protein_coding	2.08745	0.595133	11.8254	1.22323e-09	7.40846e-08	4.24997
PMAIP1	PMAIP1	5366	protein_coding	0.664832	5.75187	11.7105	1.37718e-09	8.30612e-08	1.58538
ID3	ID3	3399	protein_coding	-0.635222	5.75062	-11.6787	1.43262e-09	8.59595e-08	0.643842
FASN	FASN	2194	protein_coding	-0.627695	8.23179	-11.6761	1.43711e-09	8.59595e-08	0.647209
MGAT4A	MGAT4A	11320	protein_coding	0.504252	7.88035	11.6672	1.45312e-09	8.65592e-08	1.41839
TDRD9	TDRD9	122402	protein_coding	0.947516	3.36468	11.6564	1.47303e-09	8.73858e-08	1.92855
YPEL1	YPEL1	29799	protein_coding	0.778021	4.37565	11.6129	1.55458e-09	9.1847e-08	1.71478
KLF6	KLF6	1316	protein_coding	0.593438	6.11298	11.5406	1.70155e-09	1.00122e-07	1.50884
CCDC136	CCDC136	64753	protein_coding	0.72343	5.30356	11.4802	1.83541e-09	1.07561e-07	1.6511
JDP2	JDP2	122953	protein_coding	1.06642	2.85364	11.4477	1.9131e-09	1.11662e-07	2.09423
PPRC1	PPRC1	23082	protein_coding	-0.519531	7.05559	-11.3687	2.11278e-09	1.22821e-07	0.697599
SESN2	SESN2	83667	protein_coding	0.723556	4.7994	11.3196	2.24863e-09	1.30196e-07	1.65125
RHBDD2	RHBDD2	57414	protein_coding	0.62812	5.7472	11.3096	2.27727e-09	1.31329e-07	1.54555
MOSMO	MOSMO	730094	protein_coding	0.639391	6.05685	11.239	2.49184e-09	1.43133e-07	1.55767
NRP1	NRP1	8829	protein_coding	-1.02254	3.47987	-11.1412	2.82617e-09	1.61695e-07	0.492247
PCK2	PCK2	5106	protein_coding	0.752072	4.02703	11.1368	2.84121e-09	1.61916e-07	1.68421
MYL4	MYL4	4635	protein_coding	0.740623	4.157	11.1066	2.95381e-09	1.67672e-07	1.6709
DTX1	DTX1	1840	protein_coding	-0.685361	4.99723	-11.0962	2.99385e-09	1.69281e-07	0.62185
TCF7	TCF7	6932	protein_coding	-0.490322	8.514	-11.053	3.16579e-09	1.78307e-07	0.711866
CPA4	CPA4	NA	protein_coding	1.77687	1.53017	11.0497	3.21878e-09	1.80589e-07	3.42681
PNP	PNP	4860	protein_coding	-0.576652	7.1073	-11.0267	3.27589e-09	1.82784e-07	0.670518
TMC6	TMC6	11322	protein_coding	-0.617284	5.86	-11.0249	3.28316e-09	1.82784e-07	0.651897
MED23	MED23	9439	protein_coding	0.524022	6.65819	11.0103	3.34599e-09	1.8487e-07	1.43796
SPTLC3	SPTLC3	55304	protein_coding	0.874883	3.39823	11.0104	3.34618e-09	1.8487e-07	1.83386
AHNAK	AHNAK	79026	protein_coding	-0.550898	9.13278	-11.0022	3.38144e-09	1.86108e-07	0.682595
AVPI1	AVPI1	60370	protein_coding	1.15801	2.48794	10.8944	3.89629e-09	2.13632e-07	2.23149
CALR	CALR	811	protein_coding	-0.451485	10.0774	-10.8669	4.0354e-09	2.20424e-07	0.73129
ACTA2	ACTA2	59	protein_coding	1.4143	1.53611	10.8516	4.1334e-09	2.24928e-07	2.6653
AVIL	AVIL	10677	protein_coding	0.945681	3.14134	10.8456	4.15047e-09	2.25012e-07	1.9261
PIK3R5	PIK3R5	23533	protein_coding	0.623058	5.35801	10.8387	4.18764e-09	2.2618e-07	1.54014
CHRM3-AS2	CHRM3-AS2	100506915	lncRNA	1.62544	1.11714	10.7331	4.8543e-09	2.61212e-07	3.08536
NTRK1	NTRK1	4914	protein_coding	1.67658	1.08451	10.6233	5.62561e-09	3.01595e-07	3.1967
PIK3C2B	PIK3C2B	5287	protein_coding	-0.572589	6.52165	-10.6011	5.7394e-09	3.0656e-07	0.672409
FJX1	FJX1	24147	protein_coding	-1.29302	2.1073	-10.5996	5.76376e-09	3.0673e-07	0.408094
RGMA	RGMA	56963	protein_coding	0.953555	2.83494	10.5069	6.51445e-09	3.45409e-07	1.93664
RBM38	RBM38	55544	protein_coding	0.492988	7.83266	10.4713	6.83287e-09	3.6097e-07	1.40736
HES1	HES1	3280	protein_coding	-0.950498	2.81342	-10.4452	7.08017e-09	3.72674e-07	0.517454
KCNK1	KCNK1	3775	protein_coding	-0.623571	5.11171	-10.4009	7.51585e-09	3.94173e-07	0.649062
RCN1	RCN1	5954	protein_coding	-0.52466	6.16795	-10.3829	7.70284e-09	4.02522e-07	0.695123
BTG1	BTG1	694	protein_coding	0.615428	5.58947	10.3779	7.75516e-09	4.03798e-07	1.53201
MYH9	MYH9	4627	protein_coding	0.492819	9.95664	10.3652	7.89024e-09	4.0886e-07	1.40719
KCNK5	KCNK5	8645	protein_coding	-0.559574	5.67666	-10.3634	7.90887e-09	4.0886e-07	0.678503
EPHA3	EPHA3	2042	protein_coding	-0.578634	5.94225	-10.3417	8.14682e-09	4.19663e-07	0.669597
HDC	HDC	3067	protein_coding	-0.734631	4.01022	-10.3103	8.50347e-09	4.36482e-07	0.600972
CORO1A	CORO1A	11151	protein_coding	0.451288	9.23709	10.3023	8.59636e-09	4.3969e-07	1.36726
TTC24	TTC24	164118	protein_coding	0.589061	5.40713	10.2845	8.809e-09	4.4898e-07	1.50427
IQCN	IQCN	80726	protein_coding	0.956799	3.50581	10.2278	9.52303e-09	4.8367e-07	1.941
TMEM71	TMEM71	137835	protein_coding	0.741361	3.92544	10.2219	9.59854e-09	4.858e-07	1.67175
MX2	MX2	4600	protein_coding	0.831655	3.5114	10.1929	9.99038e-09	5.0387e-07	1.77973
FGD5	FGD5	152273	protein_coding	0.992646	2.99592	10.104	1.12997e-08	5.67927e-07	1.98983
CD38	CD38	952	protein_coding	0.739835	4.20318	10.0924	1.14805e-08	5.75019e-07	1.66998
ZBTB16	ZBTB16	7704	protein_coding	-1.85804	0.294348	-10.0791	1.18833e-08	5.90347e-07	0.275851
NIFK	NIFK	NA	protein_coding	-0.536518	6.18569	-10.0664	1.19016e-08	5.90347e-07	0.689433
PAX6	PAX6	5080	protein_coding	0.784937	3.95952	10.066	1.19089e-08	5.90347e-07	1.72302
DYNLL1	DYNLL1	8655	protein_coding	-0.477616	8.12965	-10.0459	1.22472e-08	6.05045e-07	0.718164
KCNMB1	KCNMB1	3779	protein_coding	0.946243	3.3854	10.0316	1.24955e-08	6.15213e-07	1.92685
CRACR2A	CRACR2A	84766	protein_coding	0.594186	6.13503	10.0177	1.27387e-08	6.25058e-07	1.50962
NOP16	NOP16	51491	protein_coding	-0.610123	5.25225	-10.0106	1.28654e-08	6.29144e-07	0.655141
CCNJL	CCNJL	79616	protein_coding	0.665937	4.79739	9.99436	1.316e-08	6.41383e-07	1.5866
LPAR5	LPAR5	57121	protein_coding	-0.632405	5.06143	-9.99004	1.32399e-08	6.4311e-07	0.6451
GRWD1	GRWD1	83743	protein_coding	-0.518385	6.79543	-9.96705	1.36728e-08	6.61919e-07	0.698153
PLPP1	PLPP1	8611	protein_coding	0.988541	3.05978	9.95595	1.38918e-08	6.6922e-07	1.98418
GLB1L3	GLB1L3	112937	protein_coding	0.815206	4.37009	9.95215	1.39622e-08	6.6922e-07	1.75955
C3orf86	C3orf86	102724231	transcribed_unitary_pseudogene	1.33216	1.5209	9.9542	1.39623e-08	6.6922e-07	2.5178
PIGW	PIGW	284098	protein_coding	-0.704995	4.21231	-9.94942	1.40152e-08	6.69536e-07	0.613444
FDFT1	FDFT1	2222	protein_coding	-0.45319	8.894	-9.93539	1.42939e-08	6.80604e-07	0.730426
DUSP10	DUSP10	NA	protein_coding	0.779241	3.71665	9.93053	1.43922e-08	6.83037e-07	1.71623
POLR3H	POLR3H	171568	protein_coding	-0.533981	6.0336	-9.92708	1.44617e-08	6.84095e-07	0.690646
ENPP3	ENPP3	5169	protein_coding	1.40219	1.59928	9.84609	1.62764e-08	7.67432e-07	2.64303
PNO1	PNO1	56902	protein_coding	-0.545869	5.65055	-9.83143	1.65505e-08	7.77819e-07	0.684979
IKZF2	IKZF2	22807	protein_coding	-0.462302	8.01242	-9.80933	1.7077e-08	7.99966e-07	0.725827
EPAS1	EPAS1	2034	protein_coding	0.635794	4.84628	9.80469	1.71897e-08	8.02647e-07	1.55379
HSPA8P5	HSPA8P5	NA	processed_pseudogene	-0.658542	4.94444	-9.79839	1.73439e-08	8.07245e-07	0.633518
NIPAL3	NIPAL3	57185	protein_coding	0.598819	6.01943	9.78631	1.76439e-08	8.18573e-07	1.51448
TUBB6	TUBB6	84617	protein_coding	-0.853524	3.14689	-9.66697	2.09203e-08	9.67482e-07	0.553431
NGF	NGF	4803	protein_coding	-1.13049	1.99128	-9.66334	2.10489e-08	9.70326e-07	0.45676
WDR4	WDR4	10785	protein_coding	-0.620569	5.22972	-9.65379	2.13179e-08	9.79607e-07	0.650414
ODC1	ODC1	4953	protein_coding	-0.531639	7.4558	-9.6414	2.17002e-08	9.94022e-07	0.691768
TACC2	TACC2	10579	protein_coding	1.24238	1.7527	9.63968	2.17964e-08	9.95277e-07	2.36588
DRP2	DRP2	1821	protein_coding	0.765628	3.58179	9.57846	2.37581e-08	1.08144e-06	1.70011
RRP9	RRP9	NA	protein_coding	-0.574758	5.61313	-9.48097	2.73592e-08	1.24146e-06	0.671399
TNFRSF1B	TNFRSF1B	7133	protein_coding	1.30691	1.51761	9.44944	2.87229e-08	1.29926e-06	2.47411
TSC22D3	TSC22D3	1831	protein_coding	1.4117	2.10367	9.44383	2.90059e-08	1.30798e-06	2.6605
TIMP2	TIMP2	7077	protein_coding	0.521075	7.27054	9.37566	3.19027e-08	1.43413e-06	1.43502
KLF16	KLF16	83855	protein_coding	-0.667625	4.77938	-9.3697	3.21829e-08	1.44225e-06	0.629542
SATB1	SATB1	6304	protein_coding	-0.460224	7.92757	-9.35108	3.30738e-08	1.4776e-06	0.726873
MXD3	MXD3	83463	protein_coding	0.652308	4.61191	9.34695	3.32748e-08	1.48201e-06	1.57168
AZIN2	AZIN2	113451	protein_coding	1.25345	1.47546	9.3114	3.51354e-08	1.56008e-06	2.3841
LIMA1	LIMA1	51474	protein_coding	0.468947	7.4788	9.30653	3.53122e-08	1.56313e-06	1.3841
SLCO4C1	SLCO4C1	353189	protein_coding	-1.23698	1.61857	-9.29214	3.61401e-08	1.5949e-06	0.424261
NOS1	NOS1	4842	protein_coding	2.27002	-0.353301	9.28983	3.75444e-08	1.65039e-06	4.82331
ARRDC4	ARRDC4	91947	protein_coding	-0.600051	5.22907	-9.26351	3.76254e-08	1.65039e-06	0.659731
FAS	FAS	355	protein_coding	0.677073	4.37954	9.24489	3.86752e-08	1.69131e-06	1.59889
ING4	ING4	51147	protein_coding	0.680417	4.18135	9.22686	3.97216e-08	1.73168e-06	1.6026
BAIAP2-DT	BAIAP2-DT	440465	lncRNA	-0.838674	3.64674	-9.22494	3.98377e-08	1.73168e-06	0.559157
HSPA5	HSPA5	3309	protein_coding	-0.454616	8.47179	-9.2133	4.05277e-08	1.7564e-06	0.729704
SEMA4A	SEMA4A	64218	protein_coding	0.83124	3.06751	9.17885	4.2658e-08	1.84321e-06	1.77921
HIVEP3	HIVEP3	59269	protein_coding	-0.506688	6.5042	-9.10621	4.75344e-08	2.04772e-06	0.703836
STK17B	STK17B	9262	protein_coding	0.500695	6.65516	9.10425	4.76739e-08	2.04772e-06	1.4149
SNHG3	SNHG3	8420	lncRNA	-0.493801	6.15905	-9.088	4.88473e-08	2.09191e-06	0.710152
MICAL1	MICAL1	NA	protein_coding	0.542157	6.60604	9.08119	4.93478e-08	2.10711e-06	1.45615
ZNRF3	ZNRF3	84133	protein_coding	-0.629578	4.54219	-9.07391	4.98893e-08	2.12396e-06	0.646366
LINC02138	LINC02138	400558	lncRNA	1.49768	1.75799	9.04239	5.26419e-08	2.23458e-06	2.82389
COL6A3	COL6A3	1293	protein_coding	-1.18757	2.00134	-9.00966	5.50315e-08	2.32918e-06	0.439042
GIMAP5	GIMAP5	55340	protein_coding	-1.17817	1.60036	-8.95901	5.93988e-08	2.5067e-06	0.44191
CD1B	CD1B	910	protein_coding	0.583882	5.19385	8.93961	6.10767e-08	2.57002e-06	1.49888
PLEKHM1	PLEKHM1	9842	protein_coding	0.523903	6.30757	8.89168	6.56835e-08	2.75585e-06	1.43784
SNHG4	SNHG4	NA	lncRNA	-0.646167	4.07921	-8.88753	6.60991e-08	2.76527e-06	0.638976
IKZF3	IKZF3	22806	protein_coding	-0.550186	5.57221	-8.8838	6.64754e-08	2.76822e-06	0.682932
SLC14A1	SLC14A1	6563	protein_coding	1.18503	1.71994	8.88407	6.65519e-08	2.76822e-06	2.27368
PCDH9	PCDH9	5101	protein_coding	-0.522678	5.99989	-8.84329	7.07067e-08	2.9326e-06	0.696078
BAG2	BAG2	NA	protein_coding	-0.563841	5.79109	-8.82503	7.27053e-08	3.00688e-06	0.676499
SLAMF6	SLAMF6	114836	protein_coding	-0.545752	5.50015	-8.79163	7.65166e-08	3.15549e-06	0.685034
HECA	HECA	NA	protein_coding	0.574842	5.48954	8.76139	8.01473e-08	3.29583e-06	1.48951
SUN2	SUN2	25777	protein_coding	0.504395	6.81092	8.74357	8.23717e-08	3.37771e-06	1.41853
YPEL4	YPEL4	219539	protein_coding	1.52131	0.984981	8.74003	8.3424e-08	3.41119e-06	2.87051
SLC16A9	SLC16A9	220963	protein_coding	-0.648959	4.18391	-8.72575	8.46622e-08	3.45207e-06	0.63774
ASNS	ASNS	440	protein_coding	0.575561	5.23693	8.67688	9.12903e-08	3.71187e-06	1.49026
CARS1	CARS1	833	protein_coding	0.449637	7.32768	8.6477	9.55056e-08	3.87239e-06	1.3657
WAKMAR2	WAKMAR2	100130476	lncRNA	0.730427	4.40118	8.63907	9.67916e-08	3.91357e-06	1.65913
TUBB2A	TUBB2A	7280	protein_coding	-0.935462	2.62955	-8.62721	9.86109e-08	3.97603e-06	0.522875
RBMS1	RBMS1	5937	protein_coding	0.510904	6.4198	8.60706	1.01719e-07	4.08996e-06	1.42494
IL26	IL26	55801	protein_coding	-2.15739	-0.458166	-8.62336	1.0249e-07	4.10953e-06	0.224161
HS3ST3B1	HS3ST3B1	NA	protein_coding	-0.92313	2.42895	-8.59305	1.03981e-07	4.15782e-06	0.527364
HSPA8P7	HSPA8P7	NA	processed_pseudogene	-0.696098	4.18856	-8.58012	1.06073e-07	4.22978e-06	0.617239
CXCR3	CXCR3	2833	protein_coding	-1.09593	1.65064	-8.57352	1.07268e-07	4.26566e-06	0.467834
UTP14A	UTP14A	10813	protein_coding	-0.523677	6.02956	-8.57027	1.07712e-07	4.27158e-06	0.695597
BSDC1	BSDC1	55108	protein_coding	0.474642	6.84679	8.56382	1.088e-07	4.30296e-06	1.38957
RASA1	RASA1	5921	protein_coding	0.487151	6.33677	8.52378	1.15818e-07	4.56801e-06	1.40167
CHST12	CHST12	55501	protein_coding	-0.594431	5.72772	-8.49243	1.21645e-07	4.78482e-06	0.662306
C6orf223	C6orf223	NA	lncRNA	-0.541936	5.55374	-8.48298	1.23461e-07	4.83185e-06	0.686849
NT5E	NT5E	4907	protein_coding	0.95906	2.181	8.48294	1.23508e-07	4.83185e-06	1.94404
GNG4	GNG4	2786	protein_coding	0.635861	4.45016	8.44582	1.30882e-07	5.10653e-06	1.55387
WDR3	WDR3	NA	protein_coding	-0.473358	7.07577	-8.43683	1.32748e-07	5.16538e-06	0.720286
LUCAT1	LUCAT1	NA	lncRNA	-0.961621	2.35313	-8.42725	1.3481e-07	5.23155e-06	0.51348
CD34	CD34	947	protein_coding	-0.579516	4.82291	-8.42488	1.3527e-07	5.23538e-06	0.669188
RAB11FIP1	RAB11FIP1	80223	protein_coding	0.47891	6.68486	8.4082	1.38875e-07	5.36057e-06	1.39369
DUSP7	DUSP7	1849	protein_coding	-0.512563	5.69042	-8.38307	1.44496e-07	5.56271e-06	0.700976
VAV3	VAV3	10451	protein_coding	-0.527476	5.67096	-8.33349	1.56302e-07	6.00124e-06	0.693768
CLUH	CLUH	23277	protein_coding	-0.499569	7.1564	-8.3306	1.5702e-07	6.01287e-06	0.707318
MICAL2	MICAL2	9645	protein_coding	0.596545	4.64284	8.30714	1.62983e-07	6.22473e-06	1.51209
MCAM	MCAM	4162	protein_coding	0.629639	4.23358	8.27752	1.70853e-07	6.50816e-06	1.54718
GTPBP4	GTPBP4	23560	protein_coding	-0.443902	7.4654	-8.24286	1.8057e-07	6.86025e-06	0.735143
SLIT1	SLIT1	6585	protein_coding	0.48408	7.74541	8.22963	1.84432e-07	6.98861e-06	1.39869
ZMIZ1	ZMIZ1	57178	protein_coding	-0.499337	6.58722	-8.21181	1.89767e-07	7.172e-06	0.707432
NR1D1	NR1D1	9572	protein_coding	-0.610421	4.26964	-8.19792	1.94041e-07	7.31443e-06	0.655006
MARF1	MARF1	9665	protein_coding	0.514931	6.8203	8.17043	2.02798e-07	7.62466e-06	1.42893
STX3	STX3	6809	protein_coding	-0.513538	5.84676	-8.16347	2.05078e-07	7.69044e-06	0.700503
MBTPS1	MBTPS1	8720	protein_coding	0.438083	7.6446	8.15495	2.07909e-07	7.77644e-06	1.3548
TRMT61A	TRMT61A	NA	protein_coding	-0.51028	5.53723	-8.14896	2.09922e-07	7.8315e-06	0.702086
MRTO4	MRTO4	51154	protein_coding	-0.493914	6.33701	-8.13819	2.13596e-07	7.94808e-06	0.710096
DZIP1L	DZIP1L	199221	protein_coding	1.31316	1.04061	8.13778	2.14482e-07	7.96059e-06	2.48486
CHST11	CHST11	50515	protein_coding	0.420243	8.40006	8.1313	2.15983e-07	7.99577e-06	1.33815
IL10RB	IL10RB	3588	protein_coding	0.536567	5.37843	8.11789	2.20704e-07	8.14972e-06	1.45052
PTGER4	PTGER4	NA	protein_coding	-0.511193	5.42108	-8.10475	2.25436e-07	8.30329e-06	0.701642
RAD21	RAD21	5885	protein_coding	0.425407	9.80413	8.09153	2.30306e-07	8.46112e-06	1.34295
FAM110C	FAM110C	642273	protein_coding	-0.525162	5.15489	-8.0883	2.31513e-07	8.48391e-06	0.694881
SEPTIN5	SEPTIN5	5413	protein_coding	-0.618679	4.1855	-8.08524	2.32661e-07	8.50448e-06	0.651267
CD82	CD82	3732	protein_coding	-0.526797	6.20814	-8.07145	2.37913e-07	8.67455e-06	0.694094
PUM3	PUM3	NA	protein_coding	-0.522369	5.81845	-8.0465	2.47734e-07	9.00993e-06	0.696228
YRDC	YRDC	NA	protein_coding	-0.492151	5.84445	-8.02681	2.55786e-07	9.27944e-06	0.710964
PCDH19	PCDH19	57526	protein_coding	-0.70735	3.37597	-8.01878	2.59148e-07	9.37792e-06	0.612444
GPT2	GPT2	84706	protein_coding	0.547714	5.14504	8.01115	2.62384e-07	9.47135e-06	1.46177
ARHGAP25	ARHGAP25	9938	protein_coding	0.538958	5.24684	7.99991	2.67227e-07	9.62218e-06	1.45292
NBAT1	NBAT1	NA	lncRNA	0.846844	2.66421	7.9655	2.82685e-07	1.01535e-05	1.79856
CILK1	CILK1	22858	protein_coding	0.482258	5.88303	7.94418	2.92677e-07	1.04864e-05	1.39693
PGAM5	PGAM5	192111	protein_coding	-0.444708	6.96224	-7.93621	2.96518e-07	1.05978e-05	0.734733
NOLC1	NOLC1	9221	protein_coding	-0.422565	8.38565	-7.90625	3.11443e-07	1.11038e-05	0.746097
RAB27A	RAB27A	5873	protein_coding	0.478937	6.02797	7.90063	3.14324e-07	1.1179e-05	1.39372
ATF4	ATF4	468	protein_coding	0.430363	9.01287	7.89369	3.17926e-07	1.12794e-05	1.34757
EVI2A	EVI2A	2123	protein_coding	0.791535	3.68482	7.85854	3.36868e-07	1.19222e-05	1.73092
PDCD4	PDCD4	27250	protein_coding	0.589023	5.49648	7.83296	3.51357e-07	1.24046e-05	1.50423
PYCR3	PYCR3	65263	protein_coding	-0.67125	3.59855	-7.82919	3.53551e-07	1.24517e-05	0.627963
ATP9A	ATP9A	10079	protein_coding	-0.637169	4.14788	-7.82348	3.569e-07	1.25392e-05	0.642973
TSR1	TSR1	55720	protein_coding	-0.436482	7.08407	-7.81031	3.64752e-07	1.2784e-05	0.738934
PGGHG	PGGHG	80162	protein_coding	0.491892	7.56128	7.75051	4.0274e-07	1.40813e-05	1.40629
FKBP5	FKBP5	2289	protein_coding	-0.501261	5.68353	-7.71718	4.25693e-07	1.4848e-05	0.706489
NOL6	NOL6	65083	protein_coding	-0.501309	6.33776	-7.71005	4.30779e-07	1.49892e-05	0.706465
JUNB	JUNB	3726	protein_coding	-0.574681	4.94406	-7.70468	4.3465e-07	1.50877e-05	0.671434
NOP56	NOP56	10528	protein_coding	-0.43581	8.20702	-7.68164	4.51687e-07	1.56415e-05	0.739279
LRFN4	LRFN4	78999	protein_coding	-0.467817	5.87323	-7.67073	4.59992e-07	1.58663e-05	0.723058
EGR2	EGR2	1959	protein_coding	-0.907566	2.59391	-7.67038	4.6037e-07	1.58663e-05	0.533084
LINC00467	LINC00467	NA	lncRNA	0.717737	3.66805	7.65248	4.74258e-07	1.63061e-05	1.6446
WDR43	WDR43	NA	protein_coding	-0.48186	6.83321	-7.63766	4.86166e-07	1.66542e-05	0.716054
ARHGEF10	ARHGEF10	9639	protein_coding	0.486117	5.73052	7.63702	4.86683e-07	1.66542e-05	1.40067
EGR3	EGR3	1960	protein_coding	-0.762828	3.55127	-7.63242	4.90473e-07	1.67443e-05	0.58934
ARHGEF4	ARHGEF4	50649	protein_coding	1.96987	-0.432971	7.64422	4.93899e-07	1.68216e-05	3.91732
GNAQ	GNAQ	2776	protein_coding	-0.438913	7.8656	-7.61356	5.06215e-07	1.72006e-05	0.73769
SLA	SLA	6503	protein_coding	-0.477838	7.27256	-7.60442	5.14044e-07	1.74257e-05	0.718053
CCR8	CCR8	1237	protein_coding	-1.04119	1.74572	-7.60094	5.17458e-07	1.75005e-05	0.485927
KCTD1	KCTD1	284252	protein_coding	0.543159	4.91712	7.58109	5.3461e-07	1.80384e-05	1.45716
AEN	AEN	64782	protein_coding	-0.470207	6.26709	-7.54649	5.66709e-07	1.9077e-05	0.721861
TPM2	TPM2	7169	protein_coding	0.578781	5.51017	7.54211	5.7091e-07	1.91738e-05	1.49359
NKX3-1	NKX3-1	4824	protein_coding	-0.429494	7.37338	-7.49759	6.15548e-07	2.06105e-05	0.742522
ZFPM2	ZFPM2	23414	protein_coding	-0.940957	2.34053	-7.49685	6.16536e-07	2.06105e-05	0.520887
DLGAP1-AS1	DLGAP1-AS1	NA	lncRNA	0.951867	1.83727	7.49216	6.21472e-07	2.07277e-05	1.93437
ZNF852	ZNF852	NA	protein_coding	0.698044	3.86076	7.48396	6.29943e-07	2.09619e-05	1.6223
MTRFR	MTRFR	91574	protein_coding	0.48795	5.80192	7.47974	6.34464e-07	2.10639e-05	1.40245
LINC00426	LINC00426	100188949	lncRNA	0.721144	3.46834	7.47783	6.36528e-07	2.10841e-05	1.64849
ABCB9	ABCB9	23457	protein_coding	0.728513	4.28643	7.47615	6.38355e-07	2.10963e-05	1.65693
TFAP4	TFAP4	NA	protein_coding	-0.572174	4.29591	-7.44493	6.73111e-07	2.21943e-05	0.672603
TBL1X	TBL1X	6907	protein_coding	0.500291	5.39307	7.4399	6.78893e-07	2.2334e-05	1.4145
NPAS4	NPAS4	266743	protein_coding	0.883367	2.80298	7.43434	6.85479e-07	2.24996e-05	1.84468
TMEM178B	TMEM178B	100507421	protein_coding	1.05437	1.28586	7.42868	6.92599e-07	2.26818e-05	2.07682
TSPAN2	TSPAN2	10100	protein_coding	0.596972	4.60674	7.41989	7.02427e-07	2.29518e-05	1.51254
SPRY1	SPRY1	10252	protein_coding	0.586873	4.19686	7.41759	7.05184e-07	2.299e-05	1.50199
LRRC2	LRRC2	79442	protein_coding	1.64908	-0.222448	7.42136	7.10057e-07	2.30968e-05	3.13633
ADGRG1	ADGRG1	9289	protein_coding	1.18011	1.92277	7.41318	7.11965e-07	2.31069e-05	2.26595
KRT72	KRT72	140807	protein_coding	1.19724	1.89961	7.40914	7.17031e-07	2.32193e-05	2.29301
SPIRE2	SPIRE2	NA	protein_coding	0.934989	1.87933	7.37442	7.59377e-07	2.45357e-05	1.91188
TNXB	TNXB	7148	protein_coding	0.654631	4.01471	7.37106	7.63504e-07	2.46141e-05	1.57421
NFE2L3	NFE2L3	NA	protein_coding	-0.590723	4.46597	-7.36389	7.72921e-07	2.48623e-05	0.66401
COL4A3	COL4A3	1285	protein_coding	0.89838	2.31599	7.35484	7.85179e-07	2.52006e-05	1.86397
TRIM8	TRIM8	81603	protein_coding	-0.506799	5.61411	-7.3454	7.9779e-07	2.55487e-05	0.703782
PTGER3	PTGER3	5733	protein_coding	-0.889095	2.85004	-7.33951	8.06066e-07	2.57567e-05	0.539953
CEP128	CEP128	NA	protein_coding	0.565164	4.47499	7.32662	8.23915e-07	2.62691e-05	1.47956
MTHFD2	MTHFD2	10797	protein_coding	0.433891	8.47676	7.31504	8.40461e-07	2.67378e-05	1.35087
IL9R	IL9R	3581	protein_coding	0.649471	4.34868	7.30916	8.49009e-07	2.69504e-05	1.56859
LINC02611	LINC02611	NA	lncRNA	0.762209	2.84249	7.30766	8.51227e-07	2.69617e-05	1.69609
TRIM67	TRIM67	440730	protein_coding	-1.70179	-0.367294	-7.3051	8.68437e-07	2.74468e-05	0.307404
SCN4A	SCN4A	6329	protein_coding	0.90988	1.96887	7.28789	8.80873e-07	2.77792e-05	1.87889
SCARB1	SCARB1	949	protein_coding	-0.517556	5.42354	-7.27939	8.93632e-07	2.81203e-05	0.698554
CCR5	CCR5	1234	protein_coding	-1.08303	1.44915	-7.27373	9.03417e-07	2.83665e-05	0.472036
CD83	CD83	9308	protein_coding	-0.473678	6.06696	-7.26737	9.12339e-07	2.85847e-05	0.720126
ABCG1	ABCG1	9619	protein_coding	0.533076	4.72263	7.25734	9.28263e-07	2.90207e-05	1.44701
RCL1	RCL1	10171	protein_coding	-0.533189	4.81089	-7.24335	9.50957e-07	2.96662e-05	0.691026
GNAO1	GNAO1	2775	protein_coding	0.670681	3.34252	7.21754	9.94374e-07	3.09539e-05	1.59182
KRT73	KRT73	319101	protein_coding	0.951711	2.02222	7.20235	1.0213e-06	3.17238e-05	1.93416
GVINP1	GVINP1	387751	transcribed_unprocessed_pseudogene	0.633767	3.75927	7.19397	1.03582e-06	3.2106e-05	1.55161
RAPGEF2	RAPGEF2	9693	protein_coding	0.460607	5.86306	7.17001	1.07982e-06	3.33982e-05	1.37612
VEGFA	VEGFA	7422	protein_coding	0.439495	6.58939	7.16067	1.0975e-06	3.38726e-05	1.35613
SLC6A12	SLC6A12	6539	protein_coding	1.15625	1.06352	7.15163	1.117e-06	3.44013e-05	2.22878
CLK1	CLK1	1195	protein_coding	0.452958	6.79757	7.14834	1.12129e-06	3.44599e-05	1.36884
TNFRSF10D	TNFRSF10D	NA	protein_coding	-0.663589	3.73983	-7.14008	1.13754e-06	3.48854e-05	0.631306
TCP11L2	TCP11L2	255394	protein_coding	0.836664	2.32644	7.13267	1.15244e-06	3.52677e-05	1.78592
TGFB1	TGFB1	7040	protein_coding	-0.472876	6.16353	-7.11089	1.19693e-06	3.65518e-05	0.720527
TUBA4A	TUBA4A	7277	protein_coding	-1.18424	1.06687	-7.10331	1.21564e-06	3.70449e-05	0.440055
MFSD2A	MFSD2A	84879	protein_coding	-0.553625	4.54402	-7.09661	1.22714e-06	3.73169e-05	0.681306
HNRNPAB	HNRNPAB	3182	protein_coding	-0.419712	7.9732	-7.08479	1.25277e-06	3.80164e-05	0.747574
XYLB	XYLB	9942	protein_coding	-0.54685	4.33183	-7.07779	1.2682e-06	3.84043e-05	0.684513
THBS1	THBS1	7057	protein_coding	-0.954229	2.08817	-7.07538	1.27413e-06	3.85033e-05	0.516117
TUB	TUB	7275	protein_coding	-0.532317	4.89534	-7.07076	1.28392e-06	3.87183e-05	0.691443
SIPA1	SIPA1	6494	protein_coding	0.502109	5.64454	7.06543	1.29596e-06	3.9e-05	1.41628
DAAM1	DAAM1	23002	protein_coding	0.466324	5.98746	7.04459	1.34419e-06	4.03675e-05	1.38158
HSPH1	HSPH1	10808	protein_coding	-0.405099	8.38844	-7.03745	1.36112e-06	4.07283e-05	0.755184
COL20A1	COL20A1	57642	protein_coding	1.02998	2.01376	7.03719	1.3629e-06	4.07283e-05	2.04199
ARMC6	ARMC6	93436	protein_coding	-0.466417	5.92377	-7.03592	1.36478e-06	4.07283e-05	0.72376
KIAA1109	KIAA1109	84162	protein_coding	0.418435	7.395	7.03481	1.36746e-06	4.07283e-05	1.33648
SLC6A13	SLC6A13	6540	protein_coding	0.937017	1.73399	7.01706	1.4113e-06	4.19479e-05	1.91457
NMRAL2P	NMRAL2P	344887	transcribed_unprocessed_pseudogene	-1.03309	1.31166	-7.01596	1.41473e-06	4.19637e-05	0.488662
PDGFC	PDGFC	56034	protein_coding	-0.852483	2.17738	-7.01386	1.41894e-06	4.20024e-05	0.553831
ZDBF2	ZDBF2	57683	protein_coding	0.562819	4.39839	7.01043	1.42731e-06	4.2164e-05	1.47715
HSPA8P9	HSPA8P9	NA	processed_pseudogene	-0.894478	4.8334	-6.99097	1.47743e-06	4.35557e-05	0.537942
UBXN10	UBXN10	127733	protein_coding	-0.659728	3.58759	-6.95234	1.58128e-06	4.65223e-05	0.632998
GIMAP7	GIMAP7	168537	protein_coding	-0.63773	3.92744	-6.94732	1.59534e-06	4.68409e-05	0.642724
LHFPL3-AS2	LHFPL3-AS2	723809	lncRNA	0.625321	3.5387	6.94365	1.60574e-06	4.70507e-05	1.54255
FKBP4	FKBP4	2288	protein_coding	-0.455634	7.05399	-6.93307	1.63607e-06	4.78428e-05	0.72919
EHF	EHF	26298	protein_coding	-1.52142	0.0965904	-6.93393	1.65008e-06	4.80605e-05	0.348343
GARRE1	GARRE1	9710	protein_coding	0.517542	4.86713	6.92822	1.65016e-06	4.80605e-05	1.43151
CAMKK2	CAMKK2	10645	protein_coding	-0.464471	5.76104	-6.91974	1.67513e-06	4.86898e-05	0.724737
FAM229A	FAM229A	100128071	protein_coding	0.607464	4.42857	6.90153	1.7301e-06	5.01869e-05	1.52358
CELF2	CELF2	10659	protein_coding	-0.419101	8.08986	-6.8911	1.76242e-06	5.1022e-05	0.74789
IL10RA	IL10RA	3587	protein_coding	1.09337	1.31705	6.87896	1.80335e-06	5.21027e-05	2.13371
APLN	APLN	8862	protein_coding	-1.35719	0.436492	-6.86829	1.84562e-06	5.32179e-05	0.390342
PHGDH	PHGDH	26227	protein_coding	0.408239	7.71158	6.84439	1.91508e-06	5.5111e-05	1.32707
CD84	CD84	8832	protein_coding	-0.433177	6.76119	-6.84261	1.92116e-06	5.51762e-05	0.740629
SPSB3	SPSB3	90864	protein_coding	0.507756	4.89437	6.83036	1.9636e-06	5.62834e-05	1.42184
TOMM40	TOMM40	10452	protein_coding	-0.430929	6.73547	-6.82641	1.97746e-06	5.65687e-05	0.741784
BTG3-AS1	BTG3-AS1	110806272	lncRNA	0.954688	1.43613	6.81847	2.00666e-06	5.72689e-05	1.93816
DEAF1	DEAF1	10522	protein_coding	0.484405	5.41144	6.81731	2.00985e-06	5.72689e-05	1.39901
TFAP2C	TFAP2C	7022	protein_coding	-0.574101	4.44467	-6.78755	2.11965e-06	6.0279e-05	0.671705
LINC01882	LINC01882	NA	lncRNA	-0.847045	2.22534	-6.77863	2.15411e-06	6.11388e-05	0.555922
TWNK	TWNK	56652	protein_coding	-0.484433	5.91617	-6.76605	2.20289e-06	6.24008e-05	0.714778
GRPEL1	GRPEL1	NA	protein_coding	-0.471365	5.96796	-6.74347	2.29395e-06	6.48534e-05	0.721282
HSPA8P8	HSPA8P8	NA	processed_pseudogene	-0.663411	3.53132	-6.73271	2.33875e-06	6.59909e-05	0.631384
KLF15	KLF15	28999	protein_coding	1.45661	0.0224276	6.73182	2.36244e-06	6.65299e-05	2.74462
LAMB1	LAMB1	3912	protein_coding	0.498269	4.98287	6.72123	2.38748e-06	6.71044e-05	1.41252
GDF10	GDF10	NA	protein_coding	-1.02146	1.10145	-6.71855	2.40113e-06	6.73573e-05	0.492616
CD1E	CD1E	913	protein_coding	0.555481	4.78904	6.71613	2.40949e-06	6.74609e-05	1.46966
ADTRP	ADTRP	84830	protein_coding	0.599208	3.78597	6.69124	2.51996e-06	7.04178e-05	1.51488
GPAT3	GPAT3	84803	protein_coding	0.497525	4.95147	6.68959	2.52745e-06	7.04203e-05	1.41179
ACTR3-AS1	ACTR3-AS1	NA	lncRNA	0.945601	1.92642	6.68934	2.52978e-06	7.04203e-05	1.92599
EPPK1	EPPK1	83481	protein_coding	1.38615	0.228164	6.67605	2.60718e-06	7.24357e-05	2.61379
ZFP36L2	ZFP36L2	NA	protein_coding	0.421128	7.91836	6.6698	2.61935e-06	7.26342e-05	1.33897
GASAL1	GASAL1	NA	lncRNA	-0.709417	3.19486	-6.66815	2.62722e-06	7.27131e-05	0.611567
DCAF4	DCAF4	26094	protein_coding	-0.4789	5.0675	-6.63538	2.78753e-06	7.70028e-05	0.717524
CCR12P	CCR12P	NA	transcribed_unprocessed_pseudogene	-1.38667	0.66655	-6.63086	2.82938e-06	7.78895e-05	0.382446
GSR	GSR	2936	protein_coding	-0.433709	6.83828	-6.62695	2.83039e-06	7.78895e-05	0.740356
MANEAL	MANEAL	149175	protein_coding	-0.690562	2.98023	-6.62536	2.8386e-06	7.79672e-05	0.619612
BYSL	BYSL	NA	protein_coding	-0.454585	5.90173	-6.61797	2.87686e-06	7.88685e-05	0.72972
CSGALNACT1	CSGALNACT1	55790	protein_coding	1.18199	1.58373	6.61605	2.89435e-06	7.91981e-05	2.26889
NSG1	NSG1	27065	protein_coding	0.579913	4.03368	6.60862	2.92605e-06	7.98312e-05	1.49476
SLFN5	SLFN5	162394	protein_coding	0.44106	7.53853	6.6076	2.93145e-06	7.98312e-05	1.3576
IL27RA	IL27RA	9466	protein_coding	-0.44639	5.78865	-6.60711	2.93404e-06	7.98312e-05	0.733877
JCAD	JCAD	57608	protein_coding	0.571877	3.97332	6.59953	2.97469e-06	8.07854e-05	1.48646
GOLGA7B	GOLGA7B	NA	protein_coding	0.799715	2.29423	6.57364	3.11826e-06	8.45258e-05	1.74076
MIR17HG	MIR17HG	407975	lncRNA	-0.722858	2.68159	-6.56812	3.14953e-06	8.52139e-05	0.605896
ENC1	ENC1	8507	protein_coding	-0.508226	4.72341	-6.56564	3.16372e-06	8.54381e-05	0.703086
CISD3	CISD3	284106	protein_coding	-0.503034	4.80337	-6.56454	3.17006e-06	8.54498e-05	0.705621
KLKB1	KLKB1	3818	protein_coding	0.797487	2.32707	6.53799	3.32745e-06	8.95258e-05	1.73807
SLC1A5	SLC1A5	6510	protein_coding	0.410765	7.79861	6.51698	3.45719e-06	9.28439e-05	1.32939
RPUSD1	RPUSD1	113000	protein_coding	-0.496496	5.5266	-6.49704	3.58555e-06	9.61126e-05	0.708826
SERINC5	SERINC5	256987	protein_coding	-0.403574	8.20432	-6.49336	3.60973e-06	9.65818e-05	0.755983
PITX1	PITX1	5307	protein_coding	-0.561427	4.12432	-6.48933	3.63646e-06	9.71177e-05	0.677632
TEX19	TEX19	400629	protein_coding	-0.613444	3.60905	-6.4871	3.65137e-06	9.73361e-05	0.653635
LINC01238	LINC01238	NA	lncRNA	0.787157	2.56487	6.48215	3.68487e-06	9.80488e-05	1.72567
TP53INP2	TP53INP2	58476	protein_coding	0.497724	4.95168	6.46034	3.83484e-06	0.000101852	1.41198
SAMD1	SAMD1	90378	protein_coding	-0.431274	6.33989	-6.45454	3.87593e-06	0.000102755	0.741606
CRIP2	CRIP2	1397	protein_coding	-1.05808	0.874243	-6.45377	3.88626e-06	0.00010284	0.480272
GPR174	GPR174	84636	protein_coding	-0.471818	6.47775	-6.42387	4.10056e-06	0.000108313	0.721055
KRTAP5-AS1	KRTAP5-AS1	NA	lncRNA	1.39034	0.0844512	6.40635	4.26591e-06	0.000112476	2.6214
RGS6	RGS6	9628	protein_coding	-0.836318	2.32715	-6.38368	4.41634e-06	0.00011623	0.560071
ATP6V0E1	ATP6V0E1	8992	protein_coding	0.477881	5.7605	6.37385	4.49651e-06	0.000118016	1.3927
CHD4	CHD4	1108	protein_coding	-0.385688	8.77028	-6.37337	4.5005e-06	0.000118016	0.765414
RPF2	RPF2	NA	protein_coding	-0.448071	5.97794	-6.36277	4.58948e-06	0.000120131	0.733022
MAP7	MAP7	9053	protein_coding	-0.637909	3.8732	-6.35878	4.62345e-06	0.000120802	0.642644
RAP1GAP	RAP1GAP	5909	protein_coding	0.435197	6.10129	6.35366	4.66739e-06	0.000121731	1.3521
NAA15	NAA15	80155	protein_coding	-0.422521	7.50186	-6.35075	4.69258e-06	0.000122167	0.74612
NCL	NCL	NA	protein_coding	-0.385046	9.8215	-6.34347	4.75622e-06	0.000123602	0.765755
PREX2	PREX2	80243	protein_coding	-0.455269	5.96999	-6.32557	4.9165e-06	0.000127538	0.729374
LHFPL2	LHFPL2	10184	protein_coding	-0.915865	1.67835	-6.32063	4.96367e-06	0.000128531	0.530026
PLD1	PLD1	5337	protein_coding	0.714043	2.99981	6.26558	5.49593e-06	0.00014206	1.6404
ARL4C	ARL4C	10123	protein_coding	-0.408115	7.27574	-6.25238	5.63254e-06	0.000145332	0.753607
KRT79	KRT79	338785	protein_coding	-1.20516	0.633456	-6.25267	5.64821e-06	0.000145477	0.433722
UBC	UBC	NA	protein_coding	-0.409442	8.53763	-6.22986	5.87411e-06	0.000151026	0.752915
SDF2L1	SDF2L1	23753	protein_coding	-0.568775	4.56214	-6.22058	5.97666e-06	0.000153246	0.674189
KCTD9	KCTD9	54793	protein_coding	0.423085	6.35024	6.22014	5.98162e-06	0.000153246	1.34079
CCDC150	CCDC150	284992	protein_coding	0.509217	4.54615	6.21329	6.05861e-06	0.000154944	1.42328
DOCK10	DOCK10	55619	protein_coding	0.433794	6.5344	6.19801	6.23414e-06	0.000159152	1.35078
GAL3ST2	GAL3ST2	64090	protein_coding	1.17664	0.372581	6.18868	6.36241e-06	0.000162141	2.2605
KCTD9P2	KCTD9P2	NA	processed_pseudogene	0.684135	2.70572	6.16881	6.58453e-06	0.000167506	1.60674
NBR1	NBR1	4077	protein_coding	0.408671	6.80262	6.16577	6.62202e-06	0.000168164	1.32746
FHIP2A	FHIP2A	57700	protein_coding	-0.406556	6.67502	-6.16465	6.63604e-06	0.000168225	0.754422
TEAD1	TEAD1	7003	protein_coding	0.461565	5.52131	6.16227	6.66565e-06	0.00016868	1.37704
MAPK13	MAPK13	5603	protein_coding	0.752772	2.97229	6.16128	6.67844e-06	0.000168709	1.68503
PSAT1P3	PSAT1P3	NA	processed_pseudogene	0.653057	3.13698	6.15289	6.78407e-06	0.000171079	1.5725
CXCR4	CXCR4	7852	protein_coding	0.407084	8.12097	6.12175	7.19268e-06	0.000181068	1.326
TARS1	TARS1	6897	protein_coding	0.430466	8.17394	6.11929	7.22596e-06	0.00018159	1.34767
RNF145	RNF145	153830	protein_coding	-0.410633	6.55507	-6.09837	7.51625e-06	0.000188281	0.752293
CYSLTR2	CYSLTR2	57105	protein_coding	1.02419	0.704796	6.09883	7.51825e-06	0.000188281	2.03382
BARHL2	BARHL2	NA	protein_coding	-0.802368	2.5843	-6.09328	7.58962e-06	0.000189741	0.573407
TNS3	TNS3	64759	protein_coding	-1.25393	0.207125	-6.09041	7.66422e-06	0.000191275	0.419304
WWC1	WWC1	23286	protein_coding	-0.939337	1.33813	-6.08233	7.7513e-06	0.000193116	0.521472
GBP5	GBP5	115362	protein_coding	0.735002	2.89838	6.05716	8.12427e-06	0.00020206	1.6644
RASA2	RASA2	5922	protein_coding	0.447778	6.14387	6.0499	8.23613e-06	0.000204491	1.36394
DNAH10OS	DNAH10OS	NA	lncRNA	0.560609	3.84424	6.04764	8.27147e-06	0.000205016	1.47489
GOLGB1	GOLGB1	2804	protein_coding	0.519025	7.51153	6.03586	8.4578e-06	0.000209219	1.43299
OSBPL6	OSBPL6	114880	protein_coding	0.678964	2.82479	6.03511	8.46994e-06	0.000209219	1.60099
TOMM40P4	TOMM40P4	NA	processed_pseudogene	-0.56993	4.13419	-6.02917	8.56554e-06	0.00021109	0.67365
BEND3	BEND3	57673	protein_coding	-0.532329	4.24985	-6.0286	8.57484e-06	0.00021109	0.691438
SLC45A2	SLC45A2	51151	protein_coding	0.897052	1.40111	6.01921	8.732e-06	0.000214594	1.86226
CYLD	CYLD	1540	protein_coding	0.440957	6.32551	6.00224	9.01397e-06	0.000221042	1.3575
IL21R	IL21R	50615	protein_coding	0.640586	3.52503	6.0016	9.02495e-06	0.000221042	1.55896
CDKN1B	CDKN1B	1027	protein_coding	0.426314	6.12374	5.99832	9.08129e-06	0.000222047	1.3438
JAG1	JAG1	182	protein_coding	-0.632506	2.99572	-5.99268	9.17909e-06	0.00022406	0.645055
ATXN1	ATXN1	6310	protein_coding	0.572111	3.8945	5.98765	9.26715e-06	0.000225828	1.4867
PPP2R5C	PPP2R5C	5527	protein_coding	0.388498	7.828	5.98448	9.32294e-06	0.000226806	1.30903
TNFRSF12A	TNFRSF12A	51330	protein_coding	-0.862851	1.66497	-5.9735	9.52209e-06	0.000231262	0.549865
FAM214A	FAM214A	56204	protein_coding	0.472664	5.10341	5.97142	9.55717e-06	0.000231725	1.38767
CDS1	CDS1	NA	protein_coding	0.758806	2.19349	5.9587	9.79193e-06	0.00023702	1.69209
PIK3C3	PIK3C3	5289	protein_coding	0.418589	6.05906	5.95002	9.95434e-06	0.000240549	1.33662
LINC01108	LINC01108	102216342	lncRNA	-1.20275	0.443153	-5.94569	1.00737e-05	0.000243029	0.434445
CALCOCO1	CALCOCO1	57658	protein_coding	0.497011	5.12922	5.94225	1.01028e-05	0.000243325	1.41129
UTRN	UTRN	7402	protein_coding	0.436341	6.06978	5.94064	1.01337e-05	0.000243664	1.35317
ELOA	ELOA	6924	protein_coding	-0.399057	6.95287	-5.91197	1.07032e-05	0.000256931	0.758354
PTPRN2	PTPRN2	5799	protein_coding	0.531171	4.23082	5.91086	1.0726e-05	0.000257051	1.4451
AREG	AREG	374	protein_coding	0.896484	1.35617	5.90564	1.08378e-05	0.000259301	1.86152
PPP3CA	PPP3CA	5530	protein_coding	-0.499389	4.48953	-5.89728	1.10078e-05	0.000262934	0.707406
MBNL1-AS1	MBNL1-AS1	401093	lncRNA	0.823635	2.1071	5.89631	1.10301e-05	0.000263032	1.76986
DSP	DSP	1832	protein_coding	0.647595	3.08811	5.87089	1.15778e-05	0.000275638	1.56655
GRAMD2A	GRAMD2A	196996	protein_coding	-0.998957	1.06904	-5.86739	1.16675e-05	0.00027732	0.500362
CCDC85B	CCDC85B	11007	protein_coding	-0.544254	4.14942	-5.85922	1.18394e-05	0.000280666	0.685746
LINC01679	LINC01679	NA	lncRNA	0.728417	2.43449	5.8589	1.18471e-05	0.000280666	1.65682
VLDLR-AS1	VLDLR-AS1	401491	lncRNA	1.14645	0.964034	5.85233	1.20304e-05	0.000284543	2.21369
AP1S3	AP1S3	130340	protein_coding	-0.672116	2.97397	-5.84462	1.21755e-05	0.000287505	0.627585
JPH1	JPH1	56704	protein_coding	-0.502771	4.61104	-5.84319	1.22087e-05	0.000287767	0.70575
HDAC9	HDAC9	9734	protein_coding	-0.971797	0.798275	-5.84288	1.22264e-05	0.000287767	0.509871
UNC13C	UNC13C	440279	protein_coding	-1.31974	-0.316607	-5.84143	1.23317e-05	0.000289674	0.400608
POLR1B	POLR1B	84172	protein_coding	-0.443659	5.89583	-5.83731	1.23474e-05	0.000289674	0.735267
NT5DC3	NT5DC3	51559	protein_coding	-0.543883	4.16312	-5.82987	1.2525e-05	0.000293366	0.685922
PLA2G4C	PLA2G4C	8605	protein_coding	0.842756	1.60214	5.82761	1.25824e-05	0.000294196	1.79347
ACKR3	ACKR3	57007	protein_coding	1.11629	0.706632	5.82795	1.26011e-05	0.000294196	2.16789
HSD11B2	HSD11B2	3291	protein_coding	-0.898191	1.96528	-5.81796	1.28202e-05	0.000298828	0.536559
ARRB1	ARRB1	408	protein_coding	-0.514641	4.52631	-5.79967	1.32733e-05	0.000308893	0.699967
IFITM10	IFITM10	NA	protein_coding	0.853184	1.82766	5.7937	1.34305e-05	0.000312049	1.80648
DLGAP1-AS2	DLGAP1-AS2	NA	lncRNA	0.606588	3.24202	5.78819	1.357e-05	0.000314572	1.52265
ZBTB4	ZBTB4	57659	protein_coding	0.444623	6.13383	5.78771	1.35826e-05	0.000314572	1.36096
GIMAP1	GIMAP1	NA	protein_coding	-0.598272	3.10285	-5.76162	1.4283e-05	0.000330266	0.660545
MCTP2	MCTP2	55784	protein_coding	0.483648	4.91147	5.7589	1.4358e-05	0.000331471	1.39828
PLCE1	PLCE1	51196	protein_coding	0.941776	1.30311	5.7523	1.45519e-05	0.000335413	1.92089
LIPG	LIPG	9388	protein_coding	-0.777274	1.94306	-5.72509	1.53288e-05	0.000352757	0.583468
PTRH2	PTRH2	51651	protein_coding	-0.485663	5.43481	-5.72205	1.54175e-05	0.000354235	0.714169
PIM2	PIM2	NA	protein_coding	-0.525441	4.09778	-5.71684	1.55736e-05	0.000357254	0.694747
ABCC2	ABCC2	1244	protein_coding	0.65487	2.78314	5.70545	1.5921e-05	0.000364647	1.57447
EBNA1BP2	EBNA1BP2	10969	protein_coding	-0.406142	6.46204	-5.67903	1.67573e-05	0.000383194	0.754639
PKP1	PKP1	5317	protein_coding	-1.05181	0.355375	-5.66786	1.71531e-05	0.000391625	0.482363
CAMK4	CAMK4	814	protein_coding	0.458189	6.20317	5.66204	1.73192e-05	0.000394795	1.37382
LONRF2	LONRF2	164832	protein_coding	0.503632	4.5745	5.65655	1.75048e-05	0.0003984	1.41778
PTPN22	PTPN22	26191	protein_coding	0.476073	5.0753	5.65027	1.77197e-05	0.000402658	1.39095
CNR2	CNR2	1269	protein_coding	-0.593343	3.61129	-5.63968	1.80883e-05	0.000410389	0.662806
MGP	MGP	4256	protein_coding	0.855939	1.50417	5.6341	1.82911e-05	0.00041434	1.80994
CHST6	CHST6	4166	protein_coding	1.03306	0.558089	5.63093	1.84264e-05	0.000416754	2.04636
TGFA	TGFA	7039	protein_coding	-0.638807	3.33656	-5.62268	1.86969e-05	0.000422212	0.642244
PMM2	PMM2	NA	protein_coding	-0.458051	5.32675	-5.61807	1.88652e-05	0.000425349	0.727969
TSPOAP1-AS1	TSPOAP1-AS1	100506779	lncRNA	0.458212	4.92721	5.61117	1.91208e-05	0.000430442	1.37384
BAIAP2	BAIAP2	10458	protein_coding	-0.738492	2.37921	-5.60707	1.92753e-05	0.000433246	0.599365
PEAR1	PEAR1	375033	protein_coding	0.878543	1.42145	5.59697	1.9665e-05	0.00044132	1.83852
EVPL	EVPL	2125	protein_coding	-0.609136	3.54693	-5.59473	1.97435e-05	0.000442394	0.655589
APOL6	APOL6	80830	protein_coding	0.462765	5.36765	5.58781	2.00121e-05	0.00044772	1.37818
MPZL2	MPZL2	10205	protein_coding	0.986377	0.933016	5.57985	2.03473e-05	0.000454516	1.9812
GPA33	GPA33	10223	protein_coding	0.489044	4.8733	5.572	2.06392e-05	0.000460327	1.40351
MBNL2	MBNL2	10150	protein_coding	0.467376	4.78063	5.55069	2.15174e-05	0.000479177	1.38259
HSPA8P14	HSPA8P14	NA	processed_pseudogene	-0.996135	0.90119	-5.53153	2.23663e-05	0.000497315	0.501341
STIP1	STIP1	10963	protein_coding	-0.387085	8.3946	-5.52996	2.24089e-05	0.000497498	0.764673
SLC7A8	SLC7A8	23428	protein_coding	-0.574922	3.63917	-5.52744	2.25197e-05	0.000499193	0.671322
GEMIN4	GEMIN4	50628	protein_coding	-0.410897	6.42413	-5.52374	2.26836e-05	0.000502057	0.752156
NSDHL	NSDHL	50814	protein_coding	-0.46586	5.24688	-5.50455	2.35534e-05	0.000520511	0.724039
HBP1	HBP1	26959	protein_coding	0.489107	4.8505	5.49786	2.38647e-05	0.000526588	1.40358
DSE	DSE	29940	protein_coding	0.480085	5.09931	5.47808	2.48104e-05	0.000546622	1.39483
POP1	POP1	10940	protein_coding	-0.430731	5.42389	-5.47382	2.50189e-05	0.000550379	0.741886
TGFB2	TGFB2	7042	protein_coding	1.19302	-0.300945	5.47069	2.5282e-05	0.000555321	2.28631
IFRD2	IFRD2	7866	protein_coding	-0.440997	5.86903	-5.45621	2.59013e-05	0.000568062	0.736625
MIAT	MIAT	440823	lncRNA	0.518112	3.97153	5.45376	2.60265e-05	0.000569946	1.43208
NUP62	NUP62	23636	protein_coding	-0.403974	7.23838	-5.41542	2.80699e-05	0.000613529	0.755774
NLN	NLN	57486	protein_coding	-0.473844	4.68705	-5.41485	2.81015e-05	0.000613529	0.720044
BCO2	BCO2	83875	protein_coding	0.926166	1.18937	5.41355	2.81932e-05	0.000614603	1.90022
PRKCQ	PRKCQ	5588	protein_coding	0.41431	6.161	5.40329	2.87504e-05	0.000625807	1.33266
NOC3L	NOC3L	64318	protein_coding	-0.41571	6.01402	-5.39751	2.90804e-05	0.000632041	0.749651
PRR3	PRR3	80742	protein_coding	-0.454552	5.32502	-5.38977	2.95286e-05	0.00064082	0.729737
ZNF496	ZNF496	84838	protein_coding	0.42013	6.04628	5.38455	2.9835e-05	0.000646499	1.33805
RELL1	RELL1	768211	protein_coding	0.771211	2.04709	5.38321	2.99176e-05	0.000647321	1.7067
ATP7A	ATP7A	538	protein_coding	0.429978	5.50807	5.35487	3.16404e-05	0.000683573	1.34721
SLC25A37	SLC25A37	51312	protein_coding	-0.397128	6.93965	-5.34702	3.21364e-05	0.000693256	0.759369
SNHG16	SNHG16	100507246	lncRNA	-0.425976	5.59453	-5.34457	3.22933e-05	0.000695603	0.744335
FLRT3	FLRT3	23767	protein_coding	1.05702	0.714815	5.32695	3.35113e-05	0.000720767	2.08063
PES1	PES1	23481	protein_coding	-0.400571	6.55338	-5.32468	3.35925e-05	0.000721441	0.757558
DNAH10	DNAH10	196385	protein_coding	0.567743	3.54424	5.32176	3.37878e-05	0.000724561	1.4822
BRIX1	BRIX1	55299	protein_coding	-0.429047	6.18918	-5.30754	3.47557e-05	0.000744214	0.742752
HHEX	HHEX	NA	protein_coding	-0.923811	1.42924	-5.2994	3.53488e-05	0.000755795	0.527115
SIT1	SIT1	NA	protein_coding	-0.43001	6.33282	-5.29151	3.58817e-05	0.000766059	0.742256
DKC1	DKC1	1736	protein_coding	-0.394607	7.45929	-5.28588	3.62858e-05	0.000773545	0.760697
CCDC146	CCDC146	NA	protein_coding	0.704431	2.11723	5.2813	3.66197e-05	0.000778381	1.6295
SLC27A2	SLC27A2	11001	protein_coding	-0.406582	5.9682	-5.28127	3.66202e-05	0.000778381	0.754408
CCNB1IP1	CCNB1IP1	57820	protein_coding	0.402257	6.41545	5.25884	3.82931e-05	0.000812746	1.32157
TTLL12	TTLL12	23170	protein_coding	-0.420694	5.72566	-5.25215	3.88075e-05	0.000822457	0.747065
GPC4	GPC4	2239	protein_coding	0.776148	1.8646	5.25136	3.88742e-05	0.000822667	1.71255
SERTAD1	SERTAD1	NA	protein_coding	-0.534972	3.72385	-5.24656	3.92428e-05	0.000829255	0.690172
MYO18B	MYO18B	84700	protein_coding	0.657546	2.68498	5.24367	3.94702e-05	0.000832844	1.5774
TMEM151A	TMEM151A	NA	protein_coding	0.844711	1.90962	5.24072	3.97156e-05	0.000836652	1.7959
HSPE1	HSPE1	3336	protein_coding	-0.437698	5.43087	-5.23991	3.97663e-05	0.000836652	0.738312
LTBP1	LTBP1	4052	protein_coding	0.519023	4.17242	5.2374	3.99663e-05	0.000839639	1.43298
ADORA2B	ADORA2B	NA	protein_coding	-0.5057	4.61893	-5.23662	4.00287e-05	0.000839733	0.704319
LSAMP	LSAMP	4045	protein_coding	0.621022	2.7059	5.21817	4.15311e-05	0.00086999	1.53796
LINC01749	LINC01749	NA	lncRNA	1.11051	0.379907	5.21847	4.16347e-05	0.000870898	2.15923
PAK1IP1	PAK1IP1	55003	protein_coding	-0.4894	5.65232	-5.21184	4.20592e-05	0.000877531	0.712321
SLC19A1	SLC19A1	6573	protein_coding	-0.442867	6.21728	-5.21168	4.2073e-05	0.000877531	0.735671
LINC00963	LINC00963	NA	lncRNA	0.80657	1.59662	5.2102	4.22064e-05	0.000879048	1.74905
GNPNAT1	GNPNAT1	64841	protein_coding	-0.392317	6.60605	-5.19685	4.33392e-05	0.000901343	0.761905
IKZF1	IKZF1	10320	protein_coding	-0.373166	8.40745	-5.19383	4.36019e-05	0.000905507	0.772086
SLC26A7	SLC26A7	115111	protein_coding	0.814807	1.44173	5.17884	4.49413e-05	0.000931984	1.75906
MGAT5B	MGAT5B	146664	protein_coding	0.58827	3.03592	5.15572	4.70616e-05	0.00097456	1.50344
RXRA	RXRA	6256	protein_coding	-0.55575	3.66291	-5.15429	4.71964e-05	0.000975563	0.680304
PRL	PRL	5617	protein_coding	1.14447	0.0778038	5.15572	4.72449e-05	0.000975563	2.21065
RSPO4	RSPO4	343637	protein_coding	1.13869	-0.429477	5.15309	4.74894e-05	0.000979215	2.2018
ADCY3	ADCY3	109	protein_coding	-0.455949	4.55402	-5.14602	4.79864e-05	0.000988055	0.729031
ZSWIM4	ZSWIM4	65249	protein_coding	0.537459	3.89946	5.1379	4.87747e-05	0.00100286	1.45141
RBM38-AS1	RBM38-AS1	NA	lncRNA	1.03113	0.120494	5.13796	4.88626e-05	0.00100324	2.04362
MRC1	MRC1	4360	protein_coding	1.1912	0.229162	5.13184	4.96216e-05	0.00101738	2.28343
ACVR1B	ACVR1B	91	protein_coding	-0.41454	5.76459	-5.12263	5.02937e-05	0.0010297	0.750259
UBA7	UBA7	7318	protein_coding	0.571061	3.16484	5.11992	5.05688e-05	0.00103388	1.48562
ARHGEF7	ARHGEF7	8874	protein_coding	0.376644	7.97916	5.1111	5.14733e-05	0.00105088	1.29832
OSBPL5	OSBPL5	114879	protein_coding	0.479435	4.83127	5.10672	5.1928e-05	0.00105867	1.3942
BTN3A1	BTN3A1	11119	protein_coding	0.444558	4.84027	5.09283	5.34e-05	0.00108715	1.3609
LAYN	LAYN	143903	protein_coding	1.27083	-0.383598	5.09454	5.36175e-05	0.00109005	2.41301
BTBD11	BTBD11	121551	protein_coding	0.584066	3.24358	5.08048	5.47448e-05	0.0011114	1.49907
METTL13	METTL13	51603	protein_coding	-0.403176	6.42102	-5.07674	5.51592e-05	0.00111825	0.756192
PUS1	PUS1	80324	protein_coding	-0.45318	5.82507	-5.06774	5.61679e-05	0.00113711	0.730431
SLC2A6	SLC2A6	11182	protein_coding	-0.542648	3.74676	-5.06519	5.64574e-05	0.00114137	0.68651
ABCC5	ABCC5	10057	protein_coding	0.384309	6.94096	5.06406	5.65865e-05	0.00114238	1.30523
TIMP3	TIMP3	7078	protein_coding	0.731191	2.23381	5.0616	5.68726e-05	0.00114656	1.66001
HCK	HCK	3055	protein_coding	-1.09788	-0.263119	-5.03717	5.99322e-05	0.00120656	0.467201
SNORA73B	SNORA73B	NA	snoRNA	-0.856444	1.05811	-5.02644	6.10784e-05	0.00122793	0.552312
NR4A2	NR4A2	4929	protein_coding	0.990995	0.269064	5.01382	6.27249e-05	0.00125928	1.98756
TTK	TTK	7272	protein_coding	0.432482	7.0544	5.00908	6.32307e-05	0.00126524	1.34955
VGF	VGF	7425	protein_coding	0.522139	3.93486	5.0088	6.32675e-05	0.00126524	1.43608
PCBP3	PCBP3	54039	protein_coding	0.63062	2.43688	5.00867	6.32839e-05	0.00126524	1.54823
CFAP43	CFAP43	80217	protein_coding	0.960737	0.674115	5.00594	6.37121e-05	0.00127204	1.9463
PRDM13	PRDM13	59336	protein_coding	-0.643262	2.95752	-4.99803	6.46617e-05	0.00128923	0.640263
TRIM24	TRIM24	8805	protein_coding	0.391083	6.48409	4.99527	6.50231e-05	0.00129465	1.31138
NTN5	NTN5	126147	protein_coding	0.900065	0.924353	4.98205	6.68356e-05	0.00132579	1.86615
VPS9D1-AS1	VPS9D1-AS1	100128881	lncRNA	-0.580115	3.04773	-4.98144	6.687e-05	0.00132579	0.66891
SAMD10	SAMD10	140700	protein_coding	-0.464906	4.61679	-4.98112	6.69134e-05	0.00132579	0.724518
SCDP1	SCDP1	NA	processed_pseudogene	-0.427448	5.23462	-4.98082	6.69538e-05	0.00132579	0.743576
HSP90AB1	HSP90AB1	3326	protein_coding	-0.350401	10.5411	-4.97411	6.78705e-05	0.00134211	0.784366
LRP10	LRP10	26020	protein_coding	0.43287	5.46871	4.96527	6.90966e-05	0.00136336	1.34992
SRSF7	SRSF7	6432	protein_coding	-0.369895	7.53344	-4.96501	6.91336e-05	0.00136336	0.773839
RCAN2	RCAN2	10231	protein_coding	1.14982	-0.160174	4.96416	6.95631e-05	0.00136997	2.21886
LRRC39	LRRC39	NA	protein_coding	0.689346	1.9504	4.96022	6.98111e-05	0.00137298	1.61255
FOXA1	FOXA1	3169	protein_coding	0.867816	1.03564	4.95782	7.01865e-05	0.00137849	1.8249
TRPS1	TRPS1	7227	protein_coding	0.864347	1.63869	4.95713	7.02835e-05	0.00137853	1.82052
URB1	URB1	NA	protein_coding	-0.436975	6.53476	-4.95117	7.11018e-05	0.00139269	0.738682
CASS4	CASS4	57091	protein_coding	0.720965	1.75401	4.94251	7.23687e-05	0.00141484	1.64828
ARID5A	ARID5A	10865	protein_coding	0.465972	4.87927	4.94206	7.24283e-05	0.00141484	1.38125
NEB	NEB	4703	protein_coding	0.54056	3.73215	4.93342	7.371e-05	0.00143794	1.45454
TNFRSF10A	TNFRSF10A	8797	protein_coding	-0.732425	2.33562	-4.92935	7.43297e-05	0.00144808	0.601891
MAK16	MAK16	NA	protein_coding	-0.41023	6.99163	-4.92252	7.53609e-05	0.00146619	0.752503
NOG	NOG	9241	protein_coding	-1.03394	-0.170531	-4.92222	7.55774e-05	0.00146843	0.488376
WDR77	WDR77	79084	protein_coding	-0.467728	5.25443	-4.91435	7.66225e-05	0.00148674	0.723103
GPR17	GPR17	2840	protein_coding	-0.634621	2.48174	-4.90836	7.75628e-05	0.00150297	0.64411
ARHGAP15	ARHGAP15	55843	protein_coding	0.408277	5.75301	4.90204	7.85657e-05	0.00152037	1.3271
CTDP1	CTDP1	9150	protein_coding	0.407228	5.84801	4.8953	7.96502e-05	0.0015393	1.32614
ABTB1	ABTB1	80325	protein_coding	0.587066	3.16407	4.89141	8.02834e-05	0.00154947	1.50219
COA4	COA4	51287	protein_coding	-0.43787	4.90974	-4.88729	8.09592e-05	0.00156043	0.738224
ZC3HAV1	ZC3HAV1	56829	protein_coding	0.379941	8.28421	4.8728	8.33848e-05	0.00160505	1.30129
LOXL1-AS1	LOXL1-AS1	100287616	lncRNA	0.457813	4.36642	4.85952	8.5672e-05	0.00164688	1.37346
LONRF3	LONRF3	79836	protein_coding	-0.663411	2.47701	-4.85211	8.69791e-05	0.00166979	0.631384
LINC00235	LINC00235	NA	lncRNA	-0.741063	1.65421	-4.84885	8.75682e-05	0.00167745	0.598298
ST8SIA5	ST8SIA5	29906	protein_coding	1.00668	0.482116	4.84951	8.76096e-05	0.00167745	2.00929
PKIA	PKIA	5569	protein_coding	0.425382	5.4505	4.83959	8.9227e-05	0.00170616	1.34293
VWA5B2	VWA5B2	90113	protein_coding	-0.721677	2.17729	-4.8353	9.00194e-05	0.00171904	0.606392
XRCC3	XRCC3	7517	protein_coding	-0.402239	6.05554	-4.82851	9.12701e-05	0.00174063	0.756683
NRP2	NRP2	8828	protein_coding	-0.904149	0.69937	-4.82694	9.16397e-05	0.00174294	0.534348
CENPE	CENPE	1062	protein_coding	0.624547	7.75755	4.82628	9.16863e-05	0.00174294	1.54173
PRKCZ	PRKCZ	5590	protein_coding	1.15315	-0.228889	4.82834	9.17528e-05	0.00174294	2.22399
RBMS2	RBMS2	5939	protein_coding	0.414443	5.33543	4.82491	9.19422e-05	0.00174425	1.33278
LGR4	LGR4	55366	protein_coding	0.784681	1.67103	4.81247	9.4331e-05	0.00178723	1.72271
IL2RB	IL2RB	3560	protein_coding	-0.910684	0.85329	-4.80014	9.68058e-05	0.00183172	0.531933
PIWIL4	PIWIL4	NA	protein_coding	0.769363	1.83879	4.79295	9.81691e-05	0.00185509	1.70452
B4GALT2	B4GALT2	8704	protein_coding	-0.516437	3.81875	-4.79028	9.86888e-05	0.00186248	0.699096
DPH2	DPH2	1802	protein_coding	-0.387311	6.06841	-4.77988	0.000100812	0.00190008	0.764554
EFCAB12	EFCAB12	NA	protein_coding	0.639525	3.01577	4.76895	0.000103095	0.00194058	1.55782
ASPM	ASPM	259266	protein_coding	0.467557	8.95998	4.75169	0.000106806	0.00200782	1.38277
HSPA4L	HSPA4L	22824	protein_coding	-0.445089	5.11545	-4.74915	0.000107363	0.00201567	0.734539
HYAL2	HYAL2	8692	protein_coding	-0.454347	4.52034	-4.74735	0.00010776	0.0020205	0.729841
PRSS23	PRSS23	11098	protein_coding	-1.06988	0.171839	-4.74495	0.00010864	0.00203437	0.476359
KLHL21	KLHL21	NA	protein_coding	-0.383668	6.77206	-4.74197	0.000108955	0.00203763	0.766486
HS6ST1P1	HS6ST1P1	NA	processed_pseudogene	-0.81867	1.54895	-4.73593	0.000110355	0.00206115	0.566964
HUNK	HUNK	30811	protein_coding	-0.443224	5.312	-4.73376	0.000110806	0.0020669	0.735489
MYRFL	MYRFL	196446	protein_coding	1.10659	-0.260442	4.72551	0.000113157	0.00210803	2.15336
BCAT1	BCAT1	586	protein_coding	0.37007	7.48679	4.7149	0.000115181	0.00214299	1.29242
UBTF	UBTF	7343	protein_coding	-0.367942	8.38774	-4.70975	0.000116407	0.00216301	0.774887
ALDH1B1	ALDH1B1	219	protein_coding	-0.572788	2.89274	-4.6976	0.000119349	0.00221485	0.672316
RASA3	RASA3	22821	protein_coding	0.456034	4.3005	4.68784	0.000121769	0.00225685	1.37177
KCNH2	KCNH2	3757	protein_coding	-0.388922	6.10869	-4.6861	0.000122206	0.00226207	0.7637
PELI1	PELI1	57162	protein_coding	0.431709	4.69306	4.65539	0.000130179	0.00240656	1.34883
HMGA2	HMGA2	8091	protein_coding	-1.00844	-0.303993	-4.63765	0.000135335	0.00249869	0.497085
ANKRD13B	ANKRD13B	124930	protein_coding	-0.435657	5.11197	-4.63081	0.000136945	0.00252519	0.739357
ACRBP	ACRBP	NA	protein_coding	0.736602	2.05091	4.60658	0.000143983	0.00264936	1.66625
CD1A	CD1A	909	protein_coding	0.431439	5.69532	4.60631	0.000144045	0.00264936	1.34858
NKILA	NKILA	105416157	lncRNA	-0.654137	2.43313	-4.60548	0.000144296	0.00265062	0.635456
SLC6A8	SLC6A8	6535	protein_coding	-0.628123	2.54585	-4.60143	0.000145507	0.00266947	0.647018
LINC01237	LINC01237	101927289	lncRNA	0.715863	2.21469	4.58904	0.00014929	0.00273541	1.64246
ELOVL6	ELOVL6	79071	protein_coding	-0.613832	2.30205	-4.58627	0.000150135	0.00274741	0.653459
LINC00649	LINC00649	100506334	lncRNA	0.450203	4.47152	4.57262	0.000154429	0.00282243	1.36623
PPAT	PPAT	NA	protein_coding	-0.410611	5.62487	-4.56895	0.000155604	0.00284032	0.752305
CDC42BPA	CDC42BPA	8476	protein_coding	0.363396	7.43613	4.55747	0.000159343	0.00290307	1.28645
MRM1	MRM1	79922	protein_coding	-0.515385	3.45068	-4.55705	0.000159482	0.00290307	0.699606
LINC02019	LINC02019	NA	lncRNA	0.692044	2.13972	4.55659	0.000159644	0.00290307	1.61557
UTP20	UTP20	NA	protein_coding	-0.363826	7.30349	-4.55177	0.000161235	0.00292833	0.777101
CLN6	CLN6	NA	protein_coding	-0.41044	5.80088	-4.54556	0.00016332	0.00296247	0.752394
PNMA1	PNMA1	9240	protein_coding	-0.394601	5.60051	-4.54114	0.000164822	0.00298332	0.7607
ARRDC3	ARRDC3	57561	protein_coding	-0.489015	4.34853	-4.54097	0.000164881	0.00298332	0.712511
NR2C2	NR2C2	7182	protein_coding	0.395151	6.51215	4.53607	0.000166561	0.00300929	1.31508
PLAC8	PLAC8	51316	protein_coding	0.563252	2.89504	4.53557	0.000166732	0.00300929	1.4776
ELAPOR2	ELAPOR2	222223	protein_coding	0.444613	4.63429	4.5339	0.000167312	0.00301599	1.36095
KDM7A	KDM7A	80853	protein_coding	0.411766	5.7814	4.53086	0.000168366	0.00303122	1.33031
MGAM	MGAM	8972	protein_coding	0.961951	-0.0201139	4.5301	0.000168927	0.00303755	1.94794
MANF	MANF	7873	protein_coding	-0.405764	6.47774	-4.52426	0.000170686	0.00306536	0.754837
ANKZF1	ANKZF1	55139	protein_coding	0.41541	5.65779	4.5211	0.000171807	0.00308167	1.33368
GPM6B	GPM6B	2824	protein_coding	0.702125	2.29926	4.51528	0.000173907	0.00311547	1.6269
CTPS1	CTPS1	1503	protein_coding	-0.362589	7.2126	-4.50495	0.000177657	0.00317631	0.777768
EPOP	EPOP	100170841	protein_coding	-0.398212	6.10577	-4.50472	0.000177742	0.00317631	0.758798
NRAV	NRAV	NA	lncRNA	-0.468459	4.07984	-4.49442	0.00018158	0.00324091	0.722736
FAM174C	FAM174C	NA	protein_coding	-0.420115	5.34884	-4.48927	0.00018353	0.00327168	0.747365
HEG1	HEG1	NA	protein_coding	0.569211	3.01626	4.48035	0.000186959	0.00332871	1.48371
DTX4	DTX4	NA	protein_coding	0.571586	2.82388	4.47006	0.000190998	0.00339643	1.48616
STING1	STING1	340061	protein_coding	-0.503228	3.74986	-4.46747	0.000192025	0.00341051	0.705527
GPATCH4	GPATCH4	54865	protein_coding	-0.399874	6.34277	-4.46645	0.000192433	0.00341356	0.757924
ZNF276	ZNF276	92822	protein_coding	-0.426287	5.47236	-4.46057	0.000194797	0.00345128	0.744174
TEAD4	TEAD4	7004	protein_coding	-0.507946	3.41337	-4.45243	0.000198123	0.0035059	0.703223
IRF1	IRF1	3659	protein_coding	-0.429479	4.80993	-4.43312	0.000206235	0.00364499	0.74253
STK38L	STK38L	23012	protein_coding	0.403336	6.50336	4.42084	0.000211571	0.00373475	1.32256
YPEL5	YPEL5	51646	protein_coding	0.500727	4.32198	4.41849	0.00021261	0.0037446	1.41493
AARD	AARD	441376	protein_coding	0.622962	2.1339	4.41841	0.000212647	0.0037446	1.54003
HERPUD2	HERPUD2	64224	protein_coding	0.42425	4.98852	4.41644	0.000213517	0.00375537	1.34187
TOX	TOX	9760	protein_coding	-0.376691	6.89261	-4.4153	0.000214024	0.00375971	0.770202
CORIN	CORIN	10699	protein_coding	0.971753	0.0517385	4.41127	0.000216277	0.00379468	1.96122
PKIB	PKIB	5570	protein_coding	0.969252	-0.354511	4.4043	0.000219432	0.00384538	1.95783
PROK2	PROK2	60675	protein_coding	-0.662336	2.20766	-4.39416	0.000223667	0.00391485	0.631855
SEH1L	SEH1L	81929	protein_coding	-0.370554	7.15033	-4.3882	0.000226451	0.00395879	0.773486
TRGV7	TRGV7	NA	TR_V_pseudogene	-0.687615	1.83533	-4.37076	0.000234849	0.00410064	0.620879
ARTN	ARTN	9048	protein_coding	0.781926	0.947419	4.36725	0.000236634	0.00412685	1.71943
PLA2G6	PLA2G6	8398	protein_coding	0.436762	4.74552	4.36501	0.000237666	0.00413985	1.35356
PPIF	PPIF	10105	protein_coding	-0.366043	6.6793	-4.36342	0.000238454	0.00414858	0.775908
RRP12	RRP12	23223	protein_coding	-0.394177	6.49923	-4.35592	0.000242213	0.00420893	0.760924
ADAMTSL2	ADAMTSL2	9719	protein_coding	-0.874874	0.149382	-4.35431	0.000243255	0.00422196	0.545301
SPHK1	SPHK1	8877	protein_coding	-0.664514	2.11156	-4.35115	0.000244648	0.00424105	0.630901
AMOTL2	AMOTL2	51421	protein_coding	-0.582138	2.95241	-4.34773	0.000246387	0.00426517	0.667973
XRN1	XRN1	54464	protein_coding	0.38512	6.64246	4.34726	0.000246628	0.00426517	1.30597
IRF2BP2	IRF2BP2	359948	protein_coding	0.37467	7.1806	4.33922	0.0002508	0.00433213	1.29654
RIMS3	RIMS3	9783	protein_coding	0.408655	5.71391	4.33678	0.000252084	0.00434641	1.32745
ANKRA2	ANKRA2	57763	protein_coding	0.500221	3.51229	4.33651	0.000252227	0.00434641	1.41443
CDK6-AS1	CDK6-AS1	101927497	lncRNA	-0.601844	2.78327	-4.33201	0.000254606	0.00437701	0.658911
CDC42EP4	CDC42EP4	23580	protein_coding	0.995126	-0.302166	4.33327	0.000254608	0.00437701	1.99325
FBXO32	FBXO32	114907	protein_coding	0.619809	2.46665	4.31131	0.00026586	0.00456504	1.53667
MXD1	MXD1	4084	protein_coding	0.480456	3.99228	4.30182	0.000271177	0.00465082	1.39518
HMOX1	HMOX1	3162	protein_coding	-0.834608	1.00491	-4.30009	0.000272335	0.00466514	0.560735
CACNB2	CACNB2	783	protein_coding	0.890001	1.22367	4.29508	0.00027534	0.00471105	1.85318
CTHRC1	CTHRC1	115908	protein_coding	-0.697742	1.73633	-4.29064	0.000277615	0.00474437	0.616536
YPEL3	YPEL3	83719	protein_coding	0.611292	2.52852	4.28861	0.000278773	0.00475854	1.52763
SIDT1-AS1	SIDT1-AS1	NA	lncRNA	0.967464	0.865586	4.28103	0.00028386	0.00483966	1.9554
PPP2R5B	PPP2R5B	5526	protein_coding	0.432036	4.72807	4.27093	0.000289271	0.00492612	1.34914
PRR5	PRR5	55615	protein_coding	-0.578402	2.82656	-4.2678	0.000291177	0.00495275	0.669705
TINCR	TINCR	NA	protein_coding	0.5026	3.42269	4.2629	0.000294174	0.00499785	1.41677
RASSF4	RASSF4	83937	protein_coding	0.666796	2.03199	4.25397	0.000299739	0.00507659	1.58754
ANO5	ANO5	203859	protein_coding	0.608289	2.72142	4.25393	0.000299757	0.00507659	1.52445
SMAD9	SMAD9	4093	protein_coding	-0.615145	1.99213	-4.25376	0.000299861	0.00507659	0.652864
NXT1	NXT1	NA	protein_coding	-0.436183	4.80484	-4.24865	0.000303082	0.00512513	0.739087
DHX37	DHX37	57647	protein_coding	-0.403894	6.72831	-4.24608	0.000304714	0.00514671	0.755815
ATIC	ATIC	471	protein_coding	-0.370556	6.58369	-4.24529	0.000305224	0.00514932	0.773484
CHST15	CHST15	51363	protein_coding	0.593237	2.48067	4.24288	0.000306772	0.00516941	1.50863
RUNX2	RUNX2	860	protein_coding	-0.432732	4.48803	-4.23948	0.000308957	0.00520018	0.740857
TLR5	TLR5	7100	protein_coding	-0.589432	2.33904	-4.23779	0.000310057	0.00521263	0.664605
GZMB	GZMB	3002	protein_coding	0.775907	1.01606	4.23183	0.000314053	0.00527369	1.71227
TRIM73	TRIM73	375593	protein_coding	0.874792	0.0615727	4.2298	0.000315617	0.0052938	1.83374
RPL5P9	RPL5P9	NA	processed_pseudogene	0.803069	4.02714	4.22894	0.000316006	0.00529419	1.74481
BRD8	BRD8	10902	protein_coding	0.3628	6.96917	4.22713	0.000317053	0.0052985	1.28592
BUD13P1	BUD13P1	NA	processed_pseudogene	0.91154	0.204214	4.22744	0.000317322	0.0052985	1.88105
ARG2	ARG2	384	protein_coding	0.424984	4.994	4.22667	0.000317361	0.0052985	1.34256
HOXB9	HOXB9	3219	protein_coding	0.947866	-0.310935	4.21891	0.000323222	0.00539013	1.92902
MRPL20-DT	MRPL20-DT	NA	lncRNA	-0.540149	3.17444	-4.21401	0.000325896	0.00542847	0.6877
ZNNT1	ZNNT1	NA	lncRNA	0.567386	2.61177	4.21165	0.000327513	0.00544914	1.48184
BCL6	BCL6	604	protein_coding	0.468267	3.97706	4.19863	0.000336569	0.00559339	1.38345
CPB2-AS1	CPB2-AS1	100509894	lncRNA	0.635429	2.18509	4.19787	0.000337119	0.0055961	1.5534
SRGN	SRGN	5552	protein_coding	0.472599	4.89894	4.19713	0.000337636	0.00559826	1.38761
F2RL2	F2RL2	2151	protein_coding	-0.704441	1.46738	-4.19498	0.000339198	0.00561447	0.61368
RBMS1P1	RBMS1P1	NA	processed_pseudogene	0.505715	3.46996	4.19466	0.000339389	0.00561447	1.41983
ZNF75D	ZNF75D	NA	protein_coding	0.426381	4.71852	4.19369	0.000340076	0.00561941	1.34386
TMEM86A	TMEM86A	144110	protein_coding	0.767705	0.933729	4.19284	0.000340796	0.00562489	1.70256
SLC38A1	SLC38A1	81539	protein_coding	0.344879	8.89077	4.19108	0.000341947	0.00563746	1.27004
TMEM154	TMEM154	NA	protein_coding	0.415866	4.82958	4.1861	0.000345534	0.00568962	1.3341
FBXL20	FBXL20	84961	protein_coding	0.452716	4.74172	4.1856	0.000345898	0.00568962	1.36861
TP53INP1	TP53INP1	94241	protein_coding	0.535805	3.46482	4.17907	0.00035067	0.00576158	1.44975
ELN	ELN	2006	protein_coding	0.974582	-0.213204	4.17895	0.000351671	0.00577147	1.96507
PIM3	PIM3	415116	protein_coding	-0.366199	6.54824	-4.17454	0.000354015	0.00580337	0.775824
PRKD2	PRKD2	25865	protein_coding	0.381351	6.29796	4.16869	0.000358393	0.00586848	1.30256
ABLIM2	ABLIM2	84448	protein_coding	0.680517	1.95202	4.16726	0.000359499	0.00587993	1.60271
LOXL1	LOXL1	NA	protein_coding	0.50092	3.37234	4.16402	0.000361923	0.00591291	1.41512
NR2C2AP	NR2C2AP	126382	protein_coding	-0.469228	4.77822	-4.15904	0.000365724	0.00596826	0.722351
CXCR6	CXCR6	10663	protein_coding	-0.873942	0.202945	-4.15839	0.000366633	0.00597636	0.545654
TRGV5	TRGV5	NA	TR_V_gene	-0.561086	3.24048	-4.15669	0.00036754	0.00598442	0.677792
TRAV18	TRAV18	NA	TR_V_gene	0.479054	3.82477	4.14947	0.000373149	0.00606891	1.39383
OSGIN1	OSGIN1	29948	protein_coding	-0.519679	3.48842	-4.14026	0.000380439	0.00618053	0.697527
DYRK2	DYRK2	8445	protein_coding	-0.369917	6.39413	-4.13148	0.000387524	0.00628858	0.773827
PLEKHH1	PLEKHH1	57475	protein_coding	0.505457	4.44856	4.12842	0.000390023	0.00632205	1.41957
LINC02035	LINC02035	100129550	lncRNA	0.556375	3.29846	4.12626	0.0003918	0.00634375	1.47057
KHDRBS3	KHDRBS3	NA	protein_coding	0.415112	5.25741	4.12418	0.000393515	0.00636439	1.3334
TIMM8A	TIMM8A	1678	protein_coding	-0.459088	3.87692	-4.1234	0.000394154	0.00636629	0.727446
ARPC5	ARPC5	10092	protein_coding	0.347406	8.435	4.12297	0.000394512	0.00636629	1.27227
DHX34	DHX34	9704	protein_coding	-0.399198	5.81677	-4.12142	0.000395806	0.00638005	0.75828
RGS3	RGS3	5998	protein_coding	-0.73638	1.46989	-4.11184	0.000403943	0.00650398	0.600243
GNRH1	GNRH1	2796	protein_coding	0.643058	2.34284	4.10827	0.000406914	0.00654454	1.56164
VDR	VDR	7421	protein_coding	-0.758771	1.48035	-4.10482	0.000409985	0.00658661	0.591
LRRC63	LRRC63	220416	protein_coding	0.609046	2.04243	4.09672	0.000416907	0.00669039	1.52525
ADAMTS6	ADAMTS6	11174	protein_coding	0.48911	3.54293	4.08202	0.000429991	0.00689271	1.40358
TNFRSF8	TNFRSF8	943	protein_coding	-0.448937	4.59375	-4.08109	0.000430839	0.00689867	0.732582
LRIG3	LRIG3	121227	protein_coding	-0.471243	3.74391	-4.07632	0.000435183	0.00696052	0.721343
POLR1C	POLR1C	9533	protein_coding	-0.41914	5.03959	-4.07256	0.000438637	0.00700803	0.74787
PHF23	PHF23	79142	protein_coding	-0.407518	5.39954	-4.07163	0.000439497	0.00701242	0.753919
RASGRP1	RASGRP1	10125	protein_coding	-0.401006	5.52544	-4.07122	0.000439881	0.00701242	0.75733
NEDD9	NEDD9	4739	protein_coding	0.457771	4.06937	4.066	0.000444734	0.00708199	1.37342
CCNA1	CCNA1	8900	protein_coding	-0.893104	0.225837	-4.06138	0.000449746	0.00715392	0.538455
ISM1	ISM1	140862	protein_coding	-0.660078	1.72777	-4.05662	0.000453631	0.00720121	0.632844
PARP4	PARP4	143	protein_coding	0.36231	6.85541	4.05651	0.000453713	0.00720121	1.28548
SMAD6	SMAD6	4091	protein_coding	0.419884	5.12118	4.05166	0.000458367	0.0072671	1.33782
PPM1H	PPM1H	57460	protein_coding	-0.370293	6.09492	-4.04993	0.000460039	0.00728563	0.773626
CYP19A1	CYP19A1	1588	protein_coding	-0.948765	-0.2969	-4.04979	0.00046128	0.0072973	0.518076
LPCAT1	LPCAT1	79888	protein_coding	-0.392723	6.31844	-4.04671	0.000463168	0.00731917	0.761691
CLIC4P3	CLIC4P3	NA	processed_pseudogene	0.618423	1.94487	4.04604	0.00046384	0.0073218	1.5352
WEE2-AS1	WEE2-AS1	285962	lncRNA	0.68847	2.03528	4.0425	0.000467343	0.00736906	1.61157
HSPE1P2	HSPE1P2	NA	processed_pseudogene	-0.448384	4.0445	-4.03804	0.000471707	0.00742977	0.732863
BCL2	BCL2	596	protein_coding	0.388735	5.81928	4.03546	0.000474277	0.00746021	1.30924
LDAF1	LDAF1	57146	protein_coding	0.403704	5.34054	4.03506	0.000474671	0.00746021	1.3229
PCMTD1	PCMTD1	115294	protein_coding	0.403836	4.96523	4.03175	0.000477994	0.00750429	1.32302
PALS2	PALS2	51678	protein_coding	-0.398459	5.41971	-4.02426	0.000485594	0.00761536	0.758668
STARD4	STARD4	134429	protein_coding	-0.361441	6.7582	-4.01994	0.00049004	0.00767677	0.778387
PAICS	PAICS	10606	protein_coding	-0.381438	8.22671	-4.01591	0.000494214	0.00773378	0.767672
COL1A1	COL1A1	1277	protein_coding	0.497451	3.67008	4.01484	0.000495339	0.00774301	1.41172
MRPL17	MRPL17	63875	protein_coding	-0.396171	5.67569	-4.01184	0.000498475	0.00778066	0.759872
UBE2H	UBE2H	7328	protein_coding	0.352513	6.97203	4.01151	0.000498822	0.00778066	1.27678
DLEU1	DLEU1	10301	lncRNA	-0.510332	3.33356	-4.01099	0.000499373	0.00778087	0.702061
EXTL2	EXTL2	2135	protein_coding	0.392939	5.60486	4.00807	0.000502452	0.00782043	1.31307
BCL2L10	BCL2L10	10017	protein_coding	0.857311	0.244455	3.99107	0.00052137	0.00810616	1.81166
TTC16	TTC16	158248	protein_coding	-0.688899	1.14341	-3.99008	0.00052194	0.00810631	0.620327
MCF2L	MCF2L	23263	protein_coding	0.463697	4.08922	3.9891	0.000522956	0.00811338	1.37907
LY6G5C	LY6G5C	NA	protein_coding	0.490786	4.1852	3.98601	0.000526367	0.00815757	1.40521
ATAD3A	ATAD3A	55210	protein_coding	-0.411252	5.55373	-3.98528	0.000527181	0.00816143	0.751971
STAT2	STAT2	6773	protein_coding	0.401731	5.48008	3.98392	0.000528692	0.00817609	1.32109
HK2-DT	HK2-DT	NA	lncRNA	-0.597551	2.12582	-3.98227	0.000530549	0.00819605	0.660875
TOE1	TOE1	114034	protein_coding	-0.390407	5.55334	-3.97748	0.000535922	0.00827022	0.762915
RCN1P2	RCN1P2	NA	processed_pseudogene	-0.456623	3.9911	-3.97284	0.000541202	0.00834281	0.72869
GPR132	GPR132	29933	protein_coding	0.754484	1.28633	3.96834	0.000546543	0.00841618	1.68703
CYP26B1	CYP26B1	56603	protein_coding	0.547427	3.18272	3.96599	0.000549079	0.00844625	1.46148
TSPAN17	TSPAN17	26262	protein_coding	-0.44921	4.11028	-3.96214	0.000553549	0.00849747	0.732444
LRRC18	LRRC18	474354	protein_coding	-0.908513	-0.104782	-3.963	0.000553583	0.00849747	0.532734
GPR83	GPR83	10888	protein_coding	0.671261	1.63845	3.958	0.000558458	0.00856323	1.59246
TAF9B	TAF9B	NA	protein_coding	0.397846	5.91872	3.95697	0.00055962	0.00857196	1.31754
EIF3B	EIF3B	8662	protein_coding	-0.345338	8.52106	-3.94926	0.000568806	0.00870346	0.787123
KDM3A	KDM3A	55818	protein_coding	0.387511	6.08225	3.93582	0.000585172	0.00894443	1.30813
APAF1	APAF1	317	protein_coding	0.395377	5.38307	3.93074	0.000591479	0.00903129	1.31529
HECW1	HECW1	23072	protein_coding	0.617857	2.06112	3.93024	0.000592126	0.00903164	1.53459
TOGARAM2	TOGARAM2	165186	protein_coding	0.656486	1.77343	3.92769	0.000595343	0.00907114	1.57624
GABRR2	GABRR2	2570	protein_coding	0.79977	0.885682	3.92597	0.000597852	0.00909979	1.74082
PDSS1	PDSS1	23590	protein_coding	-0.419354	4.73207	-3.92482	0.000598918	0.00910644	0.747759
TERT	TERT	7015	protein_coding	-0.459774	4.21216	-3.92427	0.000599615	0.00910749	0.7271
PTPRC	PTPRC	5788	protein_coding	0.342517	9.78348	3.92339	0.000600726	0.00911479	1.26797
EPB41L1	EPB41L1	2036	protein_coding	0.483391	3.84576	3.91369	0.000613154	0.00929361	1.39803
DDX31	DDX31	64794	protein_coding	-0.400791	5.33935	-3.89831	0.000633403	0.00959049	0.757443
PDE2A	PDE2A	5138	protein_coding	0.707247	1.16033	3.89746	0.000634654	0.0095994	1.63269
SLC25A32	SLC25A32	NA	protein_coding	-0.368685	6.12254	-3.89407	0.0006391	0.00965654	0.774488
MYRF	MYRF	745	protein_coding	0.471011	3.80054	3.89341	0.000639997	0.00966001	1.38608
LRP8	LRP8	7804	protein_coding	-0.379272	7.03872	-3.88347	0.000653579	0.00985474	0.768826
MRPL14	MRPL14	64928	protein_coding	-0.39123	5.27903	-3.87832	0.00066072	0.00995205	0.762479
KIF18A	KIF18A	81930	protein_coding	0.396999	5.67893	3.86854	0.000674522	0.0101494	1.31677
ACTN3	ACTN3	89	protein_coding	0.835615	-0.0266071	3.86241	0.000684038	0.0102819	1.78462
ACACA	ACACA	31	protein_coding	-0.355099	7.65156	-3.86101	0.000685347	0.0102909	0.781816
DLX2	DLX2	NA	protein_coding	-0.670702	1.53938	-3.85911	0.000688166	0.0103225	0.628201
WWTR1	WWTR1	25937	protein_coding	0.891487	0.0392925	3.85518	0.000695092	0.0104156	1.85509
RCN3	RCN3	57333	protein_coding	-0.677239	1.43857	-3.84978	0.000701891	0.0105066	0.625361
ALDH18A1	ALDH18A1	5832	protein_coding	-0.351573	7.25817	-3.84816	0.000704217	0.0105305	0.783729
SMIM14	SMIM14	201895	protein_coding	0.448042	4.49571	3.84634	0.000706933	0.0105602	1.36419
SLC25A38	SLC25A38	54977	protein_coding	-0.358859	6.3244	-3.84175	0.000713819	0.0106521	0.779781
PAIP2	PAIP2	51247	protein_coding	0.362758	6.66071	3.83803	0.000719463	0.0107253	1.28588
GPR183	GPR183	1880	protein_coding	-0.414313	5.18379	-3.83752	0.000720236	0.0107257	0.750377
IMPDH1	IMPDH1	3614	protein_coding	-0.385888	5.17006	-3.83507	0.000723975	0.0107673	0.765308
TM6SF1	TM6SF1	53346	protein_coding	0.458705	4.41044	3.83472	0.000724515	0.0107673	1.37431
PAQR9	PAQR9	344838	protein_coding	-0.944347	-0.240778	-3.83511	0.000725994	0.0107782	0.519665
SLC7A1	SLC7A1	6541	protein_coding	0.341755	8.57676	3.83234	0.000728166	0.0107978	1.2673
NEIL1	NEIL1	79661	protein_coding	0.504596	3.33201	3.83147	0.000729509	0.0107978	1.41873
ZBED6CL	ZBED6CL	NA	transcribed_unitary_pseudogene	-0.415278	5.41461	-3.83144	0.000729551	0.0107978	0.749875
EGR4	EGR4	NA	protein_coding	-0.692071	1.39411	-3.82352	0.000741992	0.0109707	0.618965
RHEBL1	RHEBL1	121268	protein_coding	0.720141	1.86578	3.8181	0.000750614	0.0110869	1.64734
CHD2	CHD2	1106	protein_coding	0.343364	8.14601	3.81	0.000763395	0.0112642	1.26871
PLAAT4	PLAAT4	5920	protein_coding	0.643938	2.00294	3.80791	0.000766819	0.0113032	1.56259
ULK1	ULK1	8408	protein_coding	0.374327	6.6883	3.7883	0.000799245	0.0117691	1.29623
GZMA	GZMA	3001	protein_coding	-0.408807	5.34344	-3.78489	0.000805041	0.0118425	0.753246
LSMEM1	LSMEM1	286006	protein_coding	0.675746	1.55912	3.7803	0.000812992	0.0119473	1.59742
GPR137C	GPR137C	283554	protein_coding	0.49761	3.26085	3.77707	0.000818469	0.0120155	1.41187
SPON2	SPON2	10417	protein_coding	-0.42695	4.49831	-3.77335	0.000824925	0.0120981	0.743833
POLR1E	POLR1E	64425	protein_coding	-0.377573	5.37328	-3.76732	0.000835525	0.0122411	0.769731
KANSL1	KANSL1	284058	protein_coding	0.345363	7.71639	3.76429	0.000840902	0.0122966	1.27047
TPT1P4	TPT1P4	NA	processed_pseudogene	2.26532	3.15943	3.81922	0.000841008	0.0122966	4.80761
CCNI2	CCNI2	645121	protein_coding	-0.433807	4.10632	-3.76037	0.00084791	0.012385	0.740305
LINC00511	LINC00511	400619	lncRNA	0.622918	1.55036	3.75821	0.000851819	0.0124295	1.53999
THBS4-AS1	THBS4-AS1	101929215	lncRNA	0.800191	0.458357	3.75371	0.000860638	0.0125455	1.74133
TTYH2	TTYH2	94015	protein_coding	-0.611836	2.23869	-3.75068	0.000865503	0.0126038	0.654363
NUF2	NUF2	83540	protein_coding	0.360702	6.64694	3.74783	0.000870708	0.0126668	1.28405
KIZ	KIZ	55857	protein_coding	0.416899	4.29288	3.74334	0.000879016	0.0127749	1.33505
LINC01422	LINC01422	NA	lncRNA	0.81787	1.24329	3.74291	0.000880701	0.0127865	1.7628
MED12L	MED12L	116931	protein_coding	-0.362346	6.70537	-3.7347	0.000895237	0.0129845	0.777898
CLN8	CLN8	2055	protein_coding	0.378091	5.93276	3.73083	0.000902603	0.0130783	1.29962
ZBED3	ZBED3	84327	protein_coding	0.352443	6.61526	3.72051	0.000922536	0.0133537	1.27672
ATAD3B	ATAD3B	83858	protein_coding	-0.423593	5.00716	-3.71911	0.000925282	0.0133801	0.745566
NANP	NANP	140838	protein_coding	-0.391044	5.19735	-3.71101	0.000941288	0.013598	0.762577
TMEM97	TMEM97	27346	protein_coding	-0.348529	7.11782	-3.70827	0.000946766	0.0136634	0.785385
FOXRED2	FOXRED2	80020	protein_coding	-0.373699	6.02845	-3.70064	0.00096218	0.0138721	0.771801
CHROMR	CHROMR	101927027	lncRNA	0.421078	4.67528	3.69297	0.000977932	0.0140793	1.33893
CYP4F2	CYP4F2	8529	protein_coding	-0.816686	0.4191	-3.69319	0.000978502	0.0140793	0.567744
CCDC116	CCDC116	164592	protein_coding	-0.582393	2.24942	-3.68691	0.000990579	0.014239	0.667855
SYNGR2	SYNGR2	9144	protein_coding	-0.38217	5.45249	-3.68347	0.0009978	0.0143285	0.767283
DDB2	DDB2	1643	protein_coding	0.403231	4.62035	3.67562	0.00101452	0.0145542	1.32247
TRPV3	TRPV3	162514	protein_coding	-0.775725	0.544229	-3.66424	0.00103995	0.0149043	0.584095
ANKH	ANKH	56172	protein_coding	0.360199	6.32617	3.66085	0.00104675	0.0149869	1.2836
NOCT	NOCT	NA	protein_coding	-0.537978	3.26289	-3.65835	0.00105232	0.0150517	0.688736
CKAP2L	CKAP2L	150468	protein_coding	0.370332	6.58599	3.65697	0.00105538	0.0150806	1.29265
PHF21B	PHF21B	112885	protein_coding	0.399693	5.30798	3.65039	0.0010702	0.0152773	1.31923
AGPAT4	AGPAT4	56895	protein_coding	0.421667	4.27865	3.64642	0.00107922	0.0153909	1.33947
TRIM71	TRIM71	NA	protein_coding	-0.492091	3.31323	-3.64547	0.00108139	0.0154064	0.710994
KAT6B	KAT6B	23522	protein_coding	0.360482	6.69997	3.64502	0.00108244	0.0154064	1.28385
TRPC3	TRPC3	7222	protein_coding	0.784475	0.209088	3.63869	0.0010979	0.0156111	1.72247
LGALS8	LGALS8	3964	protein_coding	0.35201	6.70831	3.62949	0.00111864	0.0158903	1.27634
HSDL1	HSDL1	83693	protein_coding	0.355724	6.61477	3.62774	0.00112279	0.0159337	1.27963
SOX12	SOX12	6666	protein_coding	-0.386535	5.44912	-3.62583	0.00112734	0.0159826	0.764965
TRIM47	TRIM47	91107	protein_coding	-0.442137	4.00052	-3.61923	0.00114319	0.0161915	0.736043
KIF20A	KIF20A	10112	protein_coding	0.350568	6.44707	3.61493	0.00115366	0.0163238	1.27506
NRN1	NRN1	51299	protein_coding	0.34287	7.14608	3.61378	0.00115647	0.0163476	1.26828
EIF4G1	EIF4G1	1981	protein_coding	-0.334153	9.33683	-3.61189	0.00116111	0.0163972	0.793249
EPHA1	EPHA1	2041	protein_coding	-0.509839	2.5879	-3.60828	0.00117001	0.0165067	0.702301
FLVCR1	FLVCR1	28982	protein_coding	-0.384679	5.61673	-3.60627	0.001175	0.0165609	0.765949
IFT20	IFT20	90410	protein_coding	0.421096	4.53393	3.60432	0.00117986	0.0166134	1.33894
CD1D	CD1D	912	protein_coding	0.383757	5.43534	3.60352	0.00118187	0.0166255	1.30474
AHSA1	AHSA1	10598	protein_coding	-0.356544	7.20527	-3.60111	0.00118792	0.0166944	0.781033
CHD6	CHD6	84181	protein_coding	0.364868	6.65318	3.59739	0.00119733	0.0168102	1.28776
BEND6	BEND6	221336	protein_coding	0.464982	4.09036	3.59459	0.00120444	0.0168909	1.3803
PIK3AP1	PIK3AP1	118788	protein_coding	-0.513101	3.08574	-3.59421	0.00120541	0.0168909	0.700715
ROR1	ROR1	4919	protein_coding	-0.754169	1.04497	-3.59285	0.00120957	0.0169328	0.592888
HSD17B11	HSD17B11	51170	protein_coding	0.397559	4.93796	3.58947	0.00121757	0.0170283	1.31728
GPR65	GPR65	8477	protein_coding	0.46289	4.24356	3.58798	0.00122141	0.0170655	1.3783
EEF2KMT	EEF2KMT	196483	protein_coding	-0.493379	3.13202	-3.58377	0.00123235	0.0172018	0.710359
REM2	REM2	161253	protein_coding	0.795459	0.817766	3.57522	0.00125608	0.0175047	1.73563
SNAPC2	SNAPC2	NA	protein_coding	-0.428615	4.26715	-3.57462	0.00125647	0.0175047	0.742975
OTX2	OTX2	5015	protein_coding	0.883448	-0.00253119	3.56732	0.00127905	0.0178022	1.84478
EPG5	EPG5	57724	protein_coding	0.358302	6.08965	3.56482	0.00128281	0.0178373	1.28192
KCNH8	KCNH8	NA	protein_coding	0.609904	1.89278	3.56275	0.0012885	0.0178992	1.52616
DHODH	DHODH	1723	protein_coding	-0.428499	4.37912	-3.55956	0.00129719	0.0180027	0.743035
PCNT	PCNT	5116	protein_coding	0.357143	7.88337	3.55758	0.00130262	0.0180608	1.28089
TBX21	TBX21	NA	protein_coding	-0.780163	0.498363	-3.55219	0.00131868	0.0182515	0.582301
SLC2A9	SLC2A9	56606	protein_coding	0.53798	3.09074	3.55172	0.0013189	0.0182515	1.45194
RRP7A	RRP7A	27341	protein_coding	-0.355147	6.18995	-3.54917	0.00132604	0.0183328	0.78179
LAMA5	LAMA5	3911	protein_coding	0.689876	1.42097	3.5472	0.00133189	0.018396	1.61314
CRPPA	CRPPA	729920	protein_coding	-0.388732	5.1189	-3.53151	0.00137656	0.0189943	0.763801
B3GALT6	B3GALT6	126792	protein_coding	-0.358375	6.20051	-3.53108	0.00137782	0.0189943	0.780043
DNAH6	DNAH6	1768	protein_coding	0.580947	2.09653	3.52887	0.00138431	0.0190656	1.49583
GM2A	GM2A	2760	protein_coding	0.362078	6.58497	3.52801	0.00138681	0.0190819	1.28528
AKAP1	AKAP1	8165	protein_coding	-0.363288	6.0471	-3.52751	0.00138826	0.0190837	0.777391
HSPA8P1	HSPA8P1	NA	processed_pseudogene	-0.695162	4.85402	-3.52473	0.00139684	0.0191833	0.61764
NUP153	NUP153	9972	protein_coding	-0.33692	7.85121	-3.51355	0.00142991	0.019619	0.79173
P2RX5	P2RX5	5026	protein_coding	-0.443121	4.13481	-3.51023	0.00144	0.0197386	0.735542
ATP8B4	ATP8B4	79895	protein_coding	-0.466878	4.05273	-3.5092	0.00144316	0.0197633	0.723529
SVOPL	SVOPL	136306	protein_coding	0.777811	0.409977	3.50255	0.00146487	0.0200416	1.71453
ATP6V1FNB	ATP6V1FNB	NA	protein_coding	0.443044	4.0305	3.50114	0.00146799	0.0200654	1.35947
BAMBI	BAMBI	25805	protein_coding	-0.479298	3.54191	-3.49857	0.00147599	0.0201556	0.717327
HRK	HRK	8739	protein_coding	0.769978	1.10201	3.49117	0.00150051	0.0204712	1.70524
SERBP1P1	SERBP1P1	NA	processed_pseudogene	-0.431659	3.90794	-3.48498	0.00151908	0.020705	0.741409
SNTG2-AS1	SNTG2-AS1	NA	lncRNA	0.501421	3.10492	3.48449	0.00152065	0.0207068	1.41561
BTG2	BTG2	7832	protein_coding	0.430885	4.0955	3.4831	0.00152515	0.0207486	1.34806
VARS1	VARS1	7407	protein_coding	-0.358351	6.52936	-3.47976	0.00153597	0.0208763	0.780056
NKPD1	NKPD1	284353	protein_coding	0.736006	0.319329	3.47155	0.00156369	0.021233	1.66556
KCNH4	KCNH4	23415	protein_coding	-0.747921	0.830623	-3.46843	0.00157422	0.0213559	0.595461
TMEM120B	TMEM120B	144404	protein_coding	-0.386075	5.4599	-3.46736	0.00157682	0.0213565	0.765209
NPC1L1	NPC1L1	29881	protein_coding	0.815957	0.257112	3.4679	0.00157721	0.0213565	1.76047
IRF8	IRF8	3394	protein_coding	0.466424	3.775	3.46537	0.00158348	0.0214214	1.38168
GNAQP1	GNAQP1	NA	processed_pseudogene	-0.465061	3.22399	-3.4589	0.0016053	0.0216962	0.72444
POLR3G	POLR3G	10622	protein_coding	-0.38297	5.23212	-3.45196	0.00162905	0.0219967	0.766858
GTPBP1	GTPBP1	NA	protein_coding	0.377115	5.60038	3.45046	0.00163422	0.022046	1.29874
CEBPB	CEBPB	1051	protein_coding	0.460218	4.80535	3.44934	0.00163811	0.0220778	1.37575
NFKB2	NFKB2	4791	protein_coding	0.400039	5.16638	3.44748	0.00164456	0.0221442	1.31954
ATP2C2-AS1	ATP2C2-AS1	NA	lncRNA	0.67216	1.09599	3.43925	0.0016738	0.0225169	1.59346
SDCBP2	SDCBP2	27111	protein_coding	0.629732	1.29495	3.43806	0.00167781	0.0225372	1.54728
ELFN2	ELFN2	NA	protein_coding	0.670873	1.42547	3.43794	0.00167842	0.0225372	1.59204
RRP1B	RRP1B	NA	protein_coding	-0.342324	7.85001	-3.43304	0.0016956	0.0227427	0.788769
LINC02648	LINC02648	NA	lncRNA	0.777059	0.627024	3.43313	0.00169687	0.0227427	1.71363
SLC43A1	SLC43A1	8501	protein_coding	0.444639	4.03646	3.43128	0.00170193	0.0227894	1.36097
AMER1	AMER1	139285	protein_coding	-0.446977	3.91485	-3.42827	0.00171277	0.0229135	0.733578
GALNT9	GALNT9	50614	protein_coding	0.544365	2.36462	3.42314	0.0017315	0.0231426	1.45838
HSPD1	HSPD1	3329	protein_coding	-0.35393	8.75782	-3.41283	0.00176964	0.0236305	0.78245
TNFAIP1	TNFAIP1	7126	protein_coding	0.371445	5.41435	3.4124	0.00177127	0.0236305	1.29365
SNHG20	SNHG20	654434	lncRNA	-0.488181	3.32607	-3.4106	0.00177803	0.0236988	0.712923
SLC6A20	SLC6A20	54716	protein_coding	-0.466002	3.52832	-3.40699	0.00179164	0.0238404	0.723968
CD24	CD24	100133941	protein_coding	-0.609685	1.51952	-3.40693	0.00179198	0.0238404	0.65534
PCOLCE2	PCOLCE2	26577	protein_coding	-0.498687	2.85888	-3.40648	0.00179359	0.0238404	0.707751
INKA2	INKA2	55924	protein_coding	0.502703	2.71683	3.40377	0.00180391	0.0239557	1.41687
PWP2	PWP2	5822	protein_coding	-0.547531	2.78155	-3.39764	0.00182747	0.0242463	0.68419
CYFIP2	CYFIP2	26999	protein_coding	0.333264	8.42522	3.39418	0.00184087	0.0244016	1.25986
IRF7	IRF7	3665	protein_coding	0.482727	3.02387	3.39313	0.00184496	0.0244335	1.39738
CHCHD10	CHCHD10	400916	protein_coding	-0.534099	2.36913	-3.39264	0.00184689	0.0244367	0.69059
GDPD3	GDPD3	79153	protein_coding	0.51479	3.08309	3.39019	0.00185645	0.0245407	1.42879
SWT1	SWT1	54823	protein_coding	0.425775	3.9473	3.38583	0.00187364	0.0247454	1.34329
GNL3	GNL3	NA	protein_coding	-0.355732	7.3798	-3.38475	0.00187792	0.0247793	0.781473
SLC9A9	SLC9A9	NA	protein_coding	0.555307	2.06617	3.38128	0.00189178	0.0249395	1.46948
MKX	MKX	283078	protein_coding	0.627747	1.24462	3.38063	0.00189454	0.0249532	1.54515
C1S	C1S	716	protein_coding	0.547419	2.12083	3.37151	0.00193128	0.0254139	1.46147
SLC29A1	SLC29A1	2030	protein_coding	-0.347642	6.51251	-3.36976	0.0019384	0.0254845	0.785867
KATNAL1	KATNAL1	84056	protein_coding	0.385837	5.08638	3.36199	0.00197049	0.0258828	1.30662
MXD4	MXD4	10608	protein_coding	0.390332	5.18895	3.35707	0.00199108	0.0261296	1.3107
L3MBTL2	L3MBTL2	NA	protein_coding	-0.364914	5.62473	-3.35627	0.00199447	0.0261503	0.776515
TUBAL3	TUBAL3	79861	protein_coding	-0.474732	2.85871	-3.34901	0.00202532	0.0265308	0.7196
EMG1	EMG1	NA	protein_coding	-0.368461	5.41361	-3.34392	0.00204721	0.0267933	0.774608
MSRB2	MSRB2	NA	protein_coding	0.454043	3.4222	3.33738	0.0020757	0.0271416	1.36987
TBKBP1	TBKBP1	9755	protein_coding	-0.457431	3.86561	-3.33676	0.00207842	0.0271527	0.728282
IGFLR1	IGFLR1	79713	protein_coding	0.707683	0.59776	3.32622	0.00212614	0.027751	1.63318
IL4R	IL4R	3566	protein_coding	0.401365	4.84824	3.31929	0.00215658	0.0281229	1.32076
TRMT2A	TRMT2A	27037	protein_coding	-0.371127	5.44467	-3.31721	0.00216607	0.0282213	0.773178
LRRC37A	LRRC37A	9884	protein_coding	0.775821	0.846707	3.31665	0.00217103	0.0282605	1.71216
NETO2	NETO2	81831	protein_coding	-0.333489	7.83987	-3.31445	0.0021787	0.0283277	0.793615
KDM4A-AS1	KDM4A-AS1	NA	lncRNA	-0.870534	-0.133336	-3.31553	0.00218011	0.0283277	0.546945
GKAP1	GKAP1	NA	protein_coding	0.493785	3.07111	3.31285	0.00218611	0.0283802	1.40813
MAMLD1	MAMLD1	10046	protein_coding	0.518176	2.34256	3.31084	0.0021954	0.0284753	1.43214
PDE4DIPP6	PDE4DIPP6	NA	transcribed_unprocessed_pseudogene	0.601499	1.63277	3.30826	0.00220749	0.0286065	1.51729
PAXIP1-AS2	PAXIP1-AS2	NA	lncRNA	0.449888	3.38949	3.29647	0.00226304	0.0293001	1.36593
APOLD1	APOLD1	81575	protein_coding	0.417358	4.2685	3.29515	0.00226933	0.0293553	1.33548
GCSH	GCSH	2653	protein_coding	-0.669933	1.12414	-3.2947	0.00227207	0.0293644	0.628536
UCK2	UCK2	7371	protein_coding	-0.341775	6.80375	-3.29163	0.00228627	0.0295217	0.78907
RPL5P18	RPL5P18	NA	processed_pseudogene	-0.534073	3.93548	-3.28625	0.0023124	0.0298324	0.690602
SRGAP3	SRGAP3	9901	protein_coding	0.473087	3.72345	3.2851	0.00231798	0.029852	1.38808
SAP30L	SAP30L	NA	protein_coding	0.351271	6.02667	3.28509	0.00231804	0.029852	1.27568
MRPL36	MRPL36	64979	protein_coding	-0.435063	3.79031	-3.28068	0.00233969	0.030104	0.739661
RPL5P24	RPL5P24	NA	processed_pseudogene	1.38381	0.818873	3.29607	0.00235351	0.0302353	2.60956
MINDY2	MINDY2	54629	protein_coding	-0.348441	6.69716	-3.27778	0.00235407	0.0302353	0.785432
MLC1	MLC1	23209	protein_coding	-0.495792	2.87469	-3.27644	0.00236077	0.0302944	0.709172
KIF3C	KIF3C	3797	protein_coding	0.392827	4.76644	3.27489	0.0023685	0.0303667	1.31296
DNAJA1	DNAJA1	3301	protein_coding	-0.350003	8.53355	-3.26632	0.00241169	0.0308785	0.784582
TRAF3IP2	TRAF3IP2	10758	protein_coding	0.625411	1.31858	3.26618	0.00241269	0.0308785	1.54265
MYCN	MYCN	4613	protein_coding	-0.630438	1.08702	-3.26489	0.00241928	0.030908	0.64598
MAP3K21	MAP3K21	84451	protein_coding	-0.401475	4.29904	-3.26454	0.00242078	0.030908	0.757084
FBN3	FBN3	84467	protein_coding	0.787638	0.374779	3.26478	0.00242284	0.030908	1.72625
PINX1	PINX1	54984	protein_coding	-0.388831	4.48713	-3.264	0.00242353	0.030908	0.763748
PPIAP19	PPIAP19	NA	processed_pseudogene	-1.31706	-0.280015	-3.27668	0.00243653	0.0310441	0.401352
E2F5	E2F5	1875	protein_coding	-0.397612	4.59277	-3.26108	0.00243849	0.0310441	0.759114
CHD7	CHD7	55636	protein_coding	-0.366922	6.43877	-3.25847	0.00245195	0.0311881	0.775435
SIX6	SIX6	4990	protein_coding	-0.355559	6.32435	-3.25693	0.00245995	0.0312624	0.781567
NCAPH	NCAPH	23397	protein_coding	0.347749	6.41953	3.25489	0.00247052	0.0313691	1.27257
TEAD3	TEAD3	7005	protein_coding	0.572696	1.76402	3.25036	0.00249437	0.0316441	1.4873
ARHGAP19-SLIT1	ARHGAP19-SLIT1	NA	protein_coding	0.490557	3.04795	3.24859	0.00250361	0.0317336	1.40499
ZNFX1	ZNFX1	NA	protein_coding	-0.349194	6.04303	-3.24817	0.00250582	0.0317339	0.785022
SASH3	SASH3	NA	protein_coding	-0.354857	7.09894	-3.24385	0.00252873	0.0319959	0.781947
ACSF2	ACSF2	80221	protein_coding	0.430497	3.61989	3.23721	0.00256438	0.0324187	1.3477
OGT	OGT	8473	protein_coding	0.32441	9.11988	3.2305	0.00260091	0.0328518	1.25215
NREP	NREP	9315	protein_coding	0.357506	5.98426	3.22976	0.00260498	0.0328553	1.28121
MOBP	MOBP	4336	protein_coding	0.568192	1.83994	3.22964	0.00260573	0.0328553	1.48266
PCMTD2	PCMTD2	55251	protein_coding	0.341572	6.47828	3.22816	0.00261376	0.032928	1.26714
GSC	GSC	145258	protein_coding	0.781184	0.60896	3.22048	0.00266003	0.0334817	1.71854
SLC25A21	SLC25A21	89874	protein_coding	0.699114	0.495887	3.219	0.00266596	0.0335253	1.62351
LEPR	LEPR	3953	protein_coding	0.702584	0.784975	3.21862	0.00266812	0.0335253	1.62742
ZIC2	ZIC2	7546	protein_coding	-0.506151	2.58667	-3.21546	0.0026847	0.0337043	0.704099
PI16	PI16	221476	protein_coding	-0.40679	4.47166	-3.20398	0.00275042	0.0344994	0.7543
GRK7	GRK7	131890	protein_coding	0.768669	0.00151537	3.20244	0.0027627	0.0346235	1.7037
DNAH8	DNAH8	1769	protein_coding	0.72457	0.284739	3.20052	0.0027724	0.0346969	1.65241
C1QBP	C1QBP	NA	protein_coding	-0.335605	7.65537	-3.20003	0.00277336	0.0346969	0.792452
TBC1D15	TBC1D15	64786	protein_coding	0.3516	6.17604	3.19953	0.00277626	0.0347033	1.27597
KNOP1	KNOP1	400506	protein_coding	-0.356334	6.02865	-3.19462	0.00280514	0.035034	0.781147
CRACDL	CRACDL	343990	protein_coding	0.735813	-0.0490205	3.19331	0.00281516	0.0351288	1.66534
ZNF587B	ZNF587B	100293516	protein_coding	-0.407719	4.49646	-3.19038	0.0028303	0.0352874	0.753814
CCNQ	CCNQ	92002	protein_coding	-0.424056	4.01633	-3.17988	0.00289357	0.0360452	0.745326
HNRNPA1P21	HNRNPA1P21	NA	processed_pseudogene	-0.633953	1.59982	-3.17898	0.00289949	0.0360878	0.644408
TRAF3	TRAF3	7187	protein_coding	-0.34557	6.90131	-3.17765	0.00290715	0.0361521	0.786997
MX1	MX1	4599	protein_coding	0.584217	1.90717	3.17665	0.00291345	0.0361706	1.49923
RCVRN	RCVRN	5957	protein_coding	0.701782	0.279862	3.17684	0.00291364	0.0361706	1.62651
TRIM7	TRIM7	81786	protein_coding	0.702157	0.544613	3.17333	0.00293523	0.0364074	1.62693
PTPRS	PTPRS	5802	protein_coding	0.41454	5.46023	3.1712	0.00294692	0.0365211	1.33287
ACLY	ACLY	47	protein_coding	-0.32405	8.76027	-3.16692	0.00297353	0.0368194	0.798824
TMEM229B	TMEM229B	161145	protein_coding	-0.609184	2.05465	-3.16531	0.00298395	0.0369168	0.655567
MARS1	MARS1	4141	protein_coding	0.331879	8.12658	3.1628	0.00299944	0.0370767	1.25865
ZNF844	ZNF844	NA	protein_coding	0.630461	1.18695	3.16151	0.00300804	0.0371513	1.54806
PCCA-DT	PCCA-DT	NA	lncRNA	-0.4869	2.53062	-3.15466	0.00305122	0.0376525	0.713557
MYO5B	MYO5B	4645	protein_coding	0.517186	2.23017	3.14761	0.00309681	0.0381826	1.43116
BBC3	BBC3	27113	protein_coding	0.637998	1.50564	3.14186	0.00313503	0.0386209	1.55617
LSS	LSS	4047	protein_coding	-0.335893	8.16219	-3.13686	0.00316757	0.0389886	0.792294
EPS8L2	EPS8L2	64787	protein_coding	0.427724	3.65375	3.13554	0.00317641	0.039047	1.34511
SHISA4	SHISA4	149345	protein_coding	0.516254	2.61783	3.13534	0.00317771	0.039047	1.43024
SLC25A22	SLC25A22	79751	protein_coding	-0.415199	4.30504	-3.13124	0.0032052	0.0393514	0.749916
LINC01772	LINC01772	NA	lncRNA	0.585058	1.81147	3.12784	0.00322838	0.0396024	1.5001
KIF14	KIF14	9928	protein_coding	0.353258	7.36467	3.1191	0.00328801	0.0402997	1.27744
LHX6	LHX6	26468	protein_coding	-0.730651	0.588642	-3.10384	0.00339808	0.0416135	0.602632
PRC1	PRC1	9055	protein_coding	0.334345	8.00392	3.09512	0.00345777	0.0423087	1.26081
ABCA3	ABCA3	21	protein_coding	0.65102	1.33198	3.08755	0.00351403	0.0429608	1.57028
MTMR11	MTMR11	10903	protein_coding	0.635648	1.03307	3.08101	0.00356241	0.0435152	1.55364
SYAP1	SYAP1	94056	protein_coding	0.376106	6.13746	3.08051	0.00356539	0.0435152	1.29783
ACER1	ACER1	125981	protein_coding	0.852042	0.290102	3.07914	0.00358821	0.0437568	1.80505
MT-ND6	MT-ND6	4541	protein_coding	0.456609	7.26214	3.07392	0.00361507	0.0440473	1.37231
TRMT1	TRMT1	55621	protein_coding	-0.358199	5.71044	-3.07293	0.00362255	0.0441013	0.780138
CHRNE	CHRNE	1145	protein_coding	0.72297	0.308492	3.07191	0.00363339	0.0441889	1.65058
FAM13A	FAM13A	10144	protein_coding	0.466387	3.04025	3.07118	0.00363586	0.0441889	1.38165
TF	TF	7018	protein_coding	0.881797	0.134165	3.06823	0.00367525	0.0446044	1.84267
ASIC3	ASIC3	9311	protein_coding	0.428853	3.46603	3.06592	0.0036762	0.0446044	1.34616
SLC12A7	SLC12A7	10723	protein_coding	0.348459	7.29831	3.06256	0.00370215	0.0448562	1.2732
RBM12	RBM12	10137	protein_coding	-0.330398	7.91268	-3.06243	0.00370316	0.0448562	0.795317
ZNF114	ZNF114	163071	protein_coding	-0.682164	0.662166	-3.0601	0.00372304	0.0450593	0.62323
LYSMD2	LYSMD2	NA	protein_coding	-0.415492	4.16963	-3.05797	0.00373798	0.0451989	0.749764
APLF	APLF	NA	protein_coding	0.54539	2.11754	3.05761	0.00374082	0.0451989	1.45942
HSP90AA2P	HSP90AA2P	NA	processed_pseudogene	-0.373497	7.59741	-3.05659	0.00374878	0.0452574	0.771909
SCG5	SCG5	6447	protein_coding	0.58407	1.63474	3.04933	0.00380646	0.0459155	1.49907
HCAR1	HCAR1	27198	protein_coding	-0.770224	-0.204436	-3.04489	0.00384794	0.0463771	0.586326
CLIC4P1	CLIC4P1	NA	processed_pseudogene	0.539807	2.11609	3.04126	0.00387115	0.0466181	1.45378
RUSC2	RUSC2	9853	protein_coding	-0.386543	4.62156	-3.03673	0.00390796	0.0470223	0.76496
SIX1	SIX1	6495	protein_coding	-0.505438	2.14985	-3.03625	0.00391194	0.047031	0.704447
CDC25C	CDC25C	995	protein_coding	0.391963	4.12293	3.03469	0.00392469	0.0471451	1.31218
PA2G4	PA2G4	5036	protein_coding	-0.329202	7.55939	-3.03119	0.0039536	0.0474072	0.795976
LMBR1L	LMBR1L	55716	protein_coding	0.360082	5.26409	3.03095	0.00395558	0.0474072	1.2835
LYAR	LYAR	55646	protein_coding	-0.349267	6.03211	-3.03086	0.00395633	0.0474072	0.784983
CCR9	CCR9	10803	protein_coding	0.586411	1.63413	3.02651	0.0039928	0.0478046	1.50151
FARSB	FARSB	10056	protein_coding	-0.35275	5.89254	-3.02335	0.00401898	0.0480783	0.78309
FAM151B	FAM151B	167555	protein_coding	0.690179	0.728333	3.01655	0.00407895	0.0487554	1.61348
SCOC-AS1	SCOC-AS1	100129858	lncRNA	0.445067	3.09191	3.01489	0.00409077	0.0488564	1.36138
LRRC73	LRRC73	221424	protein_coding	0.728294	0.146823	3.01375	0.0041046	0.0489812	1.65668
NOP14	NOP14	8602	protein_coding	-0.342265	6.74919	-3.00883	0.0041429	0.0493974	0.788802
NUFIP1	NUFIP1	NA	protein_coding	-0.377293	4.78282	-3.00718	0.00415725	0.0495277	0.769881
DDX21	DDX21	9188	protein_coding	-0.325569	8.9927	-3.00523	0.00417423	0.0496885	0.797983
TRGC2	TRGC2	NA	TR_C_gene	-0.367753	5.55663	-3.00484	0.00417761	0.0496885	0.774989
ISG20	ISG20	3669	protein_coding	0.491476	2.74813	3.00385	0.00418631	0.0497511	1.40588
TNIK	TNIK	23043	protein_coding	0.352154	5.78284	2.99994	0.0042206	0.0501174	1.27646
TOMM5	TOMM5	401505	protein_coding	-0.604348	1.76785	-2.98267	0.00437621	0.0519226	0.657769
MC1R	MC1R	4157	protein_coding	0.474912	3.6026	2.98118	0.00438936	0.052036	1.38983
SNHG26	SNHG26	NA	lncRNA	-0.556853	2.13677	-2.9803	0.00439758	0.0520908	0.679784
ZNRF1	ZNRF1	84937	protein_coding	-0.339523	6.79009	-2.9781	0.00441768	0.0522861	0.790303
MGAT3	MGAT3	4248	protein_coding	-0.633423	1.00609	-2.97734	0.00442569	0.0523382	0.644645
CRNDE	CRNDE	NA	lncRNA	0.347671	6.43197	2.97529	0.00444371	0.0525083	1.27251
SERBP1P5	SERBP1P5	NA	processed_pseudogene	-0.373657	5.63541	-2.96692	0.00452197	0.0533566	0.771824
CDK19	CDK19	23097	protein_coding	0.347255	6.26902	2.96675	0.00452362	0.0533566	1.27214
DNAAF2	DNAAF2	55172	protein_coding	-0.383545	4.6287	-2.96643	0.00452656	0.0533566	0.766552
RASL10A	RASL10A	10633	protein_coding	0.593139	1.43338	2.95948	0.00459319	0.054098	1.50853
PUSL1	PUSL1	126789	protein_coding	-0.409942	4.50447	-2.95892	0.0045981	0.0541118	0.752654
NDUFA4L2	NDUFA4L2	56901	protein_coding	0.653657	0.960749	2.95299	0.0046569	0.0547593	1.57315
HPF1	HPF1	54969	protein_coding	0.367235	5.04847	2.95243	0.00466073	0.0547598	1.28988
SERINC1	SERINC1	57515	protein_coding	0.338379	7.39152	2.95113	0.00467335	0.0548636	1.26433
VPS13C	VPS13C	54832	protein_coding	0.338156	8.2681	2.95048	0.00467975	0.0548942	1.26414
GYPC	GYPC	2995	protein_coding	0.335793	6.80135	2.94957	0.00468862	0.0549537	1.26207
PPP1R1C	PPP1R1C	151242	protein_coding	0.48367	2.48628	2.946	0.00472368	0.0553199	1.3983
NLRP3	NLRP3	114548	protein_coding	0.766447	0.0202391	2.94641	0.00472825	0.0553286	1.70108
SH2B3	SH2B3	10019	protein_coding	-0.368895	5.56786	-2.94392	0.00474419	0.0554703	0.774375
IKZF4	IKZF4	64375	protein_coding	0.500117	3.15204	2.94043	0.00477888	0.0558308	1.41433
SPRED2	SPRED2	200734	protein_coding	0.341304	6.49132	2.939	0.00479307	0.0559513	1.2669
LDHBP2	LDHBP2	NA	processed_pseudogene	1.55432	0.816527	2.96533	0.00489184	0.0570583	2.93695
CBLB	CBLB	868	protein_coding	0.356897	5.59159	2.92599	0.0049247	0.0573641	1.28067
FYN	FYN	2534	protein_coding	0.334677	6.59008	2.92587	0.00492598	0.0573641	1.26109
SPSB1	SPSB1	NA	protein_coding	-0.434045	3.39382	-2.92448	0.00494021	0.0574835	0.740184
PDE4A	PDE4A	5141	protein_coding	-0.404083	3.96874	-2.92352	0.00495013	0.0575527	0.755717
NTNG2	NTNG2	84628	protein_coding	0.513639	2.11895	2.92027	0.0049838	0.0578976	1.42765
SHQ1	SHQ1	NA	protein_coding	-0.333795	6.56891	-2.91893	0.00499762	0.0580117	0.793447
RIOX2	RIOX2	84864	protein_coding	-0.348089	5.92075	-2.91397	0.00504954	0.0585674	0.785624
RASL10B	RASL10B	91608	protein_coding	-0.385069	4.46956	-2.91301	0.00505965	0.0586377	0.765742
ILF3-DT	ILF3-DT	147727	lncRNA	-0.433661	3.63121	-2.91212	0.00506901	0.0586992	0.740381
TNFAIP2	TNFAIP2	7127	protein_coding	0.400203	4.15863	2.91125	0.00507819	0.0587584	1.31969
SLC12A5-AS1	SLC12A5-AS1	NA	lncRNA	0.786845	-0.086791	2.90979	0.00510612	0.0589899	1.7253
PPAN	PPAN	56342	protein_coding	-0.400196	4.00158	-2.90859	0.00510635	0.0589899	0.757755
SEMA6C	SEMA6C	10500	protein_coding	0.42126	4.18558	2.90752	0.00511777	0.0590748	1.3391
UCHL3	UCHL3	7347	protein_coding	-0.427316	3.32137	-2.90533	0.0051411	0.0592911	0.743644
CASP9	CASP9	842	protein_coding	0.409169	3.83588	2.90499	0.00514471	0.0592911	1.32792
CREB3L2	CREB3L2	64764	protein_coding	0.346434	5.79685	2.90306	0.0051654	0.0594474	1.27141
SCN11A	SCN11A	11280	protein_coding	0.784443	-0.236749	2.90412	0.00516648	0.0594474	1.72243
ALPK1	ALPK1	80216	protein_coding	0.460486	2.99402	2.89108	0.00529569	0.0608858	1.37601
OXTR	OXTR	5021	protein_coding	0.545396	2.2302	2.88141	0.0054034	0.0620748	1.45942
FER1L4	FER1L4	NA	transcribed_unitary_pseudogene	0.458757	3.11679	2.88008	0.00541809	0.0621554	1.37436
RPL26L1	RPL26L1	51121	protein_coding	0.422328	4.19554	2.87996	0.00541952	0.0621554	1.34009
NKX2-5	NKX2-5	1482	protein_coding	0.714072	0.63532	2.88013	0.0054233	0.0621554	1.64043
RHOV	RHOV	NA	protein_coding	-0.699842	0.223121	-2.87726	0.00545474	0.0624663	0.61564
DENND5A	DENND5A	23258	protein_coding	0.372422	5.01975	2.87634	0.00546035	0.0624811	1.29452
PAN2	PAN2	9924	protein_coding	0.327663	7.09241	2.87487	0.00547709	0.0626231	1.25498
SPNS3	SPNS3	201305	protein_coding	0.466404	2.76123	2.87364	0.00549111	0.0627339	1.38166
MCM3AP-AS1	MCM3AP-AS1	114044	lncRNA	-0.410969	3.87311	-2.87273	0.00550151	0.0628031	0.752118
MYL12-AS1	MYL12-AS1	104968399	lncRNA	-0.707225	0.0479803	-2.8649	0.00559723	0.0638455	0.612497
ATP10D	ATP10D	57205	protein_coding	0.377515	4.37963	2.86151	0.00563109	0.0641811	1.2991
ESRRA	ESRRA	2101	protein_coding	-0.37964	4.69153	-2.85245	0.00573791	0.0653472	0.768629
ADAM19	ADAM19	8728	protein_coding	-0.471022	3.08222	-2.85147	0.00574953	0.0654281	0.721453
OSER1-DT	OSER1-DT	100505783	lncRNA	0.640714	1.18807	2.85085	0.005759	0.0654843	1.5591
TNFSF14	TNFSF14	8740	protein_coding	-0.749059	0.0468785	-2.84432	0.00584589	0.0664201	0.594991
C2	C2	717	protein_coding	0.714915	0.0173772	2.84021	0.00589221	0.066894	1.64139
ELF4	ELF4	2000	protein_coding	-0.400824	4.64047	-2.83708	0.00592364	0.0671954	0.757426
TCTE1	TCTE1	202500	protein_coding	0.690755	0.0452049	2.83712	0.00592805	0.0671954	1.61413
TTC28	TTC28	23331	protein_coding	0.365538	5.56965	2.83433	0.00595748	0.0674426	1.28836
CFTR	CFTR	1080	protein_coding	0.493562	2.65064	2.83419	0.00595917	0.0674426	1.40792
KLF12	KLF12	11278	protein_coding	0.335537	6.51125	2.82917	0.00602151	0.0680948	1.26185
HIVEP1	HIVEP1	3096	protein_coding	0.341675	5.90946	2.82803	0.00603575	0.0682025	1.26723
BCHE	BCHE	590	protein_coding	0.422284	3.43218	2.82425	0.00608314	0.0686845	1.34005
LETM2	LETM2	137994	protein_coding	0.451343	3.03384	2.82303	0.00609852	0.0688045	1.36731
ZBED3-AS1	ZBED3-AS1	NA	lncRNA	0.547604	1.62168	2.82228	0.00610823	0.0688604	1.46166
ZBTB38	ZBTB38	253461	protein_coding	0.571931	1.42559	2.82162	0.00611685	0.0689038	1.48651
DMGDH	DMGDH	29958	protein_coding	0.645435	0.501105	2.82067	0.00613081	0.0690074	1.56421
KRT77	KRT77	374454	protein_coding	0.663164	0.385106	2.82026	0.00613691	0.0690224	1.58355
EXOSC5	EXOSC5	56915	protein_coding	-0.380754	4.36712	-2.81817	0.00616008	0.0692292	0.768036
TMEM255B	TMEM255B	348013	protein_coding	-0.524317	1.81688	-2.81678	0.00617793	0.0693759	0.695288
LRRC37A15P	LRRC37A15P	NA	processed_pseudogene	0.733501	0.275228	2.81632	0.00619338	0.0694754	1.66267
PA2G4P2	PA2G4P2	NA	processed_pseudogene	-0.443192	2.8648	-2.81501	0.00620056	0.0694754	0.735506
CCR7	CCR7	1236	protein_coding	-0.400299	4.20429	-2.81496	0.00620119	0.0694754	0.757701
TSEN2	TSEN2	80746	protein_coding	-0.363458	4.96962	-2.81389	0.00621492	0.0695754	0.777299
ZGRF1	ZGRF1	55345	protein_coding	0.347615	5.99457	2.81278	0.0062292	0.0696813	1.27246
SLX9	SLX9	85395	protein_coding	-0.388415	4.59009	-2.81031	0.00626109	0.069984	0.763968
HGFAC	HGFAC	3083	protein_coding	0.639039	1.42698	2.80944	0.00627474	0.0700824	1.55729
CMYA5	CMYA5	202333	protein_coding	0.532774	1.61598	2.80867	0.00628252	0.0701153	1.44671
SOCS3	SOCS3	9021	protein_coding	0.557043	1.53916	2.80266	0.0063613	0.0709398	1.47125
MAF	MAF	4094	protein_coding	-0.69744	0.259731	-2.79997	0.00640265	0.0713459	0.616665
BMF	BMF	90427	protein_coding	0.46607	3.17559	2.79128	0.00651224	0.0725113	1.38134
ASS1	ASS1	445	protein_coding	0.43705	3.10159	2.78864	0.00654782	0.0728514	1.35383
NETO1	NETO1	81832	protein_coding	-0.561889	1.18129	-2.78811	0.0065555	0.0728808	0.677415
FAM98A	FAM98A	25940	protein_coding	-0.350846	5.48885	-2.78636	0.00657878	0.0730835	0.784124
STAT5A	STAT5A	6776	protein_coding	-0.370073	4.68443	-2.78541	0.00659167	0.0731705	0.773743
TRMT6	TRMT6	51605	protein_coding	-0.344322	6.28534	-2.7798	0.00666846	0.0739662	0.787678
ARHGEF37	ARHGEF37	389337	protein_coding	0.531569	2.30214	2.77893	0.00668067	0.0740373	1.4455
DENND3	DENND3	22898	protein_coding	0.371271	4.43597	2.77859	0.00668509	0.0740373	1.29349
DNAJB1	DNAJB1	3337	protein_coding	-0.319912	7.65988	-2.77684	0.0067093	0.0742486	0.801119
GBP1P1	GBP1P1	400759	transcribed_unprocessed_pseudogene	0.643995	0.702058	2.77437	0.00674647	0.0746029	1.56265
FNBP1L	FNBP1L	54874	protein_coding	0.333938	6.35199	2.76987	0.0068065	0.0752093	1.26045
MFSD13A	MFSD13A	79847	protein_coding	-0.404253	3.84862	-2.76899	0.00681884	0.0752881	0.755627
TWIST1	TWIST1	7291	protein_coding	-0.486578	2.45015	-2.76519	0.00687255	0.0758233	0.713716
TRPC1	TRPC1	7220	protein_coding	0.538937	1.6308	2.76393	0.00689058	0.0759643	1.4529
PSMG4	PSMG4	389362	protein_coding	-0.39311	4.67307	-2.76017	0.00694387	0.0764935	0.761486
KLHL32	KLHL32	114792	protein_coding	0.572855	1.32878	2.75943	0.00695526	0.0765608	1.48746
SLC25A33	SLC25A33	84275	protein_coding	0.372888	4.78847	2.75722	0.00698625	0.0768435	1.29494
BIRC3	BIRC3	330	protein_coding	0.376809	5.11081	2.75681	0.00699213	0.0768498	1.29847
CCT4	CCT4	10575	protein_coding	-0.328403	7.85749	-2.75472	0.00702237	0.077093	0.796418
TRGV8	TRGV8	NA	TR_V_gene	-0.371352	4.65867	-2.75428	0.00702867	0.077093	0.773058
NFATC4	NFATC4	4776	protein_coding	0.508162	2.4908	2.75418	0.00703025	0.077093	1.42224
CELSR3	CELSR3	NA	protein_coding	-0.343544	6.24581	-2.74178	0.00721198	0.0790261	0.788103
RGS22	RGS22	26166	protein_coding	0.679774	0.154887	2.73959	0.00725082	0.0793916	1.60189
FAM13A-AS1	FAM13A-AS1	285512	lncRNA	0.592001	1.31249	2.73625	0.00729578	0.0798234	1.50734
KBTBD6	KBTBD6	89890	protein_coding	-0.347382	5.62362	-2.7319	0.00736014	0.0804668	0.786009
KIR3DL2	KIR3DL2	3812	protein_coding	0.603288	1.10425	2.73065	0.00738059	0.0806294	1.51917
CCDC154	CCDC154	645811	protein_coding	0.77411	0.306137	2.7285	0.00743382	0.0811497	1.71014
JAM3	JAM3	83700	protein_coding	0.320755	7.8079	2.72657	0.00744112	0.0811682	1.24898
LINC-PINT	LINC-PINT	378805	lncRNA	0.506218	2.21083	2.72534	0.00746018	0.0813149	1.42032
FZD2	FZD2	2535	protein_coding	0.421681	3.56978	2.72268	0.00750088	0.0816948	1.33949
SERINC3	SERINC3	10955	protein_coding	0.327106	7.49498	2.72233	0.00750633	0.0816948	1.25449
CTNND1	CTNND1	1500	protein_coding	0.369239	4.76838	2.71803	0.00757289	0.0823573	1.29167
CEBPB-AS1	CEBPB-AS1	NA	lncRNA	0.55329	1.36367	2.71716	0.00758698	0.0824486	1.46743
ZNF711	ZNF711	7552	protein_coding	0.352655	5.57407	2.71402	0.00763559	0.0829146	1.27691
ANKRD36B	ANKRD36B	57730	protein_coding	0.425601	3.64103	2.71332	0.00764649	0.0829707	1.34313
SMIM3	SMIM3	NA	protein_coding	0.376224	4.71405	2.70987	0.00770095	0.0834991	1.29794
AMIGO2	AMIGO2	347902	protein_coding	-0.592528	1.04778	-2.70817	0.00772917	0.0837042	0.66318
EIF5A	EIF5A	1984	protein_coding	-0.326342	7.64117	-2.70794	0.00773144	0.0837042	0.797556
LINC01801	LINC01801	400685	lncRNA	0.534419	1.745	2.70664	0.00775242	0.0838687	1.44836
ZNF821	ZNF821	55565	protein_coding	0.593255	0.856642	2.70633	0.00775845	0.0838712	1.50865
CCNP	CCNP	79935	protein_coding	0.728736	0.0961888	2.70347	0.00781723	0.0844436	1.65719
IQCA1L	IQCA1L	392843	protein_coding	0.696729	0.114597	2.70204	0.00783513	0.0845739	1.62083
DESI1	DESI1	27351	protein_coding	-0.351525	5.65506	-2.69729	0.00790234	0.0852358	0.783755
CHORDC1	CHORDC1	26973	protein_coding	-0.332074	6.5485	-2.6939	0.00795749	0.0857667	0.794394
ZHX2	ZHX2	22882	protein_coding	0.374331	4.93031	2.68768	0.00805959	0.0867438	1.29624
SERBP1	SERBP1	26135	protein_coding	-0.319909	8.69668	-2.68765	0.00806014	0.0867438	0.80112
ZNF467	ZNF467	168544	protein_coding	-0.696414	0.0403929	-2.68358	0.00813768	0.0875133	0.617104
ERP27	ERP27	121506	protein_coding	0.39226	4.17296	2.68125	0.00816647	0.0877578	1.31245
USP44	USP44	84101	protein_coding	0.327076	7.00538	2.67997	0.008188	0.0879238	1.25447
ARHGAP31	ARHGAP31	57514	protein_coding	-0.382393	4.07885	-2.67871	0.00820901	0.0880841	0.767164
ZNF674-AS1	ZNF674-AS1	NA	lncRNA	-0.441764	2.80253	-2.67772	0.00822567	0.0881974	0.736234
SPRYD4	SPRYD4	283377	protein_coding	-0.388533	4.23832	-2.67706	0.00823694	0.0882529	0.763906
FAT3	FAT3	120114	protein_coding	0.575297	1.30681	2.67623	0.008252	0.0883489	1.48998
HTR2B	HTR2B	3357	protein_coding	0.620969	0.678696	2.67033	0.00835413	0.0893762	1.53791
ANLN	ANLN	54443	protein_coding	0.332607	7.50756	2.66534	0.00843691	0.0901952	1.25929
OTUD1	OTUD1	220213	protein_coding	0.461698	2.81489	2.6598	0.00853295	0.0911546	1.37716
BBX	BBX	56987	protein_coding	0.334846	7.11134	2.6584	0.00855745	0.0913488	1.26124
PPARG	PPARG	5468	protein_coding	-0.716734	0.280808	-2.65775	0.00858371	0.0915617	0.608473
PER1	PER1	5187	protein_coding	0.350081	5.63661	2.6522	0.0086667	0.0923789	1.27463
P2RY11	P2RY11	NA	protein_coding	-0.356906	4.85455	-2.64948	0.008715	0.0928127	0.780837
NPW	NPW	NA	protein_coding	-0.723203	0.326696	-2.65012	0.00872023	0.0928127	0.605751
MADCAM1	MADCAM1	8174	protein_coding	0.632095	0.328853	2.63965	0.00889594	0.0946133	1.54981
TLE1	TLE1	7088	protein_coding	0.373689	4.52926	2.63831	0.00891595	0.0947565	1.29566
SAMD12	SAMD12	401474	protein_coding	0.406503	4.14915	2.63624	0.00895371	0.095088	1.32547
DPP4	DPP4	1803	protein_coding	0.643742	0.236376	2.6327	0.00902416	0.0957175	1.56238
SPATA13	SPATA13	221178	protein_coding	-0.360245	5.21199	-2.63223	0.00902726	0.0957175	0.779032
C10orf95-AS1	C10orf95-AS1	100505761	lncRNA	-0.359734	4.71298	-2.63193	0.00903282	0.0957175	0.779308
MAFF	MAFF	23764	protein_coding	0.509315	1.9622	2.62871	0.00909257	0.0962801	1.42337
IL15	IL15	3600	protein_coding	0.628572	0.654982	2.62697	0.00912904	0.0965956	1.54603
BRIP1	BRIP1	83990	protein_coding	0.333392	6.77093	2.61971	0.00926078	0.0979181	1.25997
SPOCK2	SPOCK2	9806	protein_coding	0.417551	3.22006	2.61923	0.00926979	0.0979418	1.33566
CHORDC1P5	CHORDC1P5	NA	processed_pseudogene	-0.63849	0.702782	-2.61651	0.00932671	0.0984713	0.642385
TRMT10C	TRMT10C	54931	protein_coding	-0.343946	6.17612	-2.61473	0.00935529	0.0987011	0.787884
PWWP2B	PWWP2B	170394	protein_coding	-0.396699	3.69423	-2.60834	0.00947777	0.0999204	0.759595
NUP153-AS1	NUP153-AS1	NA	lncRNA	-0.619834	0.915596	-2.60777	0.00949274	0.0999692	0.650746
GPRIN1	GPRIN1	NA	protein_coding	-0.38482	3.95645	-2.60739	0.00949621	0.0999692	0.765874
ADAMTS1	ADAMTS1	9510	protein_coding	-0.356221	4.82391	-2.6051	0.00954057	0.100363	0.781208
LINC02728	LINC02728	101928865	lncRNA	0.631528	0.0902983	2.60456	0.00955598	0.100452	1.54921
CDNF	CDNF	441549	protein_coding	0.590597	1.34903	2.60048	0.00963269	0.101185	1.50587
STX16-NPEPL1	STX16-NPEPL1	NA	protein_coding	0.553807	1.54134	2.59962	0.00964827	0.101275	1.46795
MIOS	MIOS	54468	protein_coding	0.347782	5.52948	2.5971	0.00969702	0.101713	1.2726
MTUS2-AS1	MTUS2-AS1	NA	lncRNA	0.66422	0.330494	2.5931	0.00978543	0.102555	1.58471
BTBD6P1	BTBD6P1	NA	processed_pseudogene	-0.56402	1.09073	-2.59239	0.00979148	0.102555	0.676415
HSPD1P4	HSPD1P4	NA	processed_pseudogene	-0.361029	5.48665	-2.58971	0.00984387	0.10303	0.778609
MORC4	MORC4	79710	protein_coding	0.634253	0.214602	2.58853	0.0098731	0.103255	1.55213
MAN1A1	MAN1A1	4121	protein_coding	-0.345697	5.40149	-2.58792	0.0098797	0.103255	0.786928
CRIM1	CRIM1	51232	protein_coding	-0.415902	3.31003	-2.57472	0.0101481	0.105984	0.749551
IDI1	IDI1	3422	protein_coding	-0.327203	7.92835	-2.57396	0.0101639	0.106048	0.79708
C16orf74	C16orf74	404550	protein_coding	0.557872	1.44379	2.57377	0.0101689	0.106048	1.4721
SIGLEC6	SIGLEC6	946	protein_coding	-0.472052	2.16574	-2.57212	0.010202	0.106317	0.720938
CISH	CISH	1154	protein_coding	-0.450935	2.51736	-2.57093	0.0102266	0.106497	0.731569
SEPTIN7-DT	SEPTIN7-DT	NA	lncRNA	0.438554	2.68904	2.57016	0.0102425	0.106586	1.35525
KCNA3	KCNA3	3738	protein_coding	-0.413317	3.63113	-2.56485	0.0103536	0.107664	0.750895
FRAT1	FRAT1	10023	protein_coding	0.451697	2.50563	2.56201	0.0104132	0.108206	1.36765
ARC	ARC	23237	protein_coding	-0.481634	2.17418	-2.56106	0.0104335	0.108339	0.716166
WNT3	WNT3	7473	protein_coding	-0.398837	3.64256	-2.55875	0.0104823	0.108768	0.758469
MYO7A	MYO7A	4647	protein_coding	0.654834	0.28744	2.55738	0.0105206	0.109087	1.57444
RNF130	RNF130	55819	protein_coding	0.328364	6.9954	2.55122	0.0106435	0.110283	1.25559
PYY2	PYY2	23615	transcribed_unprocessed_pseudogene	0.583073	1.36752	2.54834	0.010708	0.110872	1.49804
POLN	POLN	353497	protein_coding	0.555725	1.50424	2.545	0.0107795	0.111531	1.46991
MTTP	MTTP	4547	protein_coding	0.606731	0.482649	2.54273	0.010832	0.111995	1.5228
FMNL1-DT	FMNL1-DT	339192	lncRNA	0.410036	3.57967	2.53867	0.0109171	0.112795	1.32872
SLC46A1	SLC46A1	113235	protein_coding	-0.518465	1.69898	-2.53767	0.0109397	0.112887	0.698114
NINJ2	NINJ2	4815	protein_coding	0.449481	2.62916	2.53757	0.0109416	0.112887	1.36555
C2orf66	C2orf66	401027	protein_coding	0.747113	0.0958029	2.53344	0.0110695	0.1141	1.67843
ZNF574	ZNF574	64763	protein_coding	-0.357179	4.98388	-2.53158	0.011075	0.1141	0.78069
ZC3H12B	ZC3H12B	340554	protein_coding	0.52651	1.56489	2.5288	0.0111378	0.114665	1.44044
ALKBH2	ALKBH2	121642	protein_coding	-0.358664	5.04575	-2.52091	0.0113161	0.116401	0.779886
STUM	STUM	375057	protein_coding	-0.686932	0.287136	-2.52109	0.0113298	0.116401	0.621173
MAP6D1	MAP6D1	79929	protein_coding	-0.447085	2.83028	-2.52029	0.0113305	0.116401	0.733524
PSME3	PSME3	10197	protein_coding	-0.31729	7.90937	-2.51826	0.011377	0.116796	0.802576
ARHGAP27P1-BPTFP1-KPNA2P3	ARHGAP27P1-BPTFP1-KPNA2P3	109286553	lncRNA	0.484437	2.09473	2.51156	0.0115319	0.118259	1.39904
RBPMS2	RBPMS2	NA	protein_coding	-0.533036	1.42177	-2.51142	0.0115358	0.118259	0.691099
SLC3A2	SLC3A2	6520	protein_coding	0.312038	8.79676	2.50947	0.0115804	0.118632	1.24146
FAM118A	FAM118A	55007	protein_coding	0.351957	5.27688	2.50906	0.0115901	0.118646	1.27629
SLC2A3	SLC2A3	6515	protein_coding	0.333981	5.79991	2.50721	0.0116334	0.119006	1.26049
UPK1A	UPK1A	11045	protein_coding	0.735538	0.0158836	2.50441	0.011735	0.11996	1.66502
LINC02878	LINC02878	NA	lncRNA	0.520623	1.57992	2.49913	0.0118251	0.120796	1.43457
GFOD2	GFOD2	81577	protein_coding	-0.336848	5.81602	-2.49716	0.0118715	0.121184	0.791769
ANGPT1	ANGPT1	284	protein_coding	-0.729818	0.282756	-2.4962	0.0119292	0.121688	0.60298
SURF6	SURF6	6838	protein_coding	-0.336631	6.69058	-2.49354	0.0119583	0.121899	0.791888
MIR762HG	MIR762HG	101928736	lncRNA	0.462353	2.50901	2.4875	0.0121046	0.123303	1.37779
WDR89	WDR89	112840	protein_coding	-0.337235	5.74463	-2.47966	0.012297	0.125109	0.791557
RAB3A	RAB3A	5864	protein_coding	-0.507009	1.95506	-2.47959	0.0122991	0.125109	0.70368
SPR	SPR	6697	protein_coding	-0.48703	2.50065	-2.47536	0.0124041	0.126088	0.713493
PRR29-AS1	PRR29-AS1	400612	lncRNA	0.496196	1.74405	2.47227	0.0124814	0.126784	1.41049
GARS1	GARS1	2617	protein_coding	0.314412	8.46191	2.47001	0.0125377	0.127268	1.2435
KCNQ1OT1	KCNQ1OT1	10984	lncRNA	-0.413115	4.46295	-2.46392	0.0126922	0.128745	0.751
TBC1D16	TBC1D16	125058	protein_coding	0.369728	4.67661	2.4627	0.0127232	0.12897	1.29211
FAM86C1P	FAM86C1P	NA	transcribed_unprocessed_pseudogene	-0.450924	2.64444	-2.46203	0.0127403	0.129052	0.731574
RPP40	RPP40	10799	protein_coding	-0.371405	4.42211	-2.45258	0.0129842	0.131431	0.77303
IRS1	IRS1	3667	protein_coding	-0.372259	4.20577	-2.44391	0.0132118	0.133642	0.772572
MVK	MVK	4598	protein_coding	-0.34204	5.54842	-2.43089	0.0135604	0.137072	0.788925
LRGUK	LRGUK	136332	protein_coding	0.506349	1.78577	2.4299	0.0135878	0.137252	1.42045
NATD1	NATD1	256302	protein_coding	0.461347	2.41777	2.42494	0.0137229	0.138521	1.37683
BCL9L	BCL9L	283149	protein_coding	-0.365479	5.39681	-2.42097	0.0138321	0.139525	0.776211
MYO15A	MYO15A	51168	protein_coding	0.492578	2.4216	2.42024	0.0138527	0.139637	1.40696
PJA2	PJA2	9867	protein_coding	0.334035	6.95842	2.41542	0.0139863	0.140839	1.26053
RRP36	RRP36	88745	protein_coding	-0.351579	6.08755	-2.41524	0.0139915	0.140839	0.783726
MRPS25	MRPS25	64432	protein_coding	-0.341512	6.35004	-2.41351	0.0140397	0.141227	0.789214
RPL36A	RPL36A	NA	protein_coding	-0.389578	3.84333	-2.41033	0.0141291	0.142027	0.763353
RPL18AP16	RPL18AP16	NA	processed_pseudogene	-0.911535	1.68882	-2.41705	0.0141724	0.142363	0.531619
PSMD6-AS2	PSMD6-AS2	100507062	lncRNA	0.553422	2.07925	2.40564	0.0142641	0.143185	1.46756
SYT16	SYT16	83851	protein_coding	-0.606282	0.247366	-2.40333	0.0143355	0.143802	0.656888
UNC5CL	UNC5CL	NA	protein_coding	0.400424	3.34047	2.39751	0.0144949	0.1453	1.3199
BTG1-DT	BTG1-DT	NA	lncRNA	0.717332	0.0176665	2.39733	0.0145457	0.145612	1.64414
PILRA	PILRA	29992	protein_coding	0.413243	3.10693	2.39575	0.0145461	0.145612	1.33168
TLCD3A	TLCD3A	79850	protein_coding	-0.368543	4.31878	-2.39463	0.0145783	0.145834	0.774564
ANTXRLP1	ANTXRLP1	NA	unprocessed_pseudogene	0.581917	0.757331	2.38859	0.0147597	0.147546	1.49684
MIR222HG	MIR222HG	NA	lncRNA	-0.564331	0.945032	-2.38799	0.0147755	0.147603	0.676269
RNF112	RNF112	7732	protein_coding	0.598042	0.70077	2.38543	0.014855	0.148294	1.51366
ZIC5	ZIC5	85416	protein_coding	-0.477635	2.00755	-2.38393	0.0148923	0.148564	0.718154
WHRN	WHRN	25861	protein_coding	0.42927	2.73999	2.38138	0.0149681	0.149173	1.34655
SLC17A9	SLC17A9	63910	protein_coding	0.478867	2.24416	2.38118	0.014974	0.149173	1.39365
SLC26A4	SLC26A4	5172	protein_coding	0.524631	1.47776	2.37973	0.0150183	0.149511	1.43857
MXRA8	MXRA8	54587	protein_coding	0.585924	0.493436	2.37661	0.0151164	0.150384	1.501
LAMC1	LAMC1	3915	protein_coding	-0.593052	0.476419	-2.37556	0.0151488	0.150522	0.662939
GNMT	GNMT	27232	protein_coding	0.603859	0.854835	2.37532	0.0151579	0.150522	1.51978
DOCK9	DOCK9	23348	protein_coding	-0.318911	6.53782	-2.37492	0.0151614	0.150522	0.801675
SPNS2	SPNS2	124976	protein_coding	0.469654	2.45123	2.3733	0.0152106	0.150859	1.38478
GOLGA4	GOLGA4	2803	protein_coding	0.375904	7.64392	2.37311	0.0152162	0.150859	1.29765
DARS1-AS1	DARS1-AS1	NA	lncRNA	0.657616	0.182254	2.37257	0.0152547	0.151131	1.57747
MAGOH3P	MAGOH3P	NA	unprocessed_pseudogene	-0.45407	2.27615	-2.37151	0.0152645	0.151131	0.729981
SOS2	SOS2	6655	protein_coding	0.334332	5.56296	2.37026	0.0153025	0.151319	1.26079
FXN	FXN	2395	protein_coding	-0.399777	3.47235	-2.36969	0.0153197	0.151319	0.757975
CD1C	CD1C	911	protein_coding	0.395395	3.58874	2.36964	0.0153212	0.151319	1.3153
POU6F2	POU6F2	11281	protein_coding	0.587079	0.411126	2.36971	0.0153253	0.151319	1.5022
CEBPE	CEBPE	1053	protein_coding	-0.373229	4.47345	-2.36806	0.0153693	0.15165	0.772052
DYRK1B	DYRK1B	9149	protein_coding	0.388594	3.58421	2.36229	0.0155464	0.153293	1.30912
ERCC6	ERCC6	2074	protein_coding	0.369615	4.11528	2.36055	0.0156003	0.15372	1.29201
HSPD1P1	HSPD1P1	NA	processed_pseudogene	-0.34079	5.71175	-2.35829	0.0156704	0.15423	0.789609
DYNLL2	DYNLL2	140735	protein_coding	-0.315996	7.85355	-2.35807	0.0156773	0.15423	0.803296
CNNM1	CNNM1	26507	protein_coding	-0.536708	1.5119	-2.35791	0.015684	0.15423	0.689342
ATG2B	ATG2B	55102	protein_coding	0.325378	6.35794	2.35266	0.0158461	0.155718	1.25299
ZBTB46-AS2	ZBTB46-AS2	NA	lncRNA	0.454116	2.38259	2.35103	0.0158976	0.156118	1.36994
CCDC102A	CCDC102A	92922	protein_coding	-0.426509	2.88312	-2.34747	0.01601	0.157115	0.74406
MTHFD2P7	MTHFD2P7	NA	processed_pseudogene	0.413007	3.14207	2.34636	0.0160453	0.157355	1.33146
CEACAM19	CEACAM19	56971	protein_coding	0.604528	0.96095	2.34629	0.0160573	0.157366	1.52048
GTF2IRD2	GTF2IRD2	84163	protein_coding	0.63535	-0.0363256	2.33947	0.0162836	0.159476	1.55332
THORLNC	THORLNC	100506797	lncRNA	0.612856	-0.0566311	2.33279	0.0164941	0.161428	1.52928
PHLDB3	PHLDB3	653583	protein_coding	-0.390125	3.46842	-2.33007	0.0165708	0.162069	0.763064
MMP14	MMP14	4323	protein_coding	0.456608	2.97181	2.32741	0.0166582	0.162814	1.37231
BOK	BOK	666	protein_coding	-0.548546	1.09185	-2.32537	0.0167281	0.163387	0.683709
TNRC18	TNRC18	84629	protein_coding	0.333703	8.65571	2.32093	0.0168726	0.164687	1.26024
RANP6	RANP6	NA	processed_pseudogene	-0.48058	2.12499	-2.3202	0.0168973	0.164817	0.71669
RB1CC1	RB1CC1	9821	protein_coding	0.356994	6.88414	2.31958	0.0169175	0.164903	1.28075
PRDM8-AS1	PRDM8-AS1	NA	lncRNA	-0.546162	1.28869	-2.31773	0.0169824	0.165349	0.68484
PLAU	PLAU	5328	protein_coding	-0.475066	2.53242	-2.31754	0.0169861	0.165349	0.719434
NQO1	NQO1	1728	protein_coding	-0.360115	4.30223	-2.3146	0.0170848	0.166198	0.779102
FAM86C2P	FAM86C2P	645332	transcribed_unprocessed_pseudogene	-0.488886	1.6606	-2.31149	0.0171901	0.16711	0.712575
LINC01128	LINC01128	643837	lncRNA	-0.350671	4.82567	-2.30408	0.0174426	0.169451	0.784219
LRATD2	LRATD2	157638	protein_coding	0.388435	3.77429	2.30262	0.0174928	0.169824	1.30897
NIP7	NIP7	51388	protein_coding	-0.323717	6.26555	-2.29509	0.017754	0.172245	0.799009
ABCE1	ABCE1	6059	protein_coding	-0.324957	7.71127	-2.29197	0.0178633	0.173189	0.798322
PTPRH	PTPRH	5794	protein_coding	0.553977	0.813095	2.29116	0.017896	0.17339	1.46813
HBQ1	HBQ1	3049	protein_coding	-0.531099	1.18968	-2.29071	0.0179098	0.173408	0.692027
MYL6	MYL6	4637	protein_coding	0.326733	8.181	2.28768	0.0180146	0.174306	1.25417
SCG2	SCG2	NA	protein_coding	-0.373802	4.33961	-2.28681	0.0180455	0.174488	0.771746
RRP7BP	RRP7BP	91695	transcribed_unprocessed_pseudogene	-0.366148	4.25205	-2.28496	0.0181112	0.175006	0.775851
HGH1	HGH1	NA	protein_coding	-0.34234	5.24241	-2.28358	0.0181603	0.175341	0.788761
CREB5	CREB5	9586	protein_coding	0.476852	2.70683	2.28332	0.0181701	0.175341	1.3917
C21orf62-AS1	C21orf62-AS1	NA	lncRNA	0.578315	0.755363	2.28293	0.0181914	0.17543	1.4931
TAMALIN	TAMALIN	160622	protein_coding	-0.417323	2.95067	-2.27773	0.0183704	0.177038	0.748813
GNB5	GNB5	10681	protein_coding	0.328444	5.73185	2.27704	0.018395	0.177158	1.25566
GAL3ST1	GAL3ST1	9514	protein_coding	0.693906	-0.0130123	2.27735	0.0184413	0.177486	1.61766
POLR3K	POLR3K	51728	protein_coding	-0.3468	5.13921	-2.27439	0.0184909	0.177844	0.786326
PKD1P5	PKD1P5	NA	transcribed_unprocessed_pseudogene	0.38814	3.35771	2.27155	0.0185944	0.178721	1.30871
PLXDC1	PLXDC1	57125	protein_coding	0.448901	2.21443	2.27081	0.0186216	0.178864	1.365
KDM2B-DT	KDM2B-DT	NA	lncRNA	0.629743	-0.0422265	2.27094	0.0186389	0.178911	1.54729
NANOS1	NANOS1	NA	protein_coding	-0.537323	1.0555	-2.26812	0.0187226	0.179596	0.689048
ATF4P3	ATF4P3	NA	processed_pseudogene	0.495049	1.51735	2.26004	0.0190195	0.182322	1.40937
MIOX	MIOX	NA	protein_coding	0.585328	0.401116	2.25077	0.0193772	0.185629	1.50038
CHRNA6	CHRNA6	8973	protein_coding	0.522224	1.70307	2.24989	0.019402	0.185703	1.43617
SMIM2-AS1	SMIM2-AS1	NA	lncRNA	0.60418	-0.114316	2.25002	0.0194106	0.185703	1.52011
FAM111A	FAM111A	63901	protein_coding	0.311598	7.65826	2.24889	0.0194381	0.185843	1.24108
KCND1	KCND1	NA	protein_coding	0.352355	4.79706	2.24542	0.0195703	0.186984	1.27664
ST8SIA1	ST8SIA1	6489	protein_coding	-0.55575	0.535727	-2.24433	0.0196174	0.18731	0.680303
CEBPA	CEBPA	1050	protein_coding	-0.419825	2.69744	-2.24015	0.0197731	0.188672	0.747515
EIF4A1P9	EIF4A1P9	NA	processed_pseudogene	-0.462862	1.79699	-2.23961	0.019794	0.188742	0.725546
CYTIP	CYTIP	9595	protein_coding	-0.545635	1.50161	-2.23939	0.0198065	0.188742	0.68509
DHX33	DHX33	56919	protein_coding	-0.324683	6.37464	-2.23886	0.0198226	0.188771	0.798474
SENP3	SENP3	26168	protein_coding	-0.368536	5.20395	-2.23194	0.0200925	0.191215	0.774568
AOPEP	AOPEP	84909	protein_coding	0.399045	3.65863	2.22985	0.0201746	0.19187	1.31863
PNPLA8	PNPLA8	50640	protein_coding	0.356458	5.64538	2.2288	0.0202159	0.192137	1.28028
COMMD5	COMMD5	28991	protein_coding	0.40749	3.54606	2.22757	0.0202642	0.19241	1.32638
TIPARP-AS1	TIPARP-AS1	NA	lncRNA	0.68168	-0.152399	2.22893	0.0202712	0.19241	1.60401
PIK3IP1	PIK3IP1	113791	protein_coding	0.522629	1.32261	2.22697	0.0202905	0.192467	1.43657
RASSF1	RASSF1	11186	protein_coding	0.3213	6.12238	2.22448	0.0203865	0.193251	1.24946
ZNF483	ZNF483	158399	protein_coding	0.502059	1.56824	2.22244	0.0204691	0.193907	1.41623
SH3RF1	SH3RF1	57630	protein_coding	-0.376485	3.77377	-2.2184	0.0206294	0.195202	0.770312
ELAVL3	ELAVL3	1995	protein_coding	0.651889	0.0064495	2.21935	0.0206327	0.195202	1.57122
RGS14	RGS14	10636	protein_coding	-0.359362	4.9758	-2.21607	0.0207234	0.195931	0.779509
TMEM64	TMEM64	169200	protein_coding	-0.44618	2.37585	-2.21464	0.0207813	0.196351	0.733984
GUSBP2	GUSBP2	387036	transcribed_unprocessed_pseudogene	0.620523	0.0977242	2.21416	0.0208255	0.196594	1.53743
FOXO6	FOXO6	100132074	protein_coding	-0.436647	2.6685	-2.21333	0.0208342	0.196594	0.73885
ALOX5AP	ALOX5AP	NA	protein_coding	0.353935	5.23856	2.2114	0.0209124	0.197087	1.27804
NOTCH1	NOTCH1	4851	protein_coding	-0.348916	5.99129	-2.21137	0.0209137	0.197087	0.785174
SLC7A9	SLC7A9	11136	protein_coding	0.621743	0.0401565	2.20744	0.0211004	0.198717	1.53873
C1QTNF3	C1QTNF3	114899	protein_coding	0.492193	1.51142	2.20387	0.0212217	0.19973	1.40658
NCOA7	NCOA7	135112	protein_coding	0.325427	6.11783	2.19651	0.0215265	0.202466	1.25303
PPARA	PPARA	5465	protein_coding	0.344746	5.14086	2.19253	0.0216933	0.203903	1.26993
MAP1B	MAP1B	4131	protein_coding	0.421997	2.65711	2.18954	0.0218192	0.204953	1.33978
LMNTD2-AS1	LMNTD2-AS1	692247	lncRNA	0.645505	0.321933	2.19005	0.0218404	0.20502	1.56429
ABCG2	ABCG2	9429	protein_coding	-0.423271	2.87437	-2.18823	0.0218749	0.20521	0.745732
CST7	CST7	8530	protein_coding	0.432348	2.47849	2.18549	0.0219912	0.206167	1.34943
SHANK1	SHANK1	50944	protein_coding	-0.454785	2.14652	-2.18466	0.0220269	0.206368	0.729619
DGAT2	DGAT2	84649	protein_coding	-0.361769	4.00568	-2.17957	0.0222449	0.208276	0.77821
CCT3	CCT3	7203	protein_coding	-0.308506	8.67189	-2.17712	0.0223505	0.20913	0.807478
MAFG-DT	MAFG-DT	92659	lncRNA	-0.405301	2.94291	-2.17502	0.0224414	0.209845	0.755079
LINC01126	LINC01126	100129726	lncRNA	0.664903	-0.0860724	2.17235	0.0226201	0.211379	1.58546
MLX	MLX	6945	protein_coding	-0.319698	6.71204	-2.16329	0.0229562	0.214373	0.801238
SLC9A2	SLC9A2	6549	protein_coding	0.432161	2.27249	2.16298	0.0229701	0.214373	1.34925
SNHG10	SNHG10	283596	lncRNA	-0.393392	3.67234	-2.16076	0.0230687	0.215154	0.761337
KIF9-AS1	KIF9-AS1	NA	lncRNA	0.495504	1.93868	2.15927	0.0231363	0.215646	1.40981
CLSTN3	CLSTN3	9746	protein_coding	0.315613	6.40063	2.15883	0.0231548	0.215679	1.24454
LIME1	LIME1	NA	protein_coding	0.404656	2.90263	2.15766	0.0232073	0.21603	1.32377
TWF2-DT	TWF2-DT	101929054	lncRNA	0.596623	0.453027	2.1559	0.0233073	0.216821	1.51217
G3BP1	G3BP1	10146	protein_coding	-0.310665	8.66955	-2.15386	0.0233779	0.217338	0.80627
FDPSP1	FDPSP1	NA	processed_pseudogene	-0.789646	1.60127	-2.1591	0.0234062	0.217461	0.578486
HSP90AB2P	HSP90AB2P	NA	transcribed_processed_pseudogene	-0.339513	5.21157	-2.15271	0.0234297	0.21754	0.790308
PPCDC	PPCDC	60490	protein_coding	-0.408144	3.48085	-2.14506	0.0237776	0.220629	0.753592
SDAD1P2	SDAD1P2	NA	processed_pseudogene	-0.454646	1.85341	-2.14036	0.0239942	0.222496	0.729689
KIAA1958	KIAA1958	158405	protein_coding	0.368588	4.60517	2.13977	0.0240212	0.222519	1.29109
MEAK7	MEAK7	57707	protein_coding	0.364825	4.38036	2.13963	0.0240275	0.222519	1.28773
ATXN1-AS1	ATXN1-AS1	NA	lncRNA	0.572595	0.702036	2.13842	0.0240977	0.223027	1.4872
FGFR4	FGFR4	2264	protein_coding	0.451368	1.87938	2.13289	0.0243411	0.225136	1.36734
CCDC78	CCDC78	124093	protein_coding	0.534667	0.714843	2.13166	0.024404	0.225573	1.44861
OSCP1	OSCP1	127700	protein_coding	0.462117	2.12345	2.13054	0.0244515	0.225868	1.37756
SMKR1	SMKR1	100287482	protein_coding	-0.468745	1.85422	-2.12232	0.0248407	0.229295	0.722593
SCX	SCX	642658	protein_coding	0.639169	0.650319	2.12315	0.0248542	0.229295	1.55743
GLA	GLA	2717	protein_coding	0.335578	4.91578	2.12044	0.0249299	0.229847	1.26188
RABGGTB	RABGGTB	NA	protein_coding	-0.315525	6.74076	-2.11934	0.0249827	0.230187	0.803559
MRPS12	MRPS12	6183	protein_coding	-0.334452	5.29148	-2.11791	0.0250513	0.230673	0.793085
NIFKP3	NIFKP3	NA	processed_pseudogene	-0.553657	0.349342	-2.11719	0.025096	0.230867	0.681291
IRX5	IRX5	10265	protein_coding	0.361572	4.95072	2.11681	0.0251042	0.230867	1.28483
DNAJC9	DNAJC9	23234	protein_coding	0.315438	7.39009	2.11557	0.0251639	0.231268	1.24439
NOP58	NOP58	51602	protein_coding	-0.320848	7.3957	-2.11153	0.0253593	0.232917	0.800599
CSGALNACT2	CSGALNACT2	55454	protein_coding	0.313342	6.82143	2.11038	0.0254153	0.233283	1.24258
MMP11	MMP11	NA	protein_coding	0.611967	-0.0664103	2.11036	0.0254521	0.233472	1.52834
ANOS2P	ANOS2P	NA	transcribed_unprocessed_pseudogene	0.543505	0.481251	2.10696	0.0255905	0.234593	1.45751
LRRC37B	LRRC37B	114659	protein_coding	0.362653	4.12673	2.10549	0.0256544	0.23503	1.28579
ACY1	ACY1	95	protein_coding	-0.576441	0.467656	-2.10379	0.0257562	0.235784	0.670616
GRK3	GRK3	157	protein_coding	0.304936	8.67076	2.10316	0.0257693	0.235784	1.23536
NFIX	NFIX	4784	protein_coding	-0.341802	4.66709	-2.10071	0.0258904	0.236743	0.789055
LOXL2	LOXL2	4017	protein_coding	0.375909	3.55309	2.09869	0.0259904	0.237507	1.29766
RSL1D1	RSL1D1	NA	protein_coding	-0.308863	8.02385	-2.09603	0.0261231	0.238348	0.807278
MIR924HG	MIR924HG	647946	lncRNA	0.482502	1.24718	2.09592	0.0261297	0.238348	1.39716
NUDT16-DT	NUDT16-DT	NA	lncRNA	0.587209	-0.00683183	2.09633	0.0261319	0.238348	1.50234
LRRC37A4P	LRRC37A4P	NA	transcribed_unprocessed_pseudogene	0.382316	4.04577	2.09442	0.0262033	0.238849	1.30343
NLRP1	NLRP1	22861	protein_coding	0.38457	4.01681	2.09202	0.0263236	0.239795	1.30547
ZC3H6	ZC3H6	376940	protein_coding	0.340478	4.82413	2.08552	0.0266522	0.242635	1.26618
AP1G2	AP1G2	8906	protein_coding	0.32537	6.10347	2.0829	0.0267856	0.243697	1.25299
FNDC7	FNDC7	163479	protein_coding	0.477348	1.67407	2.0822	0.0268226	0.243737	1.39218
SNHG15	SNHG15	285958	lncRNA	-0.321957	6.74169	-2.08216	0.0268237	0.243737	0.799984
BOP1	BOP1	23246	protein_coding	-0.334143	6.43472	-2.08113	0.0268764	0.244062	0.793255
TAC3	TAC3	6866	protein_coding	0.51342	0.914278	2.08071	0.026902	0.244142	1.42743
SMYD5	SMYD5	10322	protein_coding	-0.33244	5.46472	-2.07751	0.0270626	0.245446	0.794192
PNRC1	PNRC1	10957	protein_coding	0.347115	4.9993	2.07513	0.0271856	0.246407	1.27201
CD27	CD27	939	protein_coding	0.474334	1.41937	2.0744	0.0272243	0.246603	1.38928
ARHGAP19	ARHGAP19	84986	protein_coding	0.317995	7.54488	2.07361	0.0272645	0.246812	1.2466
FAM86JP	FAM86JP	100125556	transcribed_unprocessed_pseudogene	-0.477694	1.52641	-2.07163	0.0273685	0.2476	0.718125
LRRC37A2	LRRC37A2	474170	protein_coding	0.397535	3.27579	2.07036	0.0274336	0.248033	1.31725
MAGEA10	MAGEA10	4109	protein_coding	-0.459971	1.73825	-2.06927	0.0274907	0.248395	0.727001
DNAJA3	DNAJA3	9093	protein_coding	-0.310875	6.98465	-2.06791	0.0275614	0.248877	0.806152
AIMP2	AIMP2	7965	protein_coding	-0.353821	4.86957	-2.06415	0.0277595	0.25051	0.782509
CPPED1	CPPED1	55313	protein_coding	0.323126	5.63579	2.06361	0.0277879	0.250611	1.25104
ERBB3	ERBB3	2065	protein_coding	0.506841	1.29731	2.06112	0.027923	0.251672	1.42094
MACO1	MACO1	55219	protein_coding	0.326929	5.93441	2.05889	0.0280382	0.252553	1.25434
ZNHIT2	ZNHIT2	741	protein_coding	-0.429718	3.2148	-2.05579	0.0282037	0.253886	0.742407
CHST2	CHST2	NA	protein_coding	-0.310398	7.6306	-2.05527	0.0282316	0.253954	0.806419
POLR1A	POLR1A	NA	protein_coding	-0.320798	7.13034	-2.05499	0.0282463	0.253954	0.800627
SREK1	SREK1	140890	protein_coding	0.308957	7.75393	2.0539	0.0283051	0.254325	1.23881
JAML	JAML	120425	protein_coding	0.527041	1.48144	2.05267	0.0283782	0.254823	1.44097
CD14	CD14	929	protein_coding	0.570251	0.326707	2.05033	0.0285184	0.255923	1.48478
SLC25A34	SLC25A34	284723	protein_coding	0.436642	2.16597	2.04956	0.0285392	0.255951	1.35345
FAIM	FAIM	55179	protein_coding	-0.423085	2.39331	-2.0489	0.0285752	0.256115	0.745828
ITGA9	ITGA9	3680	protein_coding	0.584024	0.0905522	2.04791	0.0286574	0.256693	1.49902
AK9	AK9	221264	protein_coding	0.353147	4.27892	2.04676	0.028691	0.256835	1.27734
SNORD104	SNORD104	NA	snoRNA	-0.493737	1.72659	-2.04343	0.028875	0.258322	0.710183
ITPRIP	ITPRIP	85450	protein_coding	0.323041	5.75337	2.04222	0.0289388	0.258734	1.25096
FCGBP	FCGBP	8857	protein_coding	0.367059	4.20556	2.04154	0.0289759	0.258893	1.28972
CCT6A	CCT6A	908	protein_coding	-0.312771	8.54679	-2.04124	0.0289924	0.258893	0.805094
HSP90AA1	HSP90AA1	3320	protein_coding	-0.332712	11.1822	-2.03493	0.0293412	0.261846	0.794043
CATSPERE	CATSPERE	257044	protein_coding	0.480465	1.60118	2.03382	0.0294039	0.262243	1.39519
ZYX	ZYX	7791	protein_coding	0.324896	5.94755	2.03328	0.0294326	0.262338	1.25257
ZNF385A	ZNF385A	25946	protein_coding	-0.371079	3.65794	-2.03262	0.0294695	0.262506	0.773204
SLC14A2	SLC14A2	8170	protein_coding	0.598376	-0.0132758	2.03194	0.0295487	0.263049	1.51401
MYO15B	MYO15B	80022	protein_coding	0.355934	5.73428	2.02944	0.0296471	0.263763	1.27981
NPM1P9	NPM1P9	NA	processed_pseudogene	-0.592032	-0.0105402	-2.02963	0.0296735	0.263836	0.663408
RPF2P1	RPF2P1	NA	processed_pseudogene	-0.486049	1.45947	-2.02624	0.0298291	0.265056	0.713978
SLC35E2A	SLC35E2A	9906	transcribed_unprocessed_pseudogene	0.427931	2.24293	2.02366	0.0299728	0.266014	1.3453
UPP1	UPP1	7378	protein_coding	-0.427374	2.2805	-2.02364	0.0299736	0.266014	0.743614
FZD9	FZD9	8326	protein_coding	-0.56184	0.16148	-2.02315	0.0300217	0.266277	0.677438
GTF2IP1	GTF2IP1	2970	transcribed_unprocessed_pseudogene	0.927006	1.5747	2.03744	0.0302691	0.268307	1.90133
NOXRED1	NOXRED1	122945	protein_coding	0.521874	0.817059	2.0164	0.0303934	0.269244	1.43582
ZNF488	ZNF488	118738	protein_coding	-0.486064	1.45613	-2.01233	0.0306222	0.271105	0.71397
RABGEF1	RABGEF1	27342	protein_coding	0.446185	1.83571	2.00887	0.0308202	0.272691	1.36243
CARMIL1	CARMIL1	55604	protein_coding	-0.356072	3.9133	-2.00387	0.0311113	0.274936	0.781289
UBALD1	UBALD1	NA	protein_coding	0.374446	4.39941	2.00386	0.0311119	0.274936	1.29634
NECTIN2	NECTIN2	5819	protein_coding	0.481499	1.4629	1.995	0.0316364	0.279401	1.39619
NME2	NME2	4831	protein_coding	-0.419718	2.58727	-1.99422	0.0316809	0.279623	0.747571
FKBP11	FKBP11	51303	protein_coding	-0.353427	4.04376	-1.99326	0.031738	0.279796	0.782723
RPSAP19	RPSAP19	NA	processed_pseudogene	-0.490355	1.1174	-1.99329	0.0317392	0.279796	0.71185
RAD21P1	RAD21P1	NA	processed_pseudogene	0.433545	2.21055	1.99084	0.0318825	0.280888	1.35055
ANKRD18DP	ANKRD18DP	348840	transcribed_unprocessed_pseudogene	-0.462305	2.17428	-1.98932	0.0319748	0.2814	0.725826
RHOU	RHOU	NA	protein_coding	-0.342206	4.87739	-1.98922	0.0319795	0.2814	0.788834
CTSC	CTSC	1075	protein_coding	-0.312789	6.97687	-1.98428	0.0322775	0.28385	0.805084
ZBTB10	ZBTB10	NA	protein_coding	0.320236	5.65559	1.98233	0.0323957	0.284716	1.24854
ZFP90	ZFP90	146198	protein_coding	0.326395	5.93291	1.98176	0.0324298	0.284843	1.25388
MCIDAS	MCIDAS	345643	protein_coding	-0.465967	1.70766	-1.97949	0.0325693	0.285895	0.723986
PLAUR	PLAUR	5329	protein_coding	0.375254	3.77224	1.97801	0.0326589	0.286508	1.29707
EIF1AD	EIF1AD	84285	protein_coding	-0.326417	5.64585	-1.97415	0.0328954	0.288408	0.797515
DIAPH1	DIAPH1	1729	protein_coding	-0.298231	9.49416	-1.97083	0.0331003	0.290029	0.813249
STPG1	STPG1	90529	protein_coding	0.488653	1.19232	1.9705	0.0331243	0.290063	1.40313
TTC4P1	TTC4P1	NA	processed_pseudogene	-0.524711	0.678897	-1.96991	0.0331676	0.290266	0.695098
KALRN	KALRN	8997	protein_coding	0.423752	2.36664	1.96778	0.0332898	0.29116	1.34141
ZNF593	ZNF593	NA	protein_coding	-0.396171	3.05585	-1.96383	0.0335366	0.293141	0.759872
BRCA2	BRCA2	675	protein_coding	0.351745	7.60094	1.95575	0.0340456	0.29741	1.2761
DNAH12	DNAH12	201625	protein_coding	0.5251	0.812948	1.95561	0.034066	0.29741	1.43903
CTXN1	CTXN1	NA	protein_coding	-0.39877	2.88869	-1.95484	0.0341036	0.297559	0.758505
IFI27	IFI27	3429	protein_coding	0.445437	2.37752	1.95253	0.0342516	0.29867	1.36173
MOB2	MOB2	81532	protein_coding	0.338582	4.63707	1.95041	0.0343865	0.299666	1.26451
SEPSECS	SEPSECS	51091	protein_coding	0.336308	4.88639	1.94908	0.0344717	0.300148	1.26252
DCUN1D5	DCUN1D5	84259	protein_coding	-0.315341	6.41658	-1.94878	0.0344908	0.300148	0.803661
NWD1	NWD1	284434	protein_coding	0.606707	0.0278088	1.94972	0.034504	0.300148	1.52278
SLC39A3	SLC39A3	29985	protein_coding	-0.347431	5.15443	-1.94581	0.034682	0.301515	0.785982
CENPC	CENPC	1060	protein_coding	0.332855	5.18218	1.945	0.0347344	0.301534	1.2595
C16orf86	C16orf86	NA	protein_coding	0.570816	0.731779	1.94552	0.0347386	0.301534	1.48536
FBXO48	FBXO48	554251	protein_coding	0.34741	4.17526	1.94463	0.0347582	0.301534	1.27227
TAF9BP1	TAF9BP1	NA	processed_pseudogene	0.556361	0.00277405	1.94491	0.0347675	0.301534	1.47056
RRS1-DT	RRS1-DT	100505676	lncRNA	-0.519208	0.789536	-1.9439	0.0348157	0.30177	0.697755
ARMCX3	ARMCX3	51566	protein_coding	0.321043	5.47916	1.94324	0.0348483	0.301873	1.24923
NID2	NID2	NA	protein_coding	0.49237	1.15084	1.94297	0.0348704	0.301884	1.40675
BCORL1	BCORL1	63035	protein_coding	-0.342559	5.52394	-1.94184	0.0349393	0.302262	0.788641
TMEM156	TMEM156	80008	protein_coding	0.473456	1.55426	1.94162	0.0349559	0.302262	1.38843
FAM241A	FAM241A	NA	protein_coding	-0.416856	2.63515	-1.93971	0.0350782	0.303138	0.749055
GALNT3	GALNT3	2591	protein_coding	0.353525	4.08943	1.93668	0.0352761	0.304667	1.27768
ARHGAP10	ARHGAP10	79658	protein_coding	-0.388476	2.91126	-1.93409	0.0354462	0.305954	0.763936
PDF	PDF	64146	protein_coding	-0.407271	3.02806	-1.93276	0.0355343	0.306531	0.754048
KTN1-AS1	KTN1-AS1	100129075	lncRNA	-0.40916	2.65162	-1.9318	0.0355974	0.306687	0.753062
LY6G6C	LY6G6C	80740	protein_coding	0.527544	1.51279	1.93173	0.0356157	0.306687	1.44147
DUOX2	DUOX2	50506	protein_coding	0.553021	0.473942	1.93193	0.035616	0.306687	1.46715
CELF3	CELF3	11189	protein_coding	0.527205	0.347412	1.93035	0.0357075	0.307292	1.44113
MRPL1	MRPL1	65008	protein_coding	-0.360556	4.5864	-1.92959	0.0357436	0.30742	0.778864
MIX23P3	MIX23P3	NA	processed_pseudogene	-0.424916	2.20348	-1.92583	0.0359938	0.309389	0.744882
ADPRHL1	ADPRHL1	113622	protein_coding	0.379029	3.25745	1.92309	0.036177	0.310778	1.30047
THEMIS2	THEMIS2	9473	protein_coding	0.553495	0.153944	1.92218	0.0362672	0.311369	1.46764
GNRH2	GNRH2	2797	protein_coding	0.488062	1.47654	1.92051	0.0363546	0.311934	1.40256
ZNF831	ZNF831	128611	protein_coding	0.35031	4.1972	1.91956	0.0364142	0.312261	1.27483
ANKRD44	ANKRD44	91526	protein_coding	0.345846	4.09883	1.91663	0.0366129	0.313778	1.2709
HSPA4	HSPA4	NA	protein_coding	-0.305405	8.24698	-1.91585	0.0366652	0.314041	0.809215
FADS3	FADS3	3995	protein_coding	0.332511	4.7367	1.91168	0.0369497	0.31629	1.2592
ZNF815P	ZNF815P	NA	transcribed_unprocessed_pseudogene	0.474043	1.13322	1.90666	0.0372967	0.319072	1.389
RNF150	RNF150	57484	protein_coding	0.34338	4.27137	1.89767	0.0379182	0.324168	1.26873
AMT	AMT	275	protein_coding	0.409317	2.69532	1.89721	0.03795	0.324168	1.32806
SORBS2	SORBS2	8470	protein_coding	0.421564	2.23746	1.89708	0.0379595	0.324168	1.33938
RBM11	RBM11	54033	protein_coding	-0.601858	0.270151	-1.89658	0.0380834	0.325034	0.658905
EIF5AL1	EIF5AL1	NA	protein_coding	-0.334091	4.76858	-1.89471	0.0381251	0.325198	0.793284
FN3K	FN3K	64122	protein_coding	0.479971	1.79988	1.89333	0.0382259	0.325866	1.39472
MIS18BP1	MIS18BP1	55320	protein_coding	0.349001	5.60179	1.88932	0.0385061	0.327998	1.27368
GPR85	GPR85	54329	protein_coding	0.461447	1.65362	1.88913	0.0385213	0.327998	1.37692
FAM210A	FAM210A	125228	protein_coding	-0.330034	5.14782	-1.8854	0.0387845	0.330045	0.795518
NEURL1	NEURL1	9148	protein_coding	-0.349425	4.39478	-1.88373	0.0389038	0.330804	0.784897
CTC1	CTC1	80169	protein_coding	0.345801	5.09913	1.88351	0.0389195	0.330804	1.27086
IZUMO1	IZUMO1	284359	protein_coding	0.53904	0.80862	1.8834	0.0389528	0.330837	1.45301
D2HGDH	D2HGDH	728294	protein_coding	0.451346	3.09837	1.88254	0.03899	0.330837	1.36732
DDX11L2	DDX11L2	NA	unprocessed_pseudogene	0.552989	0.474742	1.88299	0.0389919	0.330837	1.46712
DNHD1	DNHD1	144132	protein_coding	0.347698	6.42752	1.88196	0.0390307	0.330972	1.27253
CMPK2	CMPK2	129607	protein_coding	-0.352229	4.33627	-1.87732	0.039365	0.333611	0.783373
PWWP3A	PWWP3A	84939	protein_coding	-0.315975	5.88906	-1.87693	0.0393932	0.333655	0.803308
PAM	PAM	5066	protein_coding	0.336937	4.4085	1.87422	0.0395894	0.335121	1.26307
SLC45A1	SLC45A1	50651	protein_coding	0.491531	1.13139	1.87317	0.0396725	0.335628	1.40594
ZNF551	ZNF551	90233	protein_coding	-0.349602	4.17003	-1.87262	0.0397061	0.335716	0.784801
SLC8B1	SLC8B1	80024	protein_coding	0.322351	5.83486	1.86314	0.0404018	0.341399	1.25037
MLEC	MLEC	9761	protein_coding	-0.299081	8.45244	-1.85902	0.0407081	0.343786	0.81277
TBX19	TBX19	9095	protein_coding	0.475207	0.935292	1.85843	0.0407555	0.343862	1.39012
FABP5	FABP5	2171	protein_coding	-0.562378	0.617284	-1.85893	0.0407646	0.343862	0.677185
CNOT6LP1	CNOT6LP1	NA	processed_pseudogene	0.521676	1.66324	1.85784	0.0408145	0.344083	1.43562
EIF3J	EIF3J	8669	protein_coding	-0.309462	7.28951	-1.85636	0.040907	0.344537	0.806942
SPTBN5	SPTBN5	51332	protein_coding	0.456984	1.69804	1.85626	0.040916	0.344537	1.37267
RSF1	RSF1	51773	protein_coding	0.315277	6.40676	1.85519	0.0409944	0.344797	1.24425
LINC00324	LINC00324	284029	lncRNA	0.447933	1.81709	1.8552	0.0409945	0.344797	1.36408
GIMAP2	GIMAP2	NA	protein_coding	-0.34546	4.6245	-1.85476	0.0410262	0.344863	0.787057
SRSF2	SRSF2	6427	protein_coding	-0.296658	9.22128	-1.85313	0.0411493	0.345503	0.814136
STX12	STX12	23673	protein_coding	0.318001	5.98996	1.85312	0.04115	0.345503	1.2466
CNPY1	CNPY1	285888	protein_coding	0.494049	0.729946	1.8522	0.0412267	0.345945	1.40839
AUTS2	AUTS2	26053	protein_coding	-0.311767	6.82995	-1.84868	0.0414847	0.347909	0.805654
KANK3	KANK3	256949	protein_coding	0.507462	0.724134	1.84724	0.0416065	0.348728	1.42155
HSP90AB4P	HSP90AB4P	NA	processed_pseudogene	-0.595493	0.0562748	-1.84616	0.0417795	0.349976	0.661818
PKD1P4	PKD1P4	NA	transcribed_unprocessed_pseudogene	0.37951	3.37143	1.8433	0.0418939	0.350732	1.3009
DNASE2	DNASE2	1777	protein_coding	0.341052	4.69566	1.84264	0.0419446	0.350953	1.26668
KTI12	KTI12	112970	protein_coding	-0.329641	4.68485	-1.83838	0.0422717	0.353486	0.795734
CLIC2	CLIC2	1193	protein_coding	0.529993	0.21287	1.83833	0.0423011	0.353527	1.44392
MAP3K8	MAP3K8	1326	protein_coding	-0.445301	1.86059	-1.83496	0.042537	0.355293	0.734431
CHST7	CHST7	56548	protein_coding	-0.402554	3.0345	-1.83354	0.0426462	0.356	0.756518
KIAA1522	KIAA1522	57648	protein_coding	-0.410004	2.48393	-1.82636	0.0432065	0.36047	0.752621
TMEM216	TMEM216	51259	protein_coding	0.448706	2.04869	1.823	0.0434727	0.362482	1.36482
MRPS17	MRPS17	NA	protein_coding	-0.388025	3.10948	-1.82191	0.0435573	0.362815	0.764175
MYH15	MYH15	22989	protein_coding	0.335035	4.37955	1.82184	0.0435629	0.362815	1.26141
MYLK2	MYLK2	85366	protein_coding	0.387815	2.98813	1.81978	0.0437258	0.363963	1.30841
C4orf33	C4orf33	132321	protein_coding	0.365785	4.14008	1.81891	0.0437948	0.364327	1.28858
INPP5J	INPP5J	27124	protein_coding	0.540763	0.476775	1.81763	0.0439353	0.365286	1.45474
B3GAT1	B3GAT1	27087	protein_coding	-0.400689	3.36561	-1.81346	0.0442305	0.367529	0.757497
NCR3LG1	NCR3LG1	374383	protein_coding	-0.313883	6.10796	-1.81283	0.0442804	0.367733	0.804474
VSIG10L	VSIG10L	NA	protein_coding	0.387925	3.05538	1.81024	0.0444888	0.369252	1.30851
MID1IP1	MID1IP1	58526	protein_coding	-0.311065	6.67259	-1.80975	0.0445282	0.369367	0.806047
CHCHD2P6	CHCHD2P6	NA	processed_pseudogene	-0.428452	4.42843	-1.80837	0.04464	0.370083	0.743059
P2RY10	P2RY10	27334	protein_coding	0.49105	1.22083	1.80602	0.0448394	0.371523	1.40547
IFFO2	IFFO2	126917	protein_coding	-0.389936	2.83305	-1.80402	0.044993	0.372582	0.763163
STON2	STON2	85439	protein_coding	-0.352991	3.98857	-1.80185	0.0451698	0.373832	0.782959
ZNF763	ZNF763	284390	protein_coding	0.553019	0.222756	1.79889	0.0454689	0.376093	1.46715
CIT	CIT	11113	protein_coding	0.318758	6.75291	1.79045	0.0461088	0.381168	1.24726
ZNF528	ZNF528	84436	protein_coding	0.531809	0.00328376	1.79032	0.0461556	0.381281	1.44574
NBPF12	NBPF12	149013	protein_coding	0.330149	5.05582	1.78966	0.0461751	0.381281	1.25714
LINC01588	LINC01588	196913	lncRNA	0.386377	2.90896	1.78618	0.046465	0.383455	1.30711
TKT	TKT	7086	protein_coding	-0.299951	8.77962	-1.78559	0.0465147	0.383647	0.81228
POU3F2	POU3F2	5454	protein_coding	-0.33465	4.49074	-1.78486	0.0465759	0.383933	0.792976
KRT8P33	KRT8P33	NA	processed_pseudogene	0.433482	1.83177	1.78414	0.046637	0.384218	1.35049
DICER1-AS1	DICER1-AS1	400242	lncRNA	0.381618	2.83833	1.78378	0.0466666	0.384243	1.3028
SCN1B	SCN1B	6324	protein_coding	0.529538	0.314245	1.78038	0.046989	0.386678	1.44347
TIMM8AP1	TIMM8AP1	NA	processed_pseudogene	-0.59067	0.0118753	-1.78048	0.0470793	0.387201	0.664034
ZNF696	ZNF696	79943	protein_coding	0.33711	4.36166	1.77612	0.0473143	0.388709	1.26322
C19orf71	C19orf71	100128569	protein_coding	0.504768	0.72745	1.77631	0.0473165	0.388709	1.4189
PDCD2	PDCD2	5134	protein_coding	-0.306714	6.89612	-1.77385	0.0475079	0.389938	0.808481
TTLL11	TTLL11	158135	protein_coding	0.390233	3.11937	1.77371	0.0475199	0.389938	1.3106
LRRC37A17P	LRRC37A17P	NA	transcribed_unprocessed_pseudogene	0.537582	0.632818	1.76974	0.0479062	0.392885	1.45154
FGF17	FGF17	8822	protein_coding	0.423704	2.00457	1.76477	0.0482893	0.395803	1.34137
MFAP4	MFAP4	4239	protein_coding	0.369676	2.96741	1.76217	0.048514	0.39742	1.29206
ZFPM1	ZFPM1	NA	protein_coding	-0.356387	4.51921	-1.76095	0.0486201	0.397799	0.781118
SCNN1D	SCNN1D	6339	protein_coding	0.390644	2.65334	1.7602	0.0486859	0.397799	1.31098
OAS1	OAS1	4938	protein_coding	0.515196	0.899414	1.76049	0.0486875	0.397799	1.42919
HSP90AB3P	HSP90AB3P	NA	processed_pseudogene	-0.309208	6.98643	-1.76009	0.048695	0.397799	0.807085
TEPSIN	TEPSIN	146705	protein_coding	0.337855	5.09578	1.76006	0.0486978	0.397799	1.26388
TMEM54	TMEM54	113452	protein_coding	-0.47763	1.00578	-1.75091	0.04951	0.404206	0.718156
CAVIN1	CAVIN1	284119	protein_coding	-0.506427	0.488439	-1.7473	0.0498446	0.406709	0.703964
ZNF516	ZNF516	9658	protein_coding	0.361115	3.86722	1.74149	0.0503423	0.410538	1.28442
KCTD9P5	KCTD9P5	NA	processed_pseudogene	0.519831	0.33403	1.74084	0.0504355	0.411066	1.43379
AOX1	AOX1	316	protein_coding	0.521598	0.385578	1.73239	0.0512035	0.417091	1.43554
ERVH48-1	ERVH48-1	90625	protein_coding	0.460012	1.28256	1.73158	0.0512438	0.417185	1.37555
N4BP2L1	N4BP2L1	90634	protein_coding	0.354623	4.13701	1.73026	0.0513592	0.417889	1.27865
CCDC30	CCDC30	728621	protein_coding	0.406088	2.12286	1.72843	0.0515273	0.419021	1.32509
YPEL3-DT	YPEL3-DT	NA	lncRNA	0.545649	-0.0938508	1.72764	0.0516716	0.419959	1.45968
RTEL1-TNFRSF6B	RTEL1-TNFRSF6B	NA	protein_coding	0.440973	2.28132	1.72403	0.0519334	0.42185	1.35752
DGKH	DGKH	160851	protein_coding	-0.33532	5.6211	-1.72183	0.0521345	0.423245	0.792608
WDR17	WDR17	116966	protein_coding	-0.333806	4.41818	-1.72144	0.0521708	0.423303	0.793441
GTPBP3	GTPBP3	84705	protein_coding	-0.327789	5.55598	-1.71646	0.0526343	0.426824	0.796756
HERC1	HERC1	8925	protein_coding	0.306194	7.54961	1.71611	0.0526664	0.426846	1.23644
B3GALT4	B3GALT4	8705	protein_coding	0.462526	1.36031	1.71424	0.0528471	0.42807	1.37795
DEPDC1	DEPDC1	55635	protein_coding	0.321873	5.4981	1.71347	0.0529141	0.428374	1.24995
INPP5A	INPP5A	3632	protein_coding	0.346881	4.04178	1.71268	0.0529876	0.428728	1.27181
FAM186B	FAM186B	84070	protein_coding	-0.391736	2.63024	-1.70712	0.0535123	0.432732	0.762212
TMEM236	TMEM236	653567	protein_coding	0.440277	1.69982	1.70476	0.0537389	0.434202	1.35686
ROR2	ROR2	4920	protein_coding	-0.506083	0.407494	-1.70488	0.0537541	0.434202	0.704132
FRMPD3	FRMPD3	84443	protein_coding	-0.477925	0.86812	-1.70075	0.0541301	0.436996	0.71801
NFATC2	NFATC2	4773	protein_coding	-0.32307	5.41908	-1.69968	0.0542214	0.437281	0.799367
THSD4	THSD4	79875	protein_coding	0.536568	0.251008	1.70034	0.0542259	0.437281	1.45052
STIP1P3	STIP1P3	NA	processed_pseudogene	-0.368664	4.00294	-1.69921	0.0542659	0.43736	0.7745
TRGV3	TRGV3	NA	TR_V_gene	-0.428501	2.10065	-1.69742	0.054439	0.438511	0.743033
CYP51A1P1	CYP51A1P1	NA	processed_pseudogene	-0.361979	3.15822	-1.69689	0.054489	0.43867	0.778097
FASTKD2	FASTKD2	22868	protein_coding	-0.313185	5.79933	-1.69516	0.0546558	0.439768	0.804863
CDH4	CDH4	1002	protein_coding	0.43827	1.38662	1.69291	0.0548751	0.441287	1.35498
RUNX1	RUNX1	861	protein_coding	-0.295676	9.26655	-1.69009	0.0551464	0.443223	0.814691
TRAC	TRAC	NA	TR_C_gene	0.301943	8.19591	1.68968	0.055186	0.443295	1.2328
POC1B	POC1B	282809	protein_coding	0.32803	4.49967	1.68838	0.0553125	0.443792	1.2553
ALDH6A1	ALDH6A1	4329	protein_coding	0.326482	4.55011	1.68835	0.0553156	0.443792	1.25395
SEMA6B	SEMA6B	10501	protein_coding	-0.529997	0.158833	-1.68874	0.0553399	0.443792	0.692556
INF2	INF2	64423	protein_coding	-0.322076	5.83657	-1.6876	0.0553894	0.443944	0.799918
EMP1	EMP1	2012	protein_coding	-0.47873	1.08308	-1.68529	0.0556286	0.445614	0.717609
LZTS1	LZTS1	11178	protein_coding	-0.317234	5.99727	-1.6848	0.0556632	0.445645	0.802607
MARVELD2	MARVELD2	153562	protein_coding	0.453576	0.979503	1.68378	0.0557673	0.446231	1.36943
TMEM91	TMEM91	641649	protein_coding	0.459976	1.28348	1.68103	0.05604	0.448159	1.37552
MYOM1	MYOM1	8736	protein_coding	0.521606	0.379594	1.68119	0.0560702	0.448159	1.43555
ESAM	ESAM	NA	protein_coding	0.4687	0.831744	1.67587	0.0565538	0.451775	1.38386
BOD1L1	BOD1L1	259282	protein_coding	0.312487	6.99509	1.67433	0.0566976	0.452674	1.24185
TRIM38	TRIM38	10475	protein_coding	0.317367	5.73604	1.67386	0.056744	0.452795	1.24605
RBMS2P1	RBMS2P1	NA	processed_pseudogene	0.404616	2.18761	1.67277	0.0568528	0.453413	1.32374
CD6	CD6	923	protein_coding	0.30551	6.75051	1.67031	0.057099	0.455125	1.23586
NAA50	NAA50	80218	protein_coding	-0.297176	8.2501	-1.66731	0.0574002	0.457274	0.813844
MGAT2	MGAT2	4247	protein_coding	-0.304064	6.49612	-1.66668	0.0574631	0.457524	0.809967
FAM86EP	FAM86EP	NA	transcribed_unprocessed_pseudogene	-0.447279	2.09925	-1.66256	0.0578833	0.460616	0.733425
POU6F1	POU6F1	5463	protein_coding	0.33027	4.30942	1.66166	0.0579712	0.460917	1.25725
ADAM9	ADAM9	8754	protein_coding	0.332689	5.36911	1.66152	0.0579848	0.460917	1.25936
MT-TP	MT-TP	NA	Mt_tRNA	0.485397	1.34233	1.66052	0.0581067	0.461632	1.39997
EXTL3-AS1	EXTL3-AS1	NA	lncRNA	0.485848	0.763422	1.65937	0.0582245	0.462315	1.40041
HERC2P10	HERC2P10	NA	unprocessed_pseudogene	0.488683	0.53317	1.65577	0.0585947	0.464999	1.40316
RAB20	RAB20	NA	protein_coding	0.386931	2.34722	1.6551	0.0586404	0.465107	1.30761
VIL1	VIL1	7429	protein_coding	0.454278	1.23091	1.65476	0.0586809	0.465173	1.3701
GSTM2	GSTM2	2946	protein_coding	0.358161	3.58205	1.65248	0.0589089	0.466508	1.28179
BTN3A2	BTN3A2	11118	protein_coding	0.31312	5.43666	1.65243	0.0589138	0.466508	1.24239
FEM1A	FEM1A	55527	protein_coding	-0.304112	7.1311	-1.65196	0.058963	0.466642	0.809941
OVGP1	OVGP1	5016	protein_coding	0.33964	4.01995	1.64903	0.0592646	0.468774	1.26544
RPS4XP16	RPS4XP16	NA	transcribed_processed_pseudogene	0.443761	1.57845	1.64248	0.0599502	0.473686	1.36015
HSPA8P11	HSPA8P11	NA	processed_pseudogene	-0.456318	0.880639	-1.6425	0.0599512	0.473686	0.728844
SMIM4	SMIM4	440957	protein_coding	-0.371585	2.76684	-1.63952	0.0602561	0.475836	0.772933
ACTR1B	ACTR1B	10120	protein_coding	0.313822	5.32341	1.63907	0.0603031	0.475947	1.243
CCDC77	CCDC77	84318	protein_coding	0.340551	4.51427	1.63794	0.0604213	0.47662	1.26624
JAZF1	JAZF1	221895	protein_coding	-0.369882	3.68462	-1.63603	0.0606229	0.47795	0.773846
ZNF784	ZNF784	147808	protein_coding	0.39436	2.81163	1.63524	0.0607064	0.478348	1.31436
INPP5K	INPP5K	51763	protein_coding	0.311964	5.7505	1.63333	0.0609081	0.479676	1.2414
TNFRSF4	TNFRSF4	7293	protein_coding	-0.455394	1.03293	-1.63242	0.0610116	0.48023	0.729311
RASL12	RASL12	51285	protein_coding	0.460522	0.88556	1.6292	0.0613564	0.482682	1.37604
SGO1-AS1	SGO1-AS1	100874028	lncRNA	0.554852	0.0889827	1.63011	0.0614059	0.482808	1.46902
SLC29A2	SLC29A2	3177	protein_coding	-0.32982	4.71855	-1.62697	0.061585	0.483954	0.795636
ANG	ANG	283	protein_coding	0.494007	0.69575	1.62679	0.0616376	0.484094	1.40835
PPP1R15A	PPP1R15A	NA	protein_coding	0.304376	6.30394	1.62618	0.0616697	0.484094	1.23488
RTRAFP2	RTRAFP2	NA	processed_pseudogene	-0.446886	1.04819	-1.62488	0.0618139	0.484962	0.733625
CDV3	CDV3	55573	protein_coding	-0.298414	8.28943	-1.62212	0.0621054	0.486986	0.813146
UGT3A2	UGT3A2	167127	protein_coding	-0.381481	2.63664	-1.62016	0.0623169	0.488379	0.767649
NOP56P3	NOP56P3	NA	processed_pseudogene	-0.540255	2.52825	-1.62081	0.0623659	0.488499	0.687649
CD4	CD4	920	protein_coding	0.383798	2.40642	1.61858	0.0624877	0.489189	1.30477
ARMC12	ARMC12	221481	protein_coding	-0.451719	1.26818	-1.61711	0.0626537	0.490223	0.731171
ZFP2	ZFP2	NA	protein_coding	0.497746	0.230115	1.61158	0.06329	0.494934	1.41201
DENND1B	DENND1B	163486	protein_coding	-0.315019	5.94827	-1.60914	0.0635163	0.496435	0.80384
SIDT1	SIDT1	54847	protein_coding	0.334442	4.03994	1.60386	0.0640979	0.500711	1.26089
RRP15	RRP15	51018	protein_coding	-0.309265	5.8295	-1.60116	0.0643968	0.502774	0.807053
LBX2-AS1	LBX2-AS1	151534	lncRNA	0.470046	1.98807	1.59929	0.0646223	0.504263	1.38515
DDC	DDC	1644	protein_coding	0.458943	0.787205	1.59861	0.0646924	0.504538	1.37453
H2AC11	H2AC11	8969	protein_coding	-0.540837	0.180839	-1.59763	0.0649287	0.506108	0.687372
STYK1	STYK1	55359	protein_coding	-0.528276	0.523462	-1.59496	0.0651942	0.507615	0.693383
ACVR2B-AS1	ACVR2B-AS1	100128640	lncRNA	-0.481284	0.687698	-1.59421	0.0651998	0.507615	0.71634
MARCKS	MARCKS	4082	protein_coding	0.423346	1.7786	1.59374	0.0652272	0.507615	1.34103
GCNA	GCNA	93953	protein_coding	0.372552	2.85293	1.59171	0.0654538	0.509105	1.29464
PSEN1	PSEN1	5663	protein_coding	0.30354	6.58157	1.59135	0.0654938	0.509142	1.23417
DLX3	DLX3	NA	protein_coding	-0.419986	1.65704	-1.59008	0.0656393	0.509999	0.747432
CD2AP	CD2AP	23607	protein_coding	0.308659	7.05701	1.5886	0.0658048	0.511011	1.23856
RBM44	RBM44	375316	protein_coding	0.532078	-0.0307217	1.58926	0.0658491	0.511081	1.44601
TMEM223	TMEM223	79064	protein_coding	-0.344486	3.66404	-1.587	0.0659856	0.511685	0.787588
PTPN2P1	PTPN2P1	NA	processed_pseudogene	-0.402233	2.52082	-1.58686	0.0660027	0.511685	0.756686
CCDC28A	CCDC28A	25901	protein_coding	0.348519	4.39756	1.58636	0.0660586	0.511685	1.27325
MAGI1	MAGI1	9223	protein_coding	0.338032	4.7526	1.58627	0.0660684	0.511685	1.26403
CERS3	CERS3	204219	protein_coding	0.521709	0.13849	1.58677	0.0661063	0.511705	1.43565
TRAV8-4	TRAV8-4	NA	TR_V_gene	0.305359	6.74395	1.58495	0.0662187	0.512293	1.23573
OXNAD1	OXNAD1	92106	protein_coding	0.31783	5.03445	1.58465	0.066253	0.512293	1.24645
HELLPAR	HELLPAR	NA	lncRNA	0.353759	4.00434	1.58356	0.0663769	0.512977	1.27789
DBH	DBH	1621	protein_coding	0.523395	0.0202401	1.57344	0.0676444	0.522493	1.43733
PAPSS2	PAPSS2	9060	protein_coding	-0.462975	1.19347	-1.56768	0.0682239	0.526689	0.725489
AURKA	AURKA	6790	protein_coding	0.300219	7.0272	1.5668	0.0683094	0.526739	1.23133
TLE1P1	TLE1P1	NA	processed_pseudogene	0.484545	0.570147	1.56684	0.0683415	0.526739	1.39914
PFDN2	PFDN2	5202	protein_coding	-0.313885	5.81171	-1.56637	0.0683597	0.526739	0.804472
TECTA	TECTA	7007	protein_coding	0.418152	1.62716	1.56625	0.068376	0.526739	1.33621
KCTD9P4	KCTD9P4	NA	processed_pseudogene	0.431765	1.89541	1.56044	0.06906	0.531726	1.34888
HSP90AA6P	HSP90AA6P	NA	transcribed_processed_pseudogene	-0.48046	0.544461	-1.55939	0.0692131	0.53262	0.716749
PRKCG	PRKCG	5582	protein_coding	0.465274	0.780412	1.55775	0.0693929	0.533721	1.38058
FAAH2	FAAH2	158584	protein_coding	0.455278	0.736699	1.55508	0.0697022	0.535479	1.37105
SEC14L2	SEC14L2	23541	protein_coding	0.364341	2.95446	1.55494	0.0697066	0.535479	1.28729
PRDM1	PRDM1	639	protein_coding	-0.407436	1.8674	-1.55473	0.0697326	0.535479	0.753962
ATP13A3-DT	ATP13A3-DT	NA	lncRNA	-0.408369	2.08823	-1.55415	0.0698017	0.535726	0.753475
DCAF13P1	DCAF13P1	NA	processed_pseudogene	-0.421694	2.08504	-1.54095	0.0713871	0.547604	0.746547
LRIG1	LRIG1	26018	protein_coding	0.349838	3.78532	1.53998	0.0715023	0.548197	1.27442
ATF4P4	ATF4P4	NA	transcribed_processed_pseudogene	0.4675	0.496571	1.5378	0.0717908	0.550118	1.38271
SPIRE1	SPIRE1	56907	protein_coding	-0.400387	2.00516	-1.53529	0.072074	0.551995	0.757655
COA7	COA7	NA	protein_coding	-0.306012	5.72197	-1.53354	0.0722869	0.553333	0.808874
SAMD13	SAMD13	148418	protein_coding	0.394599	2.20728	1.53165	0.0725186	0.554814	1.31458
TMEM177	TMEM177	80775	protein_coding	-0.356534	3.48591	-1.52907	0.0728357	0.556945	0.781039
PLXNB3	PLXNB3	5365	protein_coding	0.434055	1.25351	1.52852	0.0729093	0.557214	1.35103
BUB1B	BUB1B	701	protein_coding	0.297643	7.30321	1.52625	0.0731834	0.559013	1.22913
BDNF-AS	BDNF-AS	497258	lncRNA	0.479583	1.05626	1.52502	0.0733765	0.560193	1.39434
WDR46	WDR46	9277	protein_coding	-0.30397	6.00827	-1.52404	0.0734583	0.560521	0.81002
SPTBN2	SPTBN2	6712	protein_coding	0.315424	5.44357	1.52285	0.0736052	0.561346	1.24438
AFAP1L2	AFAP1L2	84632	protein_coding	0.424315	1.6724	1.5217	0.0737528	0.562176	1.34194
MCRIP2	MCRIP2	NA	protein_coding	-0.320652	4.52479	-1.51842	0.0741581	0.564968	0.800708
DISP1	DISP1	84976	protein_coding	0.351606	3.2565	1.51469	0.0746262	0.568235	1.27598
STX1B	STX1B	112755	protein_coding	-0.471387	0.640719	-1.5112	0.0750994	0.571537	0.721271
ADGRE1	ADGRE1	2015	protein_coding	0.406778	1.616	1.50934	0.0753025	0.572782	1.32572
CBS	CBS	875	protein_coding	0.419672	1.29458	1.50815	0.0754549	0.573639	1.33762
ADCY6	ADCY6	112	protein_coding	0.514978	0.223239	1.50864	0.0755196	0.57383	1.42897
ADCY4	ADCY4	196883	protein_coding	0.458159	0.884978	1.50672	0.0756549	0.574557	1.37379
NUTM2D	NUTM2D	728130	protein_coding	0.407014	1.75333	1.50609	0.0757154	0.574715	1.32594
RN7SL381P	RN7SL381P	NA	misc_RNA	-0.538038	0.0631205	-1.50749	0.0757613	0.574761	0.688707
ARHGEF17	ARHGEF17	9828	protein_coding	0.436333	1.57675	1.50105	0.0763652	0.579039	1.35316
XPO5	XPO5	NA	protein_coding	-0.301308	7.3686	-1.50024	0.0764609	0.579056	0.811516
PIP4K2A	PIP4K2A	5305	protein_coding	-0.297587	7.42094	-1.50021	0.0764649	0.579056	0.813612
OBSCN	OBSCN	84033	protein_coding	0.329478	7.18292	1.50004	0.0764874	0.579056	1.25656
SAMD4A	SAMD4A	23034	protein_coding	0.531781	-0.026542	1.50079	0.0765941	0.579561	1.44571
C3orf20	C3orf20	84077	protein_coding	0.381456	2.39405	1.49605	0.0770005	0.582331	1.30266
ASH1L-AS1	ASH1L-AS1	645676	lncRNA	-0.456411	0.757411	-1.49353	0.0773471	0.584647	0.728797
YPEL2	YPEL2	388403	protein_coding	0.382982	3.08901	1.49079	0.0776827	0.586877	1.30403
KDM4B	KDM4B	23030	protein_coding	0.31421	5.98966	1.4903	0.0777455	0.586878	1.24333
CXCL3	CXCL3	2921	protein_coding	0.46977	0.489002	1.4903	0.0777822	0.586878	1.38489
METTL15P1	METTL15P1	NA	processed_pseudogene	0.501819	0.287797	1.49063	0.0778044	0.586878	1.416
DCAF4L1	DCAF4L1	285429	protein_coding	0.389646	2.42543	1.48773	0.0780818	0.588663	1.31007
HSH2D	HSH2D	84941	protein_coding	0.356249	2.95945	1.48605	0.0783006	0.590006	1.28009
CCDC87	CCDC87	55231	protein_coding	-0.533474	0.170719	-1.48159	0.0791245	0.595904	0.690889
WHAMMP4	WHAMMP4	NA	transcribed_unprocessed_pseudogene	0.485483	0.361262	1.47741	0.0795058	0.598334	1.40005
SLC10A7	SLC10A7	84068	protein_coding	0.326055	4.40186	1.47672	0.0795299	0.598334	1.25358
DRC7	DRC7	84229	protein_coding	0.480487	0.633503	1.47558	0.0797396	0.5996	1.39521
SPRY3	SPRY3	NA	protein_coding	0.374282	2.60965	1.47345	0.0799643	0.600963	1.29619
LRP2BP	LRP2BP	55805	protein_coding	0.381662	2.15495	1.47315	0.0800039	0.600963	1.30284
AKAP6	AKAP6	NA	protein_coding	0.383235	2.35412	1.472	0.0801579	0.601808	1.30426
CDV3P1	CDV3P1	NA	processed_pseudogene	-0.460551	0.860161	-1.47163	0.0802365	0.602086	0.726708
MRPL12	MRPL12	6182	protein_coding	-0.3299	3.90342	-1.47019	0.0803994	0.602995	0.795592
RHPN1	RHPN1	114822	protein_coding	0.329093	4.60512	1.46722	0.0807971	0.605665	1.25622
OSM	OSM	5008	protein_coding	0.485513	0.0378954	1.46588	0.081051	0.607253	1.40008
STIMATE	STIMATE	375346	protein_coding	-0.399114	1.76819	-1.46189	0.0815172	0.61043	0.758324
NAA80	NAA80	24142	protein_coding	0.374472	2.56818	1.46046	0.0817094	0.611553	1.29636
CEP120	CEP120	153241	protein_coding	0.308989	5.45082	1.45968	0.0818155	0.612031	1.23884
PDZD7	PDZD7	79955	protein_coding	0.413287	1.50238	1.45736	0.0821332	0.614053	1.33172
PROX1-AS1	PROX1-AS1	NA	lncRNA	0.393473	2.57193	1.45685	0.0822008	0.614053	1.31355
CFAP44	CFAP44	55779	protein_coding	0.311122	5.58385	1.45676	0.0822131	0.614053	1.24067
EAF2	EAF2	55840	protein_coding	-0.356249	2.91572	-1.4546	0.0825076	0.615935	0.781193
TAGLN	TAGLN	6876	protein_coding	0.326221	4.14339	1.45415	0.0825688	0.616074	1.25372
CNN2	CNN2	1265	protein_coding	0.297286	8.02913	1.45197	0.0828675	0.617984	1.22883
BNIPL	BNIPL	149428	protein_coding	0.415981	1.48824	1.45069	0.083047	0.619004	1.33421
TMIE	TMIE	259236	protein_coding	0.463387	0.624463	1.44722	0.0835595	0.622503	1.37877
UTP15	UTP15	84135	protein_coding	-0.315403	5.57835	-1.44649	0.0836224	0.622651	0.803626
RGS5	RGS5	8490	protein_coding	0.50127	0.611257	1.44623	0.0837917	0.623591	1.41546
TMEM267	TMEM267	64417	protein_coding	0.336709	4.34913	1.44252	0.0841714	0.625975	1.26287
CRYGS	CRYGS	NA	protein_coding	0.380355	2.47783	1.44233	0.0841985	0.625975	1.30166
DPYS	DPYS	NA	protein_coding	0.446162	0.691511	1.43962	0.0845958	0.628606	1.36241
TMEM185B	TMEM185B	79134	protein_coding	-0.309197	5.38429	-1.43674	0.0849786	0.631126	0.807091
UTP4	UTP4	84916	protein_coding	-0.301964	6.91438	-1.43493	0.0852313	0.632679	0.811147
ADGRF3	ADGRF3	165082	protein_coding	0.424187	1.10685	1.43424	0.0853361	0.633132	1.34182
SAMSN1	SAMSN1	64092	protein_coding	0.316826	4.70765	1.43259	0.085561	0.634475	1.24559
CHIC2	CHIC2	26511	protein_coding	0.343614	3.62286	1.43199	0.0856454	0.634776	1.26893
ALMS1P1	ALMS1P1	200420	transcribed_unprocessed_pseudogene	0.477407	0.0793903	1.43166	0.0857645	0.635333	1.39224
VDAC1P5	VDAC1P5	NA	processed_pseudogene	-0.445301	0.713027	-1.42887	0.0861081	0.637532	0.734431
SH3BP5-AS1	SH3BP5-AS1	100505696	lncRNA	0.320803	5.06862	1.42842	0.0861494	0.637532	1.24903
LCP1	LCP1	3936	protein_coding	0.289592	11.0478	1.42806	0.0862013	0.63759	1.22229
PLEKHM1P1	PLEKHM1P1	NA	transcribed_unprocessed_pseudogene	0.323198	5.03472	1.42759	0.0862678	0.637756	1.2511
GEMIN5	GEMIN5	25929	protein_coding	-0.314538	4.93544	-1.42611	0.0864778	0.638982	0.804109
TRPM4	TRPM4	54795	protein_coding	0.465134	0.315506	1.42551	0.0866122	0.639649	1.38045
CILP	CILP	NA	protein_coding	0.431121	1.74359	1.42294	0.0869402	0.641744	1.34828
B3GAT2	B3GAT2	135152	protein_coding	-0.486659	0.430028	-1.4217	0.0872089	0.643399	0.713676
CRYM	CRYM	1428	protein_coding	0.351796	3.02698	1.41964	0.0874009	0.644487	1.27615
HAGLROS	HAGLROS	NA	lncRNA	-0.48998	0.0651371	-1.41686	0.0879182	0.647972	0.712035
SHB	SHB	NA	protein_coding	-0.405917	1.92016	-1.41478	0.0881022	0.648997	0.754757
ACSL6	ACSL6	23305	protein_coding	-0.468108	0.792501	-1.41161	0.088618	0.652464	0.722912
GCSHP5	GCSHP5	NA	processed_pseudogene	-0.345535	3.59657	-1.41034	0.0887419	0.653045	0.787016
COLGALT2	COLGALT2	23127	protein_coding	0.534979	-0.110146	1.41202	0.0888751	0.653693	1.44892
GCLC	GCLC	2729	protein_coding	-0.299828	6.43864	-1.40716	0.0892031	0.655708	0.812349
FITM1	FITM1	NA	protein_coding	0.45148	0.336513	1.40714	0.0892397	0.655708	1.36744
WIPI1	WIPI1	55062	protein_coding	0.428139	1.10698	1.40583	0.0894084	0.656614	1.3455
RFPL3S	RFPL3S	10737	lncRNA	0.362697	2.60512	1.40507	0.089509	0.65702	1.28583
RPL13AP25	RPL13AP25	NA	processed_pseudogene	0.396323	2.38579	1.40423	0.0896326	0.657593	1.31615
EXOC3-AS1	EXOC3-AS1	NA	lncRNA	-0.415122	1.18427	-1.40252	0.089888	0.659068	0.749956
RPS4XP2	RPS4XP2	NA	transcribed_processed_pseudogene	-0.885461	1.64392	-1.45882	0.0899246	0.659068	0.541314
PUDP	PUDP	8226	protein_coding	-0.308853	6.23093	-1.3992	0.0903694	0.661992	0.807284
VSTM4	VSTM4	196740	protein_coding	-0.432821	1.07564	-1.39895	0.0904216	0.66204	0.740812
SNTB1	SNTB1	NA	protein_coding	0.322932	4.2533	1.39679	0.0907253	0.663928	1.25087
NIFKP6	NIFKP6	NA	processed_pseudogene	-0.447506	0.395857	-1.39424	0.0911336	0.666579	0.733309
IKBKB	IKBKB	3551	protein_coding	0.295845	6.73942	1.39248	0.0913634	0.667768	1.2276
C5	C5	727	protein_coding	0.385986	2.37455	1.39232	0.0913885	0.667768	1.30675
RIMS4	RIMS4	140730	protein_coding	-0.353492	2.83413	-1.39115	0.0915614	0.668518	0.782687
QTRT2	QTRT2	79691	protein_coding	-0.297138	6.43632	-1.391	0.0915836	0.668518	0.813866
HERC3	HERC3	8916	protein_coding	0.308899	5.21317	1.38942	0.0918194	0.669902	1.23876
HELZ2	HELZ2	85441	protein_coding	0.354772	3.19377	1.38632	0.0922828	0.672944	1.27878
MST1	MST1	4485	protein_coding	0.371693	3.16589	1.38558	0.0923932	0.673409	1.29387
KCNG3	KCNG3	170850	protein_coding	-0.384646	2.69206	-1.38463	0.0925367	0.673882	0.765967
TSPOAP1	TSPOAP1	9256	protein_coding	0.307277	7.70892	1.38424	0.092594	0.673882	1.23737
LINC01144	LINC01144	400752	lncRNA	-0.505693	0.187647	-1.38572	0.0925976	0.673882	0.704322
PLCD4	PLCD4	84812	protein_coding	0.527998	0.11209	1.38461	0.0929251	0.675925	1.44193
FAM227B	FAM227B	196951	protein_coding	0.349571	2.88415	1.38	0.0932332	0.677826	1.27418
SUCLA2P3	SUCLA2P3	NA	processed_pseudogene	-0.480551	-0.0191281	-1.37882	0.0935264	0.679616	0.716704
PDCD2L	PDCD2L	84306	protein_coding	-0.338705	3.72229	-1.37502	0.0939874	0.682623	0.790751
C20orf27	C20orf27	54976	protein_coding	-0.316645	5.15782	-1.37394	0.0941517	0.683473	0.802935
ATP2A1	ATP2A1	487	protein_coding	0.339973	3.77821	1.37265	0.094348	0.684555	1.26573
DUSP6	DUSP6	1848	protein_coding	-0.334703	3.5667	-1.37145	0.0945316	0.685544	0.792947
SYDE2	SYDE2	84144	protein_coding	-0.346704	3.36868	-1.3709	0.0946149	0.685804	0.786379
ACTN4P1	ACTN4P1	NA	processed_pseudogene	0.41894	1.03699	1.37046	0.0946913	0.686014	1.33694
PTGES3P1	PTGES3P1	NA	processed_pseudogene	-0.311599	5.9533	-1.36901	0.0949051	0.687219	0.805748
[truncated: 12,476 more rows]
