# Supplementary material for: Flubendazole inhibits PD-1 and suppresses melanoma growth in immunocompetent mice
Source: J Transl Med. 2023 Jul 14;21:467. doi: 10.1186/s12967-023-04289-y (PMC10349441; doi:10.1186/s12967-023-04289-y)
Supplement: Supplementary file 3 — Additional file 3: Table S3. KEGG pathway analysis of RNA-seq data. RNA-seq was performed with total RNA prepared from Jurkat T cells treated with 10 µM FLU for 4 h. Over-representation of DEG following FLU treatment in specific pathways that were (A) up-regulated and (B) down-regulated [file 12967_2023_4289_MOESM3_ESM.zip]

Archive with 4 entries (2 files):
- 12967_2023_4289_MOESM3_ESM/
- 12967_2023_4289_MOESM3_ESM/Table S3/
- 12967_2023_4289_MOESM3_ESM/Table S3/Table S3A-KEGG_TreatvsCon_voom.tr12_up_sig.xlsx
- 12967_2023_4289_MOESM3_ESM/Table S3/Table S3B-KEGG_TreatvsCon_voom.tr12_down_sig.xlsx
