# Supplementary material for: Flubendazole inhibits PD-1 and suppresses melanoma growth in immunocompetent mice
Source: J Transl Med. 2023 Jul 14;21:467. doi: 10.1186/s12967-023-04289-y (PMC10349441; doi:10.1186/s12967-023-04289-y)
Supplement: Supplementary file 3 — Additional file 3: Table S3. KEGG pathway analysis of RNA-seq data. RNA-seq was performed with total RNA prepared from Jurkat T cells treated with 10 µM FLU for 4 h. Over-representation of DEG following FLU treatment in specific pathways that were (A) up-regulated and (B) down-regulated [file 12967_2023_4289_MOESM3_ESM.zip › 12967_2023_4289_MOESM3_ESM/Table S3/Table S3A-KEGG_TreatvsCon_voom.tr12_up_sig.xlsx]

## Sheet: KEGG_TreatvsCon_voom.tr12_up_si
	Pathway	N	Up	Down	P.Up	P.Down
path:hsa05146	Amoebiasis	54	12	2	1.41723e-05	0.601676
path:hsa04640	Hematopoietic cell lineage	48	11	2	2.36897e-05	0.537337
path:hsa04151	PI3K-Akt signaling pathway	213	25	12	9.43806e-05	0.099967
path:hsa04010	MAPK signaling pathway	206	24	14	0.000145403	0.0216964
path:hsa04060	Cytokine-cytokine receptor interaction	97	14	15	0.000410707	2.6543e-06
path:hsa05032	Morphine addiction	47	9	2	0.000550858	0.525942
path:hsa00532	Glycosaminoglycan biosynthesis - chondroitin sulfate / dermatan sulfate	16	5	2	0.000954671	0.117454
path:hsa04080	Neuroactive ligand-receptor interaction	83	12	8	0.0010278	0.011811
path:hsa04933	AGE-RAGE signaling pathway in diabetic complications	72	11	2	0.00103572	0.753742
path:hsa04926	Relaxin signaling pathway	84	12	3	0.00114449	0.60904
path:hsa02010	ABC transporters	25	6	0	0.00136803	1
path:hsa04380	Osteoclast differentiation	87	12	3	0.00156225	0.632834
path:hsa04727	GABAergic synapse	48	8	1	0.00281516	0.838269
path:hsa04974	Protein digestion and absorption	38	7	3	0.0028504	0.166498
path:hsa04061	Viral protein interaction with cytokine and cytokine receptor	29	6	6	0.0030812	0.00058425
path:hsa04392	Hippo signaling pathway - multiple species	22	5	2	0.00445699	0.196204
path:hsa04630	JAK-STAT signaling pathway	87	11	4	0.00479994	0.406107
path:hsa04270	Vascular smooth muscle contraction	76	10	2	0.00528656	0.779857
path:hsa00565	Ether lipid metabolism	23	5	1	0.00545859	0.58189
path:hsa04512	ECM-receptor interaction	43	7	2	0.00583307	0.47851
path:hsa05323	Rheumatoid arthritis	43	7	1	0.00583307	0.804402
path:hsa05162	Measles	104	12	4	0.00692116	0.543904
path:hsa04261	Adrenergic signaling in cardiomyocytes	93	11	2	0.0079311	0.865528
path:hsa05145	Toxoplasmosis	81	10	5	0.00828246	0.182725
path:hsa04020	Calcium signaling pathway	120	13	9	0.00853344	0.034693
path:hsa04115	p53 signaling pathway	61	8	4	0.0122813	0.190787
path:hsa04928	Parathyroid hormone synthesis, secretion and action	74	9	8	0.0131217	0.0060175
path:hsa04014	Ras signaling pathway	142	14	5	0.0143185	0.612128
path:hsa05320	Autoimmune thyroid disease	19	4	1	0.014392	0.513361
path:hsa04925	Aldosterone synthesis and secretion	63	8	3	0.0147776	0.416888
path:hsa05321	Inflammatory bowel disease	31	5	3	0.0196787	0.106651
path:hsa04940	Type I diabetes mellitus	21	4	1	0.0204952	0.548922
path:hsa04371	Apelin signaling pathway	93	10	7	0.0206729	0.0576718
path:hsa05200	Pathways in cancer	350	27	23	0.0226477	0.00586794
path:hsa05152	Tuberculosis	109	11	5	0.0240412	0.38139
path:hsa05222	Small cell lung cancer	71	8	4	0.0284905	0.2707
path:hsa04071	Sphingolipid signaling pathway	99	10	3	0.0304167	0.717747
path:hsa04725	Cholinergic synapse	73	8	2	0.0329606	0.76051
path:hsa01524	Platinum drug resistance	60	7	0	0.0332108	1
path:hsa00591	Linoleic acid metabolism	6	2	0	0.0343899	1
path:hsa04721	Synaptic vesicle cycle	48	6	2	0.0351071	0.537337
path:hsa00230	Purine metabolism	89	9	5	0.038598	0.235925
path:hsa00220	Arginine biosynthesis	15	3	0	0.038614	1
path:hsa04210	Apoptosis	118	11	6	0.039872	0.275158
path:hsa05206	MicroRNAs in cancer	133	12	6	0.0406343	0.373816
path:hsa00760	Nicotinate and nicotinamide metabolism	26	4	1	0.0418792	0.626889
path:hsa04966	Collecting duct acid secretion	16	3	0	0.045763	1
path:hsa04672	Intestinal immune network for IgA production	16	3	2	0.045763	0.117454
path:hsa04666	Fc gamma R-mediated phagocytosis	78	8	3	0.0461608	0.558469
path:hsa00740	Riboflavin metabolism	7	2	0	0.046532	1
path:hsa05165	Human papillomavirus infection	230	18	12	0.0494172	0.149365
