# Supplementary material for: Flubendazole inhibits PD-1 and suppresses melanoma growth in immunocompetent mice
Source: J Transl Med. 2023 Jul 14;21:467. doi: 10.1186/s12967-023-04289-y (PMC10349441; doi:10.1186/s12967-023-04289-y)
Supplement: Supplementary file 3 — Additional file 3: Table S3. KEGG pathway analysis of RNA-seq data. RNA-seq was performed with total RNA prepared from Jurkat T cells treated with 10 µM FLU for 4 h. Over-representation of DEG following FLU treatment in specific pathways that were (A) up-regulated and (B) down-regulated [file 12967_2023_4289_MOESM3_ESM.zip › 12967_2023_4289_MOESM3_ESM/Table S3/Table S3B-KEGG_TreatvsCon_voom.tr12_down_sig.xlsx]

## Sheet: KEGG_TreatvsCon_voom.tr12_down_
	Pathway	N	Up	Down	P.Up	P.Down
path:hsa04060	Cytokine-cytokine receptor interaction	97	14	15	0.000410707	2.6543e-06
path:hsa04061	Viral protein interaction with cytokine and cytokine receptor	29	6	6	0.0030812	0.00058425
path:hsa00330	Arginine and proline metabolism	31	3	5	0.211418	0.00529857
path:hsa05200	Pathways in cancer	350	27	23	0.0226477	0.00586794
path:hsa04928	Parathyroid hormone synthesis, secretion and action	74	9	8	0.0131217	0.0060175
path:hsa04080	Neuroactive ligand-receptor interaction	83	12	8	0.0010278	0.011811
path:hsa04010	MAPK signaling pathway	206	24	14	0.000145403	0.0216964
path:hsa04020	Calcium signaling pathway	120	13	9	0.00853344	0.034693
