# Supplementary material for: Flubendazole inhibits PD-1 and suppresses melanoma growth in immunocompetent mice
Source: J Transl Med. 2023 Jul 14;21:467. doi: 10.1186/s12967-023-04289-y (PMC10349441; doi:10.1186/s12967-023-04289-y)
Supplement: Supplementary file 4 — Additional file 4: Table S4. C7 gene sets enriched by FLU. RNA-seq was performed with total RNA prepared from Jurkat T cells treated with 10 µM FLU for 4 h. There were 3738 of 5082 C7 gene sets upregulated in the FLU group, 605 sets significant at FDR < 0.25, and 1344 of the 5082 gene sets correlated with the vehicle, 381 were significant at FDR < 0.25. [file 12967_2023_4289_MOESM4_ESM.xlsx]

## Sheet: gene sets upregulated in Flu
Gene sets ordered by NES											Gene sets ordered by FDR, only FDR < 0.25 shown
NAME	SIZE	ES	NES	NOM p-val	FDR q-val	FWER p-val	RANK AT MAX	LEADING EDGE	NES_rank		NAME	SIZE	ES	NES	NOM p-val	FDR q-val	FWER p-val	RANK AT MAX	LEADING EDGE	NES_rank
GSE2770_IL12_VS_TGFB_AND_IL12_TREATED_ACT_CD4_TCELL_48H_UP	196	0.533062	1.90437	0	0.00715701	0.008	4430	tags=31%, list=16%, signal=36%	1		GSE2770_IL12_VS_TGFB_AND_IL12_TREATED_ACT_CD4_TCELL_48H_UP	196	0.533062	1.90437	0	0.00715701	0.008	4430	tags=31%, list=16%, signal=36%	1
SOBOLEV_PBMC_PANDEMRIX_AGE_18_64YO_7DY_DN	32	0.679103	1.85849	0	0.010691	0.024	2123	tags=31%, list=8%, signal=34%	2		GSE17974_CTRL_VS_ACT_IL4_AND_ANTI_IL12_12H_CD4_TCELL_UP	187	0.516787	1.8444	0	0.010096	0.034	5434	tags=41%, list=20%, signal=50%	3
GSE17974_CTRL_VS_ACT_IL4_AND_ANTI_IL12_12H_CD4_TCELL_UP	187	0.516787	1.8444	0	0.010096	0.034	5434	tags=41%, list=20%, signal=50%	3		SOBOLEV_PBMC_PANDEMRIX_AGE_18_64YO_7DY_DN	32	0.679103	1.85849	0	0.010691	0.024	2123	tags=31%, list=8%, signal=34%	2
GSE12839_CTRL_VS_IL12_TREATED_PBMC_DN	112	0.536189	1.79117	0	0.0198038	0.089	4588	tags=29%, list=17%, signal=35%	4		GSE16450_CTRL_VS_IFNA_6H_STIM_IMMATURE_NEURON_CELL_LINE_DN	188	0.492817	1.76028	0	0.0155857	0.163	6401	tags=44%, list=23%, signal=56%	10
GSE19888_CTRL_VS_A3R_INHIBITOR_TREATED_MAST_CELL_DN	192	0.495027	1.78162	0	0.0197614	0.107	5618	tags=38%, list=20%, signal=47%	5		GSE17974_0H_VS_6H_IN_VITRO_ACT_CD4_TCELL_UP	182	0.492247	1.74288	0	0.0157255	0.221	6181	tags=40%, list=22%, signal=51%	14
GSE17974_0H_VS_12H_IN_VITRO_ACT_CD4_TCELL_UP	189	0.497527	1.77513	0	0.0194349	0.125	5524	tags=39%, list=20%, signal=49%	6		HOWARD_T_CELL_INACT_MONOV_INFLUENZA_A_INDONESIA_05_2005_H5N1_AGE_18_49YO_1DY_UP	42	0.605736	1.7437	0.00149254	0.0163854	0.215	1876	tags=31%, list=7%, signal=33%	13
GSE16450_IMMATURE_VS_MATURE_NEURON_CELL_LINE_UP	192	0.497638	1.77438	0	0.0171673	0.129	5863	tags=43%, list=21%, signal=54%	7		GSE2770_UNTREATED_VS_IL12_TREATED_ACT_CD4_TCELL_6H_UP	193	0.494087	1.76709	0	0.0165768	0.142	5323	tags=35%, list=19%, signal=43%	8
GSE2770_UNTREATED_VS_IL12_TREATED_ACT_CD4_TCELL_6H_UP	193	0.494087	1.76709	0	0.0165768	0.142	5323	tags=35%, list=19%, signal=43%	8		GSE19888_ADENOSINE_A3R_INH_PRETREAT_AND_ACT_BY_A3R_VS_A3R_INH_AND_TCELL_MEMBRANES_ACT_MAST_CELL_UP	192	0.495247	1.76325	0	0.0166219	0.159	6770	tags=42%, list=24%, signal=55%	9
GSE19888_ADENOSINE_A3R_INH_PRETREAT_AND_ACT_BY_A3R_VS_A3R_INH_AND_TCELL_MEMBRANES_ACT_MAST_CELL_UP	192	0.495247	1.76325	0	0.0166219	0.159	6770	tags=42%, list=24%, signal=55%	9		GSE16450_IMMATURE_VS_MATURE_NEURON_CELL_LINE_UP	192	0.497638	1.77438	0	0.0171673	0.129	5863	tags=43%, list=21%, signal=54%	7
GSE16450_CTRL_VS_IFNA_6H_STIM_IMMATURE_NEURON_CELL_LINE_DN	188	0.492817	1.76028	0	0.0155857	0.163	6401	tags=44%, list=23%, signal=56%	10		GSE14386_UNTREATED_VS_IFNA_TREATED_ACT_PBMC_MS_PATIENT_DN	154	0.503002	1.74508	0	0.0172303	0.21	4350	tags=31%, list=16%, signal=37%	12
GSE22886_UNSTIM_VS_IL2_STIM_NKCELL_UP	189	0.493087	1.74875	0	0.0177397	0.201	7624	tags=53%, list=27%, signal=72%	11		GSE22886_UNSTIM_VS_IL2_STIM_NKCELL_UP	189	0.493087	1.74875	0	0.0177397	0.201	7624	tags=53%, list=27%, signal=72%	11
GSE14386_UNTREATED_VS_IFNA_TREATED_ACT_PBMC_MS_PATIENT_DN	154	0.503002	1.74508	0	0.0172303	0.21	4350	tags=31%, list=16%, signal=37%	12		GSE17974_0H_VS_12H_IN_VITRO_ACT_CD4_TCELL_UP	189	0.497527	1.77513	0	0.0194349	0.125	5524	tags=39%, list=20%, signal=49%	6
HOWARD_T_CELL_INACT_MONOV_INFLUENZA_A_INDONESIA_05_2005_H5N1_AGE_18_49YO_1DY_UP	42	0.605736	1.7437	0.00149254	0.0163854	0.215	1876	tags=31%, list=7%, signal=33%	13		GSE19888_CTRL_VS_A3R_INHIBITOR_TREATED_MAST_CELL_DN	192	0.495027	1.78162	0	0.0197614	0.107	5618	tags=38%, list=20%, signal=47%	5
GSE17974_0H_VS_6H_IN_VITRO_ACT_CD4_TCELL_UP	182	0.492247	1.74288	0	0.0157255	0.221	6181	tags=40%, list=22%, signal=51%	14		GSE12839_CTRL_VS_IL12_TREATED_PBMC_DN	112	0.536189	1.79117	0	0.0198038	0.089	4588	tags=29%, list=17%, signal=35%	4
GSE7218_IGM_VS_IGG_SIGNAL_THGOUGH_ANTIGEN_BCELL_DN	160	0.496235	1.72118	0	0.0210414	0.303	2636	tags=23%, list=10%, signal=25%	15		GSE18791_UNSTIM_VS_NEWCATSLE_VIRUS_DC_2H_UP	134	0.499289	1.71369	0	0.0202953	0.328	5705	tags=35%, list=21%, signal=44%	17
GSE18893_TCONV_VS_TREG_2H_TNF_STIM_DN	193	0.479434	1.71432	0	0.0213963	0.326	6284	tags=38%, list=23%, signal=49%	16		GSE6674_ANTI_IGM_VS_CPG_STIM_BCELL_UP	198	0.476274	1.69632	0	0.0209943	0.41	6138	tags=41%, list=22%, signal=53%	22
GSE18791_UNSTIM_VS_NEWCATSLE_VIRUS_DC_2H_UP	134	0.499289	1.71369	0	0.0202953	0.328	5705	tags=35%, list=21%, signal=44%	17		GSE7218_IGM_VS_IGG_SIGNAL_THGOUGH_ANTIGEN_BCELL_DN	160	0.496235	1.72118	0	0.0210414	0.303	2636	tags=23%, list=10%, signal=25%	15
GSE8921_UNSTIM_0H_VS_TLR1_2_STIM_MONOCYTE_3H_DN	177	0.484462	1.70841	0	0.0215465	0.359	6095	tags=37%, list=22%, signal=47%	18		GSE18893_TCONV_VS_TREG_2H_TNF_STIM_DN	193	0.479434	1.71432	0	0.0213963	0.326	6284	tags=38%, list=23%, signal=49%	16
GSE3982_MEMORY_CD4_TCELL_VS_TH1_UP	193	0.470265	1.70294	0	0.0218675	0.381	6174	tags=40%, list=22%, signal=51%	19		GSE8921_UNSTIM_0H_VS_TLR1_2_STIM_MONOCYTE_3H_DN	177	0.484462	1.70841	0	0.0215465	0.359	6095	tags=37%, list=22%, signal=47%	18
GSE7852_TREG_VS_TCONV_FAT_UP	197	0.474598	1.69902	0	0.0220665	0.397	2911	tags=21%, list=10%, signal=23%	20		GSE45365_BCELL_VS_CD8_TCELL_UP	164	0.485557	1.69707	0	0.0216545	0.404	3063	tags=21%, list=11%, signal=24%	21
GSE45365_BCELL_VS_CD8_TCELL_UP	164	0.485557	1.69707	0	0.0216545	0.404	3063	tags=21%, list=11%, signal=24%	21		GSE3982_MEMORY_CD4_TCELL_VS_TH1_UP	193	0.470265	1.70294	0	0.0218675	0.381	6174	tags=40%, list=22%, signal=51%	19
GSE6674_ANTI_IGM_VS_CPG_STIM_BCELL_UP	198	0.476274	1.69632	0	0.0209943	0.41	6138	tags=41%, list=22%, signal=53%	22		GSE7852_TREG_VS_TCONV_FAT_UP	197	0.474598	1.69902	0	0.0220665	0.397	2911	tags=21%, list=10%, signal=23%	20
GSE43863_NAIVE_VS_MEMORY_TFH_CD4_TCELL_D150_LCMV_UP	198	0.472793	1.6837	0	0.024222	0.475	4464	tags=30%, list=16%, signal=35%	23		GSE18791_CTRL_VS_NEWCASTLE_VIRUS_DC_14H_DN	182	0.47144	1.67798	0	0.022812	0.509	5514	tags=38%, list=20%, signal=47%	27
GSE360_L_DONOVANI_VS_L_MAJOR_DC_UP	189	0.471483	1.68301	0.00121359	0.0237321	0.483	3503	tags=23%, list=13%, signal=26%	24		GSE37532_WT_VS_PPARG_KO_LN_TCONV_UP	194	0.4695	1.67471	0	0.0229837	0.525	3639	tags=23%, list=13%, signal=27%	28
GSE19888_CTRL_VS_TCELL_MEMBRANES_ACT_MAST_CELL_PRETREAT_A3R_INH_UP	181	0.475885	1.68127	0	0.0235306	0.493	4399	tags=26%, list=16%, signal=31%	25		GSE17974_0H_VS_4H_IN_VITRO_ACT_CD4_TCELL_UP	185	0.474599	1.67215	0	0.0232974	0.538	6181	tags=38%, list=22%, signal=49%	29
GSE13485_DAY3_VS_DAY21_YF17D_VACCINE_PBMC_DN	150	0.485474	1.67976	0	0.0233117	0.505	5510	tags=35%, list=20%, signal=43%	26		GSE13485_DAY3_VS_DAY21_YF17D_VACCINE_PBMC_DN	150	0.485474	1.67976	0	0.0233117	0.505	5510	tags=35%, list=20%, signal=43%	26
GSE18791_CTRL_VS_NEWCASTLE_VIRUS_DC_14H_DN	182	0.47144	1.67798	0	0.022812	0.509	5514	tags=38%, list=20%, signal=47%	27		GSE6674_UNSTIM_VS_ANTI_IGM_STIM_BCELL_DN	116	0.497358	1.66966	0.0013089	0.023412	0.551	2756	tags=29%, list=10%, signal=32%	30
GSE37532_WT_VS_PPARG_KO_LN_TCONV_UP	194	0.4695	1.67471	0	0.0229837	0.525	3639	tags=23%, list=13%, signal=27%	28		GSE19888_CTRL_VS_TCELL_MEMBRANES_ACT_MAST_CELL_PRETREAT_A3R_INH_UP	181	0.475885	1.68127	0	0.0235306	0.493	4399	tags=26%, list=16%, signal=31%	25
GSE17974_0H_VS_4H_IN_VITRO_ACT_CD4_TCELL_UP	185	0.474599	1.67215	0	0.0232974	0.538	6181	tags=38%, list=22%, signal=49%	29		GSE360_L_DONOVANI_VS_L_MAJOR_DC_UP	189	0.471483	1.68301	0.00121359	0.0237321	0.483	3503	tags=23%, list=13%, signal=26%	24
GSE6674_UNSTIM_VS_ANTI_IGM_STIM_BCELL_DN	116	0.497358	1.66966	0.0013089	0.023412	0.551	2756	tags=29%, list=10%, signal=32%	30		GSE29949_MICROGLIA_BRAIN_VS_CD8_POS_DC_SPLEEN_DN	175	0.466926	1.66591	0	0.0241238	0.572	2552	tags=22%, list=9%, signal=24%	31
GSE29949_MICROGLIA_BRAIN_VS_CD8_POS_DC_SPLEEN_DN	175	0.466926	1.66591	0	0.0241238	0.572	2552	tags=22%, list=9%, signal=24%	31		GSE43863_NAIVE_VS_MEMORY_TFH_CD4_TCELL_D150_LCMV_UP	198	0.472793	1.6837	0	0.024222	0.475	4464	tags=30%, list=16%, signal=35%	23
LI_PBMC_MENACTRA_AGE_18_45YO_CORRELATED_WITH_ANTI_DT_ANTIBODY_3DY_NEGATIVE	25	0.638251	1.66292	0.00502513	0.024791	0.592	2525	tags=32%, list=9%, signal=35%	32		NAKAYA_PBMC_FLUAD_IMUVAC_MALE_AGE_14_27YO_CORRELATED_WITH_HAI_RESPONSE_MF59_ADJUVANTED_AND_NON_1DY_GENES_IN_BTM_M75_POSITIVE	17	0.682519	1.64257	0.0144928	0.0244176	0.72	5968	tags=59%, list=22%, signal=75%	46
GSE40274_FOXP3_VS_FOXP3_AND_XBP1_TRANSDUCED_ACTIVATED_CD4_TCELL_UP	138	0.482214	1.66063	0	0.0248774	0.607	5597	tags=34%, list=20%, signal=42%	33		GSE36078_UNTREATED_VS_AD5_INF_MOUSE_LUNG_DC_UP	183	0.464843	1.6435	0	0.0245037	0.712	4511	tags=33%, list=16%, signal=39%	45
GSE21927_C26GM_VS_4T1_TUMOR_MONOCYTE_BALBC_DN	197	0.458954	1.65736	0	0.025457	0.623	8449	tags=45%, list=30%, signal=65%	34		LI_PBMC_MENACTRA_AGE_18_45YO_CORRELATED_WITH_ANTI_DT_ANTIBODY_3DY_NEGATIVE	25	0.638251	1.66292	0.00502513	0.024791	0.592	2525	tags=32%, list=9%, signal=35%	32
GSE24142_ADULT_VS_FETAL_DN2_THYMOCYTE_UP	194	0.460562	1.65617	0	0.0254698	0.633	5983	tags=35%, list=22%, signal=44%	35		GSE22886_UNSTIM_VS_IL15_STIM_NKCELL_UP	183	0.462216	1.64384	0	0.0248576	0.705	7084	tags=48%, list=26%, signal=63%	44
GSE21360_SECONDARY_VS_QUATERNARY_MEMORY_CD8_TCELL_UP	171	0.473595	1.65484	0	0.0253809	0.639	4687	tags=33%, list=17%, signal=40%	36		GSE40274_FOXP3_VS_FOXP3_AND_XBP1_TRANSDUCED_ACTIVATED_CD4_TCELL_UP	138	0.482214	1.66063	0	0.0248774	0.607	5597	tags=34%, list=20%, signal=42%	33
GSE6259_DEC205_POS_DC_VS_BCELL_UP	137	0.477737	1.65141	0	0.0259712	0.657	5548	tags=34%, list=20%, signal=42%	37		GSE360_CTRL_VS_T_GONDII_DC_DN	187	0.456493	1.64517	0	0.0249169	0.696	3673	tags=26%, list=13%, signal=30%	43
GSE22886_NAIVE_TCELL_VS_MONOCYTE_UP	197	0.462906	1.65116	0	0.0253582	0.657	3612	tags=24%, list=13%, signal=28%	38		GSE26156_DOUBLE_POSITIVE_VS_CD4_SINGLE_POSITIVE_THYMOCYTE_UP	198	0.461399	1.65058	0	0.024982	0.659	3848	tags=22%, list=14%, signal=26%	39
GSE26156_DOUBLE_POSITIVE_VS_CD4_SINGLE_POSITIVE_THYMOCYTE_UP	198	0.461399	1.65058	0	0.024982	0.659	3848	tags=22%, list=14%, signal=26%	39		GSE3920_IFNA_VS_IFNG_TREATED_ENDOTHELIAL_CELL_UP	167	0.46493	1.63944	0	0.0251487	0.742	6522	tags=42%, list=24%, signal=54%	47
GSE22886_NAIVE_CD4_TCELL_VS_MONOCYTE_UP	195	0.45817	1.64853	0	0.0251589	0.674	3635	tags=26%, list=13%, signal=30%	40		GSE22886_NAIVE_CD4_TCELL_VS_MONOCYTE_UP	195	0.45817	1.64853	0	0.0251589	0.674	3635	tags=26%, list=13%, signal=30%	40
GSE21927_SPLENIC_VS_TUMOR_MONOCYTES_FROM_C26GM_TUMOROUS_MICE_BALBC_DN	195	0.457534	1.64614	0	0.0255883	0.687	8181	tags=48%, list=30%, signal=68%	41		GSE22886_NAIVE_TCELL_VS_MONOCYTE_UP	197	0.462906	1.65116	0	0.0253582	0.657	3612	tags=24%, list=13%, signal=28%	38
GSE2128_CTRL_VS_MIMETOPE_NEGATIVE_SELECTION_DP_THYMOCYTE_NOD_UP	192	0.462554	1.64534	0	0.0254039	0.694	1845	tags=17%, list=7%, signal=18%	42		GSE21360_SECONDARY_VS_QUATERNARY_MEMORY_CD8_TCELL_UP	171	0.473595	1.65484	0	0.0253809	0.639	4687	tags=33%, list=17%, signal=40%	36
GSE360_CTRL_VS_T_GONDII_DC_DN	187	0.456493	1.64517	0	0.0249169	0.696	3673	tags=26%, list=13%, signal=30%	43		GSE2128_CTRL_VS_MIMETOPE_NEGATIVE_SELECTION_DP_THYMOCYTE_NOD_UP	192	0.462554	1.64534	0	0.0254039	0.694	1845	tags=17%, list=7%, signal=18%	42
GSE22886_UNSTIM_VS_IL15_STIM_NKCELL_UP	183	0.462216	1.64384	0	0.0248576	0.705	7084	tags=48%, list=26%, signal=63%	44		GSE21927_C26GM_VS_4T1_TUMOR_MONOCYTE_BALBC_DN	197	0.458954	1.65736	0	0.025457	0.623	8449	tags=45%, list=30%, signal=65%	34
GSE36078_UNTREATED_VS_AD5_INF_MOUSE_LUNG_DC_UP	183	0.464843	1.6435	0	0.0245037	0.712	4511	tags=33%, list=16%, signal=39%	45		GSE24142_ADULT_VS_FETAL_DN2_THYMOCYTE_UP	194	0.460562	1.65617	0	0.0254698	0.633	5983	tags=35%, list=22%, signal=44%	35
NAKAYA_PBMC_FLUAD_IMUVAC_MALE_AGE_14_27YO_CORRELATED_WITH_HAI_RESPONSE_MF59_ADJUVANTED_AND_NON_1DY_GENES_IN_BTM_M75_POSITIVE	17	0.682519	1.64257	0.0144928	0.0244176	0.72	5968	tags=59%, list=22%, signal=75%	46		GSE21927_SPLENIC_VS_TUMOR_MONOCYTES_FROM_C26GM_TUMOROUS_MICE_BALBC_DN	195	0.457534	1.64614	0	0.0255883	0.687	8181	tags=48%, list=30%, signal=68%	41
GSE3920_IFNA_VS_IFNG_TREATED_ENDOTHELIAL_CELL_UP	167	0.46493	1.63944	0	0.0251487	0.742	6522	tags=42%, list=24%, signal=54%	47		GSE6259_DEC205_POS_DC_VS_BCELL_UP	137	0.477737	1.65141	0	0.0259712	0.657	5548	tags=34%, list=20%, signal=42%	37
GSE3920_UNTREATED_VS_IFNA_TREATED_FIBROBLAST_UP	163	0.465314	1.63434	0	0.0269626	0.765	6016	tags=35%, list=22%, signal=44%	48		GSE22025_UNTREATED_VS_TGFB1_AND_PROGESTERONE_TREATED_CD4_TCELL_UP	183	0.457788	1.63317	0	0.0268312	0.77	5709	tags=33%, list=21%, signal=41%	49
GSE22025_UNTREATED_VS_TGFB1_AND_PROGESTERONE_TREATED_CD4_TCELL_UP	183	0.457788	1.63317	0	0.0268312	0.77	5709	tags=33%, list=21%, signal=41%	49		GSE3920_UNTREATED_VS_IFNA_TREATED_FIBROBLAST_UP	163	0.465314	1.63434	0	0.0269626	0.765	6016	tags=35%, list=22%, signal=44%	48
GSE6674_UNSTIM_VS_ANTI_IGM_AND_CPG_STIM_BCELL_UP	199	0.454212	1.63062	0	0.0274716	0.784	6564	tags=39%, list=24%, signal=50%	50		GSE6674_UNSTIM_VS_ANTI_IGM_AND_CPG_STIM_BCELL_UP	199	0.454212	1.63062	0	0.0274716	0.784	6564	tags=39%, list=24%, signal=50%	50
GSE46606_UNSTIM_VS_CD40L_IL2_IL5_1DAY_STIMULATED_IRF4_KO_BCELL_DN	186	0.458289	1.62799	0	0.0283836	0.801	5552	tags=33%, list=20%, signal=41%	51		GSE46606_UNSTIM_VS_CD40L_IL2_IL5_1DAY_STIMULATED_IRF4_KO_BCELL_DN	186	0.458289	1.62799	0	0.0283836	0.801	5552	tags=33%, list=20%, signal=41%	51
GSE13484_3H_UNSTIM_VS_YF17D_VACCINE_STIM_PBMC_DN	195	0.450633	1.62419	0	0.0294981	0.821	3152	tags=21%, list=11%, signal=24%	52		GSE13484_3H_UNSTIM_VS_YF17D_VACCINE_STIM_PBMC_DN	195	0.450633	1.62419	0	0.0294981	0.821	3152	tags=21%, list=11%, signal=24%	52
GSE38304_MYC_NEG_VS_POS_GC_BCELL_UP	197	0.451482	1.62274	0	0.029715	0.827	4161	tags=26%, list=15%, signal=31%	53		GSE38304_MYC_NEG_VS_POS_GC_BCELL_UP	197	0.451482	1.62274	0	0.029715	0.827	4161	tags=26%, list=15%, signal=31%	53
GSE32986_UNSTIM_VS_CURDLAN_HIGHDOSE_STIM_DC_DN	198	0.456566	1.62122	0	0.030155	0.834	6423	tags=43%, list=23%, signal=55%	54		GSE32986_UNSTIM_VS_CURDLAN_HIGHDOSE_STIM_DC_DN	198	0.456566	1.62122	0	0.030155	0.834	6423	tags=43%, list=23%, signal=55%	54
GSE16450_IMMATURE_VS_MATURE_NEURON_CELL_LINE_6H_IFNA_STIM_UP	183	0.457874	1.61762	0	0.0315666	0.852	5125	tags=39%, list=18%, signal=48%	55		GSE16450_IMMATURE_VS_MATURE_NEURON_CELL_LINE_6H_IFNA_STIM_UP	183	0.457874	1.61762	0	0.0315666	0.852	5125	tags=39%, list=18%, signal=48%	55
FLETCHER_PBMC_BCG_10W_INFANT_BCG_STIMULATED_VS_UNSTIMULATED_10W_UP	120	0.469815	1.61404	0	0.0327694	0.877	3140	tags=27%, list=11%, signal=30%	56		FLETCHER_PBMC_BCG_10W_INFANT_BCG_STIMULATED_VS_UNSTIMULATED_10W_UP	120	0.469815	1.61404	0	0.0327694	0.877	3140	tags=27%, list=11%, signal=30%	56
GSE23114_PERITONEAL_CAVITY_B1A_BCELL_VS_SPLEEN_BCELL_IN_SLE2C1_MOUSE_UP	191	0.452734	1.61145	0.00119332	0.0336166	0.891	4008	tags=24%, list=14%, signal=28%	57		GSE23114_PERITONEAL_CAVITY_B1A_BCELL_VS_SPLEEN_BCELL_IN_SLE2C1_MOUSE_UP	191	0.452734	1.61145	0.00119332	0.0336166	0.891	4008	tags=24%, list=14%, signal=28%	57
GSE5542_UNTREATED_VS_IFNA_TREATED_EPITHELIAL_CELLS_24H_UP	198	0.446971	1.60991	0	0.0336822	0.893	4453	tags=28%, list=16%, signal=33%	58		GSE5542_UNTREATED_VS_IFNA_TREATED_EPITHELIAL_CELLS_24H_UP	198	0.446971	1.60991	0	0.0336822	0.893	4453	tags=28%, list=16%, signal=33%	58
GSE27241_CTRL_VS_DIGOXIN_TREATED_RORGT_KO_CD4_TCELL_IN_TH17_POLARIZING_CONDITIONS_UP	193	0.448413	1.60711	0	0.0348783	0.902	6495	tags=38%, list=23%, signal=49%	59		GSE27241_CTRL_VS_DIGOXIN_TREATED_RORGT_KO_CD4_TCELL_IN_TH17_POLARIZING_CONDITIONS_UP	193	0.448413	1.60711	0	0.0348783	0.902	6495	tags=38%, list=23%, signal=49%	59
VAN_DEN_BIGGELAAR_PBMC_PREVNAR_9MO_INFANT_STIMULATED_VS_UNSTIMULATED_8MO_UP	75	0.504003	1.60439	0.00534759	0.0357676	0.908	4778	tags=37%, list=17%, signal=45%	60		VAN_DEN_BIGGELAAR_PBMC_PREVNAR_9MO_INFANT_STIMULATED_VS_UNSTIMULATED_8MO_UP	75	0.504003	1.60439	0.00534759	0.0357676	0.908	4778	tags=37%, list=17%, signal=45%	60
GSE7219_UNSTIM_VS_LPS_AND_ANTI_CD40_STIM_NIK_NFKB2_KO_DC_DN	190	0.449908	1.5996	0	0.0382042	0.927	2232	tags=19%, list=8%, signal=21%	61		GSE17974_CTRL_VS_ACT_IL4_AND_ANTI_IL12_6H_CD4_TCELL_UP	185	0.451658	1.5991	0	0.0379336	0.929	5545	tags=36%, list=20%, signal=45%	62
GSE17974_CTRL_VS_ACT_IL4_AND_ANTI_IL12_6H_CD4_TCELL_UP	185	0.451658	1.5991	0	0.0379336	0.929	5545	tags=36%, list=20%, signal=45%	62		GSE7219_UNSTIM_VS_LPS_AND_ANTI_CD40_STIM_NIK_NFKB2_KO_DC_DN	190	0.449908	1.5996	0	0.0382042	0.927	2232	tags=19%, list=8%, signal=21%	61
GSE2770_UNTREATED_VS_ACT_CD4_TCELL_48H_DN	188	0.449911	1.59492	0.00119048	0.0399211	0.935	5998	tags=38%, list=22%, signal=49%	63		GSE21927_SPLEEN_C57BL6_VS_EL4_TUMOR_BALBC_MONOCYTES_UP	198	0.449259	1.59484	0	0.0393114	0.935	7161	tags=41%, list=26%, signal=55%	64
GSE21927_SPLEEN_C57BL6_VS_EL4_TUMOR_BALBC_MONOCYTES_UP	198	0.449259	1.59484	0	0.0393114	0.935	7161	tags=41%, list=26%, signal=55%	64		GSE2770_UNTREATED_VS_ACT_CD4_TCELL_48H_DN	188	0.449911	1.59492	0.00119048	0.0399211	0.935	5998	tags=38%, list=22%, signal=49%	63
GSE18791_CTRL_VS_NEWCASTLE_VIRUS_DC_2H_DN	170	0.444739	1.58891	0	0.0425461	0.955	6307	tags=38%, list=23%, signal=48%	65		GSE18791_CTRL_VS_NEWCASTLE_VIRUS_DC_2H_DN	170	0.444739	1.58891	0	0.0425461	0.955	6307	tags=38%, list=23%, signal=48%	65
GSE18791_CTRL_VS_NEWCASTLE_VIRUS_DC_16H_DN	189	0.443958	1.58609	0	0.0436833	0.962	2691	tags=21%, list=10%, signal=23%	66		GSE18791_CTRL_VS_NEWCASTLE_VIRUS_DC_16H_DN	189	0.443958	1.58609	0	0.0436833	0.962	2691	tags=21%, list=10%, signal=23%	66
GSE13887_ACT_CD4_VS_NO_TREATED_CD4_TCELL_UP	114	0.473493	1.58534	0	0.0437367	0.964	5705	tags=35%, list=21%, signal=44%	67		GSE13887_ACT_CD4_VS_NO_TREATED_CD4_TCELL_UP	114	0.473493	1.58534	0	0.0437367	0.964	5705	tags=35%, list=21%, signal=44%	67
GSE17974_CTRL_VS_ACT_IL4_AND_ANTI_IL12_4H_CD4_TCELL_UP	186	0.44135	1.5833	0.00121212	0.0445625	0.967	6734	tags=40%, list=24%, signal=52%	68		GSE4984_GALECTIN1_VS_VEHICLE_CTRL_TREATED_DC_UP	188	0.446459	1.58124	0	0.0440467	0.971	7469	tags=40%, list=27%, signal=54%	71
GSE36476_YOUNG_VS_OLD_DONOR_MEMORY_CD4_TCELL_DN	174	0.446754	1.58251	0	0.0444461	0.968	4728	tags=31%, list=17%, signal=37%	69		GSE24634_NAIVE_CD4_TCELL_VS_DAY5_IL4_CONV_TREG_UP	198	0.443964	1.58164	0.001221	0.0442689	0.971	6145	tags=36%, list=22%, signal=46%	70
GSE24634_NAIVE_CD4_TCELL_VS_DAY5_IL4_CONV_TREG_UP	198	0.443964	1.58164	0.001221	0.0442689	0.971	6145	tags=36%, list=22%, signal=46%	70		GSE36476_YOUNG_VS_OLD_DONOR_MEMORY_CD4_TCELL_DN	174	0.446754	1.58251	0	0.0444461	0.968	4728	tags=31%, list=17%, signal=37%	69
GSE4984_GALECTIN1_VS_VEHICLE_CTRL_TREATED_DC_UP	188	0.446459	1.58124	0	0.0440467	0.971	7469	tags=40%, list=27%, signal=54%	71		GSE17974_CTRL_VS_ACT_IL4_AND_ANTI_IL12_4H_CD4_TCELL_UP	186	0.44135	1.5833	0.00121212	0.0445625	0.967	6734	tags=40%, list=24%, signal=52%	68
GSE21360_PRIMARY_VS_SECONDARY_MEMORY_CD8_TCELL_DN	185	0.444315	1.57765	0	0.0459213	0.974	5766	tags=27%, list=21%, signal=34%	72		GSE21360_PRIMARY_VS_SECONDARY_MEMORY_CD8_TCELL_DN	185	0.444315	1.57765	0	0.0459213	0.974	5766	tags=27%, list=21%, signal=34%	72
GSE7568_IL4_VS_IL4_AND_DEXAMETHASONE_TREATED_MACROPHAGE_DN	145	0.451566	1.5765	0.00508259	0.0461721	0.978	6843	tags=41%, list=25%, signal=54%	73		GSE7568_IL4_VS_IL4_AND_DEXAMETHASONE_TREATED_MACROPHAGE_DN	145	0.451566	1.5765	0.00508259	0.0461721	0.978	6843	tags=41%, list=25%, signal=54%	73
GSE21670_UNTREATED_VS_TGFB_TREATED_STAT3_KO_CD4_TCELL_DN	196	0.437526	1.57412	0.00118624	0.0474878	0.98	2927	tags=19%, list=11%, signal=22%	74		GSE37532_TREG_VS_TCONV_PPARG_KO_CD4_TCELL_FROM_LN_UP	199	0.44305	1.57409	0.00115741	0.0468665	0.98	6234	tags=29%, list=22%, signal=37%	75
GSE37532_TREG_VS_TCONV_PPARG_KO_CD4_TCELL_FROM_LN_UP	199	0.44305	1.57409	0.00115741	0.0468665	0.98	6234	tags=29%, list=22%, signal=37%	75		GSE21670_UNTREATED_VS_TGFB_TREATED_STAT3_KO_CD4_TCELL_DN	196	0.437526	1.57412	0.00118624	0.0474878	0.98	2927	tags=19%, list=11%, signal=22%	74
GSE36826_WT_VS_IL1R_KO_SKIN_UP	188	0.44428	1.57249	0	0.0475044	0.981	5576	tags=36%, list=20%, signal=44%	76		GSE36826_WT_VS_IL1R_KO_SKIN_UP	188	0.44428	1.57249	0	0.0475044	0.981	5576	tags=36%, list=20%, signal=44%	76
GSE3982_MAC_VS_CENT_MEMORY_CD4_TCELL_DN	181	0.441115	1.56706	0.00120773	0.0512051	0.985	6510	tags=38%, list=23%, signal=49%	77		GSE3982_MAC_VS_CENT_MEMORY_CD4_TCELL_DN	181	0.441115	1.56706	0.00120773	0.0512051	0.985	6510	tags=38%, list=23%, signal=49%	77
GSE18791_UNSTIM_VS_NEWCATSLE_VIRUS_DC_10H_DN	184	0.440104	1.56586	0.0011919	0.0516233	0.987	4445	tags=26%, list=16%, signal=30%	78		GSE15659_RESTING_TREG_VS_NONSUPPRESSIVE_TCELL_DN	188	0.43916	1.56548	0.00117371	0.0513308	0.988	5093	tags=28%, list=18%, signal=34%	79
GSE15659_RESTING_TREG_VS_NONSUPPRESSIVE_TCELL_DN	188	0.43916	1.56548	0.00117371	0.0513308	0.988	5093	tags=28%, list=18%, signal=34%	79		GSE18791_UNSTIM_VS_NEWCATSLE_VIRUS_DC_10H_DN	184	0.440104	1.56586	0.0011919	0.0516233	0.987	4445	tags=26%, list=16%, signal=30%	78
GSE18791_CTRL_VS_NEWCASTLE_VIRUS_DC_18H_DN	186	0.439091	1.56389	0	0.0518694	0.989	6315	tags=40%, list=23%, signal=52%	80		GSE18791_CTRL_VS_NEWCASTLE_VIRUS_DC_18H_DN	186	0.439091	1.56389	0	0.0518694	0.989	6315	tags=40%, list=23%, signal=52%	80
GSE2770_TGFB_AND_IL4_VS_IL12_TREATED_ACT_CD4_TCELL_2H_DN	190	0.43977	1.5622	0	0.0528793	0.989	4633	tags=31%, list=17%, signal=36%	81		GSE28783_ANTI_MIR33_VS_CTRL_ATHEROSCLEROSIS_MACROPHAGE_UP	181	0.441902	1.56151	0.00120773	0.0527349	0.989	6253	tags=33%, list=23%, signal=43%	82
GSE28783_ANTI_MIR33_VS_CTRL_ATHEROSCLEROSIS_MACROPHAGE_UP	181	0.441902	1.56151	0.00120773	0.0527349	0.989	6253	tags=33%, list=23%, signal=43%	82		GSE2770_TGFB_AND_IL4_VS_IL12_TREATED_ACT_CD4_TCELL_2H_DN	190	0.43977	1.5622	0	0.0528793	0.989	4633	tags=31%, list=17%, signal=36%	81
GSE4142_NAIVE_VS_MEMORY_BCELL_UP	179	0.443572	1.5591	0.00120048	0.0541833	0.991	4303	tags=23%, list=16%, signal=28%	83		GSE4142_NAIVE_VS_MEMORY_BCELL_UP	179	0.443572	1.5591	0.00120048	0.0541833	0.991	4303	tags=23%, list=16%, signal=28%	83
GSE17974_CTRL_VS_ACT_IL4_AND_ANTI_IL12_24H_CD4_TCELL_UP	191	0.434174	1.55676	0.00236686	0.0556707	0.991	6169	tags=38%, list=22%, signal=49%	84		SCHERER_PBMC_APSV_WETVAX_AGE_18_32YO_50_TO_60DY_UP	167	0.44113	1.55385	0	0.0542179	0.992	3947	tags=26%, list=14%, signal=30%	90
GSE21546_WT_VS_SAP1A_KO_AND_ELK1_KO_ANTI_CD3_STIM_DP_THYMOCYTES_UP	192	0.435352	1.5564	0	0.05531	0.991	5787	tags=35%, list=21%, signal=44%	85		GSE29618_PRE_VS_DAY7_POST_TIV_FLU_VACCINE_PDC_UP	183	0.438005	1.55586	0	0.054397	0.991	3747	tags=22%, list=14%, signal=25%	87
GSE3982_BASOPHIL_VS_TH2_UP	190	0.435697	1.55619	0.00122699	0.0548636	0.991	6842	tags=37%, list=25%, signal=49%	86		GSE37532_TREG_VS_TCONV_PPARG_KO_CD4_TCELL_FROM_VISCERAL_ADIPOSE_TISSUE_DN	197	0.430262	1.55523	0.00118343	0.0544072	0.991	4604	tags=29%, list=17%, signal=35%	88
GSE29618_PRE_VS_DAY7_POST_TIV_FLU_VACCINE_PDC_UP	183	0.438005	1.55586	0	0.054397	0.991	3747	tags=22%, list=14%, signal=25%	87		GSE360_T_GONDII_VS_B_MALAYI_HIGH_DOSE_DC_UP	188	0.438781	1.55089	0	0.0544231	0.996	3673	tags=24%, list=13%, signal=28%	94
GSE37532_TREG_VS_TCONV_PPARG_KO_CD4_TCELL_FROM_VISCERAL_ADIPOSE_TISSUE_DN	197	0.430262	1.55523	0.00118343	0.0544072	0.991	4604	tags=29%, list=17%, signal=35%	88		GSE22886_NAIVE_CD4_TCELL_VS_DC_UP	196	0.436217	1.5544	0.00122399	0.0544665	0.992	4119	tags=24%, list=15%, signal=29%	89
GSE22886_NAIVE_CD4_TCELL_VS_DC_UP	196	0.436217	1.5544	0.00122399	0.0544665	0.992	4119	tags=24%, list=15%, signal=29%	89		GSE7768_OVA_ALONE_VS_OVA_WITH_LPS_IMMUNIZED_MOUSE_WHOLE_SPLEEN_6H_DN	166	0.442518	1.55257	0.00242718	0.0545813	0.995	5922	tags=35%, list=21%, signal=44%	91
SCHERER_PBMC_APSV_WETVAX_AGE_18_32YO_50_TO_60DY_UP	167	0.44113	1.55385	0	0.0542179	0.992	3947	tags=26%, list=14%, signal=30%	90		GSE46606_UNSTIM_VS_CD40L_IL2_IL5_DAY3_STIMULATED_BCELL_UP	189	0.438297	1.55004	0.00117647	0.0546288	0.996	6520	tags=43%, list=24%, signal=56%	95
GSE7768_OVA_ALONE_VS_OVA_WITH_LPS_IMMUNIZED_MOUSE_WHOLE_SPLEEN_6H_DN	166	0.442518	1.55257	0.00242718	0.0545813	0.995	5922	tags=35%, list=21%, signal=44%	91		GSE360_L_MAJOR_VS_T_GONDII_MAC_UP	174	0.440077	1.55184	0	0.0546953	0.995	5424	tags=29%, list=20%, signal=35%	92
GSE360_L_MAJOR_VS_T_GONDII_MAC_UP	174	0.440077	1.55184	0	0.0546953	0.995	5424	tags=29%, list=20%, signal=35%	92		GSE14000_UNSTIM_VS_16H_LPS_DC_TRANSLATED_RNA_DN	192	0.429488	1.54841	0.00598802	0.0548347	0.997	3457	tags=21%, list=12%, signal=24%	97
GSE7509_UNSTIM_VS_FCGRIIB_STIM_MONOCYTE_DN	162	0.441765	1.55098	0	0.0549219	0.996	7724	tags=44%, list=28%, signal=60%	93		GSE3982_BASOPHIL_VS_TH2_UP	190	0.435697	1.55619	0.00122699	0.0548636	0.991	6842	tags=37%, list=25%, signal=49%	86
GSE360_T_GONDII_VS_B_MALAYI_HIGH_DOSE_DC_UP	188	0.438781	1.55089	0	0.0544231	0.996	3673	tags=24%, list=13%, signal=28%	94		GSE7509_UNSTIM_VS_FCGRIIB_STIM_MONOCYTE_DN	162	0.441765	1.55098	0	0.0549219	0.996	7724	tags=44%, list=28%, signal=60%	93
GSE46606_UNSTIM_VS_CD40L_IL2_IL5_DAY3_STIMULATED_BCELL_UP	189	0.438297	1.55004	0.00117647	0.0546288	0.996	6520	tags=43%, list=24%, signal=56%	95		GSE16450_CTRL_VS_IFNA_12H_STIM_IMMATURE_NEURON_CELL_LINE_DN	178	0.432367	1.54514	0	0.0549691	0.999	3431	tags=21%, list=12%, signal=24%	102
GSE21670_UNTREATED_VS_TGFB_IL6_TREATED_CD4_TCELL_UP	191	0.435708	1.54848	0	0.0553595	0.997	8620	tags=49%, list=31%, signal=70%	96		GSE45365_CTRL_VS_MCMV_INFECTION_NK_CELL_UP	189	0.433557	1.54625	0.00119332	0.0550345	0.999	5251	tags=25%, list=19%, signal=30%	100
GSE14000_UNSTIM_VS_16H_LPS_DC_TRANSLATED_RNA_DN	192	0.429488	1.54841	0.00598802	0.0548347	0.997	3457	tags=21%, list=12%, signal=24%	97		GSE16385_IFNG_TNF_VS_IL4_STIM_MACROPHAGE_ROSIGLITAZONE_TREATED_UP	171	0.4358	1.54543	0.00120192	0.0552219	0.999	6024	tags=36%, list=22%, signal=46%	101
GSE15330_HSC_VS_MEGAKARYOCYTE_ERYTHROID_PROGENITOR_UP	158	0.443233	1.54683	0.00246305	0.0556576	0.998	4247	tags=26%, list=15%, signal=30%	98		GSE21546_WT_VS_SAP1A_KO_AND_ELK1_KO_ANTI_CD3_STIM_DP_THYMOCYTES_UP	192	0.435352	1.5564	0	0.05531	0.991	5787	tags=35%, list=21%, signal=44%	85
GSE43863_DAY6_EFF_VS_DAY150_MEM_TH1_CD4_TCELL_DN	194	0.429456	1.54629	0	0.0555634	0.999	4615	tags=31%, list=17%, signal=37%	99		GSE21670_UNTREATED_VS_TGFB_IL6_TREATED_CD4_TCELL_UP	191	0.435708	1.54848	0	0.0553595	0.997	8620	tags=49%, list=31%, signal=70%	96
GSE45365_CTRL_VS_MCMV_INFECTION_NK_CELL_UP	189	0.433557	1.54625	0.00119332	0.0550345	0.999	5251	tags=25%, list=19%, signal=30%	100		GSE43863_DAY6_EFF_VS_DAY150_MEM_TH1_CD4_TCELL_DN	194	0.429456	1.54629	0	0.0555634	0.999	4615	tags=31%, list=17%, signal=37%	99
GSE16385_IFNG_TNF_VS_IL4_STIM_MACROPHAGE_ROSIGLITAZONE_TREATED_UP	171	0.4358	1.54543	0.00120192	0.0552219	0.999	6024	tags=36%, list=22%, signal=46%	101		GSE15330_HSC_VS_MEGAKARYOCYTE_ERYTHROID_PROGENITOR_UP	158	0.443233	1.54683	0.00246305	0.0556576	0.998	4247	tags=26%, list=15%, signal=30%	98
GSE16450_CTRL_VS_IFNA_12H_STIM_IMMATURE_NEURON_CELL_LINE_DN	178	0.432367	1.54514	0	0.0549691	0.999	3431	tags=21%, list=12%, signal=24%	102		GSE17974_CTRL_VS_ACT_IL4_AND_ANTI_IL12_24H_CD4_TCELL_UP	191	0.434174	1.55676	0.00236686	0.0556707	0.991	6169	tags=38%, list=22%, signal=49%	84
GSE411_WT_VS_SOCS3_KO_MACROPHAGE_IL6_STIM_400MIN_UP	192	0.43155	1.54343	0.00119617	0.0560185	0.999	3217	tags=24%, list=12%, signal=27%	103		GSE21033_3H_VS_12H_POLYIC_STIM_DC_DN	125	0.449802	1.54102	0.00130208	0.0559575	0.999	4853	tags=30%, list=18%, signal=36%	107
GSE40274_FOXP3_VS_FOXP3_AND_GATA1_TRANSDUCED_ACTIVATED_CD4_TCELL_UP	186	0.436586	1.54169	0.00120919	0.0569803	0.999	5208	tags=31%, list=19%, signal=37%	104		GSE411_WT_VS_SOCS3_KO_MACROPHAGE_IL6_STIM_400MIN_UP	192	0.43155	1.54343	0.00119617	0.0560185	0.999	3217	tags=24%, list=12%, signal=27%	103
GSE24671_CTRL_VS_BAKIMULC_INFECTED_MOUSE_SPLENOCYTES_DN	162	0.438671	1.5415	0.00122399	0.0566158	0.999	3391	tags=23%, list=12%, signal=26%	105		GSE40666_WT_VS_STAT1_KO_CD8_TCELL_UP	199	0.432173	1.54134	0.00234742	0.0561996	0.999	3086	tags=21%, list=11%, signal=23%	106
GSE40666_WT_VS_STAT1_KO_CD8_TCELL_UP	199	0.432173	1.54134	0.00234742	0.0561996	0.999	3086	tags=21%, list=11%, signal=23%	106		GSE24671_CTRL_VS_BAKIMULC_INFECTED_MOUSE_SPLENOCYTES_DN	162	0.438671	1.5415	0.00122399	0.0566158	0.999	3391	tags=23%, list=12%, signal=26%	105
GSE21033_3H_VS_12H_POLYIC_STIM_DC_DN	125	0.449802	1.54102	0.00130208	0.0559575	0.999	4853	tags=30%, list=18%, signal=36%	107		GSE40274_FOXP3_VS_FOXP3_AND_GATA1_TRANSDUCED_ACTIVATED_CD4_TCELL_UP	186	0.436586	1.54169	0.00120919	0.0569803	0.999	5208	tags=31%, list=19%, signal=37%	104
GSE35825_IFNA_VS_IFNG_STIM_MACROPHAGE_UP	159	0.437785	1.53852	0.00124378	0.0576588	0.999	4365	tags=29%, list=16%, signal=34%	108		GSE21927_SPLEEN_VS_C26GM_TUMOR_MONOCYTE_BALBC_UP	163	0.438354	1.53801	0.00240674	0.0576039	0.999	5360	tags=33%, list=19%, signal=41%	109
GSE21927_SPLEEN_VS_C26GM_TUMOR_MONOCYTE_BALBC_UP	163	0.438354	1.53801	0.00240674	0.0576039	0.999	5360	tags=33%, list=19%, signal=41%	109		GSE35825_IFNA_VS_IFNG_STIM_MACROPHAGE_UP	159	0.437785	1.53852	0.00124378	0.0576588	0.999	4365	tags=29%, list=16%, signal=34%	108
ZAK_PBMC_MRKAD5_HIV_1_GAG_POL_NEF_AGE_20_50YO_AD5_NAB_TITERS_GT_200_VS_LTE_200_1DY_DN	89	0.473113	1.53716	0.00922266	0.0578502	0.999	4584	tags=34%, list=17%, signal=40%	110		ZAK_PBMC_MRKAD5_HIV_1_GAG_POL_NEF_AGE_20_50YO_AD5_NAB_TITERS_GT_200_VS_LTE_200_1DY_DN	89	0.473113	1.53716	0.00922266	0.0578502	0.999	4584	tags=34%, list=17%, signal=40%	110
GSE25123_WT_VS_PPARG_KO_MACROPHAGE_ROSIGLITAZONE_STIM_DN	169	0.432288	1.53585	0.00374065	0.0586786	0.999	3855	tags=25%, list=14%, signal=29%	111		GSE36476_CTRL_VS_TSST_ACT_72H_MEMORY_CD4_TCELL_OLD_UP	186	0.430442	1.53566	0.00119904	0.0583057	0.999	5934	tags=34%, list=21%, signal=43%	112
GSE36476_CTRL_VS_TSST_ACT_72H_MEMORY_CD4_TCELL_OLD_UP	186	0.430442	1.53566	0.00119904	0.0583057	0.999	5934	tags=34%, list=21%, signal=43%	112		GSE25123_WT_VS_PPARG_KO_MACROPHAGE_ROSIGLITAZONE_STIM_DN	169	0.432288	1.53585	0.00374065	0.0586786	0.999	3855	tags=25%, list=14%, signal=29%	111
GSE43863_LY6C_INT_CXCR5POS_VS_LY6C_LOW_CXCR5NEG_EFFECTOR_CD4_TCELL_UP	192	0.429542	1.53322	0.00355872	0.0600691	0.999	4285	tags=27%, list=15%, signal=31%	113		GSE43863_LY6C_INT_CXCR5POS_VS_LY6C_LOW_CXCR5NEG_EFFECTOR_CD4_TCELL_UP	192	0.429542	1.53322	0.00355872	0.0600691	0.999	4285	tags=27%, list=15%, signal=31%	113
GSE2770_TGFB_AND_IL4_VS_IL4_TREATED_ACT_CD4_TCELL_2H_UP	190	0.431653	1.53198	0.00120482	0.0605746	0.999	6597	tags=34%, list=24%, signal=45%	114		GSE2770_TGFB_AND_IL4_VS_IL4_TREATED_ACT_CD4_TCELL_2H_UP	190	0.431653	1.53198	0.00120482	0.0605746	0.999	6597	tags=34%, list=24%, signal=45%	114
GSE24634_NAIVE_CD4_TCELL_VS_DAY3_IL4_CONV_TREG_UP	193	0.431005	1.53139	0.00361011	0.0607607	0.999	6529	tags=41%, list=24%, signal=54%	115		GSE24634_NAIVE_CD4_TCELL_VS_DAY3_IL4_CONV_TREG_UP	193	0.431005	1.53139	0.00361011	0.0607607	0.999	6529	tags=41%, list=24%, signal=54%	115
GSE36476_YOUNG_VS_OLD_DONOR_MEMORY_CD4_TCELL_72H_TSST_ACT_DN	190	0.430746	1.52968	0.00116959	0.0620729	0.999	5969	tags=33%, list=22%, signal=41%	116		GSE7852_LN_VS_THYMUS_TREG_UP	196	0.426003	1.52964	0.00121655	0.0615654	0.999	5603	tags=32%, list=20%, signal=39%	117
GSE7852_LN_VS_THYMUS_TREG_UP	196	0.426003	1.52964	0.00121655	0.0615654	0.999	5603	tags=32%, list=20%, signal=39%	117		GSE41867_NAIVE_VS_DAY8_LCMV_CLONE13_EFFECTOR_CD8_TCELL_UP	196	0.428543	1.52796	0.00360577	0.0619838	0.999	6464	tags=32%, list=23%, signal=41%	119
GSE25677_MPL_VS_R848_STIM_BCELL_UP	164	0.433038	1.52803	0.00125	0.0624186	0.999	5317	tags=32%, list=19%, signal=39%	118		GSE36476_YOUNG_VS_OLD_DONOR_MEMORY_CD4_TCELL_72H_TSST_ACT_DN	190	0.430746	1.52968	0.00116959	0.0620729	0.999	5969	tags=33%, list=22%, signal=41%	116
GSE41867_NAIVE_VS_DAY8_LCMV_CLONE13_EFFECTOR_CD8_TCELL_UP	196	0.428543	1.52796	0.00360577	0.0619838	0.999	6464	tags=32%, list=23%, signal=41%	119		GSE25677_MPL_VS_R848_STIM_BCELL_UP	164	0.433038	1.52803	0.00125	0.0624186	0.999	5317	tags=32%, list=19%, signal=39%	118
GSE11057_NAIVE_VS_EFF_MEMORY_CD4_TCELL_UP	193	0.422627	1.52675	0.00236686	0.0625958	1	4386	tags=30%, list=16%, signal=35%	120		GSE11057_NAIVE_VS_EFF_MEMORY_CD4_TCELL_UP	193	0.422627	1.52675	0.00236686	0.0625958	1	4386	tags=30%, list=16%, signal=35%	120
GSE27859_DC_VS_CD11C_INT_F480_INT_DC_UP	193	0.432724	1.52559	0.00119332	0.0631181	1	6569	tags=32%, list=24%, signal=41%	121		GSE9601_UNTREATED_VS_NFKB_INHIBITOR_TREATED_HCMV_INF_MONOCYTE_UP	149	0.438552	1.525	0.00238949	0.0626432	1	5212	tags=30%, list=19%, signal=37%	123
GSE40274_IRF4_VS_FOXP3_AND_IRF4_TRANSDUCED_ACTIVATED_CD4_TCELL_DN	105	0.455863	1.52528	0.00639386	0.0628933	1	3473	tags=26%, list=13%, signal=29%	122		GSE40274_IRF4_VS_FOXP3_AND_IRF4_TRANSDUCED_ACTIVATED_CD4_TCELL_DN	105	0.455863	1.52528	0.00639386	0.0628933	1	3473	tags=26%, list=13%, signal=29%	122
GSE9601_UNTREATED_VS_NFKB_INHIBITOR_TREATED_HCMV_INF_MONOCYTE_UP	149	0.438552	1.525	0.00238949	0.0626432	1	5212	tags=30%, list=19%, signal=37%	123		GSE27859_DC_VS_CD11C_INT_F480_INT_DC_UP	193	0.432724	1.52559	0.00119332	0.0631181	1	6569	tags=32%, list=24%, signal=41%	121
GSE40274_XBP1_VS_FOXP3_AND_XBP1_TRANSDUCED_ACTIVATED_CD4_TCELL_UP	200	0.425213	1.52376	0	0.0633952	1	3880	tags=22%, list=14%, signal=25%	124		GSE40274_XBP1_VS_FOXP3_AND_XBP1_TRANSDUCED_ACTIVATED_CD4_TCELL_UP	200	0.425213	1.52376	0	0.0633952	1	3880	tags=22%, list=14%, signal=25%	124
GSE43863_DAY6_EFF_VS_DAY150_MEM_LY6C_INT_CXCR5POS_CD4_TCELL_DN	197	0.424826	1.52297	0	0.0637146	1	5717	tags=35%, list=21%, signal=43%	125		GSE17974_0H_VS_24H_IN_VITRO_ACT_CD4_TCELL_UP	184	0.434113	1.52261	0	0.0636045	1	3104	tags=25%, list=11%, signal=28%	126
GSE17974_0H_VS_24H_IN_VITRO_ACT_CD4_TCELL_UP	184	0.434113	1.52261	0	0.0636045	1	3104	tags=25%, list=11%, signal=28%	126		GSE43863_DAY6_EFF_VS_DAY150_MEM_LY6C_INT_CXCR5POS_CD4_TCELL_DN	197	0.424826	1.52297	0	0.0637146	1	5717	tags=35%, list=21%, signal=43%	125
GSE369_SOCS3_KO_VS_WT_LIVER_DN	198	0.42893	1.51898	0.00120482	0.0668248	1	8832	tags=52%, list=32%, signal=75%	127		GSE369_SOCS3_KO_VS_WT_LIVER_DN	198	0.42893	1.51898	0.00120482	0.0668248	1	8832	tags=52%, list=32%, signal=75%	127
GSE42021_CD24INT_VS_CD24LOW_TCONV_THYMUS_UP	187	0.428308	1.51788	0.00236127	0.0674654	1	4083	tags=22%, list=15%, signal=26%	128		GSE42021_CD24INT_VS_CD24LOW_TCONV_THYMUS_UP	187	0.428308	1.51788	0.00236127	0.0674654	1	4083	tags=22%, list=15%, signal=26%	128
GSE17721_CTRL_VS_POLYIC_1H_BMDC_DN	191	0.425988	1.51711	0.00117371	0.0678884	1	3395	tags=19%, list=12%, signal=22%	129		GSE39820_IL1B_IL6_VS_IL1B_IL6_IL23A_TREATED_CD4_TCELL_UP	183	0.424172	1.51674	0	0.0677085	1	3136	tags=21%, list=11%, signal=24%	130
GSE39820_IL1B_IL6_VS_IL1B_IL6_IL23A_TREATED_CD4_TCELL_UP	183	0.424172	1.51674	0	0.0677085	1	3136	tags=21%, list=11%, signal=24%	130		GSE17721_CTRL_VS_POLYIC_1H_BMDC_DN	191	0.425988	1.51711	0.00117371	0.0678884	1	3395	tags=19%, list=12%, signal=22%	129
GSE7460_CTRL_VS_TGFB_TREATED_ACT_FOXP3_MUT_TCONV_DN	187	0.425248	1.51469	0	0.0693215	1	4464	tags=24%, list=16%, signal=28%	131		GSE14415_INDUCED_TREG_VS_FOXP3_KO_INDUCED_TREG_IL2_CULTURE_UP	164	0.431606	1.51316	0.00364078	0.0689375	1	2710	tags=20%, list=10%, signal=22%	135
GSE13411_NAIVE_BCELL_VS_PLASMA_CELL_UP	193	0.42593	1.51441	0	0.0690931	1	6424	tags=32%, list=23%, signal=42%	132		GSE22601_DOUBLE_NEGATIVE_VS_CD4_SINGLE_POSITIVE_THYMOCYTE_UP	199	0.421304	1.51348	0.00236967	0.0690862	1	6009	tags=33%, list=22%, signal=42%	134
GSE40666_UNTREATED_VS_IFNA_STIM_STAT1_KO_CD8_TCELL_90MIN_UP	174	0.426871	1.51393	0	0.0691705	1	3642	tags=24%, list=13%, signal=28%	133		GSE13411_NAIVE_BCELL_VS_PLASMA_CELL_UP	193	0.42593	1.51441	0	0.0690931	1	6424	tags=32%, list=23%, signal=42%	132
GSE22601_DOUBLE_NEGATIVE_VS_CD4_SINGLE_POSITIVE_THYMOCYTE_UP	199	0.421304	1.51348	0.00236967	0.0690862	1	6009	tags=33%, list=22%, signal=42%	134		GSE40666_UNTREATED_VS_IFNA_STIM_STAT1_KO_CD8_TCELL_90MIN_UP	174	0.426871	1.51393	0	0.0691705	1	3642	tags=24%, list=13%, signal=28%	133
GSE14415_INDUCED_TREG_VS_FOXP3_KO_INDUCED_TREG_IL2_CULTURE_UP	164	0.431606	1.51316	0.00364078	0.0689375	1	2710	tags=20%, list=10%, signal=22%	135		GSE7460_CTRL_VS_TGFB_TREATED_ACT_FOXP3_MUT_TCONV_DN	187	0.425248	1.51469	0	0.0693215	1	4464	tags=24%, list=16%, signal=28%	131
GSE10240_IL22_VS_IL22_AND_IL17_STIM_PRIMARY_BRONCHIAL_EPITHELIAL_CELLS_DN	188	0.422729	1.51236	0	0.0694525	1	4234	tags=23%, list=15%, signal=27%	136		GSE10240_IL22_VS_IL22_AND_IL17_STIM_PRIMARY_BRONCHIAL_EPITHELIAL_CELLS_DN	188	0.422729	1.51236	0	0.0694525	1	4234	tags=23%, list=15%, signal=27%	136
GSE36891_UNSTIM_VS_POLYIC_TLR3_STIM_PERITONEAL_MACROPHAGE_UP	128	0.445568	1.51082	0.00364964	0.0705468	1	3496	tags=30%, list=13%, signal=35%	137		GSE29949_CD8_POS_DC_SPLEEN_VS_MONOCYTE_BONE_MARROW_DN	194	0.421554	1.50563	0	0.0698161	1	6365	tags=32%, list=23%, signal=42%	150
GSE28237_FOLLICULAR_VS_LATE_GC_BCELL_UP	183	0.4264	1.51027	0.001221	0.0707077	1	5278	tags=34%, list=19%, signal=42%	138		GSE35825_UNTREATED_VS_IFNG_STIM_MACROPHAGE_UP	195	0.419473	1.50589	0.00116959	0.0700457	1	2820	tags=19%, list=10%, signal=22%	149
GSE22886_NAIVE_CD4_TCELL_VS_MEMORY_TCELL_UP	181	0.427235	1.51014	0.00475059	0.0703464	1	4851	tags=31%, list=17%, signal=37%	139		GSE6259_33D1_POS_VS_DEC205_POS_FLT3L_INDUCED_SPLENIC_DC_UP	161	0.432605	1.50911	0.00489596	0.0700711	1	3961	tags=27%, list=14%, signal=31%	142
GSE17974_IL4_AND_ANTI_IL12_VS_UNTREATED_12H_ACT_CD4_TCELL_DN	169	0.431404	1.50982	0.00480769	0.0701752	1	2792	tags=23%, list=10%, signal=26%	140		GSE7460_CD8_TCELL_VS_TREG_ACT_UP	195	0.424274	1.50493	0.00236967	0.0701205	1	5287	tags=31%, list=19%, signal=38%	151
GSE14699_NAIVE_VS_ACT_CD8_TCELL_UP	195	0.420838	1.50922	0.00117371	0.0703788	1	4497	tags=24%, list=16%, signal=29%	141		GSE22140_GERMFREE_VS_SPF_MOUSE_CD4_TCELL_UP	192	0.429115	1.50673	0.00121507	0.0701306	1	2533	tags=20%, list=9%, signal=22%	147
GSE6259_33D1_POS_VS_DEC205_POS_FLT3L_INDUCED_SPLENIC_DC_UP	161	0.432605	1.50911	0.00489596	0.0700711	1	3961	tags=27%, list=14%, signal=31%	142		GSE17974_IL4_AND_ANTI_IL12_VS_UNTREATED_12H_ACT_CD4_TCELL_DN	169	0.431404	1.50982	0.00480769	0.0701752	1	2792	tags=23%, list=10%, signal=26%	140
GSE17974_IL4_AND_ANTI_IL12_VS_UNTREATED_4H_ACT_CD4_TCELL_UP	189	0.419761	1.50845	0.00364964	0.0702978	1	6068	tags=35%, list=22%, signal=44%	143		GSE45739_NRAS_KO_VS_WT_UNSTIM_CD4_TCELL_DN	189	0.424046	1.50793	0.00357143	0.0702918	1	7075	tags=42%, list=26%, signal=56%	144
GSE45739_NRAS_KO_VS_WT_UNSTIM_CD4_TCELL_DN	189	0.424046	1.50793	0.00357143	0.0702918	1	7075	tags=42%, list=26%, signal=56%	144		GSE17974_IL4_AND_ANTI_IL12_VS_UNTREATED_4H_ACT_CD4_TCELL_UP	189	0.419761	1.50845	0.00364964	0.0702978	1	6068	tags=35%, list=22%, signal=44%	143
GSE22935_24H_VS_48H_MBOVIS_BCG_STIM_MYD88_KO_MACROPHAGE_DN	183	0.420778	1.50717	0.00480769	0.0707105	1	3322	tags=22%, list=12%, signal=25%	145		GSE22886_NAIVE_CD4_TCELL_VS_MEMORY_TCELL_UP	181	0.427235	1.51014	0.00475059	0.0703464	1	4851	tags=31%, list=17%, signal=37%	139
GSE30971_2H_VS_4H_LPS_STIM_MACROPHAGE_WBP7_HET_DN	165	0.429572	1.50691	0.00617284	0.0704216	1	5143	tags=29%, list=19%, signal=36%	146		GSE14699_NAIVE_VS_ACT_CD8_TCELL_UP	195	0.420838	1.50922	0.00117371	0.0703788	1	4497	tags=24%, list=16%, signal=29%	141
GSE22140_GERMFREE_VS_SPF_MOUSE_CD4_TCELL_UP	192	0.429115	1.50673	0.00121507	0.0701306	1	2533	tags=20%, list=9%, signal=22%	147		GSE30971_2H_VS_4H_LPS_STIM_MACROPHAGE_WBP7_HET_DN	165	0.429572	1.50691	0.00617284	0.0704216	1	5143	tags=29%, list=19%, signal=36%	146
GSE11961_GERMINAL_CENTER_BCELL_DAY7_VS_MEMORY_BCELL_DAY40_DN	191	0.422396	1.50591	0.00606061	0.0705009	1	6843	tags=38%, list=25%, signal=50%	148		GSE11961_GERMINAL_CENTER_BCELL_DAY7_VS_MEMORY_BCELL_DAY40_DN	191	0.422396	1.50591	0.00606061	0.0705009	1	6843	tags=38%, list=25%, signal=50%	148
GSE35825_UNTREATED_VS_IFNG_STIM_MACROPHAGE_UP	195	0.419473	1.50589	0.00116959	0.0700457	1	2820	tags=19%, list=10%, signal=22%	149		GSE36891_UNSTIM_VS_POLYIC_TLR3_STIM_PERITONEAL_MACROPHAGE_UP	128	0.445568	1.51082	0.00364964	0.0705468	1	3496	tags=30%, list=13%, signal=35%	137
GSE29949_CD8_POS_DC_SPLEEN_VS_MONOCYTE_BONE_MARROW_DN	194	0.421554	1.50563	0	0.0698161	1	6365	tags=32%, list=23%, signal=42%	150		GSE28237_FOLLICULAR_VS_LATE_GC_BCELL_UP	183	0.4264	1.51027	0.001221	0.0707077	1	5278	tags=34%, list=19%, signal=42%	138
GSE7460_CD8_TCELL_VS_TREG_ACT_UP	195	0.424274	1.50493	0.00236967	0.0701205	1	5287	tags=31%, list=19%, signal=38%	151		GSE22935_24H_VS_48H_MBOVIS_BCG_STIM_MYD88_KO_MACROPHAGE_DN	183	0.420778	1.50717	0.00480769	0.0707105	1	3322	tags=22%, list=12%, signal=25%	145
GSE27786_LSK_VS_CD8_TCELL_DN	193	0.418813	1.50307	0	0.0716987	1	4214	tags=18%, list=15%, signal=21%	152		GSE27786_LSK_VS_CD8_TCELL_DN	193	0.418813	1.50307	0	0.0716987	1	4214	tags=18%, list=15%, signal=21%	152
HOEK_NK_CELL_2011_2012_TIV_3D_VS_0DY_ADULT_3D_DN	223	0.413561	1.50268	0	0.0717087	1	5325	tags=37%, list=19%, signal=46%	153		HOEK_NK_CELL_2011_2012_TIV_3D_VS_0DY_ADULT_3D_DN	223	0.413561	1.50268	0	0.0717087	1	5325	tags=37%, list=19%, signal=46%	153
GSE27241_CTRL_VS_DIGOXIN_TREATED_RORGT_KO_CD4_TCELL_IN_TH17_POLARIZING_CONDITIONS_DN	177	0.426439	1.50131	0.00484848	0.0727421	1	6009	tags=38%, list=22%, signal=48%	154		GSE3982_MAC_VS_BASOPHIL_DN	190	0.423127	1.49825	0.00362319	0.0723854	1	5573	tags=29%, list=20%, signal=37%	162
GSE5542_IFNA_VS_IFNA_AND_IFNG_TREATED_EPITHELIAL_CELLS_24H_DN	192	0.417183	1.50119	0.00481348	0.0724224	1	4385	tags=24%, list=16%, signal=28%	155		GSE5542_IFNA_VS_IFNA_AND_IFNG_TREATED_EPITHELIAL_CELLS_24H_DN	192	0.417183	1.50119	0.00481348	0.0724224	1	4385	tags=24%, list=16%, signal=28%	155
GSE17721_POLYIC_VS_GARDIQUIMOD_8H_BMDC_UP	191	0.416023	1.50033	0.00479042	0.0729588	1	4324	tags=24%, list=16%, signal=28%	156		GSE9509_LPS_VS_LPS_AND_IL10_STIM_IL10_KO_MACROPHAGE_30MIN_DN	186	0.420252	1.49834	0.00363636	0.0727353	1	5886	tags=35%, list=21%, signal=45%	161
GSE28130_ACTIVATED_VS_INDUCEED_TREG_DN	174	0.426271	1.49953	0.00366748	0.0733973	1	3173	tags=21%, list=11%, signal=24%	157		GSE27241_CTRL_VS_DIGOXIN_TREATED_RORGT_KO_CD4_TCELL_IN_TH17_POLARIZING_CONDITIONS_DN	177	0.426439	1.50131	0.00484848	0.0727421	1	6009	tags=38%, list=22%, signal=48%	154
GSE16385_ROSIGLITAZONE_IL4_VS_IFNG_TNF_STIM_MACROPHAGE_DN	168	0.423295	1.49912	0.00124533	0.0732987	1	3082	tags=21%, list=11%, signal=24%	158		GSE2770_IL12_VS_TGFB_AND_IL12_TREATED_ACT_CD4_TCELL_2H_UP	119	0.445875	1.49858	0.00667557	0.072906	1	4927	tags=24%, list=18%, signal=30%	160
GSE41867_LCMV_ARMSTRONG_VS_CLONE13_DAY8_EFFECTOR_CD8_TCELL_UP	198	0.41494	1.49879	0.00120482	0.0731795	1	6687	tags=31%, list=24%, signal=41%	159		GSE21927_EL4_VS_MCA203_TUMOR_MONOCYTES_DN	174	0.420922	1.49753	0.003663	0.0729365	1	4471	tags=25%, list=16%, signal=29%	163
GSE2770_IL12_VS_TGFB_AND_IL12_TREATED_ACT_CD4_TCELL_2H_UP	119	0.445875	1.49858	0.00667557	0.072906	1	4927	tags=24%, list=18%, signal=30%	160		GSE17721_POLYIC_VS_GARDIQUIMOD_8H_BMDC_UP	191	0.416023	1.50033	0.00479042	0.0729588	1	4324	tags=24%, list=16%, signal=28%	156
GSE9509_LPS_VS_LPS_AND_IL10_STIM_IL10_KO_MACROPHAGE_30MIN_DN	186	0.420252	1.49834	0.00363636	0.0727353	1	5886	tags=35%, list=21%, signal=45%	161		GSE3982_DC_VS_BASOPHIL_DN	196	0.417194	1.49698	0.00241838	0.0731438	1	6582	tags=31%, list=24%, signal=41%	164
GSE3982_MAC_VS_BASOPHIL_DN	190	0.423127	1.49825	0.00362319	0.0723854	1	5573	tags=29%, list=20%, signal=37%	162		GSE41867_LCMV_ARMSTRONG_VS_CLONE13_DAY8_EFFECTOR_CD8_TCELL_UP	198	0.41494	1.49879	0.00120482	0.0731795	1	6687	tags=31%, list=24%, signal=41%	159
GSE21927_EL4_VS_MCA203_TUMOR_MONOCYTES_DN	174	0.420922	1.49753	0.003663	0.0729365	1	4471	tags=25%, list=16%, signal=29%	163		GSE16385_ROSIGLITAZONE_IL4_VS_IFNG_TNF_STIM_MACROPHAGE_DN	168	0.423295	1.49912	0.00124533	0.0732987	1	3082	tags=21%, list=11%, signal=24%	158
GSE3982_DC_VS_BASOPHIL_DN	196	0.417194	1.49698	0.00241838	0.0731438	1	6582	tags=31%, list=24%, signal=41%	164		GSE28130_ACTIVATED_VS_INDUCEED_TREG_DN	174	0.426271	1.49953	0.00366748	0.0733973	1	3173	tags=21%, list=11%, signal=24%	157
GSE19825_NAIVE_VS_IL2RALOW_DAY3_EFF_CD8_TCELL_UP	180	0.41966	1.49495	0.00719425	0.0749844	1	4935	tags=28%, list=18%, signal=34%	165		GSE19825_NAIVE_VS_IL2RALOW_DAY3_EFF_CD8_TCELL_UP	180	0.41966	1.49495	0.00719425	0.0749844	1	4935	tags=28%, list=18%, signal=34%	165
GSE28726_NAIVE_CD4_TCELL_VS_NAIVE_NKTCELL_DN	182	0.415489	1.49361	0.00245399	0.0760623	1	6243	tags=35%, list=23%, signal=45%	166		GSE28726_NAIVE_CD4_TCELL_VS_NAIVE_NKTCELL_DN	182	0.415489	1.49361	0.00245399	0.0760623	1	6243	tags=35%, list=23%, signal=45%	166
GSE2770_IL12_AND_TGFB_ACT_VS_ACT_CD4_TCELL_6H_UP	189	0.415744	1.49305	0.0035545	0.0763694	1	8003	tags=49%, list=29%, signal=68%	167		GSE17974_IL4_AND_ANTI_IL12_VS_UNTREATED_72H_ACT_CD4_TCELL_DN	191	0.423517	1.49278	0.00244499	0.0762489	1	2459	tags=17%, list=9%, signal=19%	168
GSE17974_IL4_AND_ANTI_IL12_VS_UNTREATED_72H_ACT_CD4_TCELL_DN	191	0.423517	1.49278	0.00244499	0.0762489	1	2459	tags=17%, list=9%, signal=19%	168		GSE2770_IL12_AND_TGFB_ACT_VS_ACT_CD4_TCELL_6H_UP	189	0.415744	1.49305	0.0035545	0.0763694	1	8003	tags=49%, list=29%, signal=68%	167
GSE32986_GMCSF_AND_CURDLAN_LOWDOSE_VS_GMCSF_AND_CURDLAN_HIGHDOSE_STIM_DC_DN	171	0.418362	1.49195	0.00121951	0.0767731	1	6364	tags=36%, list=23%, signal=47%	169		GSE21360_TERTIARY_VS_QUATERNARY_MEMORY_CD8_TCELL_DN	171	0.420713	1.49179	0.00364078	0.0764841	1	2361	tags=19%, list=9%, signal=20%	170
GSE21360_TERTIARY_VS_QUATERNARY_MEMORY_CD8_TCELL_DN	171	0.420713	1.49179	0.00364078	0.0764841	1	2361	tags=19%, list=9%, signal=20%	170		GSE22886_NAIVE_CD8_TCELL_VS_DC_UP	197	0.416825	1.49137	0.00360144	0.0765629	1	6221	tags=31%, list=22%, signal=40%	171
GSE22886_NAIVE_CD8_TCELL_VS_DC_UP	197	0.416825	1.49137	0.00360144	0.0765629	1	6221	tags=31%, list=22%, signal=40%	171		GSE32986_GMCSF_AND_CURDLAN_LOWDOSE_VS_GMCSF_AND_CURDLAN_HIGHDOSE_STIM_DC_DN	171	0.418362	1.49195	0.00121951	0.0767731	1	6364	tags=36%, list=23%, signal=47%	169
GSE11924_TFH_VS_TH1_CD4_TCELL_UP	199	0.414542	1.4902	0.00121803	0.0775847	1	7531	tags=37%, list=27%, signal=50%	172		GSE11924_TFH_VS_TH1_CD4_TCELL_UP	199	0.414542	1.4902	0.00121803	0.0775847	1	7531	tags=37%, list=27%, signal=50%	172
GSE31082_DN_VS_CD8_SP_THYMOCYTE_DN	196	0.412944	1.48934	0.00238663	0.0781051	1	5934	tags=30%, list=21%, signal=38%	173		GSE36476_CTRL_VS_TSST_ACT_16H_MEMORY_CD4_TCELL_YOUNG_UP	195	0.415229	1.48824	0.00238663	0.0776191	1	5974	tags=34%, list=22%, signal=43%	177
GSE37532_VISCERAL_ADIPOSE_TISSUE_VS_LN_DERIVED_TCONV_CD4_TCELL_DN	85	0.461224	1.48927	0.0138696	0.0777636	1	3049	tags=25%, list=11%, signal=28%	174		GSE37532_VISCERAL_ADIPOSE_TISSUE_VS_LN_DERIVED_TCONV_CD4_TCELL_DN	85	0.461224	1.48927	0.0138696	0.0777636	1	3049	tags=25%, list=11%, signal=28%	174
GSE7218_UNSTIM_VS_ANTIGEN_STIM_THROUGH_IGG_BCELL_DN	154	0.425065	1.48874	0.00627353	0.077951	1	2171	tags=18%, list=8%, signal=19%	175		GSE7218_UNSTIM_VS_ANTIGEN_STIM_THROUGH_IGG_BCELL_DN	154	0.425065	1.48874	0.00627353	0.077951	1	2171	tags=18%, list=8%, signal=19%	175
GSE30153_LUPUS_VS_HEALTHY_DONOR_BCELL_DN	180	0.419865	1.48826	0.0012285	0.0780551	1	5087	tags=32%, list=18%, signal=39%	176		GSE30153_LUPUS_VS_HEALTHY_DONOR_BCELL_DN	180	0.419865	1.48826	0.0012285	0.0780551	1	5087	tags=32%, list=18%, signal=39%	176
GSE36476_CTRL_VS_TSST_ACT_16H_MEMORY_CD4_TCELL_YOUNG_UP	195	0.415229	1.48824	0.00238663	0.0776191	1	5974	tags=34%, list=22%, signal=43%	177		GSE31082_DN_VS_CD8_SP_THYMOCYTE_DN	196	0.412944	1.48934	0.00238663	0.0781051	1	5934	tags=30%, list=21%, signal=38%	173
GSE40666_UNTREATED_VS_IFNA_STIM_STAT4_KO_EFFECTOR_CD8_TCELL_90MIN_DN	196	0.415389	1.48738	0.00120919	0.07822	1	3804	tags=22%, list=14%, signal=26%	178		GSE40666_UNTREATED_VS_IFNA_STIM_STAT4_KO_EFFECTOR_CD8_TCELL_90MIN_DN	196	0.415389	1.48738	0.00120919	0.07822	1	3804	tags=22%, list=14%, signal=26%	178
GSE36891_POLYIC_TLR3_VS_PAM_TLR2_STIM_PERITONEAL_MACROPHAGE_UP	140	0.431886	1.4862	0.00388098	0.0792021	1	3340	tags=27%, list=12%, signal=31%	179		GSE36891_POLYIC_TLR3_VS_PAM_TLR2_STIM_PERITONEAL_MACROPHAGE_UP	140	0.431886	1.4862	0.00388098	0.0792021	1	3340	tags=27%, list=12%, signal=31%	179
GSE7764_IL15_TREATED_VS_CTRL_NK_CELL_24H_DN	188	0.415476	1.48418	0.00358852	0.0811528	1	5072	tags=34%, list=18%, signal=41%	180		GSE22886_NAIVE_CD4_TCELL_VS_48H_ACT_TH1_UP	197	0.420324	1.48383	0.00241546	0.0806969	1	7257	tags=39%, list=26%, signal=53%	182
GSE29949_CD8_NEG_DC_SPLEEN_VS_CD8_POS_DC_SPLEEN_UP	179	0.417662	1.48401	0.00236686	0.0809212	1	5204	tags=30%, list=19%, signal=37%	181		GSE29949_CD8_NEG_DC_SPLEEN_VS_CD8_POS_DC_SPLEEN_UP	179	0.417662	1.48401	0.00236686	0.0809212	1	5204	tags=30%, list=19%, signal=37%	181
GSE22886_NAIVE_CD4_TCELL_VS_48H_ACT_TH1_UP	197	0.420324	1.48383	0.00241546	0.0806969	1	7257	tags=39%, list=26%, signal=53%	182		GSE7764_IL15_TREATED_VS_CTRL_NK_CELL_24H_DN	188	0.415476	1.48418	0.00358852	0.0811528	1	5072	tags=34%, list=18%, signal=41%	180
GSE12003_4D_VS_8D_CULTURE_MIR223_KO_BM_PROGENITOR_DN	163	0.42366	1.48272	0.00603136	0.0815856	1	4477	tags=25%, list=16%, signal=30%	183		GSE12003_4D_VS_8D_CULTURE_MIR223_KO_BM_PROGENITOR_DN	163	0.42366	1.48272	0.00603136	0.0815856	1	4477	tags=25%, list=16%, signal=30%	183
GSE22886_NAIVE_CD8_TCELL_VS_MONOCYTE_UP	197	0.412979	1.48158	0.00118483	0.0824885	1	3489	tags=23%, list=13%, signal=27%	184		GSE22886_NAIVE_CD8_TCELL_VS_MONOCYTE_UP	197	0.412979	1.48158	0.00118483	0.0824885	1	3489	tags=23%, list=13%, signal=27%	184
NAKAYA_PBMC_FLUARIX_FLUVIRIN_AGE_18_50YO_7DY_DN	272	0.404018	1.48037	0	0.0836184	1	6178	tags=33%, list=22%, signal=43%	185		NAKAYA_PBMC_FLUARIX_FLUVIRIN_AGE_18_50YO_7DY_DN	272	0.404018	1.48037	0	0.0836184	1	6178	tags=33%, list=22%, signal=43%	185
PATEL_SKIN_OF_BODY_ZOSTAVAX_AGE_70_93YO_VZV_CHALLENGED_POST_VACCINATION_VS_UNCHALLENGED_72HR_TOP_30_DEG_UP	24	0.569787	1.4799	0.0429253	0.0837391	1	2452	tags=38%, list=9%, signal=41%	186		PATEL_SKIN_OF_BODY_ZOSTAVAX_AGE_70_93YO_VZV_CHALLENGED_POST_VACCINATION_VS_UNCHALLENGED_72HR_TOP_30_DEG_UP	24	0.569787	1.4799	0.0429253	0.0837391	1	2452	tags=38%, list=9%, signal=41%	186
GSE27786_LIN_NEG_VS_CD4_TCELL_DN	195	0.413266	1.47872	0.00243013	0.0848161	1	6262	tags=29%, list=23%, signal=37%	187		GSE41867_LCMV_ARMSTRONG_VS_CLONE13_DAY15_EFFECTOR_CD8_TCELL_DN	152	0.423954	1.47829	0.00375	0.0844744	1	5721	tags=34%, list=21%, signal=42%	189
GSE42021_CD24HI_VS_CD24LOW_TCONV_THYMUS_DN	197	0.413078	1.47829	0.0011919	0.084919	1	4544	tags=25%, list=16%, signal=30%	188		GSE27786_LIN_NEG_VS_CD4_TCELL_DN	195	0.413266	1.47872	0.00243013	0.0848161	1	6262	tags=29%, list=23%, signal=37%	187
GSE41867_LCMV_ARMSTRONG_VS_CLONE13_DAY15_EFFECTOR_CD8_TCELL_DN	152	0.423954	1.47829	0.00375	0.0844744	1	5721	tags=34%, list=21%, signal=42%	189		GSE42021_CD24HI_VS_CD24LOW_TCONV_THYMUS_DN	197	0.413078	1.47829	0.0011919	0.084919	1	4544	tags=25%, list=16%, signal=30%	188
GSE13887_RESTING_VS_NO_TREATED_CD4_TCELL_UP	114	0.43572	1.47706	0.0143603	0.0855535	1	3812	tags=22%, list=14%, signal=25%	190		NAKAYA_PBMC_FLUMIST_AGE_18_50YO_3DY_IFN_SUBSET_UP	32	0.542926	1.4767	0.0368664	0.0850934	1	4895	tags=47%, list=18%, signal=57%	192
GSE32423_MEMORY_VS_NAIVE_CD8_TCELL_IL7_IL4_UP	177	0.416604	1.47684	0.00603865	0.0853897	1	6243	tags=36%, list=23%, signal=46%	191		GSE32423_MEMORY_VS_NAIVE_CD8_TCELL_IL7_IL4_UP	177	0.416604	1.47684	0.00603865	0.0853897	1	6243	tags=36%, list=23%, signal=46%	191
NAKAYA_PBMC_FLUMIST_AGE_18_50YO_3DY_IFN_SUBSET_UP	32	0.542926	1.4767	0.0368664	0.0850934	1	4895	tags=47%, list=18%, signal=57%	192		GSE13887_RESTING_VS_NO_TREATED_CD4_TCELL_UP	114	0.43572	1.47706	0.0143603	0.0855535	1	3812	tags=22%, list=14%, signal=25%	190
QUEREC_PBMC_YF_17D_VACCINE_AGE_18_45YO_7DY_UP	46	0.500049	1.47565	0.0385164	0.086085	1	5968	tags=41%, list=22%, signal=53%	193		QUEREC_PBMC_YF_17D_VACCINE_AGE_18_45YO_7DY_UP	46	0.500049	1.47565	0.0385164	0.086085	1	5968	tags=41%, list=22%, signal=53%	193
GSE10240_CTRL_VS_IL22_STIM_PRIMARY_BRONCHIAL_EPITHELIAL_CELLS_UP	193	0.415955	1.47456	0.00364078	0.0870338	1	4285	tags=24%, list=15%, signal=28%	194		GSE3982_EOSINOPHIL_VS_TH1_UP	183	0.41406	1.47407	0.00486027	0.0862154	1	5897	tags=27%, list=21%, signal=34%	197
GSE37532_VISCERAL_ADIPOSE_TISSUE_VS_LN_DERIVED_PPARG_KO_TCONV_CD4_TCELL_DN	83	0.457445	1.47441	0.0174497	0.0867795	1	2984	tags=20%, list=11%, signal=23%	195		HOWARD_NK_CELL_INACT_MONOV_INFLUENZA_A_INDONESIA_05_2005_H5N1_AGE_18_49YO_3DY_UP	68	0.476528	1.47435	0.0207182	0.086405	1	8912	tags=60%, list=32%, signal=89%	196
HOWARD_NK_CELL_INACT_MONOV_INFLUENZA_A_INDONESIA_05_2005_H5N1_AGE_18_49YO_3DY_UP	68	0.476528	1.47435	0.0207182	0.086405	1	8912	tags=60%, list=32%, signal=89%	196		GSE37532_VISCERAL_ADIPOSE_TISSUE_VS_LN_DERIVED_PPARG_KO_TCONV_CD4_TCELL_DN	83	0.457445	1.47441	0.0174497	0.0867795	1	2984	tags=20%, list=11%, signal=23%	195
GSE3982_EOSINOPHIL_VS_TH1_UP	183	0.41406	1.47407	0.00486027	0.0862154	1	5897	tags=27%, list=21%, signal=34%	197		GSE21927_SPLEEN_MONOCYTE_VS_GMCSF_GCSF_BONE_MARROW_UP	177	0.417624	1.47216	0.00487805	0.0868891	1	6572	tags=32%, list=24%, signal=42%	201
GSE43863_TFH_VS_LY6C_LOW_CXCR5NEG_EFFECTOR_CD4_TCELL_UP	198	0.411145	1.47267	0	0.0875622	1	3406	tags=20%, list=12%, signal=23%	198		QUEREC_PBMC_YF_17D_VACCINE_AGE_18_45YO_3DY_UP	46	0.500049	1.4711	0.0273381	0.0869916	1	5968	tags=41%, list=22%, signal=53%	204
GSE43863_NAIVE_VS_TFH_CD4_EFF_TCELL_D6_LCMV_DN	161	0.4205	1.47245	0.00505051	0.0873997	1	5246	tags=30%, list=19%, signal=37%	199		GSE10240_CTRL_VS_IL22_STIM_PRIMARY_BRONCHIAL_EPITHELIAL_CELLS_UP	193	0.415955	1.47456	0.00364078	0.0870338	1	4285	tags=24%, list=15%, signal=28%	194
GSE5679_CTRL_VS_PPARG_LIGAND_ROSIGLITAZONE_AND_RARA_AGONIST_AM580_TREATED_DC_UP	189	0.413231	1.47224	0.00822562	0.0872078	1	3496	tags=22%, list=13%, signal=25%	200		GSE18281_CORTEX_VS_MEDULLA_THYMUS_DN	183	0.415639	1.47166	0.00118064	0.0871204	1	4524	tags=25%, list=16%, signal=30%	202
GSE21927_SPLEEN_MONOCYTE_VS_GMCSF_GCSF_BONE_MARROW_UP	177	0.417624	1.47216	0.00487805	0.0868891	1	6572	tags=32%, list=24%, signal=42%	201		GSE5679_CTRL_VS_PPARG_LIGAND_ROSIGLITAZONE_AND_RARA_AGONIST_AM580_TREATED_DC_UP	189	0.413231	1.47224	0.00822562	0.0872078	1	3496	tags=22%, list=13%, signal=25%	200
GSE18281_CORTEX_VS_MEDULLA_THYMUS_DN	183	0.415639	1.47166	0.00118064	0.0871204	1	4524	tags=25%, list=16%, signal=30%	202		GSE41867_NAIVE_VS_DAY15_LCMV_CONE13_EFFECTOR_CD8_TCELL_UP	157	0.423869	1.47122	0.00616523	0.0872445	1	6104	tags=36%, list=22%, signal=45%	203
GSE41867_NAIVE_VS_DAY15_LCMV_CONE13_EFFECTOR_CD8_TCELL_UP	157	0.423869	1.47122	0.00616523	0.0872445	1	6104	tags=36%, list=22%, signal=45%	203		GSE43863_NAIVE_VS_TFH_CD4_EFF_TCELL_D6_LCMV_DN	161	0.4205	1.47245	0.00505051	0.0873997	1	5246	tags=30%, list=19%, signal=37%	199
QUEREC_PBMC_YF_17D_VACCINE_AGE_18_45YO_3DY_UP	46	0.500049	1.4711	0.0273381	0.0869916	1	5968	tags=41%, list=22%, signal=53%	204		GSE43863_TFH_VS_LY6C_LOW_CXCR5NEG_EFFECTOR_CD4_TCELL_UP	198	0.411145	1.47267	0	0.0875622	1	3406	tags=20%, list=12%, signal=23%	198
GSE13547_WT_VS_ZFX_KO_BCELL_UP	158	0.420291	1.47023	0.00123153	0.0877577	1	3249	tags=27%, list=12%, signal=30%	205		GSE13547_WT_VS_ZFX_KO_BCELL_UP	158	0.420291	1.47023	0.00123153	0.0877577	1	3249	tags=27%, list=12%, signal=30%	205
GSE4984_GALECTIN1_VS_LPS_STIM_DC_UP	153	0.417031	1.46951	0.00749064	0.0883137	1	8755	tags=47%, list=32%, signal=68%	206		GSE41867_DAY6_VS_DAY15_LCMV_ARMSTRONG_EFFECTOR_CD8_TCELL_UP	180	0.418519	1.46948	0.00615764	0.0879302	1	3140	tags=22%, list=11%, signal=25%	207
GSE41867_DAY6_VS_DAY15_LCMV_ARMSTRONG_EFFECTOR_CD8_TCELL_UP	180	0.418519	1.46948	0.00615764	0.0879302	1	3140	tags=22%, list=11%, signal=25%	207		GSE4984_GALECTIN1_VS_LPS_STIM_DC_UP	153	0.417031	1.46951	0.00749064	0.0883137	1	8755	tags=47%, list=32%, signal=68%	206
GSE13547_2H_VS_12_H_ANTI_IGM_STIM_BCELL_UP	171	0.418524	1.46836	0.0062422	0.0890842	1	5599	tags=35%, list=20%, signal=43%	208		GSE13547_2H_VS_12_H_ANTI_IGM_STIM_BCELL_UP	171	0.418524	1.46836	0.0062422	0.0890842	1	5599	tags=35%, list=20%, signal=43%	208
GSE37301_LYMPHOID_PRIMED_MPP_VS_CD4_TCELL_UP	173	0.415756	1.4678	0.00356718	0.0893616	1	3912	tags=24%, list=14%, signal=28%	209		GSE37301_LYMPHOID_PRIMED_MPP_VS_CD4_TCELL_UP	173	0.415756	1.4678	0.00356718	0.0893616	1	3912	tags=24%, list=14%, signal=28%	209
GSE17974_CTRL_VS_ACT_IL4_AND_ANTI_IL12_0.5H_CD4_TCELL_UP	161	0.418865	1.46717	0.00970874	0.0897849	1	4011	tags=25%, list=14%, signal=29%	210		GSE17974_CTRL_VS_ACT_IL4_AND_ANTI_IL12_0.5H_CD4_TCELL_UP	161	0.418865	1.46717	0.00970874	0.0897849	1	4011	tags=25%, list=14%, signal=29%	210
GSE29617_CTRL_VS_TIV_FLU_VACCINE_PBMC_2008_UP	185	0.415774	1.46667	0.0059952	0.0900515	1	4748	tags=26%, list=17%, signal=31%	211		GSE29617_CTRL_VS_TIV_FLU_VACCINE_PBMC_2008_UP	185	0.415774	1.46667	0.0059952	0.0900515	1	4748	tags=26%, list=17%, signal=31%	211
GSE6259_FLT3L_INDUCED_DEC205_POS_DC_VS_CD8_TCELL_DN	171	0.411915	1.46619	0.00365854	0.0902913	1	2867	tags=19%, list=10%, signal=21%	212		HOEK_PBMC_INACTIVATED_INFLUENZA_ADULT_7DY_DN	21	0.585248	1.46526	0.0492846	0.0902078	1	2381	tags=33%, list=9%, signal=36%	215
GSE14769_UNSTIM_VS_80MIN_LPS_BMDM_DN	194	0.409967	1.46552	0.00609013	0.0906867	1	3776	tags=25%, list=14%, signal=28%	213		GSE6259_FLT3L_INDUCED_DEC205_POS_DC_VS_CD8_TCELL_DN	171	0.411915	1.46619	0.00365854	0.0902913	1	2867	tags=19%, list=10%, signal=21%	212
GSE22589_SIV_VS_HIV_AND_SIV_INFECTED_DC_UP	177	0.413166	1.46541	0.00591716	0.0904379	1	3665	tags=19%, list=13%, signal=21%	214		GSE22589_SIV_VS_HIV_AND_SIV_INFECTED_DC_UP	177	0.413166	1.46541	0.00591716	0.0904379	1	3665	tags=19%, list=13%, signal=21%	214
HOEK_PBMC_INACTIVATED_INFLUENZA_ADULT_7DY_DN	21	0.585248	1.46526	0.0492846	0.0902078	1	2381	tags=33%, list=9%, signal=36%	215		GSE14769_UNSTIM_VS_80MIN_LPS_BMDM_DN	194	0.409967	1.46552	0.00609013	0.0906867	1	3776	tags=25%, list=14%, signal=28%	213
GSE3982_DC_VS_NEUTROPHIL_DN	186	0.408891	1.46187	0.00606796	0.0943866	1	6462	tags=32%, list=23%, signal=42%	216		GSE13547_CTRL_VS_ANTI_IGM_STIM_BCELL_2H_UP	180	0.411291	1.46121	0.00715137	0.0943668	1	7383	tags=44%, list=27%, signal=59%	218
GSE32986_UNSTIM_VS_GMCSF_AND_CURDLAN_LOWDOSE_STIM_DC_DN	198	0.409672	1.46154	0.00361011	0.0943948	1	6344	tags=35%, list=23%, signal=45%	217		GSE3982_DC_VS_NEUTROPHIL_DN	186	0.408891	1.46187	0.00606796	0.0943866	1	6462	tags=32%, list=23%, signal=42%	216
GSE13547_CTRL_VS_ANTI_IGM_STIM_BCELL_2H_UP	180	0.411291	1.46121	0.00715137	0.0943668	1	7383	tags=44%, list=27%, signal=59%	218		GSE32986_UNSTIM_VS_GMCSF_AND_CURDLAN_LOWDOSE_STIM_DC_DN	198	0.409672	1.46154	0.00361011	0.0943948	1	6344	tags=35%, list=23%, signal=45%	217
GSE42021_TCONV_PLN_VS_CD24HI_TCONV_THYMUS_UP	197	0.408624	1.46082	0.00472255	0.0945097	1	4544	tags=27%, list=16%, signal=32%	219		GSE7219_WT_VS_NIK_NFKB2_KO_DC_UP	183	0.411958	1.45961	0.00121359	0.0944366	1	2910	tags=21%, list=10%, signal=23%	223
GSE15659_CD45RA_NEG_CD4_TCELL_VS_ACTIVATED_TREG_UP	176	0.410789	1.46028	0.00245399	0.0947523	1	4149	tags=22%, list=15%, signal=26%	220		GSE9988_LOW_LPS_VS_CTRL_TREATED_MONOCYTE_UP	191	0.41155	1.4599	0.00353774	0.0944525	1	2982	tags=21%, list=11%, signal=24%	222
GSE46606_IRF4_KO_VS_WT_UNSTIM_BCELL_DN	189	0.40603	1.46006	0.00590319	0.0946299	1	5050	tags=31%, list=18%, signal=37%	221		GSE11057_EFF_MEM_VS_CENT_MEM_CD4_TCELL_DN	180	0.411026	1.45902	0.00712589	0.0944528	1	4262	tags=27%, list=15%, signal=31%	225
GSE9988_LOW_LPS_VS_CTRL_TREATED_MONOCYTE_UP	191	0.41155	1.4599	0.00353774	0.0944525	1	2982	tags=21%, list=11%, signal=24%	222		GSE42021_TCONV_PLN_VS_CD24HI_TCONV_THYMUS_UP	197	0.408624	1.46082	0.00472255	0.0945097	1	4544	tags=27%, list=16%, signal=32%	219
GSE7219_WT_VS_NIK_NFKB2_KO_DC_UP	183	0.411958	1.45961	0.00121359	0.0944366	1	2910	tags=21%, list=10%, signal=23%	223		GSE29949_DC_BRAIN_VS_MONOCYTE_BONE_MARROW_DN	178	0.413634	1.45868	0.0037037	0.0945745	1	3492	tags=22%, list=13%, signal=25%	226
GSE22886_NAIVE_CD4_TCELL_VS_12H_ACT_TH1_UP	198	0.407888	1.45922	0.001221	0.0946078	1	6810	tags=36%, list=25%, signal=47%	224		GSE22886_NAIVE_CD4_TCELL_VS_12H_ACT_TH1_UP	198	0.407888	1.45922	0.001221	0.0946078	1	6810	tags=36%, list=25%, signal=47%	224
GSE11057_EFF_MEM_VS_CENT_MEM_CD4_TCELL_DN	180	0.411026	1.45902	0.00712589	0.0944528	1	4262	tags=27%, list=15%, signal=31%	225		GSE46606_IRF4_KO_VS_WT_UNSTIM_BCELL_DN	189	0.40603	1.46006	0.00590319	0.0946299	1	5050	tags=31%, list=18%, signal=37%	221
GSE29949_DC_BRAIN_VS_MONOCYTE_BONE_MARROW_DN	178	0.413634	1.45868	0.0037037	0.0945745	1	3492	tags=22%, list=13%, signal=25%	226		GSE21546_UNSTIM_VS_ANTI_CD3_STIM_SAP1A_KO_DP_THYMOCYTES_UP	185	0.408293	1.45825	0.00723764	0.0946996	1	5655	tags=35%, list=20%, signal=43%	227
GSE21546_UNSTIM_VS_ANTI_CD3_STIM_SAP1A_KO_DP_THYMOCYTES_UP	185	0.408293	1.45825	0.00723764	0.0946996	1	5655	tags=35%, list=20%, signal=43%	227		GSE15659_CD45RA_NEG_CD4_TCELL_VS_ACTIVATED_TREG_UP	176	0.410789	1.46028	0.00245399	0.0947523	1	4149	tags=22%, list=15%, signal=26%	220
GSE21670_UNTREATED_VS_IL6_TREATED_STAT3_KO_CD4_TCELL_UP	196	0.41241	1.45731	0.00586855	0.0955673	1	6255	tags=37%, list=23%, signal=48%	228		GSE21670_UNTREATED_VS_IL6_TREATED_STAT3_KO_CD4_TCELL_UP	196	0.41241	1.45731	0.00586855	0.0955673	1	6255	tags=37%, list=23%, signal=48%	228
GSE369_IFNG_KO_VS_WT_LIVER_UP	195	0.407461	1.45658	0.00468384	0.0961813	1	7209	tags=42%, list=26%, signal=56%	229		GSE369_IFNG_KO_VS_WT_LIVER_UP	195	0.407461	1.45658	0.00468384	0.0961813	1	7209	tags=42%, list=26%, signal=56%	229
ANDERSON_BLOOD_CN54GP140_ADJUVANTED_WITH_GLA_AF_AGE_18_45YO_6HR_DN	59	0.47102	1.45602	0.0292479	0.0965538	1	976	tags=14%, list=4%, signal=14%	230		GSE23398_WT_VS_IL2_KO_CD4_TCELL_SCURFY_MOUSE_DN	199	0.405059	1.45591	0.00238379	0.0963328	1	4161	tags=22%, list=15%, signal=26%	231
GSE23398_WT_VS_IL2_KO_CD4_TCELL_SCURFY_MOUSE_DN	199	0.405059	1.45591	0.00238379	0.0963328	1	4161	tags=22%, list=15%, signal=26%	231		ANDERSON_BLOOD_CN54GP140_ADJUVANTED_WITH_GLA_AF_AGE_18_45YO_6HR_DN	59	0.47102	1.45602	0.0292479	0.0965538	1	976	tags=14%, list=4%, signal=14%	230
GSE14000_UNSTIM_VS_4H_LPS_DC_TRANSLATED_RNA_DN	187	0.40948	1.45501	0.00478469	0.0972428	1	5122	tags=28%, list=18%, signal=35%	232		GSE46606_DAY1_VS_DAY3_CD40L_IL2_IL5_STIMULATED_BCELL_UP	165	0.415874	1.45455	0.00490798	0.0966841	1	4431	tags=29%, list=16%, signal=34%	235
GSE1460_DP_VS_CD4_THYMOCYTE_DN	189	0.40488	1.45469	0.00933489	0.0972844	1	2965	tags=20%, list=11%, signal=22%	233		GSE3982_MAC_VS_NKCELL_DN	187	0.409964	1.45465	0.00609013	0.0969603	1	6715	tags=34%, list=24%, signal=44%	234
GSE3982_MAC_VS_NKCELL_DN	187	0.409964	1.45465	0.00609013	0.0969603	1	6715	tags=34%, list=24%, signal=44%	234		GSE14000_UNSTIM_VS_4H_LPS_DC_TRANSLATED_RNA_DN	187	0.40948	1.45501	0.00478469	0.0972428	1	5122	tags=28%, list=18%, signal=35%	232
GSE46606_DAY1_VS_DAY3_CD40L_IL2_IL5_STIMULATED_BCELL_UP	165	0.415874	1.45455	0.00490798	0.0966841	1	4431	tags=29%, list=16%, signal=34%	235		GSE1460_DP_VS_CD4_THYMOCYTE_DN	189	0.40488	1.45469	0.00933489	0.0972844	1	2965	tags=20%, list=11%, signal=22%	233
GSE17974_CTRL_VS_ACT_IL4_AND_ANTI_IL12_2H_CD4_TCELL_UP	185	0.408992	1.45273	0.00604595	0.0989131	1	6389	tags=32%, list=23%, signal=41%	236		GSE14699_NAIVE_VS_DELETIONAL_TOLERANCE_CD8_TCELL_UP	146	0.416595	1.45237	0.0170732	0.0985346	1	3689	tags=25%, list=13%, signal=28%	238
GSE22886_NAIVE_CD4_TCELL_VS_12H_ACT_TH2_UP	195	0.409703	1.45253	0.00238949	0.0987548	1	8182	tags=41%, list=30%, signal=58%	237		GSE22886_NAIVE_CD4_TCELL_VS_12H_ACT_TH2_UP	195	0.409703	1.45253	0.00238949	0.0987548	1	8182	tags=41%, list=30%, signal=58%	237
GSE14699_NAIVE_VS_DELETIONAL_TOLERANCE_CD8_TCELL_UP	146	0.416595	1.45237	0.0170732	0.0985346	1	3689	tags=25%, list=13%, signal=28%	238		GSE17974_CTRL_VS_ACT_IL4_AND_ANTI_IL12_2H_CD4_TCELL_UP	185	0.408992	1.45273	0.00604595	0.0989131	1	6389	tags=32%, list=23%, signal=41%	236
GSE42021_TREG_VS_TCONV_PLN_UP	198	0.404857	1.45167	0.00838323	0.0990474	1	4604	tags=24%, list=17%, signal=29%	239		GSE42021_TREG_VS_TCONV_PLN_UP	198	0.404857	1.45167	0.00838323	0.0990474	1	4604	tags=24%, list=17%, signal=29%	239
GSE24972_MARGINAL_ZONE_BCELL_VS_FOLLICULAR_BCELL_IRF8_KO_DN	189	0.408199	1.45137	0.00830368	0.0991021	1	6661	tags=36%, list=24%, signal=47%	240		GSE24972_MARGINAL_ZONE_BCELL_VS_FOLLICULAR_BCELL_IRF8_KO_DN	189	0.408199	1.45137	0.00830368	0.0991021	1	6661	tags=36%, list=24%, signal=47%	240
GSE7348_LPS_VS_TOLERIZED_AND_LPS_STIM_MACROPHAGE_DN	171	0.412946	1.45073	0.00363196	0.0995192	1	6701	tags=36%, list=24%, signal=47%	241		GSE4590_PRE_BCELL_VS_LARGE_PRE_BCELL_UP	150	0.417407	1.45019	0.005	0.0994997	1	6174	tags=34%, list=22%, signal=44%	243
GSE11961_GERMINAL_CENTER_BCELL_DAY7_VS_MEMORY_BCELL_DAY40_UP	195	0.405041	1.45023	0.00483092	0.0998517	1	5766	tags=25%, list=21%, signal=31%	242		GSE7348_LPS_VS_TOLERIZED_AND_LPS_STIM_MACROPHAGE_DN	171	0.412946	1.45073	0.00363196	0.0995192	1	6701	tags=36%, list=24%, signal=47%	241
GSE4590_PRE_BCELL_VS_LARGE_PRE_BCELL_UP	150	0.417407	1.45019	0.005	0.0994997	1	6174	tags=34%, list=22%, signal=44%	243		GSE27786_LIN_NEG_VS_NEUTROPHIL_DN	193	0.405673	1.44976	0.00355872	0.0996175	1	3986	tags=20%, list=14%, signal=23%	244
GSE27786_LIN_NEG_VS_NEUTROPHIL_DN	193	0.405673	1.44976	0.00355872	0.0996175	1	3986	tags=20%, list=14%, signal=23%	244		GSE11961_GERMINAL_CENTER_BCELL_DAY7_VS_MEMORY_BCELL_DAY40_UP	195	0.405041	1.45023	0.00483092	0.0998517	1	5766	tags=25%, list=21%, signal=31%	242
GSE18791_UNSTIM_VS_NEWCATSLE_VIRUS_DC_18H_DN	178	0.408146	1.44893	0.00242131	0.100433	1	4604	tags=28%, list=17%, signal=33%	245		GSE18791_UNSTIM_VS_NEWCATSLE_VIRUS_DC_18H_DN	178	0.408146	1.44893	0.00242131	0.100433	1	4604	tags=28%, list=17%, signal=33%	245
GSE19825_CD24LOW_VS_IL2RA_HIGH_DAY3_EFF_CD8_TCELL_UP	200	0.404704	1.44858	0.00358852	0.100514	1	7647	tags=38%, list=28%, signal=52%	246		GSE19825_CD24LOW_VS_IL2RA_HIGH_DAY3_EFF_CD8_TCELL_UP	200	0.404704	1.44858	0.00358852	0.100514	1	7647	tags=38%, list=28%, signal=52%	246
GSE9509_10MIN_VS_30MIN_LPS_STIM_IL10_KO_MACROPHAGE_DN	183	0.40817	1.44788	0.00847458	0.101142	1	6016	tags=37%, list=22%, signal=46%	247		GSE11057_NAIVE_VS_MEMORY_CD4_TCELL_UP	189	0.408184	1.44762	0.00362757	0.100698	1	3934	tags=21%, list=14%, signal=24%	249
GSE28726_ACT_CD4_TCELL_VS_ACT_NKTCELL_DN	198	0.403744	1.44768	0.00720288	0.101022	1	3529	tags=18%, list=13%, signal=21%	248		GSE28726_ACT_CD4_TCELL_VS_ACT_NKTCELL_DN	198	0.403744	1.44768	0.00720288	0.101022	1	3529	tags=18%, list=13%, signal=21%	248
GSE11057_NAIVE_VS_MEMORY_CD4_TCELL_UP	189	0.408184	1.44762	0.00362757	0.100698	1	3934	tags=21%, list=14%, signal=24%	249		GSE9509_10MIN_VS_30MIN_LPS_STIM_IL10_KO_MACROPHAGE_DN	183	0.40817	1.44788	0.00847458	0.101142	1	6016	tags=37%, list=22%, signal=46%	247
GSE42021_TREG_PLN_VS_CD24INT_TREG_THYMUS_DN	198	0.403509	1.44621	0.00353774	0.102459	1	4604	tags=23%, list=17%, signal=27%	250		GSE42021_TREG_PLN_VS_CD24INT_TREG_THYMUS_DN	198	0.403509	1.44621	0.00353774	0.102459	1	4604	tags=23%, list=17%, signal=27%	250
GSE43863_DAY6_EFF_VS_DAY150_MEM_LY6C_INT_CXCR5POS_CD4_TCELL_UP	197	0.4011	1.44572	0.00354191	0.102832	1	7070	tags=43%, list=25%, signal=57%	251		GSE1460_NAIVE_CD4_TCELL_ADULT_BLOOD_VS_THYMIC_STROMAL_CELL_UP	186	0.403517	1.44528	0	0.102665	1	6810	tags=33%, list=25%, signal=43%	253
GSE22886_NAIVE_BCELL_VS_BLOOD_PLASMA_CELL_UP	194	0.404738	1.44551	0.00474496	0.102686	1	5023	tags=27%, list=18%, signal=33%	252		GSE22886_NAIVE_BCELL_VS_BLOOD_PLASMA_CELL_UP	194	0.404738	1.44551	0.00474496	0.102686	1	5023	tags=27%, list=18%, signal=33%	252
GSE1460_NAIVE_CD4_TCELL_ADULT_BLOOD_VS_THYMIC_STROMAL_CELL_UP	186	0.403517	1.44528	0	0.102665	1	6810	tags=33%, list=25%, signal=43%	253		GSE360_L_DONOVANI_VS_M_TUBERCULOSIS_MAC_DN	186	0.406541	1.44488	0.00118906	0.102814	1	3859	tags=21%, list=14%, signal=24%	254
GSE360_L_DONOVANI_VS_M_TUBERCULOSIS_MAC_DN	186	0.406541	1.44488	0.00118906	0.102814	1	3859	tags=21%, list=14%, signal=24%	254		GSE43863_DAY6_EFF_VS_DAY150_MEM_LY6C_INT_CXCR5POS_CD4_TCELL_UP	197	0.4011	1.44572	0.00354191	0.102832	1	7070	tags=43%, list=25%, signal=57%	251
GSE45739_NRAS_KO_VS_WT_ACD3_ACD28_STIM_CD4_TCELL_DN	190	0.400569	1.44368	0.00842359	0.104226	1	6319	tags=36%, list=23%, signal=46%	255		GSE45739_NRAS_KO_VS_WT_ACD3_ACD28_STIM_CD4_TCELL_DN	190	0.400569	1.44368	0.00842359	0.104226	1	6319	tags=36%, list=23%, signal=46%	255
GSE1460_INTRATHYMIC_T_PROGENITOR_VS_NAIVE_CD4_TCELL_ADULT_BLOOD_DN	192	0.407085	1.44297	0.00358852	0.104867	1	3773	tags=23%, list=14%, signal=26%	256		GSE1460_INTRATHYMIC_T_PROGENITOR_VS_NAIVE_CD4_TCELL_ADULT_BLOOD_DN	192	0.407085	1.44297	0.00358852	0.104867	1	3773	tags=23%, list=14%, signal=26%	256
GSE41176_WT_VS_TAK1_KO_ANTI_IGM_STIM_BCELL_6H_UP	187	0.405495	1.44264	0.00842359	0.104972	1	4811	tags=23%, list=17%, signal=28%	257		GSE3982_EFF_MEMORY_CD4_TCELL_VS_TH1_UP	185	0.40674	1.44237	0.00959233	0.104958	1	6538	tags=34%, list=24%, signal=44%	258
GSE3982_EFF_MEMORY_CD4_TCELL_VS_TH1_UP	185	0.40674	1.44237	0.00959233	0.104958	1	6538	tags=34%, list=24%, signal=44%	258		GSE41176_WT_VS_TAK1_KO_ANTI_IGM_STIM_BCELL_6H_UP	187	0.405495	1.44264	0.00842359	0.104972	1	4811	tags=23%, list=17%, signal=28%	257
GSE3982_MEMORY_CD4_TCELL_VS_TH2_UP	191	0.404957	1.44155	0.00357143	0.10575	1	7571	tags=42%, list=27%, signal=57%	259		GSE3982_MEMORY_CD4_TCELL_VS_TH2_UP	191	0.404957	1.44155	0.00357143	0.10575	1	7571	tags=42%, list=27%, signal=57%	259
GSE25088_ROSIGLITAZONE_VS_IL4_AND_ROSIGLITAZONE_STIM_STAT6_KO_MACROPHAGE_DAY10_UP	193	0.39833	1.44056	0.00603865	0.106849	1	7040	tags=36%, list=25%, signal=48%	260		NAKAYA_PBMC_FLUARIX_FLUVIRIN_AGE_18_50YO_CORRELATED_WITH_HAI_28DY_RESPONSE_AT_3DY_NEGATIVE	362	0.386911	1.43996	0	0.106098	1	6705	tags=31%, list=24%, signal=41%	264
GSE17721_PAM3CSK4_VS_GADIQUIMOD_1H_BMDC_UP	182	0.410611	1.44049	0.00360144	0.106562	1	3915	tags=22%, list=14%, signal=25%	261		GSE1460_INTRATHYMIC_T_PROGENITOR_VS_CD4_THYMOCYTE_DN	197	0.402664	1.44002	0.00481348	0.106427	1	4312	tags=27%, list=16%, signal=32%	263
GSE39556_CD8A_DC_VS_NK_CELL_DN	195	0.40598	1.44027	0.0060241	0.106489	1	5098	tags=29%, list=18%, signal=36%	262		GSE39556_CD8A_DC_VS_NK_CELL_DN	195	0.40598	1.44027	0.0060241	0.106489	1	5098	tags=29%, list=18%, signal=36%	262
GSE1460_INTRATHYMIC_T_PROGENITOR_VS_CD4_THYMOCYTE_DN	197	0.402664	1.44002	0.00481348	0.106427	1	4312	tags=27%, list=16%, signal=32%	263		GSE17721_PAM3CSK4_VS_GADIQUIMOD_1H_BMDC_UP	182	0.410611	1.44049	0.00360144	0.106562	1	3915	tags=22%, list=14%, signal=25%	261
NAKAYA_PBMC_FLUARIX_FLUVIRIN_AGE_18_50YO_CORRELATED_WITH_HAI_28DY_RESPONSE_AT_3DY_NEGATIVE	362	0.386911	1.43996	0	0.106098	1	6705	tags=31%, list=24%, signal=41%	264		GSE6259_FLT3L_INDUCED_DEC205_POS_DC_VS_CD4_TCELL_DN	119	0.425506	1.43838	0.0192308	0.106842	1	2435	tags=19%, list=9%, signal=21%	268
GSE22601_IMMATURE_CD4_SINGLE_POSITIVE_VS_DOUBLE_POSITIVE_THYMOCYTE_DN	199	0.402224	1.4391	0.00478469	0.106942	1	5922	tags=35%, list=21%, signal=44%	265		GSE25088_ROSIGLITAZONE_VS_IL4_AND_ROSIGLITAZONE_STIM_STAT6_KO_MACROPHAGE_DAY10_UP	193	0.39833	1.44056	0.00603865	0.106849	1	7040	tags=36%, list=25%, signal=48%	260
GSE21033_3H_VS_24H_POLYIC_STIM_DC_UP	159	0.409947	1.43875	0.0108959	0.107052	1	4432	tags=25%, list=16%, signal=30%	266		GSE46468_LUNG_INNATE_LYMPHOID_CELL_VS_SPLEEN_CD4_TCELL_UP	191	0.407417	1.43861	0.0108173	0.106902	1	10048	tags=54%, list=36%, signal=85%	267
GSE46468_LUNG_INNATE_LYMPHOID_CELL_VS_SPLEEN_CD4_TCELL_UP	191	0.407417	1.43861	0.0108173	0.106902	1	10048	tags=54%, list=36%, signal=85%	267		GSE22601_IMMATURE_CD4_SINGLE_POSITIVE_VS_DOUBLE_POSITIVE_THYMOCYTE_DN	199	0.402224	1.4391	0.00478469	0.106942	1	5922	tags=35%, list=21%, signal=44%	265
GSE6259_FLT3L_INDUCED_DEC205_POS_DC_VS_CD4_TCELL_DN	119	0.425506	1.43838	0.0192308	0.106842	1	2435	tags=19%, list=9%, signal=21%	268		GSE21033_3H_VS_24H_POLYIC_STIM_DC_UP	159	0.409947	1.43875	0.0108959	0.107052	1	4432	tags=25%, list=16%, signal=30%	266
GSE23321_CD8_STEM_CELL_MEMORY_VS_CENTRAL_MEMORY_CD8_TCELL_UP	186	0.402372	1.43796	0.00596659	0.107127	1	5135	tags=28%, list=19%, signal=34%	269		GSE23321_CD8_STEM_CELL_MEMORY_VS_CENTRAL_MEMORY_CD8_TCELL_UP	186	0.402372	1.43796	0.00596659	0.107127	1	5135	tags=28%, list=19%, signal=34%	269
GSE21670_STAT3_KO_VS_WT_CD4_TCELL_TGFB_IL6_TREATED_DN	192	0.404435	1.43729	0.00357569	0.107681	1	6243	tags=34%, list=23%, signal=44%	270		GSE3982_BCELL_VS_BASOPHIL_DN	189	0.4015	1.43722	0.0035461	0.107379	1	5963	tags=33%, list=22%, signal=42%	271
GSE3982_BCELL_VS_BASOPHIL_DN	189	0.4015	1.43722	0.0035461	0.107379	1	5963	tags=33%, list=22%, signal=42%	271		GSE18281_CORTICAL_VS_MEDULLARY_THYMOCYTE_UP	186	0.403019	1.4365	0.00832342	0.107604	1	2783	tags=18%, list=10%, signal=20%	273
GSE18791_CTRL_VS_NEWCASTLE_VIRUS_DC_6H_DN	197	0.400996	1.43651	0.00590319	0.107977	1	3353	tags=16%, list=12%, signal=18%	272		GSE21670_STAT3_KO_VS_WT_CD4_TCELL_TGFB_IL6_TREATED_DN	192	0.404435	1.43729	0.00357569	0.107681	1	6243	tags=34%, list=23%, signal=44%	270
GSE18281_CORTICAL_VS_MEDULLARY_THYMOCYTE_UP	186	0.403019	1.4365	0.00832342	0.107604	1	2783	tags=18%, list=10%, signal=20%	273		GSE37301_PRO_BCELL_VS_CD4_TCELL_DN	154	0.408608	1.43589	0.00875	0.107833	1	4160	tags=24%, list=15%, signal=28%	275
GSE3982_MAST_CELL_VS_BASOPHIL_DN	192	0.402175	1.436	0.0023753	0.108024	1	6286	tags=33%, list=23%, signal=42%	274		GSE18791_CTRL_VS_NEWCASTLE_VIRUS_DC_6H_DN	197	0.400996	1.43651	0.00590319	0.107977	1	3353	tags=16%, list=12%, signal=18%	272
GSE37301_PRO_BCELL_VS_CD4_TCELL_DN	154	0.408608	1.43589	0.00875	0.107833	1	4160	tags=24%, list=15%, signal=28%	275		GSE3982_MAST_CELL_VS_BASOPHIL_DN	192	0.402175	1.436	0.0023753	0.108024	1	6286	tags=33%, list=23%, signal=42%	274
GSE23502_WT_VS_HDC_KO_MYELOID_DERIVED_SUPPRESSOR_CELL_BM_DN	193	0.399989	1.43471	0.00591017	0.109279	1	2245	tags=15%, list=8%, signal=16%	276		GSE23502_WT_VS_HDC_KO_MYELOID_DERIVED_SUPPRESSOR_CELL_BM_DN	193	0.399989	1.43471	0.00591017	0.109279	1	2245	tags=15%, list=8%, signal=16%	276
GSE6259_FLT3L_INDUCED_DEC205_POS_DC_VS_CD8_TCELL_UP	145	0.417542	1.4337	0.0164766	0.110503	1	5600	tags=30%, list=20%, signal=37%	277		GSE6259_FLT3L_INDUCED_DEC205_POS_DC_VS_CD8_TCELL_UP	145	0.417542	1.4337	0.0164766	0.110503	1	5600	tags=30%, list=20%, signal=37%	277
KAZMIN_PBMC_P_FALCIPARUM_RTSS_AS01_AGE_UNKNOWN_CORRELATED_WITH_PROTECTION_56DY_NEGATIVE	40	0.500458	1.43189	0.0513552	0.112901	1	777	tags=20%, list=3%, signal=21%	278		GSE33292_WT_VS_TCF1_KO_DN3_THYMOCYTE_UP	194	0.400287	1.43172	0.00835322	0.112829	1	5863	tags=33%, list=21%, signal=42%	279
GSE33292_WT_VS_TCF1_KO_DN3_THYMOCYTE_UP	194	0.400287	1.43172	0.00835322	0.112829	1	5863	tags=33%, list=21%, signal=42%	279		KAZMIN_PBMC_P_FALCIPARUM_RTSS_AS01_AGE_UNKNOWN_CORRELATED_WITH_PROTECTION_56DY_NEGATIVE	40	0.500458	1.43189	0.0513552	0.112901	1	777	tags=20%, list=3%, signal=21%	278
GSE24574_NAIVE_VS_TCONV_CD4_TCELL_UP	192	0.400103	1.43061	0.00855746	0.114209	1	4884	tags=30%, list=18%, signal=36%	280		GSE24574_NAIVE_VS_TCONV_CD4_TCELL_UP	192	0.400103	1.43061	0.00855746	0.114209	1	4884	tags=30%, list=18%, signal=36%	280
GSE23568_ID3_TRANSDUCED_VS_ID3_KO_CD8_TCELL_UP	197	0.397355	1.43034	0.00583431	0.114262	1	2125	tags=13%, list=8%, signal=14%	281		GSE23568_ID3_TRANSDUCED_VS_ID3_KO_CD8_TCELL_UP	197	0.397355	1.43034	0.00583431	0.114262	1	2125	tags=13%, list=8%, signal=14%	281
GSE2405_S_AUREUS_VS_A_PHAGOCYTOPHILUM_NEUTROPHIL_UP	188	0.40098	1.42872	0.00240385	0.116566	1	5871	tags=33%, list=21%, signal=42%	282		GSE2405_S_AUREUS_VS_A_PHAGOCYTOPHILUM_NEUTROPHIL_UP	188	0.40098	1.42872	0.00240385	0.116566	1	5871	tags=33%, list=21%, signal=42%	282
GSE17721_LPS_VS_GARDIQUIMOD_1H_BMDC_UP	186	0.40448	1.42778	0.00611247	0.117631	1	2365	tags=13%, list=9%, signal=15%	283		GSE37532_TREG_VS_TCONV_CD4_TCELL_FROM_VISCERAL_ADIPOSE_TISSUE_UP	118	0.423907	1.42762	0.0183486	0.116647	1	3754	tags=25%, list=14%, signal=28%	286
GSE37605_C57BL6_VS_NOD_FOXP3_FUSION_GFP_TREG_DN	184	0.399912	1.42774	0.00738916	0.117286	1	3147	tags=17%, list=11%, signal=19%	284		GSE360_HIGH_DOSE_B_MALAYI_VS_M_TUBERCULOSIS_MAC_DN	186	0.404885	1.42772	0.00715137	0.116915	1	4062	tags=23%, list=15%, signal=26%	285
GSE360_HIGH_DOSE_B_MALAYI_VS_M_TUBERCULOSIS_MAC_DN	186	0.404885	1.42772	0.00715137	0.116915	1	4062	tags=23%, list=15%, signal=26%	285		GSE37605_C57BL6_VS_NOD_FOXP3_FUSION_GFP_TREG_DN	184	0.399912	1.42774	0.00738916	0.117286	1	3147	tags=17%, list=11%, signal=19%	284
GSE37532_TREG_VS_TCONV_CD4_TCELL_FROM_VISCERAL_ADIPOSE_TISSUE_UP	118	0.423907	1.42762	0.0183486	0.116647	1	3754	tags=25%, list=14%, signal=28%	286		GSE25088_IL4_VS_IL4_AND_ROSIGLITAZONE_STIM_MACROPHAGE_DAY10_DN	192	0.40003	1.42695	0.00719425	0.117361	1	5686	tags=31%, list=21%, signal=39%	287
GSE25088_IL4_VS_IL4_AND_ROSIGLITAZONE_STIM_MACROPHAGE_DAY10_DN	192	0.40003	1.42695	0.00719425	0.117361	1	5686	tags=31%, list=21%, signal=39%	287		GSE17721_LPS_VS_GARDIQUIMOD_1H_BMDC_UP	186	0.40448	1.42778	0.00611247	0.117631	1	2365	tags=13%, list=9%, signal=15%	283
GSE25088_WT_VS_STAT6_KO_MACROPHAGE_IL4_STIM_UP	198	0.399345	1.42574	0.00954654	0.118881	1	5585	tags=29%, list=20%, signal=36%	288		GSE25088_WT_VS_STAT6_KO_MACROPHAGE_IL4_STIM_UP	198	0.399345	1.42574	0.00954654	0.118881	1	5585	tags=29%, list=20%, signal=36%	288
GSE41867_NAIVE_VS_DAY6_LCMV_EFFECTOR_CD8_TCELL_DN	198	0.397201	1.42395	0.00475059	0.121375	1	5814	tags=30%, list=21%, signal=37%	289		GSE18791_UNSTIM_VS_NEWCATSLE_VIRUS_DC_1H_UP	157	0.402756	1.42363	0.0127065	0.120641	1	4898	tags=29%, list=18%, signal=35%	292
GSE46606_IRF4MID_VS_WT_CD40L_IL2_IL5_DAY1_STIMULATED_BCELL_DN	186	0.401667	1.42389	0.00593824	0.121052	1	5050	tags=27%, list=18%, signal=33%	290		GSE37301_COMMON_LYMPHOID_PROGENITOR_VS_PRO_BCELL_UP	180	0.397662	1.42373	0.00609756	0.120899	1	4596	tags=21%, list=17%, signal=25%	291
GSE37301_COMMON_LYMPHOID_PROGENITOR_VS_PRO_BCELL_UP	180	0.397662	1.42373	0.00609756	0.120899	1	4596	tags=21%, list=17%, signal=25%	291		GSE46606_IRF4MID_VS_WT_CD40L_IL2_IL5_DAY1_STIMULATED_BCELL_DN	186	0.401667	1.42389	0.00593824	0.121052	1	5050	tags=27%, list=18%, signal=33%	290
GSE18791_UNSTIM_VS_NEWCATSLE_VIRUS_DC_1H_UP	157	0.402756	1.42363	0.0127065	0.120641	1	4898	tags=29%, list=18%, signal=35%	292		GSE41867_NAIVE_VS_DAY6_LCMV_EFFECTOR_CD8_TCELL_DN	198	0.397201	1.42395	0.00475059	0.121375	1	5814	tags=30%, list=21%, signal=37%	289
GSE40274_CTRL_VS_FOXP3_AND_IRF4_TRANSDUCED_ACTIVATED_CD4_TCELL_UP	153	0.40718	1.42287	0.00990099	0.12154	1	4635	tags=31%, list=17%, signal=37%	293		GSE40274_CTRL_VS_FOXP3_AND_IRF4_TRANSDUCED_ACTIVATED_CD4_TCELL_UP	153	0.40718	1.42287	0.00990099	0.12154	1	4635	tags=31%, list=17%, signal=37%	293
GSE10325_LUPUS_CD4_TCELL_VS_LUPUS_MYELOID_UP	198	0.399912	1.42252	0.0059453	0.121695	1	4199	tags=24%, list=15%, signal=28%	294		GSE10325_LUPUS_CD4_TCELL_VS_LUPUS_MYELOID_UP	198	0.399912	1.42252	0.0059453	0.121695	1	4199	tags=24%, list=15%, signal=28%	294
GSE20500_RETINOIC_ACID_VS_RARA_ANTAGONIST_TREATED_CD4_TCELL_UP	176	0.399455	1.42211	0.00841346	0.121878	1	5665	tags=30%, list=20%, signal=38%	295		GSE20500_RETINOIC_ACID_VS_RARA_ANTAGONIST_TREATED_CD4_TCELL_UP	176	0.399455	1.42211	0.00841346	0.121878	1	5665	tags=30%, list=20%, signal=38%	295
GSE46606_UNSTIM_VS_CD40L_IL2_IL5_3DAY_STIMULATED_IRF4MID_SORTED_BCELL_DN	197	0.399211	1.42146	0.00353774	0.122553	1	5013	tags=25%, list=18%, signal=31%	296		GSE46606_UNSTIM_VS_CD40L_IL2_IL5_3DAY_STIMULATED_IRF4MID_SORTED_BCELL_DN	197	0.399211	1.42146	0.00353774	0.122553	1	5013	tags=25%, list=18%, signal=31%	296
GSE36476_YOUNG_VS_OLD_DONOR_MEMORY_CD4_TCELL_16H_TSST_ACT_DN	176	0.400415	1.42107	0.00720288	0.122795	1	5162	tags=28%, list=19%, signal=34%	297		GSE2405_0H_VS_3H_A_PHAGOCYTOPHILUM_STIM_NEUTROPHIL_DN	164	0.405185	1.42087	0.0123001	0.122694	1	3788	tags=24%, list=14%, signal=27%	298
GSE2405_0H_VS_3H_A_PHAGOCYTOPHILUM_STIM_NEUTROPHIL_DN	164	0.405185	1.42087	0.0123001	0.122694	1	3788	tags=24%, list=14%, signal=27%	298		GSE36476_YOUNG_VS_OLD_DONOR_MEMORY_CD4_TCELL_16H_TSST_ACT_DN	176	0.400415	1.42107	0.00720288	0.122795	1	5162	tags=28%, list=19%, signal=34%	297
GSE36078_WT_VS_IL1R_KO_LUNG_DC_UP	192	0.394638	1.42039	0.0109756	0.123094	1	5393	tags=26%, list=19%, signal=32%	299		GSE7852_TREG_VS_TCONV_UP	194	0.400097	1.41877	0.0108043	0.123005	1	5774	tags=28%, list=21%, signal=36%	306
GSE13485_CTRL_VS_DAY1_YF17D_VACCINE_PBMC_DN	147	0.407625	1.42005	0.0123001	0.12321	1	5678	tags=31%, list=20%, signal=39%	300		GSE22886_DAY0_VS_DAY7_MONOCYTE_IN_CULTURE_UP	195	0.399124	1.41925	0.00717703	0.123019	1	5418	tags=33%, list=20%, signal=41%	304
GSE23321_CD8_STEM_CELL_MEMORY_VS_NAIVE_CD8_TCELL_DN	195	0.399652	1.41955	0.0108696	0.12367	1	8396	tags=45%, list=30%, signal=64%	301		GSE36078_WT_VS_IL1R_KO_LUNG_DC_UP	192	0.394638	1.42039	0.0109756	0.123094	1	5393	tags=26%, list=19%, signal=32%	299
GSE21380_NON_TFH_VS_TFH_CD4_TCELL_DN	193	0.395631	1.41935	0.00363196	0.123624	1	6029	tags=31%, list=22%, signal=39%	302		GSE32423_MEMORY_VS_NAIVE_CD8_TCELL_UP	184	0.398443	1.41893	0.0119617	0.123136	1	2664	tags=18%, list=10%, signal=20%	305
GSE36476_CTRL_VS_TSST_ACT_40H_MEMORY_CD4_TCELL_YOUNG_UP	195	0.39516	1.41933	0.00713436	0.123251	1	5616	tags=32%, list=20%, signal=40%	303		GSE13485_CTRL_VS_DAY1_YF17D_VACCINE_PBMC_DN	147	0.407625	1.42005	0.0123001	0.12321	1	5678	tags=31%, list=20%, signal=39%	300
GSE22886_DAY0_VS_DAY7_MONOCYTE_IN_CULTURE_UP	195	0.399124	1.41925	0.00717703	0.123019	1	5418	tags=33%, list=20%, signal=41%	304		GSE36476_CTRL_VS_TSST_ACT_40H_MEMORY_CD4_TCELL_YOUNG_UP	195	0.39516	1.41933	0.00713436	0.123251	1	5616	tags=32%, list=20%, signal=40%	303
GSE32423_MEMORY_VS_NAIVE_CD8_TCELL_UP	184	0.398443	1.41893	0.0119617	0.123136	1	2664	tags=18%, list=10%, signal=20%	305		GSE11961_FOLLICULAR_BCELL_VS_MARGINAL_ZONE_BCELL_DN	185	0.3984	1.41665	0.00727273	0.123337	1	3897	tags=22%, list=14%, signal=25%	314
GSE7852_TREG_VS_TCONV_UP	194	0.400097	1.41877	0.0108043	0.123005	1	5774	tags=28%, list=21%, signal=36%	306		GSE3039_NKT_CELL_VS_ALPHAALPHA_CD8_TCELL_DN	196	0.395843	1.41676	0.0155317	0.123563	1	3338	tags=21%, list=12%, signal=24%	313
GSE1460_INTRATHYMIC_T_PROGENITOR_VS_DP_THYMOCYTE_DN	186	0.397641	1.41794	0.00722022	0.124006	1	3843	tags=26%, list=14%, signal=30%	307		GSE21380_NON_TFH_VS_TFH_CD4_TCELL_DN	193	0.395631	1.41935	0.00363196	0.123624	1	6029	tags=31%, list=22%, signal=39%	302
GSE22886_TH1_VS_TH2_12H_ACT_DN	175	0.398697	1.41783	0.0143885	0.12378	1	5273	tags=30%, list=19%, signal=37%	308		GSE23321_CD8_STEM_CELL_MEMORY_VS_NAIVE_CD8_TCELL_DN	195	0.399652	1.41955	0.0108696	0.12367	1	8396	tags=45%, list=30%, signal=64%	301
GSE36476_CTRL_VS_TSST_ACT_16H_MEMORY_CD4_TCELL_OLD_UP	190	0.398962	1.41761	0.00980392	0.123703	1	6780	tags=32%, list=24%, signal=42%	309		GSE36476_CTRL_VS_TSST_ACT_16H_MEMORY_CD4_TCELL_OLD_UP	190	0.398962	1.41761	0.00980392	0.123703	1	6780	tags=32%, list=24%, signal=42%	309
GSE11367_CTRL_VS_IL17_TREATED_SMOOTH_MUSCLE_CELL_UP	126	0.416785	1.41735	0.0127065	0.123752	1	4842	tags=27%, list=17%, signal=33%	310		GSE21546_UNSTIM_VS_ANTI_CD3_STIM_SAP1A_KO_DP_THYMOCYTES_DN	156	0.405247	1.41691	0.00740741	0.123719	1	3433	tags=21%, list=12%, signal=24%	312
GSE9509_LPS_VS_LPS_AND_IL10_STIM_IL10_KO_MACROPHAGE_10MIN_UP	184	0.400583	1.41701	0.00707547	0.123922	1	2698	tags=19%, list=10%, signal=21%	311		GSE11367_CTRL_VS_IL17_TREATED_SMOOTH_MUSCLE_CELL_UP	126	0.416785	1.41735	0.0127065	0.123752	1	4842	tags=27%, list=17%, signal=33%	310
GSE21546_UNSTIM_VS_ANTI_CD3_STIM_SAP1A_KO_DP_THYMOCYTES_DN	156	0.405247	1.41691	0.00740741	0.123719	1	3433	tags=21%, list=12%, signal=24%	312		GSE22886_TH1_VS_TH2_12H_ACT_DN	175	0.398697	1.41783	0.0143885	0.12378	1	5273	tags=30%, list=19%, signal=37%	308
GSE3039_NKT_CELL_VS_ALPHAALPHA_CD8_TCELL_DN	196	0.395843	1.41676	0.0155317	0.123563	1	3338	tags=21%, list=12%, signal=24%	313		GSE9509_LPS_VS_LPS_AND_IL10_STIM_IL10_KO_MACROPHAGE_10MIN_UP	184	0.400583	1.41701	0.00707547	0.123922	1	2698	tags=19%, list=10%, signal=21%	311
GSE11961_FOLLICULAR_BCELL_VS_MARGINAL_ZONE_BCELL_DN	185	0.3984	1.41665	0.00727273	0.123337	1	3897	tags=22%, list=14%, signal=25%	314		GSE1460_INTRATHYMIC_T_PROGENITOR_VS_DP_THYMOCYTE_DN	186	0.397641	1.41794	0.00722022	0.124006	1	3843	tags=26%, list=14%, signal=30%	307
GSE40274_FOXP3_VS_FOXP3_AND_GATA1_TRANSDUCED_ACTIVATED_CD4_TCELL_DN	194	0.393706	1.4149	0.0142687	0.126074	1	3476	tags=21%, list=13%, signal=24%	315		GSE19888_ADENOSINE_A3R_INH_VS_TCELL_MEMBRANES_ACT_MAST_CELL_UP	192	0.398904	1.41476	0.00961539	0.125946	1	6292	tags=31%, list=23%, signal=39%	316
GSE19888_ADENOSINE_A3R_INH_VS_TCELL_MEMBRANES_ACT_MAST_CELL_UP	192	0.398904	1.41476	0.00961539	0.125946	1	6292	tags=31%, list=23%, signal=39%	316		GSE40274_FOXP3_VS_FOXP3_AND_GATA1_TRANSDUCED_ACTIVATED_CD4_TCELL_DN	194	0.393706	1.4149	0.0142687	0.126074	1	3476	tags=21%, list=13%, signal=24%	315
GSE14415_NATURAL_TREG_VS_TCONV_UP	158	0.408376	1.41232	0.0147965	0.129904	1	3648	tags=23%, list=13%, signal=27%	317		GSE13738_RESTING_VS_TCR_ACTIVATED_CD4_TCELL_DN	199	0.395266	1.41223	0.00604595	0.129243	1	2857	tags=16%, list=10%, signal=18%	319
GSE20715_0H_VS_6H_OZONE_LUNG_DN	189	0.398044	1.41231	0.0106257	0.129509	1	3281	tags=19%, list=12%, signal=21%	318		GSE20715_0H_VS_6H_OZONE_LUNG_DN	189	0.398044	1.41231	0.0106257	0.129509	1	3281	tags=19%, list=12%, signal=21%	318
GSE13738_RESTING_VS_TCR_ACTIVATED_CD4_TCELL_DN	199	0.395266	1.41223	0.00604595	0.129243	1	2857	tags=16%, list=10%, signal=18%	319		GSE14415_NATURAL_TREG_VS_TCONV_UP	158	0.408376	1.41232	0.0147965	0.129904	1	3648	tags=23%, list=13%, signal=27%	317
GSE369_SOCS3_KO_VS_WT_LIVER_POST_IL6_INJECTION_DN	188	0.394713	1.41147	0.00974422	0.130151	1	4543	tags=25%, list=16%, signal=30%	320		GSE369_SOCS3_KO_VS_WT_LIVER_POST_IL6_INJECTION_DN	188	0.394713	1.41147	0.00974422	0.130151	1	4543	tags=25%, list=16%, signal=30%	320
GSE3982_BCELL_VS_CENT_MEMORY_CD4_TCELL_DN	176	0.398573	1.41043	0.00974422	0.131447	1	5088	tags=27%, list=18%, signal=33%	321		GSE7219_UNSTIM_VS_LPS_AND_ANTI_CD40_STIM_DC_DN	172	0.402748	1.40997	0.00498753	0.13103	1	4536	tags=28%, list=16%, signal=33%	324
GSE10094_LCMV_VS_LISTERIA_IND_EFF_CD4_TCELL_DN	179	0.400541	1.41036	0.0133495	0.131155	1	5511	tags=30%, list=20%, signal=37%	322		FLETCHER_PBMC_BCG_10W_INFANT_PPD_STIMULATED_VS_UNSTIMULATED_10W_UP	84	0.435551	1.41013	0.0345782	0.131152	1	3678	tags=27%, list=13%, signal=31%	323
FLETCHER_PBMC_BCG_10W_INFANT_PPD_STIMULATED_VS_UNSTIMULATED_10W_UP	84	0.435551	1.41013	0.0345782	0.131152	1	3678	tags=27%, list=13%, signal=31%	323		GSE10094_LCMV_VS_LISTERIA_IND_EFF_CD4_TCELL_DN	179	0.400541	1.41036	0.0133495	0.131155	1	5511	tags=30%, list=20%, signal=37%	322
GSE7219_UNSTIM_VS_LPS_AND_ANTI_CD40_STIM_DC_DN	172	0.402748	1.40997	0.00498753	0.13103	1	4536	tags=28%, list=16%, signal=33%	324		GSE3982_BCELL_VS_CENT_MEMORY_CD4_TCELL_DN	176	0.398573	1.41043	0.00974422	0.131447	1	5088	tags=27%, list=18%, signal=33%	321
GSE40274_CTRL_VS_FOXP3_AND_HELIOS_TRANSDUCED_ACTIVATED_CD4_TCELL_UP	196	0.394364	1.40878	0.0107656	0.132728	1	5186	tags=27%, list=19%, signal=32%	325		GSE40274_CTRL_VS_FOXP3_AND_HELIOS_TRANSDUCED_ACTIVATED_CD4_TCELL_UP	196	0.394364	1.40878	0.0107656	0.132728	1	5186	tags=27%, list=19%, signal=32%	325
GSE41978_ID2_KO_VS_BIM_KO_KLRG1_LOW_EFFECTOR_CD8_TCELL_UP	197	0.396516	1.40837	0.013382	0.133111	1	3193	tags=18%, list=12%, signal=21%	326		GSE7568_CTRL_VS_3H_TGFB_TREATED_MACROPHAGES_WITH_IL4_AND_DEXAMETHASONE_DN	164	0.399752	1.40806	0.0147965	0.132916	1	6692	tags=30%, list=24%, signal=40%	328
GSE41176_UNSTIM_VS_ANTI_IGM_STIM_TAK1_KO_BCELL_3H_DN	170	0.398286	1.40809	0.00601685	0.133238	1	5253	tags=29%, list=19%, signal=35%	327		GSE41978_ID2_KO_VS_BIM_KO_KLRG1_LOW_EFFECTOR_CD8_TCELL_UP	197	0.396516	1.40837	0.013382	0.133111	1	3193	tags=18%, list=12%, signal=21%	326
GSE7568_CTRL_VS_3H_TGFB_TREATED_MACROPHAGES_WITH_IL4_AND_DEXAMETHASONE_DN	164	0.399752	1.40806	0.0147965	0.132916	1	6692	tags=30%, list=24%, signal=40%	328		GSE37534_UNTREATED_VS_ROSIGLITAZONE_TREATED_CD4_TCELL_PPARG1_AND_FOXP3_TRASDUCED_DN	192	0.393004	1.4077	0.0143885	0.133171	1	4326	tags=22%, list=16%, signal=26%	329
GSE37534_UNTREATED_VS_ROSIGLITAZONE_TREATED_CD4_TCELL_PPARG1_AND_FOXP3_TRASDUCED_DN	192	0.393004	1.4077	0.0143885	0.133171	1	4326	tags=22%, list=16%, signal=26%	329		GSE41176_UNSTIM_VS_ANTI_IGM_STIM_TAK1_KO_BCELL_3H_DN	170	0.398286	1.40809	0.00601685	0.133238	1	5253	tags=29%, list=19%, signal=35%	327
GSE37532_WT_VS_PPARG_KO_VISCERAL_ADIPOSE_TISSUE_TREG_UP	198	0.39164	1.40678	0.00816803	0.134511	1	9943	tags=56%, list=36%, signal=86%	330		GSE41867_DAY6_EFFECTOR_VS_DAY30_MEMORY_CD8_TCELL_LCMV_ARMSTRONG_DN	199	0.394099	1.40673	0.0157576	0.134202	1	5743	tags=29%, list=21%, signal=36%	331
GSE41867_DAY6_EFFECTOR_VS_DAY30_MEMORY_CD8_TCELL_LCMV_ARMSTRONG_DN	199	0.394099	1.40673	0.0157576	0.134202	1	5743	tags=29%, list=21%, signal=36%	331		GSE37532_WT_VS_PPARG_KO_VISCERAL_ADIPOSE_TISSUE_TREG_UP	198	0.39164	1.40678	0.00816803	0.134511	1	9943	tags=56%, list=36%, signal=86%	330
GSE14413_UNSTIM_VS_IFNB_STIM_L929_CELLS_DN	105	0.42124	1.4062	0.0234681	0.134823	1	5441	tags=32%, list=20%, signal=40%	332		GSE14413_UNSTIM_VS_IFNB_STIM_L929_CELLS_DN	105	0.42124	1.4062	0.0234681	0.134823	1	5441	tags=32%, list=20%, signal=40%	332
GSE24634_TEFF_VS_TCONV_DAY5_IN_CULTURE_DN	191	0.391354	1.4058	0.0108434	0.135108	1	6401	tags=35%, list=23%, signal=45%	333		GSE45365_HEALTHY_VS_MCMV_INFECTION_CD11B_DC_IFNAR_KO_DN	173	0.400054	1.40459	0.00955794	0.134922	1	6365	tags=36%, list=23%, signal=46%	339
GSE29949_CD8_POS_DC_SPLEEN_VS_DC_BRAIN_DN	173	0.403027	1.40535	0.0183599	0.135547	1	5979	tags=32%, list=22%, signal=41%	334		GSE18281_SUBCAPSULAR_CORTICAL_REGION_VS_WHOLE_MEDULLA_THYMUS_DN	176	0.397895	1.40475	0.0181159	0.135018	1	2542	tags=16%, list=9%, signal=17%	338
GSE26495_NAIVE_VS_PD1HIGH_CD8_TCELL_DN	198	0.391625	1.40513	0.00986436	0.135525	1	4544	tags=30%, list=16%, signal=36%	335		GSE24634_TEFF_VS_TCONV_DAY5_IN_CULTURE_DN	191	0.391354	1.4058	0.0108434	0.135108	1	6401	tags=35%, list=23%, signal=45%	333
GSE30083_SP1_VS_SP3_THYMOCYTE_DN	186	0.396229	1.4048	0.0109091	0.135742	1	4841	tags=28%, list=17%, signal=34%	336		GSE29617_CTRL_VS_DAY3_TIV_FLU_VACCINE_PBMC_2008_UP	189	0.395311	1.40479	0.0109356	0.135355	1	6133	tags=29%, list=22%, signal=37%	337
GSE29617_CTRL_VS_DAY3_TIV_FLU_VACCINE_PBMC_2008_UP	189	0.395311	1.40479	0.0109356	0.135355	1	6133	tags=29%, list=22%, signal=37%	337		GSE24574_BCL6_HIGH_TFH_VS_TCONV_CD4_TCELL_DN	187	0.394743	1.40407	0.015873	0.135519	1	2882	tags=17%, list=10%, signal=18%	340
GSE18281_SUBCAPSULAR_CORTICAL_REGION_VS_WHOLE_MEDULLA_THYMUS_DN	176	0.397895	1.40475	0.0181159	0.135018	1	2542	tags=16%, list=9%, signal=17%	338		GSE26495_NAIVE_VS_PD1HIGH_CD8_TCELL_DN	198	0.391625	1.40513	0.00986436	0.135525	1	4544	tags=30%, list=16%, signal=36%	335
GSE45365_HEALTHY_VS_MCMV_INFECTION_CD11B_DC_IFNAR_KO_DN	173	0.400054	1.40459	0.00955794	0.134922	1	6365	tags=36%, list=23%, signal=46%	339		GSE29949_CD8_POS_DC_SPLEEN_VS_DC_BRAIN_DN	173	0.403027	1.40535	0.0183599	0.135547	1	5979	tags=32%, list=22%, signal=41%	334
GSE24574_BCL6_HIGH_TFH_VS_TCONV_CD4_TCELL_DN	187	0.394743	1.40407	0.015873	0.135519	1	2882	tags=17%, list=10%, signal=18%	340		GSE30083_SP1_VS_SP3_THYMOCYTE_DN	186	0.396229	1.4048	0.0109091	0.135742	1	4841	tags=28%, list=17%, signal=34%	336
GSE37605_C57BL6_VS_NOD_FOXP3_FUSION_GFP_TREG_UP	95	0.429107	1.40324	0.025066	0.136674	1	5066	tags=26%, list=18%, signal=32%	341		GSE2706_UNSTIM_VS_2H_R848_DC_DN	184	0.394556	1.40317	0.0083632	0.136381	1	2939	tags=21%, list=11%, signal=23%	342
GSE2706_UNSTIM_VS_2H_R848_DC_DN	184	0.394556	1.40317	0.0083632	0.136381	1	2939	tags=21%, list=11%, signal=23%	342		GSE37605_C57BL6_VS_NOD_FOXP3_FUSION_GFP_TREG_UP	95	0.429107	1.40324	0.025066	0.136674	1	5066	tags=26%, list=18%, signal=32%	341
GSE10325_LUPUS_CD4_TCELL_VS_LUPUS_BCELL_UP	198	0.390754	1.40232	0.00962696	0.137748	1	3541	tags=20%, list=13%, signal=23%	343		GSE13887_ACT_CD4_VS_NO_TREATED_CD4_TCELL_DN	117	0.419665	1.4012	0.0195567	0.137741	1	6537	tags=32%, list=24%, signal=42%	348
ANDERSON_BLOOD_CN54GP140_ADJUVANTED_WITH_GLA_AF_AGE_18_45YO_7DY_UP	39	0.496768	1.40179	0.06231	0.138325	1	4631	tags=36%, list=17%, signal=43%	344		GSE10325_LUPUS_CD4_TCELL_VS_LUPUS_BCELL_UP	198	0.390754	1.40232	0.00962696	0.137748	1	3541	tags=20%, list=13%, signal=23%	343
GSE13493_CD4INTCD8POS_VS_CD8POS_THYMOCYTE_UP	193	0.391671	1.40178	0.0131737	0.137965	1	5821	tags=28%, list=21%, signal=35%	345		GSE13493_CD4INTCD8POS_VS_CD8POS_THYMOCYTE_UP	193	0.391671	1.40178	0.0131737	0.137965	1	5821	tags=28%, list=21%, signal=35%	345
GSE34156_UNTREATED_VS_6H_NOD2_LIGAND_TREATED_MONOCYTE_DN	171	0.399675	1.4013	0.00981595	0.138406	1	5980	tags=32%, list=22%, signal=41%	346		GSE7460_FOXP3_MUT_VS_WT_ACT_TCONV_UP	196	0.391256	1.40126	0.0120337	0.138066	1	4136	tags=22%, list=15%, signal=26%	347
GSE7460_FOXP3_MUT_VS_WT_ACT_TCONV_UP	196	0.391256	1.40126	0.0120337	0.138066	1	4136	tags=22%, list=15%, signal=26%	347		GSE41867_NAIVE_VS_DAY30_LCMV_CLONE13_EXHAUSTED_CD8_TCELL_DN	195	0.394599	1.40077	0.00843373	0.138143	1	7087	tags=31%, list=26%, signal=42%	349
GSE13887_ACT_CD4_VS_NO_TREATED_CD4_TCELL_DN	117	0.419665	1.4012	0.0195567	0.137741	1	6537	tags=32%, list=24%, signal=42%	348		GSE12963_UNINF_VS_ENV_AND_NEF_DEFICIENT_HIV1_INF_CD4_TCELL_UP	127	0.407479	1.4003	0.0174564	0.138258	1	5281	tags=25%, list=19%, signal=31%	351
GSE41867_NAIVE_VS_DAY30_LCMV_CLONE13_EXHAUSTED_CD8_TCELL_DN	195	0.394599	1.40077	0.00843373	0.138143	1	7087	tags=31%, list=26%, signal=42%	349		ANDERSON_BLOOD_CN54GP140_ADJUVANTED_WITH_GLA_AF_AGE_18_45YO_7DY_UP	39	0.496768	1.40179	0.06231	0.138325	1	4631	tags=36%, list=17%, signal=43%	344
GSE30971_WBP7_HET_VS_KO_MACROPHAGE_4H_LPS_STIM_DN	190	0.395175	1.40037	0.0179426	0.13851	1	6686	tags=43%, list=24%, signal=56%	350		GSE34156_UNTREATED_VS_6H_NOD2_LIGAND_TREATED_MONOCYTE_DN	171	0.399675	1.4013	0.00981595	0.138406	1	5980	tags=32%, list=22%, signal=41%	346
GSE12963_UNINF_VS_ENV_AND_NEF_DEFICIENT_HIV1_INF_CD4_TCELL_UP	127	0.407479	1.4003	0.0174564	0.138258	1	5281	tags=25%, list=19%, signal=31%	351		GSE30971_WBP7_HET_VS_KO_MACROPHAGE_4H_LPS_STIM_DN	190	0.395175	1.40037	0.0179426	0.13851	1	6686	tags=43%, list=24%, signal=56%	350
GSE41867_DAY6_EFFECTOR_VS_DAY30_MEMORY_CD8_TCELL_LCMV_ARMSTRONG_UP	200	0.391796	1.39969	0.0199063	0.139055	1	6255	tags=31%, list=23%, signal=39%	352		GSE41867_DAY6_EFFECTOR_VS_DAY30_MEMORY_CD8_TCELL_LCMV_ARMSTRONG_UP	200	0.391796	1.39969	0.0199063	0.139055	1	6255	tags=31%, list=23%, signal=39%	352
GSE30083_SP3_VS_SP4_THYMOCYTE_UP	184	0.391174	1.39898	0.00745342	0.139939	1	5549	tags=29%, list=20%, signal=36%	353		GSE30083_SP3_VS_SP4_THYMOCYTE_UP	184	0.391174	1.39898	0.00745342	0.139939	1	5549	tags=29%, list=20%, signal=36%	353
GSE14413_UNSTIM_VS_IFNB_STIM_RAW264_CELLS_DN	109	0.420677	1.3987	0.015852	0.14007	1	5926	tags=34%, list=21%, signal=43%	354		GSE14413_UNSTIM_VS_IFNB_STIM_RAW264_CELLS_DN	109	0.420677	1.3987	0.015852	0.14007	1	5926	tags=34%, list=21%, signal=43%	354
GSE26343_UNSTIM_VS_LPS_STIM_MACROPHAGE_DN	199	0.38902	1.39777	0.0143198	0.14141	1	6488	tags=33%, list=23%, signal=42%	355		GSE26343_UNSTIM_VS_LPS_STIM_MACROPHAGE_DN	199	0.38902	1.39777	0.0143198	0.14141	1	6488	tags=33%, list=23%, signal=42%	355
GSE30971_WBP7_HET_VS_KO_MACROPHAGE_UP	190	0.392407	1.39754	0.00844391	0.141436	1	4130	tags=25%, list=15%, signal=29%	356		GSE30971_WBP7_HET_VS_KO_MACROPHAGE_UP	190	0.392407	1.39754	0.00844391	0.141436	1	4130	tags=25%, list=15%, signal=29%	356
GSE3982_MAC_VS_NEUTROPHIL_DN	174	0.397416	1.39718	0.0205562	0.141711	1	4708	tags=28%, list=17%, signal=33%	357		GSE3982_MAC_VS_NEUTROPHIL_DN	174	0.397416	1.39718	0.0205562	0.141711	1	4708	tags=28%, list=17%, signal=33%	357
GSE37605_FOXP3_FUSION_GFP_VS_IRES_GFP_TREG_C57BL6_UP	179	0.396036	1.39649	0.0155317	0.142555	1	2525	tags=17%, list=9%, signal=19%	358		GSE37605_FOXP3_FUSION_GFP_VS_IRES_GFP_TREG_C57BL6_UP	179	0.396036	1.39649	0.0155317	0.142555	1	2525	tags=17%, list=9%, signal=19%	358
GSE40068_CXCR5POS_BCL6POS_TFH_VS_CXCR5NEG_BCL6NEG_CD4_TCELL_DN	197	0.388585	1.39569	0.0154394	0.143722	1	3660	tags=19%, list=13%, signal=21%	359		GSE1460_NAIVE_CD4_TCELL_CORD_BLOOD_VS_THYMIC_STROMAL_CELL_UP	185	0.393025	1.39558	0.0166865	0.143116	1	4694	tags=22%, list=17%, signal=27%	361
GSE39916_B_CELL_SPLEEN_VS_PLASMA_CELL_BONE_MARROW_UP	193	0.391732	1.39566	0.0130332	0.143365	1	3660	tags=20%, list=13%, signal=23%	360		GSE39916_B_CELL_SPLEEN_VS_PLASMA_CELL_BONE_MARROW_UP	193	0.391732	1.39566	0.0130332	0.143365	1	3660	tags=20%, list=13%, signal=23%	360
GSE1460_NAIVE_CD4_TCELL_CORD_BLOOD_VS_THYMIC_STROMAL_CELL_UP	185	0.393025	1.39558	0.0166865	0.143116	1	4694	tags=22%, list=17%, signal=27%	361		GSE26488_CTRL_VS_PEPTIDE_INJECTION_HDAC7_DELTAP_TG_OT2_THYMOCYTE_UP	177	0.391802	1.39467	0.00738916	0.143592	1	4541	tags=26%, list=16%, signal=31%	364
GSE21546_ELK1_KO_VS_SAP1A_KO_AND_ELK1_KO_DP_THYMOCYTES_UP	186	0.392077	1.39485	0.0134474	0.14407	1	7847	tags=39%, list=28%, signal=54%	362		GSE40068_CXCR5POS_BCL6POS_TFH_VS_CXCR5NEG_BCL6NEG_CD4_TCELL_DN	197	0.388585	1.39569	0.0154394	0.143722	1	3660	tags=19%, list=13%, signal=21%	359
GSE24210_IL35_TREATED_VS_RESTING_TREG_DN	179	0.393516	1.3947	0.0157385	0.143931	1	6522	tags=33%, list=24%, signal=43%	363		GSE24210_IL35_TREATED_VS_RESTING_TREG_DN	179	0.393516	1.3947	0.0157385	0.143931	1	6522	tags=33%, list=24%, signal=43%	363
GSE26488_CTRL_VS_PEPTIDE_INJECTION_HDAC7_DELTAP_TG_OT2_THYMOCYTE_UP	177	0.391802	1.39467	0.00738916	0.143592	1	4541	tags=26%, list=16%, signal=31%	364		GSE21546_ELK1_KO_VS_SAP1A_KO_AND_ELK1_KO_DP_THYMOCYTES_UP	186	0.392077	1.39485	0.0134474	0.14407	1	7847	tags=39%, list=28%, signal=54%	362
GSE1791_CTRL_VS_NEUROMEDINU_IN_T_CELL_LINE_12H_DN	160	0.398092	1.39418	0.0184502	0.144119	1	2651	tags=15%, list=10%, signal=16%	365		GSE1791_CTRL_VS_NEUROMEDINU_IN_T_CELL_LINE_12H_DN	160	0.398092	1.39418	0.0184502	0.144119	1	2651	tags=15%, list=10%, signal=16%	365
GSE22886_UNSTIM_VS_STIM_MEMORY_TCELL_UP	191	0.39064	1.39391	0.0133495	0.144213	1	5897	tags=31%, list=21%, signal=40%	366		GSE22886_UNSTIM_VS_STIM_MEMORY_TCELL_UP	191	0.39064	1.39391	0.0133495	0.144213	1	5897	tags=31%, list=21%, signal=40%	366
GSE6259_33D1_POS_DC_VS_BCELL_UP	143	0.401229	1.3932	0.0290038	0.145141	1	4300	tags=23%, list=16%, signal=27%	367		GSE6259_33D1_POS_DC_VS_BCELL_UP	143	0.401229	1.3932	0.0290038	0.145141	1	4300	tags=23%, list=16%, signal=27%	367
GSE26343_UNSTIM_VS_LPS_STIM_NFAT5_KO_MACROPHAGE_DN	195	0.386543	1.39277	0.0131894	0.145541	1	2943	tags=22%, list=11%, signal=24%	368		GSE26343_UNSTIM_VS_LPS_STIM_NFAT5_KO_MACROPHAGE_DN	195	0.386543	1.39277	0.0131894	0.145541	1	2943	tags=22%, list=11%, signal=24%	368
GSE25677_MPL_VS_R848_STIM_BCELL_DN	180	0.390324	1.39178	0.0121507	0.147093	1	4701	tags=26%, list=17%, signal=31%	369		GSE30962_PRIMARY_VS_SECONDARY_ACUTE_LCMV_INF_CD8_TCELL_DN	190	0.392371	1.39143	0.0144753	0.146922	1	6810	tags=34%, list=25%, signal=45%	371
GSE9946_IMMATURE_VS_PROSTAGLANDINE2_TREATED_MATURE_DC_UP	138	0.407804	1.39144	0.0245399	0.147317	1	2638	tags=17%, list=10%, signal=19%	370		GSE25677_MPL_VS_R848_STIM_BCELL_DN	180	0.390324	1.39178	0.0121507	0.147093	1	4701	tags=26%, list=17%, signal=31%	369
GSE30962_PRIMARY_VS_SECONDARY_ACUTE_LCMV_INF_CD8_TCELL_DN	190	0.392371	1.39143	0.0144753	0.146922	1	6810	tags=34%, list=25%, signal=45%	371		GSE9946_IMMATURE_VS_PROSTAGLANDINE2_TREATED_MATURE_DC_UP	138	0.407804	1.39144	0.0245399	0.147317	1	2638	tags=17%, list=10%, signal=19%	370
GSE14350_IL2RB_KO_VS_WT_TEFF_UP	194	0.390036	1.38995	0.0119474	0.149613	1	7763	tags=40%, list=28%, signal=55%	372		GSE14350_IL2RB_KO_VS_WT_TEFF_UP	194	0.390036	1.38995	0.0119474	0.149613	1	7763	tags=40%, list=28%, signal=55%	372
GSE24210_IL35_TREATED_VS_UNTREATED_TCONV_CD4_TCELL_DN	181	0.387886	1.38954	0.0180723	0.149979	1	4456	tags=23%, list=16%, signal=27%	373		GSE24210_IL35_TREATED_VS_UNTREATED_TCONV_CD4_TCELL_DN	181	0.387886	1.38954	0.0180723	0.149979	1	4456	tags=23%, list=16%, signal=27%	373
GSE43863_TH1_VS_LY6C_INT_CXCR5POS_MEMORY_CD4_TCELL_DN	184	0.388901	1.38882	0.0146341	0.150938	1	7270	tags=43%, list=26%, signal=59%	374		GSE7460_TCONV_VS_TREG_LN_UP	193	0.389131	1.38881	0.0184275	0.150543	1	4243	tags=24%, list=15%, signal=28%	375
GSE7460_TCONV_VS_TREG_LN_UP	193	0.389131	1.38881	0.0184275	0.150543	1	4243	tags=24%, list=15%, signal=28%	375		GSE43863_TH1_VS_LY6C_INT_CXCR5POS_MEMORY_CD4_TCELL_DN	184	0.388901	1.38882	0.0146341	0.150938	1	7270	tags=43%, list=26%, signal=59%	374
GSE21063_WT_VS_NFATC1_KO_3H_ANTI_IGM_STIM_BCELL_UP	187	0.39006	1.388	0.0120773	0.151739	1	3606	tags=25%, list=13%, signal=28%	376		NAKAYA_PBMC_FLUARIX_FLUVIRIN_AGE_18_50YO_3DY_DN	430	0.365514	1.3872	0.00107991	0.151375	1	6570	tags=30%, list=24%, signal=38%	381
GSE18791_CTRL_VS_NEWCASTLE_VIRUS_DC_8H_DN	190	0.389764	1.38781	0.00821596	0.151759	1	3353	tags=18%, list=12%, signal=20%	377		GSE36888_UNTREATED_VS_IL2_TREATED_TCELL_6H_UP	183	0.38901	1.38726	0.0166865	0.151663	1	4502	tags=29%, list=16%, signal=34%	380
GSE37301_CD4_TCELL_VS_GRANULOCYTE_MONOCYTE_PROGENITOR_DN	178	0.392712	1.38741	0.0133983	0.152152	1	4057	tags=25%, list=15%, signal=29%	378		GSE21063_WT_VS_NFATC1_KO_3H_ANTI_IGM_STIM_BCELL_UP	187	0.39006	1.388	0.0120773	0.151739	1	3606	tags=25%, list=13%, signal=28%	376
GSE13547_CTRL_VS_ANTI_IGM_STIM_BCELL_12H_UP	182	0.388577	1.38734	0.0206813	0.151908	1	8846	tags=46%, list=32%, signal=67%	379		GSE18791_CTRL_VS_NEWCASTLE_VIRUS_DC_8H_DN	190	0.389764	1.38781	0.00821596	0.151759	1	3353	tags=18%, list=12%, signal=20%	377
GSE36888_UNTREATED_VS_IL2_TREATED_TCELL_6H_UP	183	0.38901	1.38726	0.0166865	0.151663	1	4502	tags=29%, list=16%, signal=34%	380		GSE1460_DP_THYMOCYTE_VS_NAIVE_CD4_TCELL_CORD_BLOOD_DN	175	0.394539	1.38676	0.0191617	0.151882	1	3753	tags=18%, list=14%, signal=21%	382
NAKAYA_PBMC_FLUARIX_FLUVIRIN_AGE_18_50YO_3DY_DN	430	0.365514	1.3872	0.00107991	0.151375	1	6570	tags=30%, list=24%, signal=38%	381		GSE13547_CTRL_VS_ANTI_IGM_STIM_BCELL_12H_UP	182	0.388577	1.38734	0.0206813	0.151908	1	8846	tags=46%, list=32%, signal=67%	379
GSE1460_DP_THYMOCYTE_VS_NAIVE_CD4_TCELL_CORD_BLOOD_DN	175	0.394539	1.38676	0.0191617	0.151882	1	3753	tags=18%, list=14%, signal=21%	382		GSE37301_CD4_TCELL_VS_GRANULOCYTE_MONOCYTE_PROGENITOR_DN	178	0.392712	1.38741	0.0133983	0.152152	1	4057	tags=25%, list=15%, signal=29%	378
GSE43863_TH1_VS_TFH_MEMORY_CD4_TCELL_DN	197	0.388528	1.38586	0.007109	0.153256	1	5737	tags=32%, list=21%, signal=41%	383		GSE6259_33D1_POS_DC_VS_CD4_TCELL_DN	169	0.3985	1.38576	0.0123916	0.153061	1	3012	tags=17%, list=11%, signal=18%	384
GSE6259_33D1_POS_DC_VS_CD4_TCELL_DN	169	0.3985	1.38576	0.0123916	0.153061	1	3012	tags=17%, list=11%, signal=18%	384		GSE43863_TH1_VS_TFH_MEMORY_CD4_TCELL_DN	197	0.388528	1.38586	0.007109	0.153256	1	5737	tags=32%, list=21%, signal=41%	383
GSE7460_TCONV_VS_TREG_LN_DN	198	0.388585	1.38503	0.00831354	0.154159	1	4130	tags=23%, list=15%, signal=27%	385		GSE7460_TCONV_VS_TREG_LN_DN	198	0.388585	1.38503	0.00831354	0.154159	1	4130	tags=23%, list=15%, signal=27%	385
GSE22611_NOD2_TRANSD_VS_CTRL_TRANSD_HEK293_MDP_STIM_6H_UP	183	0.38912	1.3848	0.013431	0.154263	1	4780	tags=24%, list=17%, signal=29%	386		GSE13485_CTRL_VS_DAY21_YF17D_VACCINE_PBMC_DN	148	0.40335	1.38461	0.0209102	0.154231	1	5422	tags=26%, list=20%, signal=32%	387
GSE13485_CTRL_VS_DAY21_YF17D_VACCINE_PBMC_DN	148	0.40335	1.38461	0.0209102	0.154231	1	5422	tags=26%, list=20%, signal=32%	387		GSE22611_NOD2_TRANSD_VS_CTRL_TRANSD_HEK293_MDP_STIM_6H_UP	183	0.38912	1.3848	0.013431	0.154263	1	4780	tags=24%, list=17%, signal=29%	386
GSE27241_WT_VS_RORGT_KO_TH17_POLARIZED_CD4_TCELL_TREATED_WITH_DIGOXIN_DN	175	0.392602	1.38342	0.0130641	0.156306	1	2755	tags=19%, list=10%, signal=21%	388		GSE27241_WT_VS_RORGT_KO_TH17_POLARIZED_CD4_TCELL_TREATED_WITH_DIGOXIN_DN	175	0.392602	1.38342	0.0130641	0.156306	1	2755	tags=19%, list=10%, signal=21%	388
GSE11924_TFH_VS_TH17_CD4_TCELL_UP	196	0.38869	1.383	0.0116822	0.156763	1	6640	tags=31%, list=24%, signal=40%	389		GSE11924_TFH_VS_TH17_CD4_TCELL_UP	196	0.38869	1.383	0.0116822	0.156763	1	6640	tags=31%, list=24%, signal=40%	389
GSE7348_UNSTIM_VS_LPS_STIM_MACROPHAGE_DN	166	0.39434	1.38228	0.0205066	0.15781	1	5998	tags=34%, list=22%, signal=43%	390		GSE5589_WT_VS_IL10_KO_LPS_AND_IL6_STIM_MACROPHAGE_45MIN_UP	186	0.385739	1.38166	0.0176263	0.157432	1	4289	tags=26%, list=15%, signal=30%	394
GSE43863_TH1_VS_TFH_EFFECTOR_CD4_TCELL_DN	196	0.390539	1.38213	0.0155875	0.157696	1	4323	tags=24%, list=16%, signal=29%	391		GSE16386_IL4_VS_IL4_AND_ROSIGLITAZONE_STIM_MACROPHAGE_6H_DN	171	0.387887	1.38139	0.0178571	0.157584	1	4754	tags=25%, list=17%, signal=30%	395
GSE13547_2H_VS_12_H_ANTI_IGM_STIM_ZFX_KO_BCELL_UP	160	0.39337	1.38177	0.0143198	0.157974	1	6396	tags=40%, list=23%, signal=52%	392		GSE43863_TH1_VS_TFH_EFFECTOR_CD4_TCELL_DN	196	0.390539	1.38213	0.0155875	0.157696	1	4323	tags=24%, list=16%, signal=29%	391
GSE22196_HEALTHY_VS_OBESE_MOUSE_SKIN_GAMMADELTA_TCELL_UP	192	0.385432	1.38172	0.0158537	0.157699	1	4608	tags=23%, list=17%, signal=28%	393		GSE22196_HEALTHY_VS_OBESE_MOUSE_SKIN_GAMMADELTA_TCELL_UP	192	0.385432	1.38172	0.0158537	0.157699	1	4608	tags=23%, list=17%, signal=28%	393
GSE5589_WT_VS_IL10_KO_LPS_AND_IL6_STIM_MACROPHAGE_45MIN_UP	186	0.385739	1.38166	0.0176263	0.157432	1	4289	tags=26%, list=15%, signal=30%	394		GSE7348_UNSTIM_VS_LPS_STIM_MACROPHAGE_DN	166	0.39434	1.38228	0.0205066	0.15781	1	5998	tags=34%, list=22%, signal=43%	390
GSE16386_IL4_VS_IL4_AND_ROSIGLITAZONE_STIM_MACROPHAGE_6H_DN	171	0.387887	1.38139	0.0178571	0.157584	1	4754	tags=25%, list=17%, signal=30%	395		GSE13547_2H_VS_12_H_ANTI_IGM_STIM_ZFX_KO_BCELL_UP	160	0.39337	1.38177	0.0143198	0.157974	1	6396	tags=40%, list=23%, signal=52%	392
GSE12366_NAIVE_VS_MEMORY_BCELL_UP	184	0.388197	1.3808	0.0201661	0.158377	1	4139	tags=24%, list=15%, signal=28%	396		GSE1112_OT1_CD8AB_VS_HY_CD8AA_THYMOCYTE_RTOC_CULTURE_UP	156	0.394247	1.37997	0.0270936	0.158174	1	5081	tags=25%, list=18%, signal=30%	401
GSE27786_CD4_TCELL_VS_NEUTROPHIL_DN	189	0.384576	1.38025	0.0166271	0.159175	1	6392	tags=31%, list=23%, signal=40%	397		GSE43863_NAIVE_VS_MEMORY_TH1_CD4_TCELL_D150_LCMV_UP	167	0.39136	1.37971	0.0133172	0.158313	1	5113	tags=32%, list=18%, signal=39%	402
GSE28726_NAIVE_VS_ACTIVATED_NKTCELL_UP	186	0.387888	1.38009	0.0120773	0.1591	1	3546	tags=19%, list=13%, signal=22%	398		GSE12366_NAIVE_VS_MEMORY_BCELL_UP	184	0.388197	1.3808	0.0201661	0.158377	1	4139	tags=24%, list=15%, signal=28%	396
GSE30083_SP2_VS_SP3_THYMOCYTE_DN	189	0.387434	1.38006	0.0120192	0.158741	1	5567	tags=38%, list=20%, signal=47%	399		GSE6674_PL2_3_VS_ANTI_IGM_AND_CPG_STIM_BCELL_DN	198	0.384392	1.37882	0.00956938	0.158535	1	6391	tags=33%, list=23%, signal=43%	406
GSE41176_WT_VS_TAK1_KO_UNSTIM_BCELL_UP	186	0.391007	1.37998	0.015625	0.158541	1	6164	tags=31%, list=22%, signal=40%	400		GSE41176_WT_VS_TAK1_KO_UNSTIM_BCELL_UP	186	0.391007	1.37998	0.015625	0.158541	1	6164	tags=31%, list=22%, signal=40%	400
GSE1112_OT1_CD8AB_VS_HY_CD8AA_THYMOCYTE_RTOC_CULTURE_UP	156	0.394247	1.37997	0.0270936	0.158174	1	5081	tags=25%, list=18%, signal=30%	401		GSE30083_SP2_VS_SP3_THYMOCYTE_DN	189	0.387434	1.38006	0.0120192	0.158741	1	5567	tags=38%, list=20%, signal=47%	399
GSE43863_NAIVE_VS_MEMORY_TH1_CD4_TCELL_D150_LCMV_UP	167	0.39136	1.37971	0.0133172	0.158313	1	5113	tags=32%, list=18%, signal=39%	402		GSE45365_NK_CELL_VS_BCELL_DN	130	0.397637	1.37889	0.0326633	0.158764	1	1950	tags=13%, list=7%, signal=14%	405
GSE28726_ACT_CD4_TCELL_VS_ACT_VA24NEG_NKTCELL_DN	200	0.383793	1.37926	0.0236407	0.158778	1	8056	tags=37%, list=29%, signal=52%	403		GSE28726_ACT_CD4_TCELL_VS_ACT_VA24NEG_NKTCELL_DN	200	0.383793	1.37926	0.0236407	0.158778	1	8056	tags=37%, list=29%, signal=52%	403
GSE10325_BCELL_VS_LUPUS_BCELL_UP	178	0.386961	1.37907	0.00723764	0.15883	1	3300	tags=22%, list=12%, signal=25%	404		GSE10325_BCELL_VS_LUPUS_BCELL_UP	178	0.386961	1.37907	0.00723764	0.15883	1	3300	tags=22%, list=12%, signal=25%	404
GSE45365_NK_CELL_VS_BCELL_DN	130	0.397637	1.37889	0.0326633	0.158764	1	1950	tags=13%, list=7%, signal=14%	405		GSE20366_CD103_POS_VS_NEG_TREG_KLRG1NEG_DN	190	0.386221	1.37822	0.0180505	0.158922	1	4052	tags=19%, list=15%, signal=22%	408
GSE6674_PL2_3_VS_ANTI_IGM_AND_CPG_STIM_BCELL_DN	198	0.384392	1.37882	0.00956938	0.158535	1	6391	tags=33%, list=23%, signal=43%	406		GSE24142_DN2_VS_DN3_THYMOCYTE_ADULT_UP	188	0.384242	1.37794	0.0163551	0.159076	1	5240	tags=30%, list=19%, signal=36%	409
GSE4142_PLASMA_CELL_VS_GC_BCELL_UP	186	0.389171	1.37834	0.0180288	0.159085	1	6780	tags=33%, list=24%, signal=44%	407		GSE4142_PLASMA_CELL_VS_GC_BCELL_UP	186	0.389171	1.37834	0.0180288	0.159085	1	6780	tags=33%, list=24%, signal=44%	407
GSE20366_CD103_POS_VS_NEG_TREG_KLRG1NEG_DN	190	0.386221	1.37822	0.0180505	0.158922	1	4052	tags=19%, list=15%, signal=22%	408		GSE28726_NAIVE_VS_ACTIVATED_NKTCELL_UP	186	0.387888	1.38009	0.0120773	0.1591	1	3546	tags=19%, list=13%, signal=22%	398
GSE24142_DN2_VS_DN3_THYMOCYTE_ADULT_UP	188	0.384242	1.37794	0.0163551	0.159076	1	5240	tags=30%, list=19%, signal=36%	409		GSE27786_CD4_TCELL_VS_NEUTROPHIL_DN	189	0.384576	1.38025	0.0166271	0.159175	1	6392	tags=31%, list=23%, signal=40%	397
GSE21774_CD62L_POS_CD56_BRIGHT_VS_CD62L_NEG_CD56_DIM_NK_CELL_DN	193	0.389316	1.37772	0.0273159	0.159186	1	5449	tags=28%, list=20%, signal=35%	410		GSE21774_CD62L_POS_CD56_BRIGHT_VS_CD62L_NEG_CD56_DIM_NK_CELL_DN	193	0.389316	1.37772	0.0273159	0.159186	1	5449	tags=28%, list=20%, signal=35%	410
GSE26290_CTRL_VS_AKT_INHIBITOR_TREATED_ANTI_CD3_AND_IL2_STIM_CD8_TCELL_DN	195	0.384454	1.37753	0.0191159	0.159221	1	3201	tags=22%, list=12%, signal=25%	411		GSE26290_CTRL_VS_AKT_INHIBITOR_TREATED_ANTI_CD3_AND_IL2_STIM_CD8_TCELL_DN	195	0.384454	1.37753	0.0191159	0.159221	1	3201	tags=22%, list=12%, signal=25%	411
GSE22886_IL2_VS_IL15_STIM_NKCELL_UP	166	0.393189	1.37655	0.0191847	0.160832	1	4849	tags=26%, list=17%, signal=31%	412		GSE13547_CTRL_VS_ANTI_IGM_STIM_ZFX_KO_BCELL_12H_DN	157	0.397025	1.37638	0.0185185	0.160813	1	4618	tags=24%, list=17%, signal=29%	413
GSE13547_CTRL_VS_ANTI_IGM_STIM_ZFX_KO_BCELL_12H_DN	157	0.397025	1.37638	0.0185185	0.160813	1	4618	tags=24%, list=17%, signal=29%	413		GSE22886_IL2_VS_IL15_STIM_NKCELL_UP	166	0.393189	1.37655	0.0191847	0.160832	1	4849	tags=26%, list=17%, signal=31%	412
GSE16450_CTRL_VS_IFNA_6H_STIM_MATURE_NEURON_CELL_LINE_UP	184	0.386989	1.3761	0.0121359	0.160997	1	5023	tags=30%, list=18%, signal=36%	414		GSE3982_CENT_MEMORY_CD4_TCELL_VS_TH2_UP	186	0.387978	1.37448	0.0266667	0.160856	1	6787	tags=37%, list=24%, signal=48%	423
GSE24574_BCL6_HIGH_TFH_VS_TFH_CD4_TCELL_DN	199	0.384271	1.37578	0.0154028	0.16126	1	8241	tags=39%, list=30%, signal=55%	415		GSE22432_PDC_VS_TGFB1_TREATEDCOMMON_DC_PROGENITOR_DN	200	0.382597	1.37411	0.0150289	0.160879	1	5832	tags=30%, list=21%, signal=38%	425
GSE22601_IMMATURE_CD4_SINGLE_POSITIVE_VS_CD8_SINGLE_POSITIVE_THYMOCYTE_UP	199	0.385579	1.3754	0.0107914	0.161694	1	4813	tags=27%, list=17%, signal=33%	416		GSE3982_NEUTROPHIL_VS_CENT_MEMORY_CD4_TCELL_UP	190	0.383751	1.37462	0.0153302	0.160939	1	6424	tags=33%, list=23%, signal=42%	422
GSE37533_PPARG1_FOXP3_VS_PPARG2_FOXP3_TRANSDUCED_CD4_TCELL_PIOGLITAZONE_TREATED_DN	197	0.385582	1.37511	0.0158537	0.161911	1	6331	tags=30%, list=23%, signal=39%	417		GSE16450_CTRL_VS_IFNA_6H_STIM_MATURE_NEURON_CELL_LINE_UP	184	0.386989	1.3761	0.0121359	0.160997	1	5023	tags=30%, list=18%, signal=36%	414
GSE36476_CTRL_VS_TSST_ACT_40H_MEMORY_CD4_TCELL_OLD_UP	187	0.385653	1.37502	0.0109091	0.161682	1	4619	tags=28%, list=17%, signal=33%	418		GSE37534_PIOGLITAZONE_VS_ROSIGLITAZONE_TREATED_CD4_TCELL_PPARG1_FOXP3_TRANSDUCED_DN	158	0.392799	1.37474	0.0210396	0.161097	1	5564	tags=29%, list=20%, signal=36%	421
GSE28726_NAIVE_VS_ACTIVATED_CD4_TCELL_UP	197	0.386262	1.37497	0.0138728	0.161419	1	4926	tags=25%, list=18%, signal=31%	419		GSE42021_CD24HI_VS_CD24INT_TREG_THYMUS_DN	200	0.384505	1.37492	0.0156062	0.161111	1	6529	tags=31%, list=24%, signal=40%	420
GSE42021_CD24HI_VS_CD24INT_TREG_THYMUS_DN	200	0.384505	1.37492	0.0156062	0.161111	1	6529	tags=31%, list=24%, signal=40%	420		GSE41176_UNSTIM_VS_ANTI_IGM_STIM_BCELL_24H_UP	182	0.384969	1.37353	0.0145103	0.161217	1	4353	tags=27%, list=16%, signal=32%	427
GSE37534_PIOGLITAZONE_VS_ROSIGLITAZONE_TREATED_CD4_TCELL_PPARG1_FOXP3_TRANSDUCED_DN	158	0.392799	1.37474	0.0210396	0.161097	1	5564	tags=29%, list=20%, signal=36%	421		GSE41867_DAY8_VS_DAY15_LCMV_ARMSTRONG_EFFECTOR_CD8_TCELL_UP	164	0.390586	1.37413	0.0183824	0.161218	1	5186	tags=26%, list=19%, signal=31%	424
GSE3982_NEUTROPHIL_VS_CENT_MEMORY_CD4_TCELL_UP	190	0.383751	1.37462	0.0153302	0.160939	1	6424	tags=33%, list=23%, signal=42%	422		GSE24574_BCL6_HIGH_TFH_VS_TFH_CD4_TCELL_DN	199	0.384271	1.37578	0.0154028	0.16126	1	8241	tags=39%, list=30%, signal=55%	415
GSE3982_CENT_MEMORY_CD4_TCELL_VS_TH2_UP	186	0.387978	1.37448	0.0266667	0.160856	1	6787	tags=37%, list=24%, signal=48%	423		GSE28726_NAIVE_VS_ACTIVATED_CD4_TCELL_UP	197	0.386262	1.37497	0.0138728	0.161419	1	4926	tags=25%, list=18%, signal=31%	419
GSE41867_DAY8_VS_DAY15_LCMV_ARMSTRONG_EFFECTOR_CD8_TCELL_UP	164	0.390586	1.37413	0.0183824	0.161218	1	5186	tags=26%, list=19%, signal=31%	424		GSE40666_STAT1_KO_VS_STAT4_KO_CD8_TCELL_WITH_IFNA_STIM_90MIN_DN	167	0.391463	1.37357	0.026862	0.161528	1	4696	tags=30%, list=17%, signal=36%	426
GSE22432_PDC_VS_TGFB1_TREATEDCOMMON_DC_PROGENITOR_DN	200	0.382597	1.37411	0.0150289	0.160879	1	5832	tags=30%, list=21%, signal=38%	425		GSE36476_CTRL_VS_TSST_ACT_40H_MEMORY_CD4_TCELL_OLD_UP	187	0.385653	1.37502	0.0109091	0.161682	1	4619	tags=28%, list=17%, signal=33%	418
GSE40666_STAT1_KO_VS_STAT4_KO_CD8_TCELL_WITH_IFNA_STIM_90MIN_DN	167	0.391463	1.37357	0.026862	0.161528	1	4696	tags=30%, list=17%, signal=36%	426		GSE22601_IMMATURE_CD4_SINGLE_POSITIVE_VS_CD8_SINGLE_POSITIVE_THYMOCYTE_UP	199	0.385579	1.3754	0.0107914	0.161694	1	4813	tags=27%, list=17%, signal=33%	416
GSE41176_UNSTIM_VS_ANTI_IGM_STIM_BCELL_24H_UP	182	0.384969	1.37353	0.0145103	0.161217	1	4353	tags=27%, list=16%, signal=32%	427		GSE1460_CD4_THYMOCYTE_VS_NAIVE_CD4_TCELL_ADULT_BLOOD_DN	193	0.383367	1.37306	0.0188235	0.161817	1	3770	tags=17%, list=14%, signal=20%	428
GSE1460_CD4_THYMOCYTE_VS_NAIVE_CD4_TCELL_ADULT_BLOOD_DN	193	0.383367	1.37306	0.0188235	0.161817	1	3770	tags=17%, list=14%, signal=20%	428		GSE37533_PPARG1_FOXP3_VS_PPARG2_FOXP3_TRANSDUCED_CD4_TCELL_PIOGLITAZONE_TREATED_DN	197	0.385582	1.37511	0.0158537	0.161911	1	6331	tags=30%, list=23%, signal=39%	417
GSE15659_NONSUPPRESSIVE_TCELL_VS_ACTIVATED_TREG_UP	173	0.390791	1.37246	0.0159902	0.162709	1	2392	tags=16%, list=9%, signal=18%	429		GSE369_PRE_VS_POST_IL6_INJECTION_IFNG_KO_LIVER_DN	193	0.386873	1.37232	0.0141844	0.162302	1	3761	tags=21%, list=14%, signal=24%	431
GSE26488_WT_VS_VP16_TRANSGENIC_HDAC7_KO_DOUBLE_POSITIVE_THYMOCYTE_DN	161	0.39538	1.37232	0.0267315	0.162671	1	2116	tags=16%, list=8%, signal=17%	430		GSE26488_WT_VS_VP16_TRANSGENIC_HDAC7_KO_DOUBLE_POSITIVE_THYMOCYTE_DN	161	0.39538	1.37232	0.0267315	0.162671	1	2116	tags=16%, list=8%, signal=17%	430
GSE369_PRE_VS_POST_IL6_INJECTION_IFNG_KO_LIVER_DN	193	0.386873	1.37232	0.0141844	0.162302	1	3761	tags=21%, list=14%, signal=24%	431		GSE15659_NONSUPPRESSIVE_TCELL_VS_ACTIVATED_TREG_UP	173	0.390791	1.37246	0.0159902	0.162709	1	2392	tags=16%, list=9%, signal=18%	429
GSE9946_LISTERIA_INF_MATURE_VS_PROSTAGLANDINE2_TREATED_MATURE_DC_UP	122	0.407738	1.37104	0.02875	0.164532	1	4409	tags=22%, list=16%, signal=26%	432		GSE9946_LISTERIA_INF_MATURE_VS_PROSTAGLANDINE2_TREATED_MATURE_DC_UP	122	0.407738	1.37104	0.02875	0.164532	1	4409	tags=22%, list=16%, signal=26%	432
GSE13522_WT_VS_IFNAR_KO_SKING_T_CRUZI_Y_STRAIN_INF_UP	196	0.385498	1.37052	0.0180941	0.165161	1	5229	tags=31%, list=19%, signal=38%	433		GSE13522_WT_VS_IFNAR_KO_SKING_T_CRUZI_Y_STRAIN_INF_UP	196	0.385498	1.37052	0.0180941	0.165161	1	5229	tags=31%, list=19%, signal=38%	433
GSE15271_CXCR4_POS_VS_NEG_GC_BCELL_DN	171	0.385987	1.37016	0.0187266	0.165577	1	5936	tags=32%, list=21%, signal=40%	434		GSE46606_IRF4HIGH_VS_IRF4MID_CD40L_IL2_IL5_DAY1_STIMULATED_BCELL_DN	182	0.384735	1.37008	0.0167665	0.165362	1	4679	tags=24%, list=17%, signal=28%	435
GSE46606_IRF4HIGH_VS_IRF4MID_CD40L_IL2_IL5_DAY1_STIMULATED_BCELL_DN	182	0.384735	1.37008	0.0167665	0.165362	1	4679	tags=24%, list=17%, signal=28%	435		GSE11864_CSF1_PAM3CYS_VS_CSF1_IFNG_PAM3CYS_IN_MAC_DN	178	0.384526	1.36988	0.0154578	0.165388	1	3957	tags=22%, list=14%, signal=26%	436
GSE11864_CSF1_PAM3CYS_VS_CSF1_IFNG_PAM3CYS_IN_MAC_DN	178	0.384526	1.36988	0.0154578	0.165388	1	3957	tags=22%, list=14%, signal=26%	436		GSE15271_CXCR4_POS_VS_NEG_GC_BCELL_DN	171	0.385987	1.37016	0.0187266	0.165577	1	5936	tags=32%, list=21%, signal=40%	434
GSE46606_UNSTIM_VS_CD40L_IL2_IL5_DAY1_STIMULATED_BCELL_UP	195	0.382748	1.36954	0.0170316	0.165764	1	7082	tags=44%, list=26%, signal=59%	437		GSE46606_UNSTIM_VS_CD40L_IL2_IL5_DAY1_STIMULATED_BCELL_UP	195	0.382748	1.36954	0.0170316	0.165764	1	7082	tags=44%, list=26%, signal=59%	437
GSE3039_NKT_CELL_VS_B1_BCELL_UP	190	0.38338	1.36879	0.0168472	0.16693	1	4902	tags=23%, list=18%, signal=27%	438		GSE3039_NKT_CELL_VS_B1_BCELL_UP	190	0.38338	1.36879	0.0168472	0.16693	1	4902	tags=23%, list=18%, signal=27%	438
GSE40277_EOS_AND_LEF1_TRANSDUCED_VS_GATA1_AND_SATB1_TRANSDUCED_CD4_TCELL_UP	199	0.385826	1.36802	0.0164706	0.168174	1	5281	tags=27%, list=19%, signal=33%	439		GSE40277_EOS_AND_LEF1_TRANSDUCED_VS_GATA1_AND_SATB1_TRANSDUCED_CD4_TCELL_UP	199	0.385826	1.36802	0.0164706	0.168174	1	5281	tags=27%, list=19%, signal=33%	439
GSE5503_MLN_DC_VS_PLN_DC_ACTIVATED_ALLOGENIC_TCELL_DN	194	0.383527	1.3678	0.0177515	0.168284	1	4496	tags=24%, list=16%, signal=28%	440		GSE5503_MLN_DC_VS_PLN_DC_ACTIVATED_ALLOGENIC_TCELL_DN	194	0.383527	1.3678	0.0177515	0.168284	1	4496	tags=24%, list=16%, signal=28%	440
GSE31622_WT_VS_KLF3_KO_BCELL_UP	188	0.386217	1.36712	0.015625	0.169241	1	5890	tags=26%, list=21%, signal=32%	441		GSE25088_CTRL_VS_IL4_STIM_MACROPHAGE_DN	188	0.391584	1.36702	0.0168472	0.169043	1	4865	tags=25%, list=18%, signal=30%	442
GSE25088_CTRL_VS_IL4_STIM_MACROPHAGE_DN	188	0.391584	1.36702	0.0168472	0.169043	1	4865	tags=25%, list=18%, signal=30%	442		GSE37534_UNTREATED_VS_PIOGLITAZONE_TREATED_CD4_TCELL_PPARG1_AND_FOXP3_TRASDUCED_DN	192	0.38437	1.36675	0.0261905	0.169205	1	4653	tags=24%, list=17%, signal=29%	443
GSE37534_UNTREATED_VS_PIOGLITAZONE_TREATED_CD4_TCELL_PPARG1_AND_FOXP3_TRASDUCED_DN	192	0.38437	1.36675	0.0261905	0.169205	1	4653	tags=24%, list=17%, signal=29%	443		GSE31622_WT_VS_KLF3_KO_BCELL_UP	188	0.386217	1.36712	0.015625	0.169241	1	5890	tags=26%, list=21%, signal=32%	441
GSE3720_UNSTIM_VS_LPS_STIM_VD2_GAMMADELTA_TCELL_DN	131	0.400099	1.36625	0.0431035	0.169871	1	3843	tags=27%, list=14%, signal=31%	444		GSE29949_MICROGLIA_VS_DC_BRAIN_DN	178	0.383683	1.36608	0.0134969	0.169854	1	7393	tags=40%, list=27%, signal=54%	445
GSE29949_MICROGLIA_VS_DC_BRAIN_DN	178	0.383683	1.36608	0.0134969	0.169854	1	7393	tags=40%, list=27%, signal=54%	445		GSE3720_UNSTIM_VS_LPS_STIM_VD2_GAMMADELTA_TCELL_DN	131	0.400099	1.36625	0.0431035	0.169871	1	3843	tags=27%, list=14%, signal=31%	444
GSE22886_TH1_VS_TH2_48H_ACT_UP	182	0.382766	1.36566	0.0193939	0.170367	1	2266	tags=17%, list=8%, signal=18%	446		GSE22886_TH1_VS_TH2_48H_ACT_UP	182	0.382766	1.36566	0.0193939	0.170367	1	2266	tags=17%, list=8%, signal=18%	446
GSE22886_DC_VS_MONOCYTE_DN	191	0.38154	1.36384	0.0144404	0.173954	1	5651	tags=30%, list=20%, signal=38%	447		GSE22886_DC_VS_MONOCYTE_DN	191	0.38154	1.36384	0.0144404	0.173954	1	5651	tags=30%, list=20%, signal=38%	447
GSE13762_CTRL_VS_125_VITAMIND_DAY12_DC_UP	132	0.400491	1.36315	0.0285714	0.175069	1	5821	tags=33%, list=21%, signal=42%	448		GSE40225_WT_VS_RIP_B7X_DIABETIC_MOUSE_PANCREATIC_CD8_TCELL_UP	193	0.378824	1.3629	0.0212264	0.174446	1	6424	tags=32%, list=23%, signal=41%	451
GSE7768_OVA_WITH_LPS_VS_OVA_WITH_MPL_IMMUNIZED_MOUSE_WHOLE_SPLEEN_6H_DN	165	0.386687	1.36313	0.0334158	0.174695	1	6551	tags=31%, list=24%, signal=40%	449		GSE7768_OVA_WITH_LPS_VS_OVA_WITH_MPL_IMMUNIZED_MOUSE_WHOLE_SPLEEN_6H_DN	165	0.386687	1.36313	0.0334158	0.174695	1	6551	tags=31%, list=24%, signal=40%	449
GSE46606_DAY1_VS_DAY3_CD40L_IL2_IL5_STIMULATED_IRF4HIGH_BCELL_DN	195	0.382422	1.36293	0.0170524	0.17477	1	4820	tags=25%, list=17%, signal=30%	450		GSE46606_DAY1_VS_DAY3_CD40L_IL2_IL5_STIMULATED_IRF4HIGH_BCELL_DN	195	0.382422	1.36293	0.0170524	0.17477	1	4820	tags=25%, list=17%, signal=30%	450
GSE40225_WT_VS_RIP_B7X_DIABETIC_MOUSE_PANCREATIC_CD8_TCELL_UP	193	0.378824	1.3629	0.0212264	0.174446	1	6424	tags=32%, list=23%, signal=41%	451		GSE13762_CTRL_VS_125_VITAMIND_DAY12_DC_UP	132	0.400491	1.36315	0.0285714	0.175069	1	5821	tags=33%, list=21%, signal=42%	448
GSE5589_WT_VS_IL6_KO_LPS_STIM_MACROPHAGE_180MIN_DN	135	0.401364	1.3618	0.028169	0.176491	1	6419	tags=36%, list=23%, signal=47%	452		GSE5589_WT_VS_IL6_KO_LPS_STIM_MACROPHAGE_180MIN_DN	135	0.401364	1.3618	0.028169	0.176491	1	6419	tags=36%, list=23%, signal=47%	452
GSE11864_UNTREATED_VS_CSF1_IFNG_PAM3CYS_IN_MAC_UP	194	0.383934	1.36077	0.0168675	0.178482	1	6525	tags=32%, list=24%, signal=42%	453		GSE11864_UNTREATED_VS_CSF1_IFNG_PAM3CYS_IN_MAC_UP	194	0.383934	1.36077	0.0168675	0.178482	1	6525	tags=32%, list=24%, signal=42%	453
GSE13522_CTRL_VS_T_CRUZI_Y_STRAIN_INF_SKIN_BALBC_MOUSE_DN	124	0.400575	1.36006	0.0193548	0.179669	1	6340	tags=38%, list=23%, signal=49%	454		GSE13522_CTRL_VS_T_CRUZI_Y_STRAIN_INF_SKIN_BALBC_MOUSE_DN	124	0.400575	1.36006	0.0193548	0.179669	1	6340	tags=38%, list=23%, signal=49%	454
GSE45365_WT_VS_IFNAR_KO_BCELL_DN	175	0.387617	1.3597	0.0206561	0.180091	1	5253	tags=29%, list=19%, signal=36%	455		GSE16385_IFNG_TNF_VS_UNSTIM_MACROPHAGE_ROSIGLITAZONE_TREATED_UP	177	0.381668	1.35963	0.02442	0.179858	1	5273	tags=24%, list=19%, signal=30%	456
GSE16385_IFNG_TNF_VS_UNSTIM_MACROPHAGE_ROSIGLITAZONE_TREATED_UP	177	0.381668	1.35963	0.02442	0.179858	1	5273	tags=24%, list=19%, signal=30%	456		GSE45365_WT_VS_IFNAR_KO_BCELL_DN	175	0.387617	1.3597	0.0206561	0.180091	1	5253	tags=29%, list=19%, signal=36%	455
GSE17974_0H_VS_2H_IN_VITRO_ACT_CD4_TCELL_UP	192	0.383841	1.35881	0.0158151	0.181304	1	6731	tags=32%, list=24%, signal=42%	457		GSE17974_0H_VS_2H_IN_VITRO_ACT_CD4_TCELL_UP	192	0.383841	1.35881	0.0158151	0.181304	1	6731	tags=32%, list=24%, signal=42%	457
GSE20366_EX_VIVO_VS_DEC205_CONVERSION_UP	195	0.380176	1.35859	0.016317	0.181393	1	5218	tags=27%, list=19%, signal=33%	458		GSE20366_EX_VIVO_VS_DEC205_CONVERSION_UP	195	0.380176	1.35859	0.016317	0.181393	1	5218	tags=27%, list=19%, signal=33%	458
GSE26030_TH1_VS_TH17_DAY15_POST_POLARIZATION_UP	194	0.377391	1.35777	0.0157959	0.183001	1	4927	tags=25%, list=18%, signal=30%	459		GSE24972_WT_VS_IRF8_KO_MARGINAL_ZONE_SPLEEN_BCELL_UP	194	0.377803	1.35765	0.0243605	0.182896	1	5632	tags=29%, list=20%, signal=36%	460
GSE24972_WT_VS_IRF8_KO_MARGINAL_ZONE_SPLEEN_BCELL_UP	194	0.377803	1.35765	0.0243605	0.182896	1	5632	tags=29%, list=20%, signal=36%	460		GSE26030_TH1_VS_TH17_DAY15_POST_POLARIZATION_UP	194	0.377391	1.35777	0.0157959	0.183001	1	4927	tags=25%, list=18%, signal=30%	459
GSE42088_UNINF_VS_LEISHMANIA_INF_DC_24H_UP	197	0.378159	1.3573	0.0155689	0.183296	1	6535	tags=34%, list=24%, signal=44%	461		GSE4535_BM_DERIVED_DC_VS_FOLLICULAR_DC_DN	197	0.375315	1.35718	0.0144753	0.183214	1	5165	tags=25%, list=19%, signal=31%	462
GSE4535_BM_DERIVED_DC_VS_FOLLICULAR_DC_DN	197	0.375315	1.35718	0.0144753	0.183214	1	5165	tags=25%, list=19%, signal=31%	462		GSE42088_UNINF_VS_LEISHMANIA_INF_DC_24H_UP	197	0.378159	1.3573	0.0155689	0.183296	1	6535	tags=34%, list=24%, signal=44%	461
GSE15624_CTRL_VS_3H_HALOFUGINONE_TREATED_CD4_TCELL_UP	154	0.38757	1.35658	0.0244216	0.184169	1	7615	tags=38%, list=27%, signal=52%	463		GSE23502_BM_VS_COLON_TUMOR_MYELOID_DERIVED_SUPPRESSOR_CELL_UP	197	0.378522	1.35642	0.0254545	0.184145	1	2674	tags=17%, list=10%, signal=18%	464
GSE23502_BM_VS_COLON_TUMOR_MYELOID_DERIVED_SUPPRESSOR_CELL_UP	197	0.378522	1.35642	0.0254545	0.184145	1	2674	tags=17%, list=10%, signal=18%	464		GSE15624_CTRL_VS_3H_HALOFUGINONE_TREATED_CD4_TCELL_UP	154	0.38757	1.35658	0.0244216	0.184169	1	7615	tags=38%, list=27%, signal=52%	463
GSE3982_NKCELL_VS_TH2_UP	175	0.383102	1.35543	0.0252101	0.185949	1	3915	tags=23%, list=14%, signal=26%	465		GSE3982_NKCELL_VS_TH2_UP	175	0.383102	1.35543	0.0252101	0.185949	1	3915	tags=23%, list=14%, signal=26%	465
GSE3691_IFN_PRODUCING_KILLER_DC_VS_CONVENTIONAL_DC_SPLEEN_UP	194	0.380695	1.35495	0.018226	0.186711	1	6392	tags=30%, list=23%, signal=39%	466		GSE22601_IMMATURE_CD4_SINGLE_POSITIVE_VS_DOUBLE_POSITIVE_THYMOCYTE_UP	170	0.38648	1.35492	0.0343137	0.18638	1	2483	tags=17%, list=9%, signal=19%	467
GSE22601_IMMATURE_CD4_SINGLE_POSITIVE_VS_DOUBLE_POSITIVE_THYMOCYTE_UP	170	0.38648	1.35492	0.0343137	0.18638	1	2483	tags=17%, list=9%, signal=19%	467		GSE3691_IFN_PRODUCING_KILLER_DC_VS_CONVENTIONAL_DC_SPLEEN_UP	194	0.380695	1.35495	0.018226	0.186711	1	6392	tags=30%, list=23%, signal=39%	466
GSE40666_WT_VS_STAT4_KO_CD8_TCELL_UP	161	0.387075	1.35367	0.0244798	0.188803	1	3619	tags=27%, list=13%, signal=31%	468		GSE22886_IGM_MEMORY_BCELL_VS_BLOOD_PLASMA_CELL_UP	183	0.382994	1.35281	0.0208589	0.188466	1	4861	tags=28%, list=18%, signal=34%	474
GSE43863_NAIVE_VS_LY6C_INT_CXCR5POS_CD4_EFF_TCELL_D6_LCMV_DN	169	0.381979	1.35344	0.015873	0.188951	1	5316	tags=30%, list=19%, signal=36%	469		GSE23502_WT_VS_HDC_KO_MYELOID_DERIVED_SUPPRESSOR_CELL_COLON_TUMOR_DN	182	0.381424	1.35327	0.0224439	0.188599	1	5523	tags=32%, list=20%, signal=40%	471
GSE35543_IN_VIVO_NTREG_VS_IN_VITRO_ITREG_DN	164	0.387035	1.35338	0.0184957	0.188722	1	4222	tags=26%, list=15%, signal=30%	470		GARCIA_PINERES_PBMC_HPV_16_L1_VLP_AGE_18_25YO_12MO_CORRELATED_WITH_ANTIBODY_RESPONSE_NEGATIVE	20	0.535506	1.35288	0.111635	0.188703	1	2124	tags=20%, list=8%, signal=22%	473
GSE23502_WT_VS_HDC_KO_MYELOID_DERIVED_SUPPRESSOR_CELL_COLON_TUMOR_DN	182	0.381424	1.35327	0.0224439	0.188599	1	5523	tags=32%, list=20%, signal=40%	471		GSE35543_IN_VIVO_NTREG_VS_IN_VITRO_ITREG_DN	164	0.387035	1.35338	0.0184957	0.188722	1	4222	tags=26%, list=15%, signal=30%	470
GSE3982_MAST_CELL_VS_NKCELL_DN	186	0.379193	1.35304	0.0227818	0.188747	1	6431	tags=32%, list=23%, signal=42%	472		GSE3982_MAST_CELL_VS_NKCELL_DN	186	0.379193	1.35304	0.0227818	0.188747	1	6431	tags=32%, list=23%, signal=42%	472
GARCIA_PINERES_PBMC_HPV_16_L1_VLP_AGE_18_25YO_12MO_CORRELATED_WITH_ANTIBODY_RESPONSE_NEGATIVE	20	0.535506	1.35288	0.111635	0.188703	1	2124	tags=20%, list=8%, signal=22%	473		GSE40666_WT_VS_STAT4_KO_CD8_TCELL_UP	161	0.387075	1.35367	0.0244798	0.188803	1	3619	tags=27%, list=13%, signal=31%	468
GSE22886_IGM_MEMORY_BCELL_VS_BLOOD_PLASMA_CELL_UP	183	0.382994	1.35281	0.0208589	0.188466	1	4861	tags=28%, list=18%, signal=34%	474		GSE43863_NAIVE_VS_LY6C_INT_CXCR5POS_CD4_EFF_TCELL_D6_LCMV_DN	169	0.381979	1.35344	0.015873	0.188951	1	5316	tags=30%, list=19%, signal=36%	469
GSE21927_EL4_VS_MCA203_TUMOR_MONOCYTES_UP	162	0.384894	1.35236	0.0238095	0.189154	1	4856	tags=23%, list=18%, signal=28%	475		GSE21927_EL4_VS_MCA203_TUMOR_MONOCYTES_UP	162	0.384894	1.35236	0.0238095	0.189154	1	4856	tags=23%, list=18%, signal=28%	475
GSE22432_MULTIPOTENT_PROGENITOR_VS_PDC_UP	190	0.382456	1.3519	0.0249703	0.189886	1	7228	tags=35%, list=26%, signal=47%	476		GSE22432_MULTIPOTENT_PROGENITOR_VS_PDC_UP	190	0.382456	1.3519	0.0249703	0.189886	1	7228	tags=35%, list=26%, signal=47%	476
SCHERER_PBMC_APSV_WETVAX_AGE_18_32YO_2_TO_4DY_UP	57	0.442045	1.35077	0.0811554	0.192103	1	4034	tags=33%, list=15%, signal=39%	477		SCHERER_PBMC_APSV_WETVAX_AGE_18_32YO_2_TO_4DY_UP	57	0.442045	1.35077	0.0811554	0.192103	1	4034	tags=33%, list=15%, signal=39%	477
GSE10240_IL22_VS_IL22_AND_IL17_STIM_PRIMARY_BRONCHIAL_EPITHELIAL_CELLS_UP	195	0.377171	1.34909	0.0260047	0.195698	1	4020	tags=17%, list=14%, signal=20%	478		GSE10240_IL22_VS_IL22_AND_IL17_STIM_PRIMARY_BRONCHIAL_EPITHELIAL_CELLS_UP	195	0.377171	1.34909	0.0260047	0.195698	1	4020	tags=17%, list=14%, signal=20%	478
GSE17721_LPS_VS_CPG_4H_BMDC_UP	195	0.379177	1.34883	0.0262217	0.195898	1	5553	tags=24%, list=20%, signal=30%	479		GSE22886_CD8_VS_CD4_NAIVE_TCELL_DN	184	0.379859	1.34871	0.0214541	0.195793	1	4127	tags=23%, list=15%, signal=27%	480
GSE22886_CD8_VS_CD4_NAIVE_TCELL_DN	184	0.379859	1.34871	0.0214541	0.195793	1	4127	tags=23%, list=15%, signal=27%	480		GSE17721_LPS_VS_CPG_4H_BMDC_UP	195	0.379177	1.34883	0.0262217	0.195898	1	5553	tags=24%, list=20%, signal=30%	479
GSE15624_3H_VS_6H_HALOFUGINONE_TREATED_CD4_TCELL_UP	165	0.38414	1.34726	0.0361596	0.198816	1	6050	tags=30%, list=22%, signal=39%	481		GSE15624_3H_VS_6H_HALOFUGINONE_TREATED_CD4_TCELL_UP	165	0.38414	1.34726	0.0361596	0.198816	1	6050	tags=30%, list=22%, signal=39%	481
GSE15659_NAIVE_CD4_TCELL_VS_ACTIVATED_TREG_UP	174	0.381148	1.34707	0.023753	0.198859	1	2768	tags=15%, list=10%, signal=16%	482		GSE15659_NAIVE_CD4_TCELL_VS_ACTIVATED_TREG_UP	174	0.381148	1.34707	0.023753	0.198859	1	2768	tags=15%, list=10%, signal=16%	482
GSE21927_SPLEEN_VS_BONE_MARROW_MONOCYTE_BALBC_UP	189	0.377671	1.34652	0.02331	0.199676	1	6569	tags=32%, list=24%, signal=41%	483		GSE21927_SPLEEN_VS_BONE_MARROW_MONOCYTE_BALBC_UP	189	0.377671	1.34652	0.02331	0.199676	1	6569	tags=32%, list=24%, signal=41%	483
GSE8835_HEALTHY_VS_CLL_CD4_TCELL_DN	183	0.378398	1.34627	0.0263473	0.199919	1	7257	tags=39%, list=26%, signal=52%	484		GSE8835_HEALTHY_VS_CLL_CD4_TCELL_DN	183	0.378398	1.34627	0.0263473	0.199919	1	7257	tags=39%, list=26%, signal=52%	484
GSE7460_FOXP3_MUT_VS_HET_ACT_TCONV_UP	183	0.37728	1.34496	0.0232843	0.202679	1	5019	tags=23%, list=18%, signal=29%	485		GSE9988_LOW_LPS_VS_VEHICLE_TREATED_MONOCYTE_UP	191	0.378466	1.34472	0.0189573	0.202495	1	2525	tags=19%, list=9%, signal=21%	487
VAN_DEN_BIGGELAAR_PBMC_PREVNAR_9MO_INFANT_STIMULATED_VS_UNSTIMULATED_9MO_UP	118	0.396409	1.3448	0.042471	0.202695	1	5323	tags=35%, list=19%, signal=43%	486		GSE7460_FOXP3_MUT_VS_HET_ACT_TCONV_UP	183	0.37728	1.34496	0.0232843	0.202679	1	5019	tags=23%, list=18%, signal=29%	485
GSE9988_LOW_LPS_VS_VEHICLE_TREATED_MONOCYTE_UP	191	0.378466	1.34472	0.0189573	0.202495	1	2525	tags=19%, list=9%, signal=21%	487		VAN_DEN_BIGGELAAR_PBMC_PREVNAR_9MO_INFANT_STIMULATED_VS_UNSTIMULATED_9MO_UP	118	0.396409	1.3448	0.042471	0.202695	1	5323	tags=35%, list=19%, signal=43%	486
GSE18791_CTRL_VS_NEWCASTLE_VIRUS_DC_12H_DN	189	0.378473	1.34403	0.022864	0.203702	1	3036	tags=18%, list=11%, signal=20%	488		GSE18791_CTRL_VS_NEWCASTLE_VIRUS_DC_12H_DN	189	0.378473	1.34403	0.022864	0.203702	1	3036	tags=18%, list=11%, signal=20%	488
GSE20152_HTNFA_OVERXPRESS_ANKLE_VS_CTRL_SPHK1_KO_ANKLE_DN	181	0.379579	1.34363	0.019536	0.20423	1	7160	tags=33%, list=26%, signal=44%	489		GSE20152_HTNFA_OVERXPRESS_ANKLE_VS_CTRL_SPHK1_KO_ANKLE_DN	181	0.379579	1.34363	0.019536	0.20423	1	7160	tags=33%, list=26%, signal=44%	489
GSE43863_TH1_VS_TFH_EFFECTOR_CD4_TCELL_UP	178	0.378317	1.34339	0.0243902	0.204417	1	5187	tags=26%, list=19%, signal=32%	490		GSE43863_TH1_VS_TFH_EFFECTOR_CD4_TCELL_UP	178	0.378317	1.34339	0.0243902	0.204417	1	5187	tags=26%, list=19%, signal=32%	490
GSE5679_PPARG_LIGAND_ROSIGLITAZONE_VS_ROSIGLITAZONE_AND_RARA_AGONIST_AM580_TREATED_DC_DN	193	0.376215	1.34253	0.0156815	0.20613	1	5235	tags=26%, list=19%, signal=32%	491		GSE5679_PPARG_LIGAND_ROSIGLITAZONE_VS_ROSIGLITAZONE_AND_RARA_AGONIST_AM580_TREATED_DC_DN	193	0.376215	1.34253	0.0156815	0.20613	1	5235	tags=26%, list=19%, signal=32%	491
GSE27786_LIN_NEG_VS_MONO_MAC_DN	189	0.374254	1.34199	0.0223005	0.207059	1	6694	tags=32%, list=24%, signal=42%	492		GSE27786_LIN_NEG_VS_MONO_MAC_DN	189	0.374254	1.34199	0.0223005	0.207059	1	6694	tags=32%, list=24%, signal=42%	492
GSE36476_YOUNG_VS_OLD_DONOR_MEMORY_CD4_TCELL_72H_TSST_ACT_UP	178	0.379067	1.34162	0.0278788	0.207515	1	4440	tags=27%, list=16%, signal=32%	493		GSE36476_YOUNG_VS_OLD_DONOR_MEMORY_CD4_TCELL_72H_TSST_ACT_UP	178	0.379067	1.34162	0.0278788	0.207515	1	4440	tags=27%, list=16%, signal=32%	493
GSE15330_LYMPHOID_MULTIPOTENT_VS_PRO_BCELL_UP	188	0.376432	1.34098	0.0319149	0.208761	1	6035	tags=30%, list=22%, signal=38%	494		GSE15330_LYMPHOID_MULTIPOTENT_VS_PRO_BCELL_UP	188	0.376432	1.34098	0.0319149	0.208761	1	6035	tags=30%, list=22%, signal=38%	494
GSE42724_MEMORY_VS_B1_BCELL_DN	191	0.37354	1.34069	0.0334928	0.209122	1	2987	tags=19%, list=11%, signal=21%	495		GSE18893_TCONV_VS_TREG_2H_CULTURE_DN	199	0.376879	1.34011	0.0242424	0.208892	1	5134	tags=23%, list=19%, signal=28%	499
GSE30083_SP2_VS_SP4_THYMOCYTE_DN	197	0.372478	1.34048	0.0240674	0.209254	1	3024	tags=24%, list=11%, signal=27%	496		GSE17721_0.5H_VS_4H_GARDIQUIMOD_BMDC_DN	194	0.37575	1.34042	0.0252404	0.208946	1	6299	tags=32%, list=23%, signal=41%	497
GSE17721_0.5H_VS_4H_GARDIQUIMOD_BMDC_DN	194	0.37575	1.34042	0.0252404	0.208946	1	6299	tags=32%, list=23%, signal=41%	497		GSE36095_WT_VS_HDAC9_KO_TREG_DN	113	0.401867	1.34026	0.0476804	0.208952	1	4956	tags=26%, list=18%, signal=31%	498
GSE36095_WT_VS_HDAC9_KO_TREG_DN	113	0.401867	1.34026	0.0476804	0.208952	1	4956	tags=26%, list=18%, signal=31%	498		GSE42724_MEMORY_VS_B1_BCELL_DN	191	0.37354	1.34069	0.0334928	0.209122	1	2987	tags=19%, list=11%, signal=21%	495
GSE18893_TCONV_VS_TREG_2H_CULTURE_DN	199	0.376879	1.34011	0.0242424	0.208892	1	5134	tags=23%, list=19%, signal=28%	499		GSE30083_SP2_VS_SP4_THYMOCYTE_DN	197	0.372478	1.34048	0.0240674	0.209254	1	3024	tags=24%, list=11%, signal=27%	496
GSE21360_NAIVE_VS_SECONDARY_MEMORY_CD8_TCELL_DN	172	0.37854	1.33938	0.0240385	0.210231	1	3794	tags=24%, list=14%, signal=27%	500		GSE21360_NAIVE_VS_SECONDARY_MEMORY_CD8_TCELL_DN	172	0.37854	1.33938	0.0240385	0.210231	1	3794	tags=24%, list=14%, signal=27%	500
GSE29618_PRE_VS_DAY7_POST_TIV_FLU_VACCINE_BCELL_UP	168	0.377089	1.33921	0.0322981	0.210237	1	5138	tags=26%, list=19%, signal=31%	501		GSE29618_PRE_VS_DAY7_POST_TIV_FLU_VACCINE_BCELL_UP	168	0.377089	1.33921	0.0322981	0.210237	1	5138	tags=26%, list=19%, signal=31%	501
GSE37416_12H_VS_48H_F_TULARENSIS_LVS_NEUTROPHIL_UP	195	0.373147	1.33899	0.0289855	0.210383	1	6023	tags=30%, list=22%, signal=38%	502		GSE11386_NAIVE_VS_MEMORY_BCELL_DN	152	0.387063	1.33888	0.0356704	0.210248	1	6230	tags=35%, list=22%, signal=45%	503
GSE11386_NAIVE_VS_MEMORY_BCELL_DN	152	0.387063	1.33888	0.0356704	0.210248	1	6230	tags=35%, list=22%, signal=45%	503		GSE37416_12H_VS_48H_F_TULARENSIS_LVS_NEUTROPHIL_UP	195	0.373147	1.33899	0.0289855	0.210383	1	6023	tags=30%, list=22%, signal=38%	502
GSE4535_BM_DERIVED_DC_VS_FOLLICULAR_DC_UP	195	0.373613	1.33859	0.0281518	0.210517	1	3926	tags=19%, list=14%, signal=22%	504		GSE4535_BM_DERIVED_DC_VS_FOLLICULAR_DC_UP	195	0.373613	1.33859	0.0281518	0.210517	1	3926	tags=19%, list=14%, signal=22%	504
GSE10147_IL3_AND_HIVP17_VS_IL3_AND_CPG_STIM_PDC_UP	141	0.384023	1.33838	0.0387985	0.210656	1	4303	tags=27%, list=16%, signal=32%	505		GSE10147_IL3_AND_HIVP17_VS_IL3_AND_CPG_STIM_PDC_UP	141	0.384023	1.33838	0.0387985	0.210656	1	4303	tags=27%, list=16%, signal=32%	505
GSE24026_PD1_LIGATION_VS_CTRL_IN_ACT_TCELL_LINE_UP	192	0.373999	1.33801	0.021327	0.211163	1	3382	tags=15%, list=12%, signal=16%	506		GSE31082_DN_VS_DP_THYMOCYTE_DN	198	0.375356	1.33774	0.0332542	0.210994	1	8647	tags=42%, list=31%, signal=61%	508
GSE45365_NK_CELL_VS_CD11B_DC_UP	181	0.384806	1.33787	0.0197287	0.211091	1	4978	tags=28%, list=18%, signal=34%	507		GSE45365_NK_CELL_VS_CD11B_DC_UP	181	0.384806	1.33787	0.0197287	0.211091	1	4978	tags=28%, list=18%, signal=34%	507
GSE31082_DN_VS_DP_THYMOCYTE_DN	198	0.375356	1.33774	0.0332542	0.210994	1	8647	tags=42%, list=31%, signal=61%	508		GSE24026_PD1_LIGATION_VS_CTRL_IN_ACT_TCELL_LINE_UP	192	0.373999	1.33801	0.021327	0.211163	1	3382	tags=15%, list=12%, signal=16%	506
GSE7852_TREG_VS_TCONV_LN_UP	199	0.374125	1.33726	0.0273484	0.211794	1	4222	tags=25%, list=15%, signal=29%	509		GSE12003_MIR223_KO_VS_WT_BM_PROGENITOR_8D_CULTURE_DN	142	0.384295	1.33696	0.037851	0.211788	1	6439	tags=33%, list=23%, signal=43%	511
GSE11961_FOLLICULAR_BCELL_VS_MARGINAL_ZONE_BCELL_UP	190	0.376594	1.33706	0.0240096	0.21195	1	5024	tags=26%, list=18%, signal=32%	510		GSE7852_TREG_VS_TCONV_LN_UP	199	0.374125	1.33726	0.0273484	0.211794	1	4222	tags=25%, list=15%, signal=29%	509
GSE12003_MIR223_KO_VS_WT_BM_PROGENITOR_8D_CULTURE_DN	142	0.384295	1.33696	0.037851	0.211788	1	6439	tags=33%, list=23%, signal=43%	511		GSE11961_FOLLICULAR_BCELL_VS_MARGINAL_ZONE_BCELL_UP	190	0.376594	1.33706	0.0240096	0.21195	1	5024	tags=26%, list=18%, signal=32%	510
GSE22935_UNSTIM_VS_24H_MBOVIS_BCG_STIM_MYD88_KO_MACROPHAGE_DN	179	0.37585	1.33672	0.0330789	0.212001	1	5038	tags=26%, list=18%, signal=32%	512		GSE22935_UNSTIM_VS_24H_MBOVIS_BCG_STIM_MYD88_KO_MACROPHAGE_DN	179	0.37585	1.33672	0.0330789	0.212001	1	5038	tags=26%, list=18%, signal=32%	512
GSE5679_CTRL_VS_RARA_AGONIST_AM580_TREATED_DC_DN	196	0.373298	1.33623	0.0366864	0.212823	1	7063	tags=35%, list=25%, signal=47%	513		GSE5679_CTRL_VS_RARA_AGONIST_AM580_TREATED_DC_DN	196	0.373298	1.33623	0.0366864	0.212823	1	7063	tags=35%, list=25%, signal=47%	513
GSE17721_LPS_VS_GARDIQUIMOD_2H_BMDC_UP	190	0.375533	1.33538	0.0240674	0.214678	1	3774	tags=22%, list=14%, signal=25%	514		GSE17721_LPS_VS_GARDIQUIMOD_2H_BMDC_UP	190	0.375533	1.33538	0.0240674	0.214678	1	3774	tags=22%, list=14%, signal=25%	514
GSE32986_CURDLAN_HIGHDOSE_VS_GMCSF_AND_CURDLAN_HIGHDOSE_STIM_DC_DN	194	0.375728	1.33464	0.0192539	0.216175	1	3697	tags=22%, list=13%, signal=25%	515		GSE21379_TFH_VS_NON_TFH_CD4_TCELL_DN	170	0.375938	1.33402	0.0375758	0.215612	1	4286	tags=25%, list=15%, signal=30%	520
GSE7548_NAIVE_VS_DAY7_PCC_IMMUNIZATION_CD4_TCELL_DN	198	0.36962	1.33434	0.0249406	0.216485	1	3550	tags=19%, list=13%, signal=21%	516		ERWIN_COHEN_BLOOD_TC_83_AGE_23_48YO_VACCINATED_VS_CONTROL_2DY_UP	115	0.394645	1.3342	0.0494297	0.215995	1	6744	tags=35%, list=24%, signal=46%	518
GSE15750_DAY6_VS_DAY10_TRAF6KO_EFF_CD8_TCELL_UP	197	0.372522	1.33424	0.0287081	0.216299	1	8642	tags=48%, list=31%, signal=69%	517		GSE13887_RESTING_VS_ACT_CD4_TCELL_UP	87	0.407182	1.33402	0.0635995	0.216019	1	5767	tags=30%, list=21%, signal=38%	519
ERWIN_COHEN_BLOOD_TC_83_AGE_23_48YO_VACCINATED_VS_CONTROL_2DY_UP	115	0.394645	1.3342	0.0494297	0.215995	1	6744	tags=35%, list=24%, signal=46%	518		GSE32986_CURDLAN_HIGHDOSE_VS_GMCSF_AND_CURDLAN_HIGHDOSE_STIM_DC_DN	194	0.375728	1.33464	0.0192539	0.216175	1	3697	tags=22%, list=13%, signal=25%	515
GSE13887_RESTING_VS_ACT_CD4_TCELL_UP	87	0.407182	1.33402	0.0635995	0.216019	1	5767	tags=30%, list=21%, signal=38%	519		GSE15750_DAY6_VS_DAY10_TRAF6KO_EFF_CD8_TCELL_UP	197	0.372522	1.33424	0.0287081	0.216299	1	8642	tags=48%, list=31%, signal=69%	517
GSE21379_TFH_VS_NON_TFH_CD4_TCELL_DN	170	0.375938	1.33402	0.0375758	0.215612	1	4286	tags=25%, list=15%, signal=30%	520		GSE7548_NAIVE_VS_DAY7_PCC_IMMUNIZATION_CD4_TCELL_DN	198	0.36962	1.33434	0.0249406	0.216485	1	3550	tags=19%, list=13%, signal=21%	516
GSE7568_CTRL_VS_3H_TGFB_TREATED_MACROPHAGES_WITH_IL4_AND_DEXAMETHASONE_UP	132	0.389597	1.33252	0.0448878	0.219036	1	4967	tags=30%, list=18%, signal=36%	521		GSE28408_LY6G_POS_VS_NEG_DC_UP	197	0.372435	1.33237	0.0251196	0.218147	1	7371	tags=36%, list=27%, signal=49%	524
GSE7852_TREG_VS_TCONV_LN_DN	189	0.374209	1.33248	0.0274463	0.218705	1	2926	tags=17%, list=11%, signal=19%	522		GSE33162_UNTREATED_VS_4H_LPS_STIM_HDAC3_HET_MACROPHAGE_UP	190	0.378571	1.33244	0.0353659	0.218391	1	3768	tags=20%, list=14%, signal=23%	523
GSE33162_UNTREATED_VS_4H_LPS_STIM_HDAC3_HET_MACROPHAGE_UP	190	0.378571	1.33244	0.0353659	0.218391	1	3768	tags=20%, list=14%, signal=23%	523		GSE5589_WT_VS_IL6_KO_LPS_AND_IL6_STIM_MACROPHAGE_45MIN_UP	177	0.375623	1.33185	0.031746	0.218657	1	4423	tags=22%, list=16%, signal=26%	526
GSE28408_LY6G_POS_VS_NEG_DC_UP	197	0.372435	1.33237	0.0251196	0.218147	1	7371	tags=36%, list=27%, signal=49%	524		GSE7852_TREG_VS_TCONV_LN_DN	189	0.374209	1.33248	0.0274463	0.218705	1	2926	tags=17%, list=11%, signal=19%	522
GSE17721_0.5H_VS_4H_LPS_BMDC_DN	186	0.374839	1.33195	0.0347722	0.218804	1	6700	tags=34%, list=24%, signal=45%	525		GSE17721_0.5H_VS_4H_LPS_BMDC_DN	186	0.374839	1.33195	0.0347722	0.218804	1	6700	tags=34%, list=24%, signal=45%	525
GSE5589_WT_VS_IL6_KO_LPS_AND_IL6_STIM_MACROPHAGE_45MIN_UP	177	0.375623	1.33185	0.031746	0.218657	1	4423	tags=22%, list=16%, signal=26%	526		GSE7568_CTRL_VS_3H_TGFB_TREATED_MACROPHAGES_WITH_IL4_AND_DEXAMETHASONE_UP	132	0.389597	1.33252	0.0448878	0.219036	1	4967	tags=30%, list=18%, signal=36%	521
GSE21063_CTRL_VS_ANTI_IGM_STIM_BCELL_16H_DN	180	0.378541	1.33136	0.032634	0.219524	1	4992	tags=27%, list=18%, signal=33%	527		GSE17721_CPG_VS_GARDIQUIMOD_12H_BMDC_UP	186	0.372281	1.32995	0.0280146	0.219131	1	6255	tags=32%, list=23%, signal=41%	537
GSE40274_FOXP3_VS_FOXP3_AND_SATB1_TRANSDUCED_ACTIVATED_CD4_TCELL_DN	177	0.379453	1.33037	0.0363196	0.221749	1	3592	tags=19%, list=13%, signal=22%	528		GSE46606_UNSTIM_VS_CD40L_IL2_IL5_1DAY_STIMULATED_IRF4HIGH_SORTED_BCELL_DN	194	0.371251	1.32997	0.0254545	0.219487	1	2447	tags=16%, list=9%, signal=17%	536
GSE5455_HEALTHY_VS_TUMOR_BEARING_MOUSE_SPLEEN_MONOCYTE_24H_INCUBATION_UP	192	0.374291	1.33035	0.026538	0.221383	1	6305	tags=31%, list=23%, signal=39%	529		GSE21063_CTRL_VS_ANTI_IGM_STIM_BCELL_16H_DN	180	0.378541	1.33136	0.032634	0.219524	1	4992	tags=27%, list=18%, signal=33%	527
GSE21033_CTRL_VS_POLYIC_STIM_DC_1H_DN	183	0.375051	1.33028	0.0319803	0.221139	1	6298	tags=31%, list=23%, signal=40%	530		GSE3920_UNTREATED_VS_IFNG_TREATED_ENDOTHELIAL_CELL_UP	141	0.384951	1.32998	0.0435866	0.219875	1	4856	tags=29%, list=18%, signal=35%	535
GSE12484_HEALTHY_VS_PERIDONTITIS_NEUTROPHILS_UP	110	0.396576	1.33024	0.0476191	0.220857	1	4502	tags=32%, list=16%, signal=38%	531		GSE27786_LIN_NEG_VS_ERYTHROBLAST_DN	179	0.375475	1.33	0.0208333	0.220239	1	4394	tags=25%, list=16%, signal=30%	534
GSE14415_INDUCED_TREG_VS_FOXP3_KO_INDUCED_TREG_DN	176	0.373082	1.33024	0.0291971	0.220443	1	4356	tags=19%, list=16%, signal=22%	532		GSE22935_UNSTIM_VS_48H_MBOVIS_BCG_STIM_MYD88_KO_MACROPHAGE_UP	188	0.375342	1.33013	0.0216086	0.220314	1	6088	tags=28%, list=22%, signal=36%	533
GSE22935_UNSTIM_VS_48H_MBOVIS_BCG_STIM_MYD88_KO_MACROPHAGE_UP	188	0.375342	1.33013	0.0216086	0.220314	1	6088	tags=28%, list=22%, signal=36%	533		GSE14415_INDUCED_TREG_VS_FOXP3_KO_INDUCED_TREG_DN	176	0.373082	1.33024	0.0291971	0.220443	1	4356	tags=19%, list=16%, signal=22%	532
GSE27786_LIN_NEG_VS_ERYTHROBLAST_DN	179	0.375475	1.33	0.0208333	0.220239	1	4394	tags=25%, list=16%, signal=30%	534		GSE42021_CD24INT_VS_CD24LOW_TREG_THYMUS_DN	191	0.374324	1.32912	0.0251497	0.220823	1	5652	tags=29%, list=20%, signal=37%	538
GSE3920_UNTREATED_VS_IFNG_TREATED_ENDOTHELIAL_CELL_UP	141	0.384951	1.32998	0.0435866	0.219875	1	4856	tags=29%, list=18%, signal=35%	535		GSE15330_WT_VS_IKAROS_KO_GRANULOCYTE_MONOCYTE_PROGENITOR_DN	192	0.371935	1.32895	0.0320665	0.220838	1	5654	tags=24%, list=20%, signal=30%	539
GSE46606_UNSTIM_VS_CD40L_IL2_IL5_1DAY_STIMULATED_IRF4HIGH_SORTED_BCELL_DN	194	0.371251	1.32997	0.0254545	0.219487	1	2447	tags=16%, list=9%, signal=17%	536		GSE12484_HEALTHY_VS_PERIDONTITIS_NEUTROPHILS_UP	110	0.396576	1.33024	0.0476191	0.220857	1	4502	tags=32%, list=16%, signal=38%	531
GSE17721_CPG_VS_GARDIQUIMOD_12H_BMDC_UP	186	0.372281	1.32995	0.0280146	0.219131	1	6255	tags=32%, list=23%, signal=41%	537		GSE21033_CTRL_VS_POLYIC_STIM_DC_1H_DN	183	0.375051	1.33028	0.0319803	0.221139	1	6298	tags=31%, list=23%, signal=40%	530
GSE42021_CD24INT_VS_CD24LOW_TREG_THYMUS_DN	191	0.374324	1.32912	0.0251497	0.220823	1	5652	tags=29%, list=20%, signal=37%	538		GSE5455_HEALTHY_VS_TUMOR_BEARING_MOUSE_SPLEEN_MONOCYTE_24H_INCUBATION_UP	192	0.374291	1.33035	0.026538	0.221383	1	6305	tags=31%, list=23%, signal=39%	529
GSE15330_WT_VS_IKAROS_KO_GRANULOCYTE_MONOCYTE_PROGENITOR_DN	192	0.371935	1.32895	0.0320665	0.220838	1	5654	tags=24%, list=20%, signal=30%	539		GSE40274_FOXP3_VS_FOXP3_AND_SATB1_TRANSDUCED_ACTIVATED_CD4_TCELL_DN	177	0.379453	1.33037	0.0363196	0.221749	1	3592	tags=19%, list=13%, signal=22%	528
GSE15930_NAIVE_VS_48H_IN_VITRO_STIM_IFNAB_CD8_TCELL_UP	187	0.372787	1.32819	0.0218712	0.222469	1	3211	tags=19%, list=12%, signal=22%	540		HOWARD_NEUTROPHIL_INACT_MONOV_INFLUENZA_A_INDONESIA_05_2005_H5N1_AGE_18_49YO_1DY_DN	108	0.399929	1.32815	0.0488127	0.222133	1	3713	tags=26%, list=13%, signal=30%	541
HOWARD_NEUTROPHIL_INACT_MONOV_INFLUENZA_A_INDONESIA_05_2005_H5N1_AGE_18_49YO_1DY_DN	108	0.399929	1.32815	0.0488127	0.222133	1	3713	tags=26%, list=13%, signal=30%	541		GSE15930_NAIVE_VS_48H_IN_VITRO_STIM_IFNAB_CD8_TCELL_UP	187	0.372787	1.32819	0.0218712	0.222469	1	3211	tags=19%, list=12%, signal=22%	540
GSE11057_NAIVE_VS_CENT_MEMORY_CD4_TCELL_UP	184	0.370125	1.32767	0.0269939	0.222988	1	6577	tags=33%, list=24%, signal=42%	542		GSE11057_NAIVE_VS_CENT_MEMORY_CD4_TCELL_UP	184	0.370125	1.32767	0.0269939	0.222988	1	6577	tags=33%, list=24%, signal=42%	542
GSE7509_UNSTIM_VS_TNFA_IL1B_IL6_PGE_STIM_DC_DN	87	0.404811	1.32727	0.0583554	0.22366	1	6677	tags=37%, list=24%, signal=48%	543		GSE7509_UNSTIM_VS_TNFA_IL1B_IL6_PGE_STIM_DC_DN	87	0.404811	1.32727	0.0583554	0.22366	1	6677	tags=37%, list=24%, signal=48%	543
GSE10273_HIGH_VS_LOW_IL7_TREATED_IRF4_8_NULL_PRE_BCELL_DN	192	0.371211	1.32683	0.0342385	0.224409	1	7334	tags=34%, list=26%, signal=46%	544		GSE10273_HIGH_VS_LOW_IL7_TREATED_IRF4_8_NULL_PRE_BCELL_DN	192	0.371211	1.32683	0.0342385	0.224409	1	7334	tags=34%, list=26%, signal=46%	544
GSE24574_BCL6_HIGH_VS_LOW_TFH_CD4_TCELL_UP	193	0.373409	1.32584	0.0275449	0.226531	1	6760	tags=32%, list=24%, signal=42%	545		GSE22432_CONVENTIONAL_CDC_VS_PLASMACYTOID_PDC_DN	195	0.370437	1.32557	0.0253317	0.226434	1	7816	tags=39%, list=28%, signal=54%	547
GSE5589_IL6_KO_VS_IL10_KO_LPS_AND_IL10_STIM_MACROPHAGE_45MIN_UP	193	0.368655	1.32557	0.0371703	0.226846	1	3526	tags=20%, list=13%, signal=23%	546		GSE24574_BCL6_HIGH_VS_LOW_TFH_CD4_TCELL_UP	193	0.373409	1.32584	0.0275449	0.226531	1	6760	tags=32%, list=24%, signal=42%	545
GSE22432_CONVENTIONAL_CDC_VS_PLASMACYTOID_PDC_DN	195	0.370437	1.32557	0.0253317	0.226434	1	7816	tags=39%, list=28%, signal=54%	547		GSE5589_IL6_KO_VS_IL10_KO_LPS_AND_IL10_STIM_MACROPHAGE_45MIN_UP	193	0.368655	1.32557	0.0371703	0.226846	1	3526	tags=20%, list=13%, signal=23%	546
GSE20715_0H_VS_48H_OZONE_TLR4_KO_LUNG_UP	189	0.373088	1.32495	0.03125	0.2276	1	4252	tags=24%, list=15%, signal=29%	548		GSE20715_0H_VS_48H_OZONE_TLR4_KO_LUNG_UP	189	0.373088	1.32495	0.03125	0.2276	1	4252	tags=24%, list=15%, signal=29%	548
GSE17721_0.5H_VS_12H_CPG_BMDC_DN	194	0.370871	1.32447	0.0328867	0.228522	1	5414	tags=26%, list=20%, signal=32%	549		GSE29949_CD8_NEG_DC_SPLEEN_VS_DC_BRAIN_UP	176	0.375431	1.32445	0.0405728	0.22816	1	6278	tags=34%, list=23%, signal=44%	550
GSE29949_CD8_NEG_DC_SPLEEN_VS_DC_BRAIN_UP	176	0.375431	1.32445	0.0405728	0.22816	1	6278	tags=34%, list=23%, signal=44%	550		GSE29164_UNTREATED_VS_CD8_TCELL_TREATED_MELANOMA_DAY3_DN	194	0.372632	1.32427	0.0370813	0.228199	1	5061	tags=29%, list=18%, signal=35%	551
GSE29164_UNTREATED_VS_CD8_TCELL_TREATED_MELANOMA_DAY3_DN	194	0.372632	1.32427	0.0370813	0.228199	1	5061	tags=29%, list=18%, signal=35%	551		GSE24492_LYVE_NEG_VS_POS_MACROPHAGE_DN	179	0.376688	1.32411	0.0360248	0.228207	1	5794	tags=29%, list=21%, signal=36%	552
GSE24492_LYVE_NEG_VS_POS_MACROPHAGE_DN	179	0.376688	1.32411	0.0360248	0.228207	1	5794	tags=29%, list=21%, signal=36%	552		GSE17721_0.5H_VS_12H_CPG_BMDC_DN	194	0.370871	1.32447	0.0328867	0.228522	1	5414	tags=26%, list=20%, signal=32%	549
GSE29949_CD8_NEG_DC_SPLEEN_VS_MONOCYTE_BONE_MARROW_DN	184	0.371903	1.32368	0.0468187	0.228904	1	6042	tags=30%, list=22%, signal=38%	553		GSE29949_CD8_NEG_DC_SPLEEN_VS_MONOCYTE_BONE_MARROW_DN	184	0.371903	1.32368	0.0468187	0.228904	1	6042	tags=30%, list=22%, signal=38%	553
GSE28737_BCL6_HET_VS_BCL6_KO_MARGINAL_ZONE_BCELL_UP	183	0.370297	1.32337	0.0300842	0.229248	1	4931	tags=27%, list=18%, signal=33%	554		GSE45739_UNSTIM_VS_ACD3_ACD28_STIM_NRAS_KO_CD4_TCELL_UP	197	0.372637	1.32329	0.0355872	0.229032	1	7571	tags=36%, list=27%, signal=49%	555
GSE45739_UNSTIM_VS_ACD3_ACD28_STIM_NRAS_KO_CD4_TCELL_UP	197	0.372637	1.32329	0.0355872	0.229032	1	7571	tags=36%, list=27%, signal=49%	555		GSE9946_IMMATURE_VS_MATURE_STIMULATORY_DC_DN	115	0.393438	1.32283	0.0505051	0.229077	1	4916	tags=27%, list=18%, signal=33%	558
GSE42088_UNINF_VS_LEISHMANIA_INF_DC_4H_DN	193	0.373767	1.32311	0.0232829	0.229109	1	5366	tags=23%, list=19%, signal=28%	556		GSE42088_UNINF_VS_LEISHMANIA_INF_DC_4H_DN	193	0.373767	1.32311	0.0232829	0.229109	1	5366	tags=23%, list=19%, signal=28%	556
GSE41867_DAY15_EFFECTOR_VS_DAY30_EXHAUSTED_CD8_TCELL_LCMV_CLONE13_UP	193	0.368524	1.32292	0.0203349	0.229244	1	6030	tags=30%, list=22%, signal=37%	557		GSE41867_DAY15_EFFECTOR_VS_DAY30_EXHAUSTED_CD8_TCELL_LCMV_CLONE13_UP	193	0.368524	1.32292	0.0203349	0.229244	1	6030	tags=30%, list=22%, signal=37%	557
GSE9946_IMMATURE_VS_MATURE_STIMULATORY_DC_DN	115	0.393438	1.32283	0.0505051	0.229077	1	4916	tags=27%, list=18%, signal=33%	558		GSE28737_BCL6_HET_VS_BCL6_KO_MARGINAL_ZONE_BCELL_UP	183	0.370297	1.32337	0.0300842	0.229248	1	4931	tags=27%, list=18%, signal=33%	554
GSE12003_MIR223_KO_VS_WT_BM_PROGENITOR_8D_CULTURE_UP	113	0.396563	1.32251	0.0561798	0.229504	1	5593	tags=33%, list=20%, signal=41%	559		GSE12003_MIR223_KO_VS_WT_BM_PROGENITOR_8D_CULTURE_UP	113	0.396563	1.32251	0.0561798	0.229504	1	5593	tags=33%, list=20%, signal=41%	559
GSE360_CTRL_VS_B_MALAYI_LOW_DOSE_DC_UP	184	0.370082	1.32228	0.0352798	0.229741	1	4788	tags=21%, list=17%, signal=25%	560		GSE360_CTRL_VS_B_MALAYI_LOW_DOSE_DC_UP	184	0.370082	1.32228	0.0352798	0.229741	1	4788	tags=21%, list=17%, signal=25%	560
GSE7348_UNSTIM_VS_TOLERIZED_AND_LPS_STIM_MACROPHAGE_DN	153	0.379042	1.32206	0.0360697	0.229927	1	6802	tags=31%, list=25%, signal=41%	561		GSE40274_GATA1_VS_FOXP3_AND_GATA1_TRANSDUCED_ACTIVATED_CD4_TCELL_UP	196	0.369015	1.32191	0.0356295	0.229892	1	5270	tags=24%, list=19%, signal=29%	562
GSE40274_GATA1_VS_FOXP3_AND_GATA1_TRANSDUCED_ACTIVATED_CD4_TCELL_UP	196	0.369015	1.32191	0.0356295	0.229892	1	5270	tags=24%, list=19%, signal=29%	562		GSE7348_UNSTIM_VS_TOLERIZED_AND_LPS_STIM_MACROPHAGE_DN	153	0.379042	1.32206	0.0360697	0.229927	1	6802	tags=31%, list=25%, signal=41%	561
GSE22886_IGG_IGA_MEMORY_BCELL_VS_BLOOD_PLASMA_CELL_UP	190	0.37183	1.32168	0.0347722	0.230092	1	5316	tags=27%, list=19%, signal=33%	563		GSE22886_IGG_IGA_MEMORY_BCELL_VS_BLOOD_PLASMA_CELL_UP	190	0.37183	1.32168	0.0347722	0.230092	1	5316	tags=27%, list=19%, signal=33%	563
GSE12505_WT_VS_E2_2_HET_PDC_UP	120	0.39089	1.32116	0.0597205	0.231073	1	2611	tags=20%, list=9%, signal=22%	564		GSE3920_UNTREATED_VS_IFNA_TREATED_ENDOTHELIAL_CELL_UP	168	0.37502	1.32046	0.0389294	0.230535	1	1410	tags=10%, list=5%, signal=11%	570
GSE6259_33D1_POS_VS_DEC205_POS_SPLENIC_DC_UP	188	0.374869	1.32111	0.0340219	0.23079	1	4646	tags=31%, list=17%, signal=37%	565		GSE6259_33D1_POS_VS_DEC205_POS_SPLENIC_DC_UP	188	0.374869	1.32111	0.0340219	0.23079	1	4646	tags=31%, list=17%, signal=37%	565
GSE25123_WT_VS_PPARG_KO_MACROPHAGE_IL4_STIM_UP	190	0.369609	1.32093	0.0306243	0.230863	1	3923	tags=21%, list=14%, signal=24%	566		GSE25123_WT_VS_PPARG_KO_MACROPHAGE_IL4_STIM_UP	190	0.369609	1.32093	0.0306243	0.230863	1	3923	tags=21%, list=14%, signal=24%	566
GSE16755_CTRL_VS_IFNA_TREATED_MAC_DN	194	0.367193	1.32074	0.0312876	0.230957	1	3634	tags=19%, list=13%, signal=21%	567		GSE5099_CLASSICAL_M1_VS_ALTERNATIVE_M2_MACROPHAGE_DN	175	0.372815	1.32046	0.0249688	0.230924	1	6147	tags=31%, list=22%, signal=40%	569
GSE3982_EFF_MEMORY_CD4_TCELL_VS_TH2_UP	189	0.369339	1.3206	0.0318396	0.230945	1	3986	tags=20%, list=14%, signal=23%	568		GSE3982_EFF_MEMORY_CD4_TCELL_VS_TH2_UP	189	0.369339	1.3206	0.0318396	0.230945	1	3986	tags=20%, list=14%, signal=23%	568
GSE5099_CLASSICAL_M1_VS_ALTERNATIVE_M2_MACROPHAGE_DN	175	0.372815	1.32046	0.0249688	0.230924	1	6147	tags=31%, list=22%, signal=40%	569		GSE16755_CTRL_VS_IFNA_TREATED_MAC_DN	194	0.367193	1.32074	0.0312876	0.230957	1	3634	tags=19%, list=13%, signal=21%	567
GSE3920_UNTREATED_VS_IFNA_TREATED_ENDOTHELIAL_CELL_UP	168	0.37502	1.32046	0.0389294	0.230535	1	1410	tags=10%, list=5%, signal=11%	570		GSE32901_TH17_EMRICHED_VS_TH17_NEG_CD4_TCELL_DN	171	0.37423	1.3201	0.0411985	0.231064	1	7075	tags=34%, list=26%, signal=45%	571
GSE32901_TH17_EMRICHED_VS_TH17_NEG_CD4_TCELL_DN	171	0.37423	1.3201	0.0411985	0.231064	1	7075	tags=34%, list=26%, signal=45%	571		GSE12505_WT_VS_E2_2_HET_PDC_UP	120	0.39089	1.32116	0.0597205	0.231073	1	2611	tags=20%, list=9%, signal=22%	564
GSE21360_NAIVE_VS_SECONDARY_MEMORY_CD8_TCELL_UP	175	0.374663	1.3196	0.0335731	0.231977	1	3492	tags=22%, list=13%, signal=25%	572		GSE21360_NAIVE_VS_SECONDARY_MEMORY_CD8_TCELL_UP	175	0.374663	1.3196	0.0335731	0.231977	1	3492	tags=22%, list=13%, signal=25%	572
GSE10463_CD40L_AND_VA347_VS_CD40L_IN_DC_UP	180	0.37436	1.31946	0.0300842	0.231978	1	3914	tags=20%, list=14%, signal=23%	573		GSE10463_CD40L_AND_VA347_VS_CD40L_IN_DC_UP	180	0.37436	1.31946	0.0300842	0.231978	1	3914	tags=20%, list=14%, signal=23%	573
GSE20366_EX_VIVO_VS_HOMEOSTATIC_CONVERSION_NAIVE_CD4_TCELL_UP	195	0.366863	1.31889	0.0424028	0.233071	1	6327	tags=31%, list=23%, signal=40%	574		GSE20366_EX_VIVO_VS_HOMEOSTATIC_CONVERSION_NAIVE_CD4_TCELL_UP	195	0.366863	1.31889	0.0424028	0.233071	1	6327	tags=31%, list=23%, signal=40%	574
GSE46242_CTRL_VS_EGR2_DELETED_ANERGIC_TH1_CD4_TCELL_DN	189	0.370206	1.31873	0.0330882	0.233156	1	4253	tags=20%, list=15%, signal=23%	575		GSE46242_CTRL_VS_EGR2_DELETED_ANERGIC_TH1_CD4_TCELL_DN	189	0.370206	1.31873	0.0330882	0.233156	1	4253	tags=20%, list=15%, signal=23%	575
GSE26343_WT_VS_NFAT5_KO_MACROPHAGE_LPS_STIM_DN	196	0.36951	1.31818	0.0251497	0.234346	1	7315	tags=32%, list=26%, signal=43%	576		GSE26343_WT_VS_NFAT5_KO_MACROPHAGE_LPS_STIM_DN	196	0.36951	1.31818	0.0251497	0.234346	1	7315	tags=32%, list=26%, signal=43%	576
GSE33162_UNTREATED_VS_4H_LPS_STIM_HDAC3_HET_MACROPHAGE_DN	192	0.368565	1.31784	0.0295567	0.234868	1	4264	tags=22%, list=15%, signal=26%	577		HOFT_CD4_POSITIVE_ALPHA_BETA_MEMORY_T_CELL_BCG_VACCINE_AGE_18_45YO_ID_7DY_TOP_100_DEG_EX_VIVO_UP	27	0.493083	1.31758	0.117925	0.234348	1	1743	tags=19%, list=6%, signal=20%	580
GSE7852_TREG_VS_TCONV_THYMUS_UP	194	0.371171	1.3178	0.039759	0.234583	1	2830	tags=21%, list=10%, signal=23%	578		GSE7852_TREG_VS_TCONV_THYMUS_UP	194	0.371171	1.3178	0.039759	0.234583	1	2830	tags=21%, list=10%, signal=23%	578
GSE6259_CD4_TCELL_VS_CD8_TCELL_DN	178	0.375365	1.3176	0.0404908	0.234695	1	6506	tags=35%, list=23%, signal=45%	579		GSE6259_CD4_TCELL_VS_CD8_TCELL_DN	178	0.375365	1.3176	0.0404908	0.234695	1	6506	tags=35%, list=23%, signal=45%	579
HOFT_CD4_POSITIVE_ALPHA_BETA_MEMORY_T_CELL_BCG_VACCINE_AGE_18_45YO_ID_7DY_TOP_100_DEG_EX_VIVO_UP	27	0.493083	1.31758	0.117925	0.234348	1	1743	tags=19%, list=6%, signal=20%	580		GSE33162_UNTREATED_VS_4H_LPS_STIM_HDAC3_HET_MACROPHAGE_DN	192	0.368565	1.31784	0.0295567	0.234868	1	4264	tags=22%, list=15%, signal=26%	577
GSE27786_CD8_TCELL_VS_ERYTHROBLAST_DN	183	0.369873	1.31711	0.0441527	0.235204	1	4694	tags=23%, list=17%, signal=27%	581		GSE27786_CD8_TCELL_VS_ERYTHROBLAST_DN	183	0.369873	1.31711	0.0441527	0.235204	1	4694	tags=23%, list=17%, signal=27%	581
GSE24210_CTRL_VS_IL35_TREATED_TCONV_CD4_TCELL_UP	194	0.366594	1.31621	0.0234192	0.237213	1	6255	tags=32%, list=23%, signal=42%	582		GSE24210_CTRL_VS_IL35_TREATED_TCONV_CD4_TCELL_UP	194	0.366594	1.31621	0.0234192	0.237213	1	6255	tags=32%, list=23%, signal=42%	582
GSE5542_IFNG_VS_IFNA_TREATED_EPITHELIAL_CELLS_24H_DN	185	0.365679	1.31552	0.0366748	0.238616	1	4251	tags=25%, list=15%, signal=30%	583		GSE5542_IFNG_VS_IFNA_TREATED_EPITHELIAL_CELLS_24H_DN	185	0.365679	1.31552	0.0366748	0.238616	1	4251	tags=25%, list=15%, signal=30%	583
GSE21379_WT_VS_SAP_KO_TFH_CD4_TCELL_DN	183	0.367921	1.31413	0.0387985	0.242012	1	5655	tags=33%, list=20%, signal=41%	584		GSE40277_EOS_AND_LEF1_TRANSDUCED_VS_CTRL_CD4_TCELL_UP	198	0.369741	1.31411	0.0310633	0.241237	1	6285	tags=33%, list=23%, signal=42%	586
GSE7831_UNSTIM_VS_INFLUENZA_STIM_PDC_1H_DN	195	0.368972	1.31411	0.0358423	0.241638	1	2503	tags=16%, list=9%, signal=18%	585		GSE23925_LIGHT_ZONE_VS_DARK_ZONE_BCELL_UP	187	0.369665	1.31385	0.0345253	0.241541	1	2858	tags=17%, list=10%, signal=18%	587
GSE40277_EOS_AND_LEF1_TRANSDUCED_VS_CTRL_CD4_TCELL_UP	198	0.369741	1.31411	0.0310633	0.241237	1	6285	tags=33%, list=23%, signal=42%	586		GSE7831_UNSTIM_VS_INFLUENZA_STIM_PDC_1H_DN	195	0.368972	1.31411	0.0358423	0.241638	1	2503	tags=16%, list=9%, signal=18%	585
GSE23925_LIGHT_ZONE_VS_DARK_ZONE_BCELL_UP	187	0.369665	1.31385	0.0345253	0.241541	1	2858	tags=17%, list=10%, signal=18%	587		GSE21379_WT_VS_SAP_KO_TFH_CD4_TCELL_DN	183	0.367921	1.31413	0.0387985	0.242012	1	5655	tags=33%, list=20%, signal=41%	584
GSE32986_CURDLAN_HIGHDOSE_VS_GMCSF_AND_CURDLAN_HIGHDOSE_STIM_DC_UP	196	0.363757	1.31346	0.0326087	0.242205	1	8262	tags=40%, list=30%, signal=56%	588		GSE13411_SWITCHED_MEMORY_BCELL_VS_PLASMA_CELL_DN	177	0.371036	1.31337	0.0400972	0.242072	1	4835	tags=24%, list=17%, signal=29%	589
GSE13411_SWITCHED_MEMORY_BCELL_VS_PLASMA_CELL_DN	177	0.371036	1.31337	0.0400972	0.242072	1	4835	tags=24%, list=17%, signal=29%	589		GSE32986_CURDLAN_HIGHDOSE_VS_GMCSF_AND_CURDLAN_HIGHDOSE_STIM_DC_UP	196	0.363757	1.31346	0.0326087	0.242205	1	8262	tags=40%, list=30%, signal=56%	588
GSE17721_POLYIC_VS_PAM3CSK4_8H_BMDC_UP	198	0.365204	1.31275	0.0341578	0.243386	1	5716	tags=26%, list=21%, signal=32%	590		GSE22935_WT_VS_MYD88_KO_MACROPHAGE_12H_MBOVIS_BCG_STIM_UP	188	0.368478	1.31265	0.0311751	0.242878	1	2926	tags=18%, list=11%, signal=19%	592
GSE7568_IL4_VS_IL4_AND_TGFB_TREATED_MACROPHAGE_24H_UP	165	0.375717	1.31275	0.04	0.242986	1	9566	tags=50%, list=34%, signal=75%	591		GSE39820_CTRL_VS_TGFBETA1_IL6_CD4_TCELL_DN	195	0.368584	1.31234	0.0239808	0.242899	1	5109	tags=24%, list=18%, signal=29%	594
GSE22935_WT_VS_MYD88_KO_MACROPHAGE_12H_MBOVIS_BCG_STIM_UP	188	0.368478	1.31265	0.0311751	0.242878	1	2926	tags=18%, list=11%, signal=19%	592		GSE7568_IL4_VS_IL4_AND_TGFB_TREATED_MACROPHAGE_24H_UP	165	0.375717	1.31275	0.04	0.242986	1	9566	tags=50%, list=34%, signal=75%	591
GSE5542_UNTREATED_VS_IFNG_TREATED_EPITHELIAL_CELLS_24H_UP	193	0.364784	1.31238	0.0376471	0.243198	1	4446	tags=23%, list=16%, signal=27%	593		GSE4142_NAIVE_BCELL_VS_PLASMA_CELL_UP	193	0.367318	1.31209	0.0247059	0.243187	1	8451	tags=44%, list=30%, signal=62%	595
GSE39820_CTRL_VS_TGFBETA1_IL6_CD4_TCELL_DN	195	0.368584	1.31234	0.0239808	0.242899	1	5109	tags=24%, list=18%, signal=29%	594		GSE5542_UNTREATED_VS_IFNG_TREATED_EPITHELIAL_CELLS_24H_UP	193	0.364784	1.31238	0.0376471	0.243198	1	4446	tags=23%, list=16%, signal=27%	593
GSE4142_NAIVE_BCELL_VS_PLASMA_CELL_UP	193	0.367318	1.31209	0.0247059	0.243187	1	8451	tags=44%, list=30%, signal=62%	595		GSE17721_POLYIC_VS_PAM3CSK4_8H_BMDC_UP	198	0.365204	1.31275	0.0341578	0.243386	1	5716	tags=26%, list=21%, signal=32%	590
GSE17721_POLYIC_VS_CPG_8H_BMDC_UP	194	0.368836	1.31161	0.0297265	0.244104	1	3062	tags=17%, list=11%, signal=19%	596		GSE17721_POLYIC_VS_CPG_8H_BMDC_UP	194	0.368836	1.31161	0.0297265	0.244104	1	3062	tags=17%, list=11%, signal=19%	596
GSE25088_CTRL_VS_IL4_STIM_STAT6_KO_MACROPHAGE_DN	179	0.370914	1.31128	0.0307503	0.244561	1	2674	tags=16%, list=10%, signal=17%	597		GSE7460_CD8_TCELL_VS_CD4_TCELL_ACT_UP	191	0.367406	1.31105	0.0354523	0.244374	1	3207	tags=21%, list=12%, signal=24%	599
GSE22886_DAY1_VS_DAY7_MONOCYTE_IN_CULTURE_UP	196	0.362582	1.31114	0.0404908	0.244546	1	5452	tags=26%, list=20%, signal=32%	598		GSE22886_DAY1_VS_DAY7_MONOCYTE_IN_CULTURE_UP	196	0.362582	1.31114	0.0404908	0.244546	1	5452	tags=26%, list=20%, signal=32%	598
GSE7460_CD8_TCELL_VS_CD4_TCELL_ACT_UP	191	0.367406	1.31105	0.0354523	0.244374	1	3207	tags=21%, list=12%, signal=24%	599		GSE25088_CTRL_VS_IL4_STIM_STAT6_KO_MACROPHAGE_DN	179	0.370914	1.31128	0.0307503	0.244561	1	2674	tags=16%, list=10%, signal=17%	597
GSE2706_2H_VS_8H_LPS_STIM_DC_DN	182	0.368523	1.30979	0.0443407	0.247433	1	5232	tags=24%, list=19%, signal=30%	600		GSE2706_2H_VS_8H_LPS_STIM_DC_DN	182	0.368523	1.30979	0.0443407	0.247433	1	5232	tags=24%, list=19%, signal=30%	600
GSE8921_UNSTIM_VS_TLR1_2_STIM_MONOCYTE_6H_DN	194	0.363413	1.30891	0.0337995	0.249452	1	5113	tags=25%, list=18%, signal=31%	601		GSE42021_TREG_PLN_VS_TREG_PRECURSORS_THYMUS_UP	188	0.365659	1.30884	0.039759	0.249224	1	5897	tags=29%, list=21%, signal=36%	602
GSE42021_TREG_PLN_VS_TREG_PRECURSORS_THYMUS_UP	188	0.365659	1.30884	0.039759	0.249224	1	5897	tags=29%, list=21%, signal=36%	602		GSE3982_EOSINOPHIL_VS_EFF_MEMORY_CD4_TCELL_UP	194	0.365716	1.30865	0.0380499	0.249303	1	5102	tags=23%, list=18%, signal=28%	603
GSE3982_EOSINOPHIL_VS_EFF_MEMORY_CD4_TCELL_UP	194	0.365716	1.30865	0.0380499	0.249303	1	5102	tags=23%, list=18%, signal=28%	603		GSE2706_LPS_VS_R848_AND_LPS_2H_STIM_DC_UP	160	0.375188	1.30835	0.0446321	0.249415	1	2949	tags=19%, list=11%, signal=22%	605
HOWARD_PBMC_INACT_MONOV_INFLUENZA_A_INDONESIA_05_2005_H5N1_AGE_19_39YO_AS03_ADJUVANT_VS_BUFFER_1DY_UP	345	0.350171	1.30842	0.0188889	0.249639	1	2967	tags=19%, list=11%, signal=21%	604		GSE8921_UNSTIM_VS_TLR1_2_STIM_MONOCYTE_6H_DN	194	0.363413	1.30891	0.0337995	0.249452	1	5113	tags=25%, list=18%, signal=31%	601
GSE2706_LPS_VS_R848_AND_LPS_2H_STIM_DC_UP	160	0.375188	1.30835	0.0446321	0.249415	1	2949	tags=19%, list=11%, signal=22%	605		HOWARD_PBMC_INACT_MONOV_INFLUENZA_A_INDONESIA_05_2005_H5N1_AGE_19_39YO_AS03_ADJUVANT_VS_BUFFER_1DY_UP	345	0.350171	1.30842	0.0188889	0.249639	1	2967	tags=19%, list=11%, signal=21%	604
GSE18791_CTRL_VS_NEWCASTLE_VIRUS_DC_1H_DN	167	0.37333	1.30799	0.0350665	0.250011	1	4542	tags=23%, list=16%, signal=28%	606
GSE40666_UNTREATED_VS_IFNA_STIM_STAT1_KO_CD8_TCELL_90MIN_DN	194	0.366373	1.30753	0.0463183	0.250944	1	6324	tags=30%, list=23%, signal=38%	607
GSE34392_ST2_KO_VS_WT_DAY8_LCMV_EFFECTOR_CD8_TCELL_DN	191	0.36537	1.30723	0.0480192	0.251362	1	5385	tags=30%, list=19%, signal=37%	608
GSE24142_EARLY_THYMIC_PROGENITOR_VS_DN3_THYMOCYTE_ADULT_UP	197	0.36471	1.30716	0.0337349	0.251162	1	6030	tags=30%, list=22%, signal=39%	609
GSE2706_LPS_VS_R848_AND_LPS_2H_STIM_DC_DN	154	0.377238	1.30685	0.0349398	0.251607	1	3257	tags=21%, list=12%, signal=24%	610
GSE13411_NAIVE_VS_IGM_MEMORY_BCELL_UP	180	0.371746	1.30645	0.0378973	0.252295	1	2526	tags=18%, list=9%, signal=19%	611
GSE21360_NAIVE_VS_PRIMARY_MEMORY_CD8_TCELL_DN	176	0.372233	1.30638	0.0464548	0.2521	1	3529	tags=20%, list=13%, signal=23%	612
GSE34205_RSV_VS_FLU_INF_INFANT_PBMC_UP	170	0.366162	1.30632	0.0445783	0.25187	1	5525	tags=26%, list=20%, signal=33%	613
GSE20366_EX_VIVO_VS_DEC205_CONVERSION_DN	194	0.3627	1.30585	0.0380952	0.25276	1	4047	tags=21%, list=15%, signal=25%	614
GSE10239_MEMORY_VS_KLRG1HIGH_EFF_CD8_TCELL_UP	187	0.364893	1.30567	0.0337349	0.252817	1	4375	tags=17%, list=16%, signal=20%	615
GSE9037_CTRL_VS_LPS_1H_STIM_BMDM_DN	184	0.365882	1.30552	0.0421687	0.252831	1	5607	tags=29%, list=20%, signal=36%	616
GSE4590_PRE_BCELL_VS_VPREB_POS_LARGE_PRE_BCELL_UP	150	0.373568	1.30538	0.0593325	0.252759	1	6457	tags=32%, list=23%, signal=41%	617
GSE21063_3H_VS_16H_ANTI_IGM_STIM_BCELL_UP	192	0.365341	1.3045	0.0382775	0.25484	1	6129	tags=28%, list=22%, signal=36%	618
GSE2770_IL12_AND_TGFB_VS_IL4_TREATED_ACT_CD4_TCELL_6H_DN	175	0.367749	1.30429	0.0431655	0.254983	1	3559	tags=21%, list=13%, signal=24%	619
GSE43863_DAY6_EFF_VS_DAY150_MEM_TH1_CD4_TCELL_UP	195	0.358815	1.30426	0.045509	0.254663	1	4089	tags=24%, list=15%, signal=27%	620
GSE21670_UNTREATED_VS_TGFB_TREATED_CD4_TCELL_UP	175	0.368589	1.30424	0.0471698	0.254305	1	4792	tags=27%, list=17%, signal=33%	621
GSE21927_BALBC_VS_C57BL6_MONOCYTE_SPLEEN_UP	178	0.363765	1.30402	0.0436321	0.254576	1	5384	tags=24%, list=19%, signal=29%	622
GSE25087_FETAL_VS_ADULT_TREG_DN	190	0.365392	1.30399	0.0402367	0.25424	1	6123	tags=31%, list=22%, signal=40%	623
GSE360_L_DONOVANI_VS_L_MAJOR_MAC_DN	182	0.369675	1.30388	0.0474407	0.254152	1	2670	tags=17%, list=10%, signal=19%	624
GSE36476_CTRL_VS_TSST_ACT_72H_MEMORY_CD4_TCELL_YOUNG_UP	197	0.362425	1.30375	0.0390533	0.254137	1	5084	tags=26%, list=18%, signal=32%	625
GSE9960_HEALTHY_VS_SEPSIS_PBMC_DN	163	0.370931	1.30352	0.0384139	0.254354	1	5593	tags=28%, list=20%, signal=35%	626
GSE17721_CTRL_VS_PAM3CSK4_12H_BMDC_DN	188	0.368176	1.30346	0.0484262	0.254153	1	3492	tags=16%, list=13%, signal=19%	627
GSE3982_EOSINOPHIL_VS_DC_UP	189	0.36313	1.3034	0.036452	0.253895	1	4958	tags=29%, list=18%, signal=35%	628
GSE18791_UNSTIM_VS_NEWCATSLE_VIRUS_DC_1H_DN	178	0.368308	1.30298	0.0351515	0.25472	1	6111	tags=27%, list=22%, signal=34%	629
GSE36527_CD69_NEG_VS_POS_TREG_CD62L_LOS_KLRG1_NEG_UP	197	0.360288	1.30212	0.0384615	0.256767	1	5998	tags=27%, list=22%, signal=35%	630
GSE10325_BCELL_VS_MYELOID_UP	191	0.365592	1.30187	0.044335	0.257104	1	4770	tags=28%, list=17%, signal=34%	631
GSE5679_RARA_AGONIST_AM580_VS_AM580_AND_ROSIGLITAZONE_TREATED_DC_DN	196	0.362117	1.30166	0.0375	0.257293	1	4604	tags=27%, list=17%, signal=32%	632
GSE18791_CTRL_VS_NEWCASTLE_VIRUS_DC_10H_DN	191	0.360616	1.30114	0.0362757	0.258422	1	6340	tags=28%, list=23%, signal=36%	633
GSE32986_UNSTIM_VS_GMCSF_AND_CURDLAN_HIGHDOSE_STIM_DC_DN	193	0.36367	1.30084	0.0428062	0.258953	1	8389	tags=44%, list=30%, signal=63%	634
GSE3982_NEUTROPHIL_VS_BCELL_UP	178	0.36372	1.30071	0.0436364	0.258901	1	5461	tags=26%, list=20%, signal=33%	635
GSE23505_UNTREATED_VS_4DAY_IL6_IL1_IL23_TREATED_CD4_TCELL_DN	192	0.362719	1.29997	0.0428062	0.260606	1	4634	tags=24%, list=17%, signal=29%	636
GSE22282_HYPOXIA_VS_NORMOXIA_MYELOID_DC_DN	190	0.367211	1.29973	0.0384615	0.260961	1	5828	tags=31%, list=21%, signal=38%	637
GSE22229_UNTREATED_VS_IMMUNOSUPP_THERAPY_RENAL_TRANSPLANT_PATIENT_PBMC_UP	190	0.366937	1.29968	0.032634	0.260688	1	6848	tags=35%, list=25%, signal=47%	638
GSE14415_INDUCED_VS_NATURAL_TREG_UP	145	0.372697	1.29886	0.0483461	0.262594	1	4770	tags=25%, list=17%, signal=30%	639
HOWARD_MONOCYTE_INACT_MONOV_INFLUENZA_A_INDONESIA_05_2005_H5N1_AGE_18_49YO_1DY_UP	221	0.360381	1.2985	0.0261593	0.263221	1	3541	tags=21%, list=13%, signal=24%	640
GSE369_SOCS3_KO_VS_IFNG_KO_LIVER_UP	181	0.365815	1.29791	0.0325301	0.264495	1	3738	tags=18%, list=13%, signal=21%	641
GSE7460_WT_VS_FOXP3_HET_ACT_WITH_TGFB_TCONV_DN	188	0.367235	1.2976	0.0444178	0.264996	1	4790	tags=24%, list=17%, signal=29%	642
GSE32423_CTRL_VS_IL7_MEMORY_CD8_TCELL_UP	175	0.36946	1.29752	0.0436893	0.264824	1	4063	tags=21%, list=15%, signal=24%	643
NAKAYA_PBMC_FLUARIX_FLUVIRIN_AGE_18_50YO_CORRELATED_WITH_HAI_28DY_RESPONSE_AT_7DY_NEGATIVE	472	0.34093	1.29724	0.0116773	0.265199	1	6271	tags=24%, list=23%, signal=31%	644
GSE11057_EFF_MEM_VS_CENT_MEM_CD4_TCELL_UP	191	0.36119	1.29716	0.0432692	0.265046	1	4471	tags=25%, list=16%, signal=29%	645
GSE35543_IN_VIVO_NTREG_VS_CONVERTED_EX_ITREG_DN	176	0.36516	1.29705	0.0555556	0.264941	1	2724	tags=18%, list=10%, signal=20%	646
GSE29615_CTRL_VS_DAY7_LAIV_FLU_VACCINE_PBMC_UP	167	0.3706	1.29679	0.0419753	0.265297	1	5271	tags=26%, list=19%, signal=32%	647
GSE557_WT_VS_CIITA_KO_DC_DN	195	0.365656	1.29676	0.0445783	0.264981	1	3696	tags=16%, list=13%, signal=19%	648
LI_PBMC_MENOMUNE_A_C_Y_W_135_AGE_18_45YO_CORRELATED_WITH_ANTIBODY_RESPONSE_3DY_POSITIVE	42	0.442886	1.29618	0.126471	0.266196	1	2525	tags=24%, list=9%, signal=26%	649
GSE39820_CTRL_VS_TGFBETA3_IL6_CD4_TCELL_DN	198	0.362918	1.29574	0.0296209	0.267168	1	6615	tags=31%, list=24%, signal=41%	650
GSE14415_ACT_TCONV_VS_ACT_NATURAL_TREG_UP	167	0.366531	1.29558	0.0568319	0.267223	1	4454	tags=23%, list=16%, signal=27%	651
GSE29617_CTRL_VS_DAY7_TIV_FLU_VACCINE_PBMC_2008_UP	188	0.364511	1.2954	0.0407186	0.26734	1	5911	tags=34%, list=21%, signal=42%	652
GSE32901_TH1_VS_TH17_ENRICHED_CD4_TCELL_UP	172	0.366589	1.29521	0.0444712	0.267469	1	5802	tags=27%, list=21%, signal=34%	653
GSE13229_IMM_VS_MATURE_NKCELL_UP	193	0.362066	1.29508	0.0394265	0.267454	1	6757	tags=32%, list=24%, signal=42%	654
GSE23321_CENTRAL_MEMORY_VS_NAIVE_CD8_TCELL_UP	194	0.366416	1.29501	0.0479042	0.267266	1	3500	tags=20%, list=13%, signal=23%	655
GSE13522_CTRL_VS_T_CRUZI_Y_STRAIN_INF_SKIN_IFNAR_KO_DN	197	0.362731	1.29463	0.0479042	0.267974	1	5654	tags=30%, list=20%, signal=37%	656
GSE17721_0.5H_VS_12H_LPS_BMDC_DN	194	0.362678	1.29431	0.0364706	0.268504	1	4832	tags=20%, list=17%, signal=24%	657
GSE360_L_MAJOR_VS_T_GONDII_DC_DN	179	0.364826	1.29408	0.0496454	0.268783	1	5356	tags=23%, list=19%, signal=29%	658
GSE24142_ADULT_VS_FETAL_EARLY_THYMIC_PROGENITOR_UP	192	0.363336	1.29345	0.057623	0.270304	1	6616	tags=31%, list=24%, signal=41%	659
GSE22886_NAIVE_CD8_TCELL_VS_NEUTROPHIL_DN	178	0.368833	1.29343	0.0455665	0.269939	1	3073	tags=20%, list=11%, signal=23%	660
GSE36476_YOUNG_VS_OLD_DONOR_MEMORY_CD4_TCELL_40H_TSST_ACT_UP	169	0.365507	1.29313	0.0560292	0.270406	1	4327	tags=21%, list=16%, signal=25%	661
GSE13522_WT_VS_IFNG_KO_SKIN_DN	110	0.38821	1.29267	0.0779221	0.271395	1	5440	tags=29%, list=20%, signal=36%	662
GSE37336_LY6C_POS_VS_NEG_NAIVE_CD4_TCELL_DN	158	0.36865	1.29188	0.0567201	0.273341	1	5092	tags=30%, list=18%, signal=37%	663
GSE46606_IRF4_KO_VS_WT_CD40L_IL2_IL5_1DAY_STIMULATED_BCELL_DN	181	0.365347	1.2917	0.0463734	0.273427	1	1903	tags=15%, list=7%, signal=16%	664
GSE20727_DNFB_ALLERGEN_VS_ROS_INH_AND_DNFB_ALLERGEN_TREATED_DC_DN	195	0.3617	1.29169	0.0405728	0.273068	1	7237	tags=32%, list=26%, signal=43%	665
GSE11961_PLASMA_CELL_DAY7_VS_MEMORY_BCELL_DAY40_DN	181	0.364588	1.2909	0.0447059	0.274977	1	5680	tags=30%, list=20%, signal=38%	666
GSE9946_IMMATURE_VS_MATURE_STIMULATORY_DC_UP	130	0.375398	1.29042	0.0604192	0.276009	1	6388	tags=29%, list=23%, signal=38%	667
GSE37319_WT_VS_RC3H1_KO_CD44LOW_CD8_TCELL_DN	129	0.379291	1.29038	0.048995	0.275702	1	4610	tags=26%, list=17%, signal=31%	668
GSE41176_WT_VS_TAK1_KO_UNSTIM_BCELL_DN	166	0.369045	1.29013	0.0543881	0.276018	1	4792	tags=25%, list=17%, signal=30%	669
GSE36888_UNTREATED_VS_IL2_TREATED_STAT5_AB_KNOCKIN_TCELL_17H_UP	178	0.363339	1.28955	0.0540216	0.277305	1	4825	tags=25%, list=17%, signal=30%	670
GSE40666_STAT1_KO_VS_STAT4_KO_CD8_TCELL_DN	150	0.368145	1.28947	0.0576184	0.277161	1	4260	tags=25%, list=15%, signal=30%	671
GSE13411_IGM_VS_SWITCHED_MEMORY_BCELL_UP	163	0.368859	1.28923	0.058753	0.277441	1	4969	tags=25%, list=18%, signal=30%	672
GSE15330_WT_VS_IKAROS_KO_MEGAKARYOCYTE_ERYTHROID_PROGENITOR_DN	193	0.359226	1.28877	0.0383693	0.278312	1	8268	tags=34%, list=30%, signal=48%	673
GSE13306_LAMINA_PROPRIA_VS_SPLEEN_TREG_UP	197	0.363015	1.28834	0.0498783	0.279219	1	5666	tags=26%, list=20%, signal=32%	674
GSE4748_LPS_VS_LPS_AND_CYANOBACTERIUM_LPSLIKE_STIM_DC_3H_DN	161	0.364975	1.28825	0.0607595	0.279075	1	4404	tags=23%, list=16%, signal=27%	675
GSE15750_DAY6_VS_DAY10_EFF_CD8_TCELL_DN	195	0.359731	1.28823	0.0384615	0.278717	1	2326	tags=13%, list=8%, signal=14%	676
GSE45365_NK_CELL_VS_CD8_TCELL_UP	149	0.370387	1.28808	0.0552826	0.278719	1	6545	tags=34%, list=24%, signal=44%	677
HARALAMBIEVA_PBMC_TIV_AGE_50_74YO_CORRELATED_WITH_MEMORY_B_CELL_RESPONSE_3DY_POSITIVE	15	0.548986	1.28787	0.169521	0.278915	1	6456	tags=47%, list=23%, signal=61%	678
GSE32986_GMCSF_VS_GMCSF_AND_CURDLAN_HIGHDOSE_STIM_DC_UP	197	0.362516	1.28756	0.0516206	0.279452	1	3577	tags=19%, list=13%, signal=21%	679
QI_PBMC_ZOSTAVAX_AGE_50_75YO_CORRELATED_WITH_EXPANSION_OF_VZV_SPECIFIC_T_CELLS_TO_PEAK_AT_1DY_POSITIVE	245	0.353708	1.28696	0.050175	0.280832	1	6700	tags=34%, list=24%, signal=45%	680
GSE27786_ERYTHROBLAST_VS_MONO_MAC_UP	189	0.362164	1.28686	0.0417661	0.280713	1	4513	tags=25%, list=16%, signal=30%	681
GSE40274_FOXP3_VS_FOXP3_AND_HELIOS_TRANSDUCED_ACTIVATED_CD4_TCELL_DN	139	0.374661	1.28678	0.0524345	0.280576	1	6271	tags=31%, list=23%, signal=40%	682
GSE360_T_GONDII_VS_M_TUBERCULOSIS_DC_DN	188	0.365546	1.28673	0.0443645	0.280281	1	6305	tags=32%, list=23%, signal=42%	683
GSE5589_IL6_KO_VS_IL10_KO_LPS_AND_IL10_STIM_MACROPHAGE_45MIN_DN	193	0.361493	1.28662	0.058753	0.280217	1	5943	tags=26%, list=21%, signal=33%	684
GSE39110_UNTREATED_VS_IL2_TREATED_CD8_TCELL_DAY3_POST_IMMUNIZATION_DN	196	0.362598	1.28635	0.0532044	0.280655	1	5619	tags=26%, list=20%, signal=32%	685
GSE15930_NAIVE_VS_48H_IN_VITRO_STIM_CD8_TCELL_UP	186	0.364046	1.28631	0.0536993	0.280374	1	2748	tags=16%, list=10%, signal=17%	686
GSE16385_IFNG_TNF_VS_UNSTIM_MACROPHAGE_ROSIGLITAZONE_TREATED_DN	198	0.356596	1.28601	0.0443645	0.280882	1	6805	tags=33%, list=25%, signal=44%	687
GSE36888_STAT5_AB_KNOCKIN_VS_WT_TCELL_IL2_TREATED_2H_UP	193	0.361549	1.28585	0.0479705	0.280996	1	6686	tags=38%, list=24%, signal=50%	688
GSE32255_WT_VS_JMJD2D_KNOCKDOWN_4H_LPS_STIM_DC_UP	150	0.362596	1.28566	0.0591862	0.281206	1	4900	tags=25%, list=18%, signal=30%	689
GSE3982_NKCELL_VS_TH1_UP	180	0.365922	1.28559	0.041816	0.281027	1	6963	tags=32%, list=25%, signal=43%	690
GSE1432_1H_VS_24H_IFNG_MICROGLIA_UP	192	0.362628	1.28509	0.0452381	0.282063	1	4570	tags=25%, list=16%, signal=30%	691
GSE5455_HEALTHY_VS_TUMOR_BEARING_MOUSE_SPLEEN_MONOCYTE_UP	194	0.359351	1.285	0.0542823	0.281918	1	3957	tags=23%, list=14%, signal=27%	692
GSE26495_PD1HIGH_VS_PD1LOW_CD8_TCELL_DN	172	0.363822	1.28488	0.0500611	0.281902	1	4484	tags=28%, list=16%, signal=33%	693
GSE17186_BLOOD_VS_CORD_BLOOD_CD21HIGH_TRANSITIONAL_BCELL_DN	192	0.360553	1.28458	0.0502392	0.282364	1	5651	tags=29%, list=20%, signal=36%	694
GSE4590_SMALL_VS_LARGE_PRE_BCELL_DN	156	0.367492	1.28421	0.054088	0.283083	1	5824	tags=31%, list=21%, signal=39%	695
GSE19941_LPS_VS_LPS_AND_IL10_STIM_IL10_KO_NFKBP50_KO_MACROPHAGE_UP	188	0.359647	1.28393	0.058264	0.283551	1	4016	tags=19%, list=14%, signal=22%	696
GSE22025_UNTREATED_VS_TGFB1_TREATED_CD4_TCELL_UP	184	0.361169	1.28245	0.045728	0.287627	1	3633	tags=17%, list=13%, signal=20%	697
GSE45382_UNTREATED_VS_TGFB_TREATED_MACROPHAGES_DN	188	0.359805	1.28229	0.0479115	0.287688	1	5542	tags=26%, list=20%, signal=32%	698
GSE37416_CTRL_VS_0H_F_TULARENSIS_LVS_NEUTROPHIL_DN	151	0.369855	1.28223	0.0556931	0.287441	1	6057	tags=30%, list=22%, signal=38%	699
FRANCO_BLOOD_SANOFI_PASTEUR_SA_INACTIVATED_INFLUENZA_VACCINE_CORRELATED_WITH_ANTIBODY_RESPONSE_AGE_18_40YO_1DY_POSITIVE	128	0.37286	1.28221	0.0651629	0.287097	1	5742	tags=28%, list=21%, signal=35%	700
GSE20366_CD103_POS_VS_CD103_KLRG1_DP_TREG_DN	186	0.359837	1.28218	0.0525687	0.286802	1	5345	tags=30%, list=19%, signal=37%	701
GSE17721_CTRL_VS_POLYIC_12H_BMDC_DN	186	0.357785	1.28197	0.0563549	0.286999	1	5285	tags=20%, list=19%, signal=25%	702
GSE32255_WT_UNSTIM_VS_JMJD2D_KNOCKDOWN_4H_LPS_STIM_DC_DN	169	0.365009	1.28186	0.0588942	0.286929	1	5959	tags=30%, list=21%, signal=37%	703
GSE30962_ACUTE_VS_CHRONIC_LCMV_SECONDARY_INF_CD8_TCELL_DN	198	0.360754	1.28137	0.0514019	0.288005	1	3476	tags=18%, list=13%, signal=20%	704
GSE34156_NOD2_LIGAND_VS_TLR1_TLR2_LIGAND_6H_TREATED_MONOCYTE_UP	192	0.358783	1.28136	0.0428571	0.287632	1	2783	tags=13%, list=10%, signal=14%	705
GSE15330_LYMPHOID_MULTIPOTENT_VS_MEGAKARYOCYTE_ERYTHROID_PROGENITOR_IKAROS_KO_UP	160	0.36602	1.28118	0.0625	0.287836	1	4217	tags=23%, list=15%, signal=26%	706
GSE17974_IL4_AND_ANTI_IL12_VS_UNTREATED_48H_ACT_CD4_TCELL_DN	180	0.359013	1.28039	0.0429594	0.289849	1	3796	tags=24%, list=14%, signal=28%	707
GSE13485_CTRL_VS_DAY7_YF17D_VACCINE_PBMC_DN	194	0.362441	1.28032	0.0553592	0.289657	1	4816	tags=25%, list=17%, signal=30%	708
GSE7852_LN_VS_THYMUS_TCONV_UP	192	0.35561	1.27982	0.0553506	0.290763	1	4634	tags=25%, list=17%, signal=30%	709
GSE14769_UNSTIM_VS_40MIN_LPS_BMDM_DN	191	0.356251	1.27967	0.057377	0.290822	1	3834	tags=23%, list=14%, signal=26%	710
GSE17721_LPS_VS_PAM3CSK4_8H_BMDC_UP	197	0.357358	1.27941	0.0528211	0.291257	1	5745	tags=26%, list=21%, signal=33%	711
GSE2706_UNSTIM_VS_8H_LPS_DC_DN	190	0.356133	1.27937	0.0557533	0.290951	1	4083	tags=19%, list=15%, signal=23%	712
GSE32986_GMCSF_VS_GMCSF_AND_CURDLAN_HIGHDOSE_STIM_DC_DN	187	0.360411	1.27826	0.0556872	0.294066	1	3308	tags=13%, list=12%, signal=14%	713
GSE39820_CTRL_VS_IL1B_IL6_IL23A_CD4_TCELL_DN	193	0.35546	1.27793	0.0448878	0.294644	1	5777	tags=30%, list=21%, signal=37%	714
GSE3565_DUSP1_VS_WT_SPLENOCYTES_POST_LPS_INJECTION_DN	144	0.371643	1.27764	0.0654686	0.295187	1	5745	tags=30%, list=21%, signal=37%	715
GSE46606_IRF4MID_VS_WT_CD40L_IL2_IL5_DAY1_STIMULATED_BCELL_UP	195	0.356201	1.27753	0.050786	0.295082	1	6284	tags=27%, list=23%, signal=34%	716
LI_PBMC_MENACTRA_AGE_18_45YO_ANTI_DT_ANTIBODY_CORRELATION_PROFILE_3DY_UP	19	0.51134	1.27739	0.177034	0.295091	1	5911	tags=42%, list=21%, signal=53%	717
GSE42021_TREG_PLN_VS_TREG_PRECURSORS_THYMUS_DN	194	0.358714	1.27726	0.0549708	0.295111	1	3495	tags=20%, list=13%, signal=22%	718
GSE30962_PRIMARY_VS_SECONDARY_CHRONIC_LCMV_INF_CD8_TCELL_DN	186	0.359228	1.27684	0.0536993	0.296004	1	5654	tags=30%, list=20%, signal=38%	719
GSE17974_IL4_AND_ANTI_IL12_VS_UNTREATED_1H_ACT_CD4_TCELL_UP	157	0.360979	1.27662	0.0566751	0.296254	1	3938	tags=19%, list=14%, signal=22%	720
GSE15930_STIM_VS_STIM_AND_IFNAB_72H_CD8_T_CELL_UP	179	0.366207	1.27653	0.0641646	0.29612	1	4204	tags=22%, list=15%, signal=26%	721
GSE14415_INDUCED_TREG_VS_FOXP3_KO_INDUCED_TREG_IL2_CULTURE_DN	128	0.37167	1.27651	0.0661578	0.295783	1	4000	tags=25%, list=14%, signal=29%	722
GSE21546_UNSTIM_VS_ANTI_CD3_STIM_ELK1_KO_DP_THYMOCYTES_DN	168	0.364538	1.27642	0.0702836	0.295666	1	5065	tags=24%, list=18%, signal=29%	723
GSE14699_NAIVE_VS_DELETIONAL_TOLERANCE_CD8_TCELL_DN	191	0.361081	1.27622	0.0551559	0.295903	1	2926	tags=18%, list=11%, signal=20%	724
GSE32986_UNSTIM_VS_GMCSF_STIM_DC_UP	196	0.358082	1.27608	0.0460048	0.295964	1	5896	tags=28%, list=21%, signal=35%	725
GSE17974_IL4_AND_ANTI_IL12_VS_UNTREATED_24H_ACT_CD4_TCELL_DN	180	0.359864	1.27606	0.0530035	0.295579	1	4935	tags=28%, list=18%, signal=34%	726
GSE29614_CTRL_VS_DAY3_TIV_FLU_VACCINE_PBMC_DN	151	0.368622	1.27602	0.0532178	0.295283	1	5562	tags=28%, list=20%, signal=35%	727
GSE25123_CTRL_VS_ROSIGLITAZONE_STIM_PPARG_KO_MACROPHAGE_DN	184	0.356295	1.27554	0.0548926	0.296365	1	6961	tags=33%, list=25%, signal=44%	728
GSE45365_NK_CELL_VS_CD11B_DC_MCMV_INFECTION_DN	195	0.358096	1.2754	0.0482353	0.296442	1	5716	tags=27%, list=21%, signal=34%	729
GSE2770_IL12_AND_TGFB_VS_IL4_TREATED_ACT_CD4_TCELL_48H_UP	195	0.355922	1.27514	0.0446534	0.296834	1	6798	tags=36%, list=25%, signal=48%	730
GSE3920_UNTREATED_VS_IFNA_TREATED_ENDOTHELIAL_CELL_DN	162	0.366157	1.2745	0.0593325	0.298492	1	5968	tags=28%, list=22%, signal=35%	731
GSE40068_CXCR5NEG_BCL6NEG_CD4_TCELL_VS_CXCR5POS_BCL6NEG_TFH_DN	197	0.359715	1.27446	0.0415184	0.298225	1	5220	tags=26%, list=19%, signal=32%	732
GSE26669_CD4_VS_CD8_TCELL_IN_MLR_COSTIM_BLOCK_DN	191	0.358092	1.27416	0.0501193	0.298744	1	4284	tags=21%, list=15%, signal=25%	733
GSE369_PRE_VS_POST_IL6_INJECTION_SOCS3_KO_LIVER_UP	195	0.353392	1.27413	0.0662021	0.298439	1	3261	tags=17%, list=12%, signal=20%	734
GSE27786_NKTCELL_VS_ERYTHROBLAST_DN	187	0.354111	1.27395	0.0628079	0.298623	1	6245	tags=32%, list=23%, signal=41%	735
GSE45837_WT_VS_GFI1_KO_PDC_UP	174	0.355089	1.27356	0.0580247	0.299573	1	7808	tags=41%, list=28%, signal=56%	736
GSE10239_MEMORY_VS_KLRG1INT_EFF_CD8_TCELL_UP	182	0.35971	1.27352	0.0578313	0.299274	1	1754	tags=9%, list=6%, signal=10%	737
GSE27786_BCELL_VS_ERYTHROBLAST_DN	180	0.358551	1.27341	0.0591716	0.299221	1	3831	tags=22%, list=14%, signal=26%	738
GSE33292_DN3_THYMOCYTE_VS_TCELL_LYMPHOMA_FROM_TCF1_KO_DN	184	0.358522	1.2734	0.0562874	0.298846	1	6577	tags=36%, list=24%, signal=47%	739
GSE24634_IL4_VS_CTRL_TREATED_NAIVE_CD4_TCELL_DAY7_DN	196	0.358239	1.27333	0.0536993	0.298681	1	6424	tags=35%, list=23%, signal=45%	740
GSE28726_NAIVE_CD4_TCELL_VS_NAIVE_VA24NEG_NKTCELL_DN	191	0.359481	1.27323	0.0516827	0.298578	1	4926	tags=27%, list=18%, signal=32%	741
GSE7852_LN_VS_FAT_TREG_DN	194	0.357858	1.27286	0.05	0.299289	1	4172	tags=23%, list=15%, signal=27%	742
GSE39820_IL1B_IL6_VS_IL1B_IL6_IL23A_TREATED_CD4_TCELL_DN	192	0.356092	1.27256	0.0514076	0.299819	1	3880	tags=22%, list=14%, signal=25%	743
GSE2405_HEAT_KILLED_LYSATE_VS_LIVE_A_PHAGOCYTOPHILUM_STIM_NEUTROPHIL_24H_UP	193	0.356534	1.27201	0.0471015	0.301193	1	2447	tags=16%, list=9%, signal=17%	744
GSE17721_CTRL_VS_LPS_0.5H_BMDC_UP	189	0.35298	1.27188	0.0410133	0.301257	1	5766	tags=25%, list=21%, signal=32%	745
GSE32034_LY6C_HIGH_VS_LOW_ROSIGLIZATONE_TREATED_MONOCYTE_UP	190	0.356025	1.27155	0.0573477	0.30189	1	4826	tags=18%, list=17%, signal=22%	746
GSE29618_BCELL_VS_PDC_UP	189	0.355763	1.27119	0.0512821	0.302564	1	4097	tags=27%, list=15%, signal=31%	747
GSE36392_EOSINOPHIL_VS_MAC_IL25_TREATED_LUNG_UP	182	0.357491	1.27084	0.051597	0.303216	1	3692	tags=20%, list=13%, signal=23%	748
GSE10211_UV_INACT_SENDAI_VS_LIVE_SENDAI_VIRUS_TRACHEAL_EPITHELIAL_CELLS_UP	150	0.360935	1.27035	0.0672589	0.304403	1	3716	tags=19%, list=13%, signal=22%	749
GSE34156_UNTREATED_VS_6H_NOD2_AND_TLR1_TLR2_LIGAND_TREATED_MONOCYTE_DN	156	0.365754	1.27029	0.0685786	0.304181	1	6355	tags=32%, list=23%, signal=41%	750
GSE37563_WT_VS_CTLA4_KO_CD4_TCELL_D4_POST_IMMUNIZATION_UP	154	0.363132	1.27019	0.0636704	0.304099	1	8586	tags=45%, list=31%, signal=65%	751
GSE29164_DAY3_VS_DAY7_CD8_TCELL_TREATED_MELANOMA_UP	195	0.353232	1.27019	0.0583232	0.303694	1	6810	tags=30%, list=25%, signal=39%	752
GSE3982_MAC_VS_EFF_MEMORY_CD4_TCELL_DN	180	0.357823	1.27013	0.0595794	0.3035	1	933	tags=11%, list=3%, signal=11%	753
GSE28130_ACTIVATED_VS_INDUCEED_TREG_UP	184	0.356145	1.27001	0.070133	0.303457	1	3525	tags=16%, list=13%, signal=18%	754
GSE12392_WT_VS_IFNB_KO_CD8A_POS_SPLEEN_DC_DN	184	0.360006	1.26989	0.0657277	0.303411	1	5396	tags=28%, list=19%, signal=35%	755
GSE3982_EOSINOPHIL_VS_MAC_UP	192	0.358325	1.26975	0.0457355	0.303447	1	3746	tags=22%, list=14%, signal=26%	756
GSE7460_TREG_VS_TCONV_ACT_DN	191	0.356273	1.26969	0.0569307	0.30326	1	5690	tags=29%, list=21%, signal=36%	757
GSE21546_WT_VS_SAP1A_KO_AND_ELK1_KO_ANTI_CD3_STIM_DP_THYMOCYTES_DN	192	0.352044	1.26954	0.0624235	0.303321	1	6202	tags=35%, list=22%, signal=45%	758
GSE7852_TREG_VS_TCONV_DN	193	0.354143	1.26942	0.0609013	0.303221	1	4097	tags=21%, list=15%, signal=25%	759
GSE17721_POLYIC_VS_GARDIQUIMOD_0.5H_BMDC_UP	184	0.357939	1.26888	0.0636042	0.304537	1	3949	tags=19%, list=14%, signal=22%	760
GSE46606_UNSTIM_VS_CD40L_IL2_IL5_3DAY_STIMULATED_IRF4_KO_BCELL_UP	162	0.359945	1.26865	0.0716049	0.304895	1	4938	tags=26%, list=18%, signal=31%	761
GSE7460_CTRL_VS_FOXP3_OVEREXPR_TCONV_UP	180	0.359318	1.26765	0.0618812	0.307629	1	5109	tags=27%, list=18%, signal=32%	762
GSE17721_CTRL_VS_POLYIC_6H_BMDC_DN	181	0.359062	1.26758	0.0522479	0.307449	1	5163	tags=26%, list=19%, signal=32%	763
GSE2706_2H_VS_8H_R848_AND_LPS_STIM_DC_DN	190	0.354352	1.26756	0.0555556	0.307119	1	4485	tags=21%, list=16%, signal=25%	764
GSE24634_TREG_VS_TCONV_POST_DAY5_IL4_CONVERSION_DN	193	0.35496	1.26756	0.0477897	0.306724	1	5885	tags=30%, list=21%, signal=37%	765
GSE21670_UNTREATED_VS_IL6_TREATED_CD4_TCELL_DN	200	0.356004	1.26741	0.0558859	0.306769	1	4543	tags=20%, list=16%, signal=23%	766
NAKAYA_MONOCYTE_FLUARIX_FLUVIRIN_AGE_18_50YO_7DY_DN	92	0.386452	1.26739	0.0994695	0.306425	1	4314	tags=23%, list=16%, signal=27%	767
GSE43863_NAIVE_VS_TH1_EFF_CD4_TCELL_D6_LCMV_DN	158	0.364275	1.26737	0.0779703	0.306082	1	2571	tags=17%, list=9%, signal=19%	768
GSE360_CTRL_VS_B_MALAYI_HIGH_DOSE_DC_DN	185	0.355283	1.2672	0.0658537	0.306274	1	4646	tags=22%, list=17%, signal=26%	769
GSE17974_IL4_AND_ANTI_IL12_VS_UNTREATED_6H_ACT_CD4_TCELL_DN	185	0.356008	1.26685	0.059322	0.306955	1	3037	tags=19%, list=11%, signal=21%	770
GSE29618_PRE_VS_DAY7_POST_LAIV_FLU_VACCINE_BCELL_DN	187	0.356574	1.26647	0.05	0.30779	1	4122	tags=19%, list=15%, signal=22%	771
GSE36392_TYPE_2_MYELOID_VS_EOSINOPHIL_IL25_TREATED_LUNG_DN	193	0.355316	1.26613	0.0677765	0.308474	1	4852	tags=24%, list=17%, signal=29%	772
GSE17301_IFNA2_VS_IFNA5_STIM_ACD3_ACD28_ACT_CD8_TCELL_UP	196	0.35222	1.26592	0.0494572	0.308801	1	6675	tags=37%, list=24%, signal=48%	773
GSE3982_BCELL_VS_NKCELL_DN	176	0.356776	1.26581	0.0672269	0.308735	1	5654	tags=28%, list=20%, signal=35%	774
GSE24142_DN2_VS_DN3_THYMOCYTE_DN	198	0.351025	1.26579	0.064133	0.308393	1	5098	tags=26%, list=18%, signal=32%	775
GSE3920_IFNA_VS_IFNG_TREATED_FIBROBLAST_UP	172	0.355402	1.26572	0.0710723	0.308248	1	5160	tags=27%, list=19%, signal=33%	776
HOWARD_NEUTROPHIL_INACT_MONOV_INFLUENZA_A_INDONESIA_05_2005_H5N1_AGE_18_49YO_1DY_UP	387	0.337834	1.26542	0.0217628	0.308755	1	6464	tags=30%, list=23%, signal=38%	777
GSE28783_ANTI_MIR33_VS_UNTREATED_ATHEROSCLEROSIS_MACROPHAGE_UP	189	0.355619	1.2653	0.0581114	0.308759	1	6320	tags=30%, list=23%, signal=39%	778
GSE21360_PRIMARY_VS_TERTIARY_MEMORY_CD8_TCELL_DN	190	0.355268	1.26512	0.0560976	0.308963	1	2447	tags=17%, list=9%, signal=18%	779
GSE28737_WT_VS_BCL6_KO_FOLLICULAR_BCELL_DN	190	0.354073	1.26488	0.0642424	0.309369	1	5219	tags=26%, list=19%, signal=32%	780
GSE37301_HEMATOPOIETIC_STEM_CELL_VS_GRAN_MONO_PROGENITOR_DN	172	0.358654	1.2644	0.0603248	0.310501	1	5298	tags=27%, list=19%, signal=33%	781
GSE46606_DAY1_VS_DAY3_CD40L_IL2_IL5_STIMULATED_IRF4MID_BCELL_UP	184	0.354895	1.26412	0.0694611	0.310968	1	4891	tags=27%, list=18%, signal=32%	782
GSE40274_CTRL_VS_FOXP3_AND_SATB1_TRANSDUCED_ACTIVATED_CD4_TCELL_DN	143	0.361973	1.26384	0.0740276	0.311508	1	5705	tags=28%, list=21%, signal=35%	783
GSE7460_CTRL_VS_TGFB_TREATED_ACT_CD8_TCELL_DN	195	0.352274	1.2637	0.0625752	0.311566	1	5651	tags=27%, list=20%, signal=33%	784
GSE2706_UNSTIM_VS_2H_LPS_AND_R848_DC_DN	187	0.357815	1.26366	0.0637019	0.311303	1	2984	tags=20%, list=11%, signal=23%	785
GSE13306_TREG_VS_TCONV_SPLEEN_UP	189	0.356069	1.26326	0.0527607	0.31217	1	4090	tags=23%, list=15%, signal=27%	786
GSE20151_CTRL_VS_FUSOBACT_NUCLEATUM_NEUTROPHIL_UP	183	0.355023	1.26314	0.0595238	0.312168	1	5062	tags=26%, list=18%, signal=32%	787
GSE7548_DAY7_VS_DAY28_PCC_IMMUNIZATION_CD4_TCELL_UP	191	0.355859	1.26265	0.0570749	0.313397	1	6674	tags=35%, list=24%, signal=45%	788
GSE6566_STRONG_VS_WEAK_DC_STIMULATED_CD4_TCELL_UP	166	0.359677	1.26207	0.0694275	0.314872	1	4010	tags=20%, list=14%, signal=24%	789
GSE25088_CTRL_VS_ROSIGLITAZONE_STIM_MACROPHAGE_DN	165	0.364612	1.26203	0.0744417	0.314623	1	6492	tags=31%, list=23%, signal=40%	790
GSE14000_UNSTIM_VS_4H_LPS_DC_DN	194	0.35248	1.26199	0.069378	0.314336	1	3213	tags=18%, list=12%, signal=20%	791
GSE19825_NAIVE_VS_DAY3_EFF_CD8_TCELL_UP	179	0.358858	1.26183	0.0633374	0.314428	1	4407	tags=23%, list=16%, signal=27%	792
GSE40443_INDUCED_VS_TOTAL_TREG_DN	195	0.355199	1.26144	0.0635492	0.315282	1	3014	tags=18%, list=11%, signal=20%	793
GSE17974_0H_VS_1H_IN_VITRO_ACT_CD4_TCELL_UP	177	0.357496	1.26128	0.0694275	0.315413	1	6340	tags=27%, list=23%, signal=34%	794
GSE9988_ANTI_TREM1_AND_LPS_VS_CTRL_TREATED_MONOCYTES_UP	193	0.34969	1.26123	0.0618312	0.315155	1	3451	tags=21%, list=12%, signal=24%	795
GSE36888_UNTREATED_VS_IL2_TREATED_TCELL_17H_UP	191	0.356168	1.26083	0.0600962	0.316051	1	6839	tags=35%, list=25%, signal=46%	796
GSE17974_CTRL_VS_ACT_IL4_AND_ANTI_IL12_72H_CD4_TCELL_UP	191	0.356985	1.26051	0.0643985	0.316692	1	5545	tags=25%, list=20%, signal=31%	797
GSE17721_CTRL_VS_LPS_2H_BMDC_DN	182	0.355754	1.26032	0.0587515	0.316912	1	6691	tags=31%, list=24%, signal=41%	798
GSE3982_NEUTROPHIL_VS_TH2_UP	185	0.355812	1.26025	0.0710843	0.316761	1	6522	tags=31%, list=24%, signal=41%	799
GSE21033_CTRL_VS_POLYIC_STIM_DC_6H_UP	194	0.354773	1.25996	0.0591787	0.317327	1	6101	tags=29%, list=22%, signal=37%	800
GSE13229_MATURE_VS_INTMATURE_NKCELL_UP	179	0.354279	1.25994	0.0609756	0.316975	1	1952	tags=13%, list=7%, signal=14%	801
GSE17721_0.5H_VS_12H_POLYIC_BMDC_DN	193	0.352101	1.25992	0.0591787	0.316638	1	6803	tags=25%, list=25%, signal=33%	802
GSE13738_RESTING_VS_BYSTANDER_ACTIVATED_CD4_TCELL_UP	180	0.353583	1.2599	0.0803898	0.316312	1	8072	tags=39%, list=29%, signal=55%	803
GSE8835_CD4_VS_CD8_TCELL_CLL_PATIENT_DN	191	0.354186	1.25947	0.0769231	0.317307	1	5497	tags=29%, list=20%, signal=36%	804
GSE17974_CTRL_VS_ACT_IL4_AND_ANTI_IL12_48H_CD4_TCELL_UP	183	0.352924	1.25945	0.0653753	0.316974	1	6145	tags=31%, list=22%, signal=40%	805
GSE40274_CTRL_VS_XBP1_TRANSDUCED_ACTIVATED_CD4_TCELL_UP	168	0.354183	1.25935	0.0849514	0.316921	1	4862	tags=29%, list=18%, signal=34%	806
GSE16385_UNTREATED_VS_12H_ROSIGLITAZONE_IL4_TREATED_MACROPHAGE_DN	191	0.354093	1.25918	0.0738095	0.31706	1	5278	tags=24%, list=19%, signal=30%	807
GSE22886_NAIVE_BCELL_VS_MONOCYTE_UP	180	0.355904	1.25887	0.0620438	0.317685	1	5160	tags=32%, list=19%, signal=39%	808
GSE11057_CD4_CENT_MEM_VS_PBMC_DN	185	0.352677	1.25879	0.0711744	0.317575	1	5053	tags=25%, list=18%, signal=31%	809
GSE27786_CD4_VS_CD8_TCELL_UP	196	0.353734	1.25873	0.0519324	0.317388	1	6200	tags=27%, list=22%, signal=35%	810
GSE2770_UNTREATED_VS_TGFB_AND_IL4_TREATED_ACT_CD4_TCELL_4H_DN	122	0.367152	1.25865	0.0944099	0.317252	1	5368	tags=27%, list=19%, signal=33%	811
GSE40666_NAIVE_VS_EFFECTOR_CD8_TCELL_DN	197	0.349124	1.2586	0.0681004	0.31702	1	1997	tags=15%, list=7%, signal=16%	812
GSE24634_NAIVE_CD4_TCELL_VS_DAY10_IL4_CONV_TREG_UP	188	0.351298	1.25846	0.0546318	0.317068	1	4443	tags=23%, list=16%, signal=28%	813
GSE22935_WT_VS_MYD88_KO_MACROPHAGE_48H_MBOVIS_BCG_STIM_UP	191	0.355728	1.25823	0.062645	0.317418	1	4354	tags=18%, list=16%, signal=22%	814
GSE1740_MCSF_VS_MCSF_AND_IFNG_DAY2_DERIVED_MACROPHAGE_UP	166	0.360253	1.25817	0.0609013	0.317231	1	2273	tags=13%, list=8%, signal=14%	815
GSE22589_SIV_VS_HIV_AND_SIV_INFECTED_DC_DN	179	0.352835	1.25813	0.0696821	0.317008	1	4297	tags=22%, list=15%, signal=26%	816
GSE29614_DAY3_VS_DAY7_TIV_FLU_VACCINE_PBMC_UP	142	0.362679	1.25737	0.068323	0.319037	1	4866	tags=26%, list=18%, signal=31%	817
GSE3982_MEMORY_CD4_TCELL_VS_BCELL_UP	189	0.351064	1.25708	0.0617577	0.319595	1	4829	tags=23%, list=17%, signal=27%	818
GSE31082_DN_VS_CD4_SP_THYMOCYTE_DN	198	0.355515	1.25707	0.0656136	0.319214	1	8338	tags=41%, list=30%, signal=59%	819
GSE28737_WT_VS_BCL6_KO_MARGINAL_ZONE_BCELL_UP	176	0.355235	1.25624	0.0720391	0.321508	1	4348	tags=23%, list=16%, signal=27%	820
GSE2706_R848_VS_R848_AND_LPS_2H_STIM_DC_DN	173	0.357998	1.2561	0.0873786	0.321616	1	5416	tags=31%, list=20%, signal=38%	821
GSE4748_CTRL_VS_LPS_STIM_DC_3H_UP	190	0.352248	1.25603	0.0713422	0.321458	1	2213	tags=14%, list=8%, signal=15%	822
GSE18281_CORTICAL_THYMOCYTE_VS_WHOLE_CORTEX_THYMUS_UP	156	0.358844	1.25561	0.0789149	0.322442	1	6018	tags=32%, list=22%, signal=41%	823
LI_PBMC_MENACTRA_AGE_18_45YO_CORRELATED_WITH_ANTI_POLYSACCHARIDE_ANTIBODY_3DY_NEGATIVE	18	0.518507	1.25526	0.170654	0.323257	1	2396	tags=28%, list=9%, signal=30%	824
GSE18791_CTRL_VS_NEWCASTLE_VIRUS_DC_1H_UP	151	0.363458	1.25487	0.0791717	0.324129	1	5091	tags=25%, list=18%, signal=30%	825
GSE39864_WT_VS_GATA3_KO_TREG_UP	189	0.353905	1.25475	0.0541176	0.32413	1	4132	tags=24%, list=15%, signal=28%	826
GSE15750_WT_VS_TRAF6KO_DAY6_EFF_CD8_TCELL_DN	183	0.35419	1.25471	0.0586081	0.323851	1	3213	tags=19%, list=12%, signal=21%	827
GSE40274_CTRL_VS_FOXP3_AND_IRF4_TRANSDUCED_ACTIVATED_CD4_TCELL_DN	160	0.35957	1.2545	0.0788177	0.324142	1	5705	tags=23%, list=21%, signal=28%	828
GSE15659_CD45RA_NEG_CD4_TCELL_VS_RESTING_TREG_UP	170	0.358043	1.2545	0.0778589	0.32377	1	4088	tags=17%, list=15%, signal=20%	829
GSE12392_WT_VS_IFNB_KO_CD8A_NEG_SPLEEN_DC_DN	195	0.348531	1.25438	0.0640097	0.323764	1	5061	tags=25%, list=18%, signal=30%	830
GSE9006_1MONTH_VS_4MONTH_POST_TYPE_1_DIABETES_DX_PBMC_DN	173	0.355124	1.25406	0.0667506	0.324424	1	3144	tags=17%, list=11%, signal=19%	831
GSE21546_UNSTIM_VS_ANTI_CD3_STIM_ELK1_KO_DP_THYMOCYTES_UP	170	0.354104	1.25399	0.0829146	0.324279	1	5523	tags=26%, list=20%, signal=33%	832
GSE22886_NEUTROPHIL_VS_DC_UP	175	0.354211	1.25383	0.0829384	0.324421	1	1850	tags=14%, list=7%, signal=15%	833
GSE37605_TREG_VS_TCONV_C57BL6_FOXP3_IRES_GFP_UP	110	0.374439	1.25381	0.114839	0.324081	1	3722	tags=27%, list=13%, signal=31%	834
GSE1925_CTRL_VS_IFNG_PRIMED_MACROPHAGE_3H_IFNG_STIM_DN	110	0.375363	1.2537	0.0903226	0.324026	1	3726	tags=24%, list=13%, signal=27%	835
GARCIA_PINERES_PBMC_HPV_16_L1_VLP_AGE_18_25YO_2MO_DN	264	0.342912	1.25348	0.039627	0.324392	1	4708	tags=22%, list=17%, signal=26%	836
GSE36826_WT_VS_IL1R_KO_SKIN_STAPH_AUREUS_INF_DN	192	0.347581	1.25297	0.054321	0.325703	1	3353	tags=16%, list=12%, signal=18%	837
GSE41867_NAIVE_VS_DAY15_LCMV_EFFECTOR_CD8_TCELL_DN	199	0.350223	1.25293	0.0614458	0.325429	1	6718	tags=34%, list=24%, signal=44%	838
GSE10239_KLRG1INT_VS_KLRG1HIGH_EFF_CD8_TCELL_DN	189	0.35304	1.25272	0.0849057	0.325797	1	5835	tags=29%, list=21%, signal=36%	839
GSE37336_LY6C_POS_VS_NEG_NAIVE_CD4_TCELL_UP	177	0.353078	1.25252	0.0736715	0.326089	1	4388	tags=22%, list=16%, signal=26%	840
GSE15930_NAIVE_VS_72H_IN_VITRO_STIM_TRICHOSTATINA_CD8_TCELL_UP	196	0.351135	1.2523	0.0602125	0.326398	1	6900	tags=35%, list=25%, signal=46%	841
GSE13547_WT_VS_ZFX_KO_BCELL_ANTI_IGM_STIM_12H_DN	154	0.359052	1.25107	0.0867876	0.330143	1	3986	tags=23%, list=14%, signal=27%	842
GSE17721_PAM3CSK4_VS_GADIQUIMOD_12H_BMDC_DN	188	0.349904	1.25091	0.0664207	0.330339	1	2361	tags=13%, list=9%, signal=14%	843
GSE28783_ANTI_MIR33_VS_UNTREATED_ATHEROSCLEROSIS_MACROPHAGE_DN	182	0.352889	1.25051	0.0772834	0.331227	1	4050	tags=19%, list=15%, signal=22%	844
GSE36476_YOUNG_VS_OLD_DONOR_MEMORY_CD4_TCELL_40H_TSST_ACT_DN	195	0.351967	1.25024	0.0685579	0.331784	1	4017	tags=16%, list=14%, signal=19%	845
GSE2585_THYMIC_DC_VS_MTEC_UP	185	0.348846	1.25013	0.0750307	0.331751	1	6052	tags=28%, list=22%, signal=36%	846
GSE20366_EX_VIVO_VS_DEC205_CONVERSION_NAIVE_CD4_TCELL_UP	190	0.353191	1.24987	0.0747549	0.332191	1	5425	tags=31%, list=20%, signal=38%	847
GSE37605_C57BL6_VS_NOD_FOXP3_IRES_GFP_TREG_UP	110	0.372373	1.24964	0.103947	0.33252	1	5538	tags=30%, list=20%, signal=37%	848
GSE22886_CTRL_VS_LPS_24H_DC_DN	196	0.348457	1.24935	0.072177	0.333116	1	5969	tags=28%, list=22%, signal=36%	849
GSE6269_HEALTHY_VS_E_COLI_INF_PBMC_DN	149	0.355869	1.24931	0.0775	0.332856	1	2525	tags=17%, list=9%, signal=18%	850
GSE21360_PRIMARY_VS_QUATERNARY_MEMORY_CD8_TCELL_DN	196	0.3507	1.24924	0.0817535	0.332674	1	8381	tags=44%, list=30%, signal=62%	851
GSE5099_CLASSICAL_M1_VS_ALTERNATIVE_M2_MACROPHAGE_UP	192	0.348969	1.24898	0.0782396	0.333124	1	4337	tags=22%, list=16%, signal=26%	852
GSE22432_CDC_VS_COMMON_DC_PROGENITOR_UP	197	0.348581	1.24891	0.0786651	0.332959	1	5959	tags=29%, list=21%, signal=37%	853
GSE9960_HEALTHY_VS_GRAM_NEG_AND_POS_SEPSIS_PBMC_UP	165	0.353529	1.24854	0.0770171	0.333805	1	6657	tags=34%, list=24%, signal=44%	854
HOEK_PBMC_INACTIVATED_INFLUENZA_ADULT_3DY_DN	15	0.533965	1.24837	0.20598	0.333984	1	7317	tags=47%, list=26%, signal=63%	855
GSE41867_DAY6_EFFECTOR_VS_DAY30_EXHAUSTED_CD8_TCELL_LCMV_CLONE13_UP	196	0.349395	1.24833	0.0741627	0.333752	1	6598	tags=31%, list=24%, signal=41%	856
GAUCHER_PBMC_YF_VAX_STAMARIL_UNKNOWN_AGE_7DY_DN	185	0.352128	1.248	0.0781441	0.334425	1	8510	tags=36%, list=31%, signal=51%	857
GSE3039_CD4_TCELL_VS_ALPHABETA_CD8_TCELL_UP	186	0.351085	1.24784	0.0718636	0.334603	1	6315	tags=33%, list=23%, signal=43%	858
GSE41176_UNSTIM_VS_ANTI_IGM_STIM_BCELL_3H_UP	194	0.350171	1.24725	0.0607866	0.336133	1	2755	tags=18%, list=10%, signal=19%	859
GSE3982_NEUTROPHIL_VS_TH1_UP	186	0.349985	1.24689	0.0656753	0.33692	1	6462	tags=29%, list=23%, signal=38%	860
GSE17301_CTRL_VS_48H_ACD3_ACD28_IFNA5_STIM_CD8_TCELL_DN	199	0.348962	1.24688	0.0774818	0.33655	1	6511	tags=37%, list=23%, signal=48%	861
GSE24671_CTRL_VS_SENDAI_VIRUS_INFECTED_MOUSE_SPLENOCYTES_UP	155	0.355107	1.24655	0.0775	0.337275	1	6780	tags=37%, list=24%, signal=49%	862
GSE26928_EFF_MEM_VS_CENTR_MEM_CD4_TCELL_UP	174	0.353208	1.24653	0.0869565	0.336947	1	2476	tags=15%, list=9%, signal=16%	863
GSE14415_FOXP3_KO_NATURAL_TREG_VS_TCONV_UP	166	0.352622	1.24622	0.0843521	0.33758	1	4454	tags=23%, list=16%, signal=27%	864
GSE3982_EOSINOPHIL_VS_TH2_UP	189	0.346518	1.24591	0.071599	0.338221	1	6436	tags=29%, list=23%, signal=38%	865
GSE25677_MPL_VS_MPL_AND_R848_STIM_BCELL_DN	117	0.370894	1.24546	0.102497	0.339339	1	5777	tags=32%, list=21%, signal=41%	866
GSE20754_WT_VS_TCF1_KO_MEMORY_CD8_TCELL_UP	196	0.345211	1.24544	0.0876168	0.339008	1	4697	tags=21%, list=17%, signal=26%	867
GSE22919_RESTING_VS_IL2_IL12_IL15_STIM_NK_CELL_DN	197	0.346644	1.24537	0.0848485	0.338836	1	6143	tags=28%, list=22%, signal=36%	868
GSE11961_UNSTIM_VS_ANTI_IGM_AND_CD40_STIM_6H_FOLLICULAR_BCELL_DN	188	0.351041	1.24489	0.0870098	0.340059	1	6182	tags=32%, list=22%, signal=41%	869
GSE12366_GC_VS_MEMORY_BCELL_DN	194	0.35053	1.24479	0.0761905	0.339978	1	4996	tags=24%, list=18%, signal=29%	870
GSE16385_UNTREATED_VS_12H_IL4_TREATED_MACROPHAGE_DN	184	0.353068	1.24474	0.0927961	0.339773	1	4683	tags=19%, list=17%, signal=23%	871
GSE22935_UNSTIM_VS_24H_MBOVIS_BCG_STIM_MYD88_KO_MACROPHAGE_UP	197	0.347895	1.24367	0.0830325	0.342936	1	6529	tags=28%, list=24%, signal=37%	872
GSE24142_EARLY_THYMIC_PROGENITOR_VS_DN3_THYMOCYTE_FETAL_DN	194	0.347509	1.24362	0.0629454	0.342749	1	4837	tags=26%, list=17%, signal=31%	873
GSE17721_POLYIC_VS_CPG_0.5H_BMDC_UP	181	0.349509	1.24346	0.0920398	0.342898	1	4307	tags=23%, list=16%, signal=27%	874
GSE6092_UNSTIM_VS_IFNG_STIM_ENDOTHELIAL_CELL_DN	195	0.344526	1.24325	0.0831325	0.343196	1	5716	tags=25%, list=21%, signal=31%	875
GSE29618_BCELL_VS_PDC_DAY7_FLU_VACCINE_UP	186	0.350288	1.24314	0.0853081	0.343182	1	5241	tags=35%, list=19%, signal=43%	876
GSE7460_CTRL_VS_TGFB_TREATED_ACT_FOXP3_HET_TCONV_DN	195	0.346843	1.24308	0.0700713	0.34296	1	7239	tags=33%, list=26%, signal=44%	877
GSE43863_LY6C_INT_CXCR5POS_VS_LY6C_LOW_CXCR5NEG_EFFECTOR_CD4_TCELL_DN	199	0.349249	1.24306	0.0723606	0.342635	1	3489	tags=20%, list=13%, signal=22%	878
GSE24081_CONTROLLER_VS_PROGRESSOR_HIV_SPECIFIC_CD8_TCELL_UP	184	0.351346	1.24269	0.0724466	0.343567	1	3804	tags=20%, list=14%, signal=23%	879
GSE11924_TH1_VS_TH17_CD4_TCELL_UP	181	0.350544	1.24263	0.089372	0.343375	1	5192	tags=24%, list=19%, signal=29%	880
GSE15750_WT_VS_TRAF6KO_DAY10_EFF_CD8_TCELL_DN	182	0.352845	1.24256	0.084223	0.343214	1	5347	tags=30%, list=19%, signal=37%	881
GSE19888_ADENOSINE_A3R_INH_VS_ACT_WITH_INHIBITOR_PRETREATMENT_IN_MAST_CELL_UP	185	0.350244	1.24225	0.0768307	0.343832	1	4114	tags=21%, list=15%, signal=24%	882
GSE11864_UNTREATED_VS_CSF1_IN_MAC_UP	186	0.349658	1.24205	0.0779376	0.344119	1	3932	tags=17%, list=14%, signal=19%	883
GSE3039_ALPHAALPHA_CD8_TCELL_VS_B1_BCELL_UP	195	0.35026	1.24139	0.0877817	0.345972	1	3957	tags=17%, list=14%, signal=20%	884
GSE3982_DC_VS_NEUTROPHIL_LPS_STIM_DN	178	0.34959	1.24109	0.0948379	0.34659	1	5871	tags=30%, list=21%, signal=38%	885
GSE30971_CTRL_VS_LPS_STIM_MACROPHAGE_WBP7_KO_4H_DN	192	0.344684	1.24107	0.0906921	0.346255	1	4865	tags=29%, list=18%, signal=35%	886
GSE22611_NOD2_TRANSD_VS_CTRL_TRANSD_HEK293_MDP_STIM_2H_UP	174	0.350696	1.24077	0.0859564	0.346938	1	3986	tags=21%, list=14%, signal=25%	887
GSE28237_EARLY_VS_LATE_GC_BCELL_DN	193	0.345373	1.24062	0.0771972	0.347036	1	6089	tags=23%, list=22%, signal=29%	888
GSE40493_BCL6_KO_VS_WT_TREG_DN	91	0.377723	1.24054	0.109333	0.346884	1	4550	tags=29%, list=16%, signal=34%	889
GSE17580_TREG_VS_TEFF_S_MANSONI_INF_UP	199	0.345122	1.24041	0.0675355	0.346949	1	5468	tags=25%, list=20%, signal=31%	890
GSE32901_TH1_VS_TH17_NEG_CD4_TCELL_DN	110	0.372249	1.23878	0.112987	0.352143	1	3955	tags=25%, list=14%, signal=30%	891
GARCIA_PINERES_PBMC_HPV_16_L1_VLP_AGE_18_25YO_7MO_CORRELATED_WITH_ANTIBODY_RESPONSE_POSITIVE	19	0.499876	1.23851	0.178571	0.35268	1	1083	tags=11%, list=4%, signal=11%	892
GSE25146_UNSTIM_VS_HELIOBACTER_PYLORI_LPS_STIM_AGS_CELL_DN	164	0.356229	1.2381	0.0966543	0.353734	1	6327	tags=27%, list=23%, signal=35%	893
GSE30971_2H_VS_4H_LPS_STIM_MACROPHAGE_WBP7_KO_UP	184	0.349053	1.23809	0.0740291	0.353377	1	5036	tags=27%, list=18%, signal=32%	894
GSE9988_LPS_VS_VEHICLE_TREATED_MONOCYTE_UP	188	0.345385	1.23802	0.0769231	0.353225	1	2525	tags=18%, list=9%, signal=20%	895
GSE19401_PAM2CSK4_VS_RETINOIC_ACID_STIM_FOLLICULAR_DC_DN	181	0.350135	1.23713	0.0871166	0.355866	1	6431	tags=30%, list=23%, signal=39%	896
GSE1460_INTRATHYMIC_T_PROGENITOR_VS_NAIVE_CD4_TCELL_CORD_BLOOD_DN	186	0.349783	1.23704	0.0819277	0.355742	1	4849	tags=24%, list=17%, signal=28%	897
GSE37605_TREG_VS_TCONV_NOD_FOXP3_FUSION_GFP_UP	133	0.360124	1.23672	0.1225	0.356444	1	3065	tags=20%, list=11%, signal=23%	898
GSE3982_DC_VS_NKCELL_DN	181	0.345551	1.23644	0.0782509	0.35698	1	5607	tags=28%, list=20%, signal=34%	899
GSE8835_CD4_VS_CD8_TCELL_DN	176	0.34893	1.23639	0.0794045	0.35673	1	4837	tags=25%, list=17%, signal=30%	900
GSE37416_CTRL_VS_3H_F_TULARENSIS_LVS_NEUTROPHIL_DN	184	0.347337	1.23627	0.0831325	0.356759	1	6346	tags=28%, list=23%, signal=36%	901
GSE17721_POLYIC_VS_GARDIQUIMOD_4H_BMDC_UP	197	0.347765	1.23621	0.0848056	0.356586	1	6440	tags=25%, list=23%, signal=33%	902
GSE37605_C57BL6_VS_NOD_FOXP3_IRES_GFP_TCONV_UP	133	0.358492	1.23562	0.0895334	0.358264	1	3794	tags=19%, list=14%, signal=22%	903
GSE38681_WT_VS_LYL1_KO_LYMPHOID_PRIMED_MULTIPOTENT_PROGENITOR_DN	197	0.344961	1.2356	0.0735294	0.357937	1	4089	tags=20%, list=15%, signal=24%	904
GSE6259_FLT3L_INDUCED_33D1_POS_DC_VS_CD8_TCELL_DN	136	0.361635	1.23517	0.107975	0.35899	1	3886	tags=19%, list=14%, signal=22%	905
GSE17301_ACD3_ACD28_VS_ACD3_ACD28_AND_IFNA5_STIM_CD8_TCELL_DN	197	0.346908	1.23499	0.0807601	0.359236	1	6686	tags=39%, list=24%, signal=50%	906
GSE13946_CTRL_VS_DSS_COLITIS_GD_TCELL_FROM_COLON_DN	166	0.35261	1.23487	0.0906863	0.359223	1	3660	tags=20%, list=13%, signal=23%	907
GSE411_UNSTIM_VS_400MIN_IL6_STIM_SOCS3_KO_MACROPHAGE_DN	195	0.346156	1.23474	0.0820452	0.359302	1	2947	tags=12%, list=11%, signal=14%	908
GSE24814_STAT5_KO_VS_WT_PRE_BCELL_UP	176	0.350721	1.23468	0.090796	0.35911	1	4950	tags=27%, list=18%, signal=32%	909
GSE19198_CTRL_VS_IL21_TREATED_TCELL_1H_UP	160	0.353524	1.23438	0.104534	0.359785	1	5522	tags=27%, list=20%, signal=33%	910
GSE39152_BRAIN_VS_SPLEEN_CD103_NEG_MEMORY_CD8_TCELL_UP	194	0.348056	1.23401	0.0769231	0.360616	1	2927	tags=14%, list=11%, signal=16%	911
GSE32986_CURDLAN_LOWDOSE_VS_GMCSF_AND_CURDLAN_LOWDOSE_STIM_DC_UP	197	0.345964	1.23365	0.0905797	0.361445	1	6496	tags=31%, list=23%, signal=40%	912
GSE26290_CTRL_VS_AKT_INHIBITOR_TREATED_ANTI_CD3_AND_IL2_STIM_CD8_TCELL_UP	180	0.346608	1.23361	0.089697	0.361182	1	2062	tags=13%, list=7%, signal=14%	913
GSE21063_CTRL_VS_ANTI_IGM_STIM_BCELL_16H_UP	196	0.345902	1.23302	0.0892857	0.362864	1	6123	tags=29%, list=22%, signal=36%	914
GSE26495_NAIVE_VS_PD1LOW_CD8_TCELL_DN	198	0.344159	1.23196	0.0700713	0.366113	1	4484	tags=28%, list=16%, signal=33%	915
GSE13411_PLASMA_CELL_VS_MEMORY_BCELL_DN	197	0.34435	1.2316	0.0860606	0.367002	1	6424	tags=26%, list=23%, signal=34%	916
GSE37416_12H_VS_24H_F_TULARENSIS_LVS_NEUTROPHIL_UP	198	0.343821	1.23096	0.0849282	0.368812	1	3770	tags=20%, list=14%, signal=23%	917
GSE21678_WT_VS_FOXO1_FOXO3_KO_TREG_UP	186	0.344628	1.23092	0.0974421	0.368519	1	6843	tags=34%, list=25%, signal=45%	918
GSE29615_DAY3_VS_DAY7_LAIV_FLU_VACCINE_PBMC_DN	174	0.347928	1.23006	0.0963855	0.371248	1	4696	tags=25%, list=17%, signal=30%	919
GSE17301_CTRL_VS_48H_IFNA2_STIM_CD8_TCELL_DN	192	0.347074	1.22966	0.0789474	0.372224	1	3871	tags=22%, list=14%, signal=25%	920
GSE7460_CTRL_VS_TGFB_TREATED_ACT_TCONV_DN	197	0.346011	1.22941	0.0873672	0.372707	1	7177	tags=33%, list=26%, signal=44%	921
GSE19941_LPS_VS_LPS_AND_IL10_STIM_IL10_KO_NFKBP50_KO_MACROPHAGE_DN	192	0.345993	1.22941	0.0779537	0.372316	1	5188	tags=26%, list=19%, signal=32%	922
GSE4748_CTRL_VS_CYANOBACTERIUM_LPSLIKE_STIM_DC_3H_UP	197	0.342861	1.22927	0.0946746	0.372391	1	4618	tags=25%, list=17%, signal=30%	923
GSE6259_BCELL_VS_CD8_TCELL_DN	191	0.342029	1.22906	0.0823389	0.372728	1	4861	tags=30%, list=18%, signal=37%	924
GSE19198_CTRL_VS_IL21_TREATED_TCELL_24H_UP	190	0.34489	1.22812	0.0883055	0.375666	1	2245	tags=15%, list=8%, signal=16%	925
GSE17721_POLYIC_VS_GARDIQUIMOD_12H_BMDC_UP	192	0.344957	1.22804	0.0801887	0.375543	1	4864	tags=24%, list=18%, signal=29%	926
NAKAYA_PBMC_FLUAD_MALE_AGE_14_27YO_1D_POSTBOOST_VS_0D_PREIMM_MF59_ADJUVANTED_1DY_ATIV_UP	38	0.435816	1.22783	0.174627	0.375966	1	2123	tags=18%, list=8%, signal=20%	927
GSE17721_CTRL_VS_CPG_2H_BMDC_DN	192	0.343376	1.22703	0.0964591	0.378487	1	4037	tags=21%, list=15%, signal=25%	928
GSE45365_WT_VS_IFNAR_KO_CD8A_DC_MCMV_INFECTION_DN	172	0.34807	1.22694	0.0877404	0.378422	1	2483	tags=16%, list=9%, signal=18%	929
GSE3982_CENT_MEMORY_CD4_TCELL_VS_NKCELL_DN	186	0.344572	1.22669	0.0909091	0.378891	1	3632	tags=18%, list=13%, signal=21%	930
GSE37301_MULTIPOTENT_PROGENITOR_VS_PRO_BCELL_DN	178	0.351593	1.22662	0.100367	0.378756	1	6463	tags=31%, list=23%, signal=40%	931
GSE40274_FOXP3_VS_FOXP3_AND_HELIOS_TRANSDUCED_ACTIVATED_CD4_TCELL_UP	138	0.35826	1.22644	0.110012	0.37896	1	3340	tags=22%, list=12%, signal=25%	932
GSE14415_NATURAL_TREG_VS_FOXP3_KO_NATURAL_TREG_DN	155	0.352377	1.22638	0.100613	0.378767	1	6153	tags=30%, list=22%, signal=39%	933
GSE21546_UNSTIM_VS_ANTI_CD3_STIM_DP_THYMOCYTES_UP	191	0.346239	1.22627	0.11271	0.378755	1	5707	tags=31%, list=21%, signal=39%	934
GSE29618_PRE_VS_DAY7_POST_LAIV_FLU_VACCINE_MONOCYTE_UP	183	0.345469	1.22615	0.102066	0.378806	1	3219	tags=14%, list=12%, signal=16%	935
GSE2405_S_AUREUS_VS_UNTREATED_NEUTROPHIL_DN	195	0.345153	1.2256	0.080292	0.380384	1	6398	tags=30%, list=23%, signal=39%	936
GSE411_UNSTIM_VS_100MIN_IL6_STIM_MACROPHAGE_UP	195	0.344193	1.22522	0.0858525	0.381343	1	1778	tags=14%, list=6%, signal=15%	937
GSE3039_CD4_TCELL_VS_B2_BCELL_UP	190	0.341521	1.22506	0.0741191	0.381501	1	5709	tags=29%, list=21%, signal=36%	938
GSE15324_ELF4_KO_VS_WT_ACTIVATED_CD8_TCELL_DN	188	0.342349	1.22413	0.0989399	0.384386	1	5157	tags=21%, list=19%, signal=26%	939
GSE14769_UNSTIM_VS_40MIN_LPS_BMDM_UP	180	0.344773	1.22402	0.0941597	0.384383	1	4701	tags=23%, list=17%, signal=27%	940
ZAK_PBMC_MRKAD5_HIV_1_GAG_POL_NEF_AGE_20_50YO_AD5_NAB_TITERS_GTE_200_VS_LTE_200_1DY_UP	153	0.3504	1.22379	0.100973	0.384812	1	5226	tags=26%, list=19%, signal=32%	941
GSE26023_PHD3_KO_VS_WT_NEUTROPHIL_HYPOXIA_UP	192	0.350194	1.2233	0.0793269	0.386161	1	6447	tags=32%, list=23%, signal=41%	942
GSE7460_TREG_VS_TCONV_ACT_UP	193	0.342065	1.22324	0.102259	0.385968	1	3253	tags=15%, list=12%, signal=16%	943
GSE17974_IL4_AND_ANTI_IL12_VS_UNTREATED_6H_ACT_CD4_TCELL_UP	167	0.344829	1.22223	0.0964912	0.389127	1	3473	tags=20%, list=13%, signal=22%	944
GSE34156_UNTREATED_VS_24H_NOD2_LIGAND_TREATED_MONOCYTE_UP	164	0.34795	1.22221	0.0943627	0.388774	1	3852	tags=20%, list=14%, signal=23%	945
NAKAYA_PBMC_IMUVAC_MALE_AGE_14_27YO_1D_POSTBOOST_VS_0DY_PREIMM_TIV_UP	41	0.42276	1.22221	0.2	0.388367	1	2689	tags=22%, list=10%, signal=24%	946
GSE29618_BCELL_VS_MONOCYTE_DAY7_FLU_VACCINE_DN	196	0.341373	1.22196	0.0900474	0.388855	1	4484	tags=22%, list=16%, signal=27%	947
GSE41176_WT_VS_TAK1_KO_ANTI_IGM_STIM_BCELL_3H_UP	183	0.342801	1.22195	0.0964706	0.388499	1	5824	tags=28%, list=21%, signal=36%	948
GSE43955_TH0_VS_TGFB_IL6_TH17_ACT_CD4_TCELL_4H_DN	194	0.339588	1.22174	0.0762608	0.388807	1	5449	tags=24%, list=20%, signal=29%	949
GSE13522_WT_VS_IFNG_KO_SKING_T_CRUZI_Y_STRAIN_INF_DN	113	0.359565	1.22168	0.119537	0.388619	1	3706	tags=21%, list=13%, signal=24%	950
GSE360_L_MAJOR_VS_M_TUBERCULOSIS_MAC_DN	186	0.34282	1.22094	0.0943847	0.390883	1	5640	tags=26%, list=20%, signal=33%	951
GSE17974_IL4_AND_ANTI_IL12_VS_UNTREATED_0.5H_ACT_CD4_TCELL_DN	160	0.351399	1.22091	0.107417	0.390587	1	6253	tags=36%, list=23%, signal=46%	952
GAUCHER_PBMC_YF_VAX_STAMARIL_UNKNOWN_AGE_10DY_DN	105	0.365827	1.22078	0.135027	0.390667	1	8456	tags=45%, list=30%, signal=64%	953
GSE37533_UNTREATED_VS_PIOGLIZATONE_TREATED_CD4_TCELL_PPARG1_AND_FOXP3_TRASDUCED_DN	198	0.340439	1.22039	0.0874848	0.391682	1	6805	tags=33%, list=25%, signal=44%	954
GSE22033_WT_VS_PPARG_KO_MEF_UP	181	0.345488	1.22037	0.108108	0.391349	1	6436	tags=30%, list=23%, signal=39%	955
GSE26495_NAIVE_VS_PD1HIGH_CD8_TCELL_UP	188	0.342545	1.22005	0.102564	0.392126	1	3660	tags=19%, list=13%, signal=21%	956
GSE40274_FOXP3_VS_FOXP3_AND_PBX1_TRANSDUCED_ACTIVATED_CD4_TCELL_DN	195	0.344702	1.21993	0.0912322	0.392121	1	2741	tags=17%, list=10%, signal=19%	957
GSE17721_CPG_VS_GARDIQUIMOD_1H_BMDC_UP	192	0.341284	1.21854	0.100116	0.396883	1	7286	tags=34%, list=26%, signal=46%	958
GSE3920_UNTREATED_VS_IFNB_TREATED_ENDOTHELIAL_CELL_UP	195	0.340775	1.21827	0.108935	0.397439	1	6528	tags=34%, list=24%, signal=44%	959
GSE34515_CD16_POS_MONOCYTE_VS_DC_DN	195	0.340017	1.21775	0.0950662	0.398893	1	6284	tags=32%, list=23%, signal=41%	960
GSE22432_MULTIPOTENT_PROGENITOR_VS_CDC_UP	186	0.343817	1.21759	0.103865	0.399097	1	4636	tags=23%, list=17%, signal=28%	961
GSE39110_UNTREATED_VS_IL2_TREATED_CD8_TCELL_DAY3_POST_IMMUNIZATION_UP	194	0.341712	1.21752	0.09689	0.398959	1	3428	tags=20%, list=12%, signal=22%	962
GSE17186_MEMORY_VS_CD21HIGH_TRANSITIONAL_BCELL_UP	189	0.340006	1.21684	0.10475	0.400988	1	6212	tags=29%, list=22%, signal=37%	963
GSE16266_CTRL_VS_LPS_STIM_MEF_DN	187	0.338933	1.21659	0.0950119	0.401504	1	5138	tags=26%, list=19%, signal=32%	964
GSE17721_PAM3CSK4_VS_CPG_16H_BMDC_DN	191	0.340705	1.21647	0.105263	0.401543	1	3689	tags=17%, list=13%, signal=20%	965
GSE13522_CTRL_VS_T_CRUZI_BRAZIL_STRAIN_INF_SKIN_UP	138	0.352623	1.21599	0.123905	0.402892	1	4226	tags=22%, list=15%, signal=26%	966
GSE17721_POLYIC_VS_PAM3CSK4_24H_BMDC_UP	197	0.33901	1.21591	0.0955189	0.402798	1	5841	tags=24%, list=21%, signal=30%	967
GSE11961_MEMORY_BCELL_DAY7_VS_PLASMA_CELL_DAY7_DN	194	0.340507	1.21572	0.102233	0.40311	1	5926	tags=28%, list=21%, signal=36%	968
GSE37416_0H_VS_6H_F_TULARENSIS_LVS_NEUTROPHIL_DN	196	0.340592	1.21562	0.106926	0.403091	1	6522	tags=32%, list=24%, signal=42%	969
GSE14000_TRANSLATED_RNA_VS_MRNA_16H_LPS_DC_UP	162	0.346091	1.21532	0.0920245	0.403735	1	4569	tags=19%, list=16%, signal=23%	970
HOWARD_DENDRITIC_CELL_INACT_MONOV_INFLUENZA_A_INDONESIA_05_2005_H5N1_AGE_18_49YO_1DY_UP	149	0.350551	1.21526	0.116708	0.40356	1	2984	tags=21%, list=11%, signal=24%	971
GSE45365_NK_CELL_VS_CD8_TCELL_DN	175	0.345751	1.21505	0.10349	0.40393	1	3918	tags=21%, list=14%, signal=24%	972
GSE22886_NAIVE_VS_IGM_MEMORY_BCELL_UP	189	0.34238	1.215	0.0977081	0.403698	1	4219	tags=23%, list=15%, signal=27%	973
GSE24102_GRANULOCYSTIC_MDSC_VS_NEUTROPHIL_UP	196	0.341061	1.215	0.0939358	0.403309	1	6305	tags=29%, list=23%, signal=37%	974
GSE12366_GC_BCELL_VS_PLASMA_CELL_DN	187	0.344179	1.2147	0.105137	0.404014	1	6989	tags=36%, list=25%, signal=48%	975
GSE39916_B_CELL_SPLEEN_VS_PLASMA_CELL_BONE_MARROW_DN	195	0.339858	1.21441	0.104215	0.404683	1	5127	tags=24%, list=18%, signal=29%	976
GSE2585_CTEC_VS_MTEC_THYMUS_UP	191	0.341866	1.21418	0.109771	0.405162	1	2452	tags=14%, list=9%, signal=15%	977
GSE5455_HEALTHY_VS_TUMOR_BEARING_MOUSE_SPLEEN_MONOCYTE_24H_INCUBATION_DN	194	0.337931	1.21408	0.0951821	0.405148	1	4948	tags=25%, list=18%, signal=30%	978
GSE29618_MONOCYTE_VS_PDC_DN	191	0.339641	1.21407	0.109375	0.404769	1	5335	tags=28%, list=19%, signal=34%	979
GSE1448_ANTI_VALPHA2_VS_VBETA5_DP_THYMOCYTE_DN	185	0.344174	1.21396	0.0948379	0.404763	1	3597	tags=17%, list=13%, signal=20%	980
GSE40685_NAIVE_CD4_TCELL_VS_FOXP3_KO_TREG_PRECURSOR_DN	180	0.339031	1.21381	0.118705	0.405002	1	4287	tags=18%, list=15%, signal=21%	981
GSE22886_NAIVE_BCELL_VS_BM_PLASMA_CELL_DN	196	0.338303	1.2138	0.102473	0.404605	1	3801	tags=18%, list=14%, signal=21%	982
GSE360_CTRL_VS_B_MALAYI_LOW_DOSE_DC_DN	186	0.341366	1.21361	0.103774	0.404861	1	5132	tags=24%, list=19%, signal=29%	983
GSE21360_NAIVE_VS_PRIMARY_MEMORY_CD8_TCELL_UP	165	0.345023	1.21359	0.114422	0.404545	1	3631	tags=20%, list=13%, signal=23%	984
GSE23505_IL6_IL1_VS_IL6_IL1_IL23_TREATED_CD4_TCELL_DN	198	0.336037	1.21359	0.0984204	0.404134	1	5266	tags=28%, list=19%, signal=35%	985
GSE18893_CTRL_VS_TNF_TREATED_TREG_24H_DN	194	0.338134	1.21327	0.0962696	0.404951	1	5570	tags=24%, list=20%, signal=30%	986
GSE40274_CTRL_VS_FOXP3_TRANSDUCED_ACTIVATED_CD4_TCELL_DN	197	0.340362	1.21292	0.0981818	0.405851	1	5597	tags=29%, list=20%, signal=36%	987
GSE42021_CD24HI_VS_CD24INT_TCONV_THYMUS_DN	188	0.34155	1.21281	0.107358	0.405861	1	3308	tags=21%, list=12%, signal=24%	988
GSE40274_CTRL_VS_SATB1_TRANSDUCED_ACTIVATED_CD4_TCELL_UP	166	0.346931	1.21276	0.117365	0.405656	1	5065	tags=24%, list=18%, signal=29%	989
GSE22432_UNTREATED_VS_TGFB1_TREATED_COMMON_DC_PROGENITOR_UP	194	0.341813	1.21226	0.114046	0.407116	1	6577	tags=31%, list=24%, signal=41%	990
GSE32423_CTRL_VS_IL4_MEMORY_CD8_TCELL_UP	189	0.338456	1.21183	0.113139	0.408311	1	4622	tags=21%, list=17%, signal=25%	991
HOEK_NEUTROPHIL_2011_2012_TIV_ADULT_1DY_UP	33	0.444962	1.21172	0.202417	0.408335	1	6744	tags=48%, list=24%, signal=64%	992
GSE21670_TGFB_VS_IL6_TREATED_STAT3_KO_CD4_TCELL_DN	191	0.339667	1.21168	0.104116	0.408079	1	6565	tags=35%, list=24%, signal=45%	993
GSE17721_POLYIC_VS_PAM3CSK4_12H_BMDC_UP	194	0.33631	1.21163	0.103203	0.407864	1	7658	tags=32%, list=28%, signal=45%	994
GSE20727_DNFB_ALLERGEN_VS_ROS_INH_AND_DNFB_ALLERGEN_TREATED_DC_UP	178	0.344926	1.21135	0.107448	0.408492	1	4682	tags=26%, list=17%, signal=31%	995
GSE37605_C57BL6_VS_NOD_FOXP3_IRES_GFP_TCONV_DN	154	0.347324	1.21129	0.101611	0.408324	1	6518	tags=29%, list=24%, signal=37%	996
GSE25123_CTRL_VS_ROSIGLITAZONE_STIM_PPARG_KO_MACROPHAGE_UP	183	0.345302	1.21115	0.111656	0.408437	1	4314	tags=28%, list=16%, signal=33%	997
GSE6259_FLT3L_INDUCED_33D1_POS_DC_VS_CD8_TCELL_UP	141	0.354176	1.21072	0.138996	0.409651	1	3994	tags=17%, list=14%, signal=20%	998
PATEL_SKIN_OF_BODY_ZOSTAVAX_AGE_70_93YO_VZV_CHALLENGE_3DY_DN	37	0.421114	1.21062	0.188737	0.409593	1	4788	tags=30%, list=17%, signal=36%	999
GSE9988_ANTI_TREM1_VS_VEHICLE_TREATED_MONOCYTES_DN	194	0.335594	1.21054	0.104583	0.409451	1	4845	tags=25%, list=17%, signal=30%	1000
GSE7568_CTRL_VS_24H_TGFB_TREATED_MACROPHAGES_WITH_IL4_AND_DEXAMETHASONE_UP	196	0.340684	1.21047	0.105201	0.409289	1	7376	tags=33%, list=27%, signal=45%	1001
GSE43955_TGFB_IL6_VS_TGFB_IL6_IL23_TH17_ACT_CD4_TCELL_52H_UP	189	0.340398	1.2102	0.10399	0.409838	1	2701	tags=14%, list=10%, signal=15%	1002
GSE20727_ROS_INH_VS_ROS_INH_AND_DNFB_ALLERGEN_TREATED_DC_DN	149	0.349093	1.21008	0.138991	0.409876	1	2190	tags=14%, list=8%, signal=15%	1003
GSE36392_TYPE_2_MYELOID_VS_NEUTROPHIL_IL25_TREATED_LUNG_UP	196	0.339657	1.20991	0.109507	0.410087	1	4059	tags=24%, list=15%, signal=28%	1004
GSE22886_NEUTROPHIL_VS_MONOCYTE_UP	169	0.341906	1.20955	0.120958	0.410966	1	1716	tags=13%, list=6%, signal=14%	1005
GSE2706_UNSTIM_VS_2H_LPS_DC_DN	188	0.338833	1.20954	0.115854	0.410587	1	6022	tags=33%, list=22%, signal=42%	1006
GSE5503_LIVER_DC_VS_MLN_DC_ACTIVATED_ALLOGENIC_TCELL_DN	193	0.338545	1.20948	0.112727	0.410439	1	4453	tags=17%, list=16%, signal=20%	1007
GSE11864_UNTREATED_VS_CSF1_IFNG_IN_MAC_UP	193	0.339793	1.20939	0.097852	0.410367	1	3921	tags=17%, list=14%, signal=20%	1008
GSE29164_UNTREATED_VS_CD8_TCELL_AND_IL12_TREATED_MELANOMA_DAY7_DN	191	0.338495	1.20924	0.114634	0.410545	1	3165	tags=16%, list=11%, signal=18%	1009
LI_PBMC_MENACTRA_AGE_18_45YO_ANTI_DT_ANTIBODY_CORRELATION_PROFILE_3DY_DN	16	0.514291	1.20911	0.232855	0.410607	1	5416	tags=50%, list=20%, signal=62%	1010
GSE3720_LPS_VS_PMA_STIM_VD2_GAMMADELTA_TCELL_UP	128	0.352639	1.20892	0.13815	0.410914	1	5191	tags=25%, list=19%, signal=31%	1011
GSE1432_CTRL_VS_IFNG_24H_MICROGLIA_DN	197	0.341588	1.20888	0.0972053	0.410648	1	2263	tags=13%, list=8%, signal=14%	1012
GAUCHER_PBMC_YF_VAX_STAMARIL_UNKNOWN_AGE_3DY_DN	102	0.367463	1.20871	0.149533	0.410901	1	8510	tags=38%, list=31%, signal=55%	1013
GSE14026_TH1_VS_TH17_DN	189	0.339311	1.20857	0.118765	0.411044	1	7300	tags=33%, list=26%, signal=44%	1014
GSE36888_UNTREATED_VS_IL2_TREATED_STAT5_AB_KNOCKIN_TCELL_2H_DN	192	0.338247	1.20843	0.105072	0.41115	1	4119	tags=19%, list=15%, signal=22%	1015
GSE39382_IL3_VS_IL3_IL33_TREATED_MAST_CELL_DN	191	0.336959	1.20834	0.108645	0.411079	1	5742	tags=26%, list=21%, signal=32%	1016
GSE2706_R848_VS_LPS_2H_STIM_DC_DN	164	0.34345	1.20807	0.118306	0.411666	1	2473	tags=17%, list=9%, signal=19%	1017
GSE5589_LPS_VS_LPS_AND_IL6_STIM_IL10_KO_MACROPHAGE_45MIN_UP	182	0.341795	1.20805	0.121248	0.411313	1	5728	tags=26%, list=21%, signal=33%	1018
GSE22025_UNTREATED_VS_TGFB1_TREATED_CD4_TCELL_DN	181	0.339433	1.20753	0.103194	0.412876	1	5946	tags=30%, list=21%, signal=38%	1019
GSE37605_NOD_VS_C57BL6_IRES_GFP_TREG_UP	151	0.347475	1.2071	0.124845	0.414099	1	3275	tags=18%, list=12%, signal=20%	1020
GSE15324_NAIVE_VS_ACTIVATED_ELF4_KO_CD8_TCELL_UP	193	0.340041	1.20677	0.103081	0.414931	1	6967	tags=29%, list=25%, signal=38%	1021
GSE36392_TYPE_2_MYELOID_VS_MAC_IL25_TREATED_LUNG_UP	184	0.342309	1.20664	0.118644	0.415021	1	3279	tags=21%, list=12%, signal=24%	1022
GSE4590_SMALL_VS_VPREB_POS_LARGE_PRE_BCELL_UP	161	0.342091	1.20658	0.115337	0.414822	1	6436	tags=29%, list=23%, signal=37%	1023
GSE29618_PRE_VS_DAY7_POST_LAIV_FLU_VACCINE_MDC_UP	177	0.343942	1.20637	0.112544	0.415218	1	2691	tags=15%, list=10%, signal=16%	1024
GSE38304_MYC_NEG_VS_POS_GC_BCELL_DN	195	0.33608	1.20578	0.105651	0.417022	1	6723	tags=31%, list=24%, signal=40%	1025
GSE6259_FLT3L_INDUCED_DEC205_POS_DC_VS_BCELL_UP	139	0.346667	1.20576	0.126238	0.416715	1	6436	tags=32%, list=23%, signal=42%	1026
GSE9509_LPS_VS_LPS_AND_IL10_STIM_IL10_KO_MACROPHAGE_20MIN_DN	193	0.336722	1.20574	0.0991536	0.416407	1	6185	tags=25%, list=22%, signal=32%	1027
GSE43955_10H_VS_30H_ACT_CD4_TCELL_UP	187	0.339096	1.20516	0.130435	0.418189	1	4194	tags=23%, list=15%, signal=27%	1028
GSE32986_GMCSF_AND_CURDLAN_LOWDOSE_VS_GMCSF_AND_CURDLAN_HIGHDOSE_STIM_DC_UP	198	0.33422	1.20484	0.111243	0.418976	1	7371	tags=34%, list=27%, signal=46%	1029
GSE13485_DAY7_VS_DAY21_YF17D_VACCINE_PBMC_DN	157	0.347362	1.20483	0.132053	0.418623	1	5636	tags=28%, list=20%, signal=35%	1030
GSE37533_UNTREATED_VS_PIOGLIZATONE_TREATED_CD4_TCELL_PPARG2_AND_FOXP3_TRASDUCED_UP	136	0.351073	1.2046	0.145161	0.419056	1	5676	tags=29%, list=20%, signal=37%	1031
GSE41867_NAIVE_VS_DAY8_LCMV_EFFECTOR_CD8_TCELL_DN	200	0.333714	1.20453	0.105137	0.41889	1	6512	tags=32%, list=23%, signal=41%	1032
GSE21063_CTRL_VS_ANTI_IGM_STIM_BCELL_NFATC1_KO_3H_DN	185	0.337298	1.20404	0.132458	0.420408	1	7744	tags=39%, list=28%, signal=54%	1033
GSE17301_IFNA2_VS_IFNA2_AND_ACD3_ACD28_STIM_CD8_TCELL_UP	197	0.336265	1.2039	0.113636	0.420518	1	5863	tags=23%, list=21%, signal=29%	1034
GSE2706_R848_VS_LPS_2H_STIM_DC_UP	162	0.344545	1.20379	0.124533	0.420545	1	4576	tags=23%, list=17%, signal=27%	1035
GSE39556_UNTREATED_VS_3H_POLYIC_INJ_MOUSE_CD8A_DC_DN	194	0.334933	1.20359	0.118072	0.420878	1	3438	tags=17%, list=12%, signal=19%	1036
GSE45881_CXCR6HI_VS_CXCR1LO_COLONIC_LAMINA_PROPRIA_UP	200	0.335467	1.20347	0.115294	0.420918	1	7808	tags=36%, list=28%, signal=50%	1037
GSE37301_MULTIPOTENT_PROGENITOR_VS_LYMPHOID_PRIMED_MPP_DN	173	0.338832	1.20317	0.106487	0.421625	1	3150	tags=18%, list=11%, signal=20%	1038
GSE5589_LPS_AND_IL10_VS_LPS_AND_IL6_STIM_IL10_KO_MACROPHAGE_45MIN_UP	186	0.338887	1.20295	0.125448	0.422046	1	4015	tags=19%, list=14%, signal=22%	1039
GSE7460_FOXP3_MUT_VS_WT_ACT_WITH_TGFB_TCONV_UP	196	0.337598	1.20243	0.116806	0.42356	1	4020	tags=19%, list=14%, signal=22%	1040
GSE26343_WT_VS_NFAT5_KO_MACROPHAGE_DN	193	0.337079	1.2021	0.137931	0.424418	1	5672	tags=28%, list=20%, signal=36%	1041
GSE4142_PLASMA_CELL_VS_MEMORY_BCELL_UP	167	0.340879	1.20208	0.119951	0.424102	1	4821	tags=23%, list=17%, signal=28%	1042
GSE36078_WT_VS_IL1R_KO_LUNG_DC_AFTER_AD5_INF_DN	194	0.337262	1.202	0.120438	0.423959	1	5217	tags=22%, list=19%, signal=26%	1043
GSE19923_E2A_KO_VS_HEB_AND_E2A_KO_DP_THYMOCYTE_DN	160	0.343732	1.20173	0.136476	0.424531	1	2364	tags=13%, list=9%, signal=14%	1044
GSE32255_UNSTIM_VS_4H_LPS_STIM_DC_UP	181	0.339697	1.2016	0.115023	0.42459	1	5356	tags=27%, list=19%, signal=33%	1045
GSE13306_RA_VS_UNTREATED_MEM_CD4_TCELL_DN	193	0.33674	1.20158	0.11032	0.424261	1	5049	tags=25%, list=18%, signal=31%	1046
GSE17186_CD21LOW_VS_CD21HIGH_TRANSITIONAL_BCELL_UP	194	0.33775	1.20124	0.114486	0.425115	1	4385	tags=23%, list=16%, signal=27%	1047
GSE43863_NAIVE_VS_LY6C_LOW_CXCR5NEG_CD4_EFF_TCELL_D6_LCMV_UP	155	0.347799	1.2012	0.143902	0.424848	1	5448	tags=30%, list=20%, signal=37%	1048
GSE3982_CENT_MEMORY_CD4_TCELL_VS_TH1_UP	186	0.339237	1.20102	0.129341	0.425134	1	7970	tags=39%, list=29%, signal=54%	1049
GSE24574_BCL6_HIGH_TFH_VS_TCONV_CD4_TCELL_UP	180	0.339521	1.20068	0.119458	0.425957	1	4272	tags=21%, list=15%, signal=24%	1050
GSE21670_TGFB_VS_IL6_TREATED_STAT3_KO_CD4_TCELL_UP	190	0.335741	1.20004	0.124551	0.427995	1	5676	tags=24%, list=20%, signal=30%	1051
GSE5589_LPS_VS_LPS_AND_IL10_STIM_MACROPHAGE_180MIN_UP	193	0.337126	1.1998	0.103448	0.428536	1	3625	tags=18%, list=13%, signal=20%	1052
ZAK_PBMC_MRKAD5_HIV_1_GAG_POL_NEF_AGE_20_50YO_3DY_UP	128	0.351623	1.19874	0.119289	0.432076	1	5375	tags=27%, list=19%, signal=34%	1053
GSE14415_INDUCED_TREG_VS_FAILED_INDUCED_TREG_DN	176	0.342251	1.19846	0.129454	0.432772	1	6403	tags=35%, list=23%, signal=45%	1054
GSE20366_EX_VIVO_VS_HOMEOSTATIC_CONVERSION_TREG_UP	196	0.334729	1.19843	0.127078	0.432482	1	7522	tags=33%, list=27%, signal=45%	1055
GSE27786_LSK_VS_NEUTROPHIL_DN	188	0.338765	1.19833	0.114183	0.432422	1	5061	tags=22%, list=18%, signal=27%	1056
GSE17721_CTRL_VS_PAM3CSK4_1H_BMDC_DN	183	0.341196	1.19828	0.117647	0.432203	1	5047	tags=27%, list=18%, signal=33%	1057
GSE42724_MEMORY_BCELL_VS_PLASMABLAST_UP	198	0.334559	1.19827	0.124853	0.431856	1	5163	tags=21%, list=19%, signal=26%	1058
GSE25123_IL4_VS_IL4_AND_ROSIGLITAZONE_STIM_MACROPHAGE_DAY10_UP	193	0.334745	1.19812	0.110169	0.43205	1	2102	tags=15%, list=8%, signal=16%	1059
GSE14350_TREG_VS_TEFF_DN	183	0.334918	1.1977	0.125	0.433202	1	3901	tags=19%, list=14%, signal=21%	1060
GSE369_PRE_VS_POST_IL6_INJECTION_IFNG_WT_LIVER_UP	185	0.339345	1.19739	0.129673	0.433954	1	5016	tags=25%, list=18%, signal=30%	1061
GSE39556_UNTREATED_VS_3H_POLYIC_INJ_MOUSE_NK_CELL_DN	194	0.337005	1.19738	0.117998	0.43357	1	6440	tags=30%, list=23%, signal=39%	1062
GSE22611_UNSTIM_VS_6H_MDP_STIM_NOD2_TRANSDUCED_HEK293T_CELL_DN	188	0.33564	1.19688	0.10496	0.435055	1	4326	tags=19%, list=16%, signal=23%	1063
GSE3920_UNTREATED_VS_IFNG_TREATED_FIBROBLAST_DN	172	0.338956	1.19687	0.11715	0.434689	1	5102	tags=26%, list=18%, signal=32%	1064
GSE16385_MONOCYTE_VS_12H_IFNG_TNF_TREATED_MACROPHAGE_DN	186	0.33469	1.19686	0.107488	0.434312	1	4774	tags=22%, list=17%, signal=26%	1065
GSE19825_NAIVE_VS_IL2RAHIGH_DAY3_EFF_CD8_TCELL_UP	180	0.337854	1.19637	0.12561	0.435755	1	2664	tags=18%, list=10%, signal=20%	1066
GSE43955_10H_VS_60H_ACT_CD4_TCELL_DN	194	0.333886	1.19584	0.105826	0.437403	1	6279	tags=31%, list=23%, signal=40%	1067
GSE4811_CLASSSICALY_ACTIVATED_VS_TYPE_2_ACTIVATED_MACROPHAGE_DN	183	0.338348	1.19551	0.138095	0.438287	1	5356	tags=26%, list=19%, signal=32%	1068
GSE17721_PAM3CSK4_VS_GADIQUIMOD_2H_BMDC_UP	184	0.337582	1.1955	0.113475	0.437917	1	5886	tags=29%, list=21%, signal=36%	1069
GSE5455_HEALTHY_VS_TUMOR_BEARING_MOUSE_SPLEEN_MONOCYTE_DN	193	0.333979	1.19517	0.113001	0.438709	1	4528	tags=24%, list=16%, signal=28%	1070
GSE45365_HEALTHY_VS_MCMV_INFECTION_CD8_TCELL_IFNAR_KO_UP	170	0.336696	1.19491	0.133917	0.439302	1	5847	tags=33%, list=21%, signal=41%	1071
GSE26030_TH1_VS_TH17_DAY5_POST_POLARIZATION_UP	195	0.333036	1.19451	0.112048	0.440437	1	3428	tags=18%, list=12%, signal=21%	1072
GSE43863_DAY6_EFF_VS_DAY150_MEM_TFH_CD4_TCELL_UP	194	0.335408	1.19417	0.120669	0.441326	1	3465	tags=18%, list=12%, signal=20%	1073
GSE42021_CD24INT_VS_CD24LOW_TCONV_THYMUS_DN	186	0.336379	1.19411	0.118138	0.441156	1	6286	tags=32%, list=23%, signal=41%	1074
GSE40274_FOXP3_VS_FOXP3_AND_XBP1_TRANSDUCED_ACTIVATED_CD4_TCELL_DN	153	0.342356	1.19409	0.133498	0.440846	1	3916	tags=22%, list=14%, signal=26%	1075
GSE37301_MULTIPOTENT_PROGENITOR_VS_CD4_TCELL_UP	169	0.339268	1.19406	0.11715	0.440582	1	1668	tags=11%, list=6%, signal=11%	1076
GSE13887_HEALTHY_VS_LUPUS_RESTING_CD4_TCELL_DN	115	0.353989	1.19405	0.15515	0.440188	1	6782	tags=34%, list=24%, signal=45%	1077
GSE41867_NAIVE_VS_DAY15_LCMV_ARMSTRONG_EFFECTOR_CD8_TCELL_DN	196	0.33062	1.19384	0.111772	0.440616	1	5770	tags=24%, list=21%, signal=30%	1078
GSE22589_HEALTHY_VS_HIV_INFECTED_DC_DN	189	0.33666	1.19372	0.121212	0.440687	1	6613	tags=30%, list=24%, signal=39%	1079
GSE29949_CD8_NEG_DC_SPLEEN_VS_DC_BRAIN_DN	192	0.335916	1.19361	0.128872	0.440714	1	6985	tags=29%, list=25%, signal=39%	1080
GSE21380_NON_TFH_VS_GERMINAL_CENTER_TFH_CD4_TCELL_UP	179	0.334699	1.19359	0.123305	0.440384	1	3176	tags=17%, list=11%, signal=19%	1081
GSE26030_UNSTIM_VS_RESTIM_TH17_DAY15_POST_POLARIZATION_UP	168	0.339059	1.19292	0.128761	0.442568	1	4056	tags=17%, list=15%, signal=20%	1082
GSE22886_NAIVE_VS_MEMORY_TCELL_UP	188	0.336704	1.19241	0.132053	0.444141	1	6311	tags=31%, list=23%, signal=40%	1083
GSE17721_PAM3CSK4_VS_GADIQUIMOD_0.5H_BMDC_DN	194	0.334322	1.19224	0.119617	0.444394	1	3794	tags=15%, list=14%, signal=17%	1084
GSE41867_DAY6_VS_DAY15_LCMV_CLONE13_EFFECTOR_CD8_TCELL_UP	150	0.342929	1.19199	0.129193	0.444878	1	4332	tags=23%, list=16%, signal=27%	1085
GSE17721_CTRL_VS_CPG_24H_BMDC_UP	192	0.334965	1.19188	0.116082	0.44488	1	6511	tags=31%, list=23%, signal=40%	1086
GSE21546_WT_VS_SAP1A_KO_AND_ELK1_KO_DP_THYMOCYTES_DN	195	0.335423	1.19174	0.118501	0.445003	1	6495	tags=33%, list=23%, signal=43%	1087
GSE19888_CTRL_VS_TCELL_MEMBRANES_ACT_MAST_CELL_PRETREAT_A3R_INH_DN	198	0.337454	1.19099	0.118605	0.447508	1	3353	tags=17%, list=12%, signal=19%	1088
GSE5589_WT_VS_IL6_KO_LPS_AND_IL10_STIM_MACROPHAGE_180MIN_UP	93	0.362132	1.19047	0.164083	0.449057	1	4585	tags=27%, list=17%, signal=32%	1089
GSE21063_CTRL_VS_ANTI_IGM_STIM_BCELL_NFATC1_KO_8H_UP	188	0.333303	1.19022	0.132603	0.449672	1	7073	tags=36%, list=26%, signal=48%	1090
GSE13485_PRE_VS_POST_YF17D_VACCINATION_PBMC_DN	194	0.333813	1.18946	0.115476	0.452211	1	5424	tags=24%, list=20%, signal=29%	1091
GSE10094_LCMV_VS_LISTERIA_IND_EFF_CD4_TCELL_UP	199	0.331706	1.18938	0.119904	0.452102	1	8201	tags=36%, list=30%, signal=50%	1092
GSE29614_CTRL_VS_TIV_FLU_VACCINE_PBMC_2007_UP	142	0.339089	1.18925	0.136986	0.452169	1	3988	tags=18%, list=14%, signal=21%	1093
GSE4590_LARGE_PRE_BCELL_VS_VPREB_POS_LARGE_PRE_BCELL_DN	178	0.33546	1.18913	0.141983	0.452192	1	5134	tags=28%, list=19%, signal=34%	1094
GSE40685_TREG_VS_FOXP3_KO_TREG_PRECURSOR_DN	187	0.33399	1.18889	0.138142	0.452729	1	6837	tags=32%, list=25%, signal=42%	1095
GSE20715_0H_VS_24H_OZONE_LUNG_DN	184	0.333328	1.18858	0.123786	0.453535	1	3417	tags=18%, list=12%, signal=20%	1096
GSE17721_LPS_VS_GARDIQUIMOD_24H_BMDC_UP	190	0.331779	1.18842	0.131611	0.453776	1	5303	tags=22%, list=19%, signal=27%	1097
GSE21033_1H_VS_24H_POLYIC_STIM_DC_UP	154	0.341425	1.1883	0.150421	0.453872	1	4097	tags=18%, list=15%, signal=21%	1098
GSE6674_UNSTIM_VS_PL2_3_STIM_BCELL_UP	139	0.347382	1.18806	0.145754	0.4544	1	3720	tags=20%, list=13%, signal=23%	1099
GSE24634_TREG_VS_TCONV_POST_DAY7_IL4_CONVERSION_UP	195	0.333326	1.18781	0.117936	0.454956	1	6416	tags=30%, list=23%, signal=39%	1100
GSE29618_PRE_VS_DAY7_FLU_VACCINE_PDC_UP	181	0.336065	1.18774	0.132212	0.45483	1	3940	tags=19%, list=14%, signal=22%	1101
GSE10325_CD4_TCELL_VS_LUPUS_CD4_TCELL_UP	189	0.331361	1.18766	0.129652	0.454744	1	8014	tags=37%, list=29%, signal=51%	1102
GSE5589_LPS_AND_IL10_VS_LPS_AND_IL6_STIM_IL6_KO_MACROPHAGE_45MIN_UP	188	0.337037	1.18711	0.136638	0.456514	1	3406	tags=18%, list=12%, signal=20%	1103
GSE13485_DAY3_VS_DAY7_YF17D_VACCINE_PBMC_DN	190	0.330812	1.18699	0.126082	0.456595	1	6070	tags=31%, list=22%, signal=39%	1104
GSE360_LOW_DOSE_B_MALAYI_VS_M_TUBERCULOSIS_DC_DN	190	0.33091	1.18672	0.126506	0.457191	1	4646	tags=28%, list=17%, signal=34%	1105
GSE12507_PDC_CELL_LINE_VS_IMMATUE_T_CELL_LINE_DN	124	0.346074	1.18663	0.150803	0.457096	1	5355	tags=26%, list=19%, signal=32%	1106
GSE29618_PRE_VS_DAY7_FLU_VACCINE_BCELL_DN	191	0.331277	1.18625	0.143195	0.458218	1	5000	tags=19%, list=18%, signal=23%	1107
GSE23502_BM_VS_COLON_TUMOR_HDC_KO_MYELOID_DERIVED_SUPPRESSOR_CELL_UP	171	0.333276	1.18624	0.124231	0.457855	1	2691	tags=16%, list=10%, signal=17%	1108
GSE9650_GP33_VS_GP276_LCMV_SPECIFIC_EXHAUSTED_CD8_TCELL_UP	183	0.333527	1.18615	0.133811	0.457801	1	5553	tags=27%, list=20%, signal=34%	1109
GSE13485_DAY1_VS_DAY3_YF17D_VACCINE_PBMC_UP	141	0.348279	1.18586	0.152985	0.458536	1	5161	tags=27%, list=19%, signal=33%	1110
GSE41867_DAY8_VS_DAY15_LCMV_ARMSTRONG_EFFECTOR_CD8_TCELL_DN	144	0.342337	1.18575	0.154131	0.458556	1	5236	tags=27%, list=19%, signal=33%	1111
GSE9946_IMMATURE_VS_LISTERIA_INF_MATURE_DC_DN	120	0.347372	1.18574	0.164524	0.45818	1	5023	tags=23%, list=18%, signal=27%	1112
GSE2770_IL12_VS_TGFB_AND_IL12_TREATED_ACT_CD4_TCELL_2H_DN	153	0.344774	1.18556	0.150633	0.458543	1	2461	tags=14%, list=9%, signal=15%	1113
GSE26488_CTRL_VS_PEPTIDE_INJECTION_OT2_THYMOCYTE_DN	179	0.336882	1.18555	0.14891	0.458154	1	3944	tags=20%, list=14%, signal=23%	1114
GSE19941_UNSTIM_VS_LPS_AND_IL10_STIM_IL10_KO_MACROPHAGE_UP	182	0.337247	1.18543	0.127004	0.458215	1	5287	tags=26%, list=19%, signal=32%	1115
GSE3982_NEUTROPHIL_VS_EFF_MEMORY_CD4_TCELL_UP	191	0.334695	1.18529	0.121175	0.458442	1	5434	tags=25%, list=20%, signal=31%	1116
GSE27670_CTRL_VS_BLIMP1_TRANSDUCED_GC_BCELL_DN	191	0.333251	1.18517	0.125581	0.458474	1	5536	tags=25%, list=20%, signal=31%	1117
GSE24574_BCL6_HIGH_TFH_VS_TFH_CD4_TCELL_UP	169	0.337243	1.18514	0.141636	0.458189	1	7280	tags=33%, list=26%, signal=44%	1118
GSE9988_ANTI_TREM1_VS_ANTI_TREM1_AND_LPS_MONOCYTE_DN	188	0.330111	1.18493	0.127475	0.458562	1	6178	tags=32%, list=22%, signal=41%	1119
GSE11961_MEMORY_BCELL_DAY7_VS_PLASMA_CELL_DAY7_UP	191	0.330063	1.18486	0.124691	0.458408	1	4082	tags=22%, list=15%, signal=26%	1120
GSE40274_HELIOS_VS_FOXP3_AND_HELIOS_TRANSDUCED_ACTIVATED_CD4_TCELL_UP	195	0.332675	1.18385	0.154394	0.462016	1	3192	tags=18%, list=12%, signal=20%	1121
GSE17974_0H_VS_48H_IN_VITRO_ACT_CD4_TCELL_UP	184	0.333052	1.18377	0.145278	0.461874	1	6844	tags=33%, list=25%, signal=44%	1122
GSE45739_UNSTIM_VS_ACD3_ACD28_STIM_WT_CD4_TCELL_UP	191	0.331884	1.18349	0.128266	0.462592	1	6738	tags=36%, list=24%, signal=47%	1123
GSE16385_ROSIGLITAZONE_IL4_VS_IFNG_TNF_STIM_MACROPHAGE_UP	199	0.331441	1.18341	0.144564	0.4625	1	7754	tags=43%, list=28%, signal=60%	1124
GARCIA_PINERES_PBMC_HPV_16_L1_VLP_AGE_18_25YO_STIMULATED_VS_UNSTIMULATED_0DY_VACCINATION_INDEPENDENT_DN	126	0.348645	1.18338	0.165589	0.462215	1	5318	tags=32%, list=19%, signal=39%	1125
GSE19198_CTRL_VS_IL21_TREATED_TCELL_6H_DN	190	0.332523	1.18305	0.139903	0.463113	1	4357	tags=21%, list=16%, signal=25%	1126
GSE1460_DP_VS_CD4_THYMOCYTE_UP	195	0.330364	1.18269	0.142174	0.464117	1	4469	tags=19%, list=16%, signal=22%	1127
GSE25123_WT_VS_PPARG_KO_MACROPHAGE_IL4_STIM_DN	191	0.332644	1.18262	0.135329	0.46401	1	4149	tags=23%, list=15%, signal=26%	1128
GSE39556_CD8A_DC_VS_NK_CELL_MOUSE_3H_POST_POLYIC_INJ_DN	195	0.329169	1.18228	0.139024	0.464922	1	5651	tags=27%, list=20%, signal=33%	1129
GSE7852_THYMUS_VS_FAT_TCONV_DN	197	0.328029	1.18227	0.142681	0.464558	1	5999	tags=31%, list=22%, signal=39%	1130
GSE17186_MEMORY_VS_CD21LOW_TRANSITIONAL_BCELL_DN	194	0.331579	1.18226	0.128266	0.464162	1	4887	tags=22%, list=18%, signal=26%	1131
GSE15750_DAY6_VS_DAY10_EFF_CD8_TCELL_UP	197	0.329102	1.18223	0.125749	0.463897	1	7033	tags=31%, list=25%, signal=41%	1132
GSE27786_NKCELL_VS_ERYTHROBLAST_DN	187	0.329744	1.18194	0.15199	0.464637	1	5079	tags=24%, list=18%, signal=29%	1133
KENNEDY_PBMC_DRYVAX_AGE_18_40YO_STIMULATED_VS_UNSTIMULATED_1_TO_48MO_TOP_DEG_DN	27	0.445003	1.18119	0.224736	0.467218	1	2058	tags=19%, list=7%, signal=20%	1134
GSE17721_POLYIC_VS_PAM3CSK4_1H_BMDC_DN	192	0.332569	1.18096	0.120192	0.467633	1	4680	tags=20%, list=17%, signal=24%	1135
GSE44649_WT_VS_MIR155_KO_ACTIVATED_CD8_TCELL_UP	196	0.331767	1.18093	0.151231	0.467334	1	3353	tags=18%, list=12%, signal=20%	1136
GSE16522_MEMORY_VS_NAIVE_ANTI_CD3CD28_STIM_CD8_TCELL_DN	195	0.330966	1.18073	0.132029	0.467788	1	4604	tags=24%, list=17%, signal=29%	1137
GSE13411_NAIVE_VS_MEMORY_BCELL_UP	168	0.333828	1.18052	0.130221	0.468194	1	3791	tags=20%, list=14%, signal=23%	1138
GSE34006_A2AR_KO_VS_A2AR_AGONIST_TREATED_TREG_DN	197	0.329756	1.18032	0.127078	0.468605	1	6007	tags=23%, list=22%, signal=29%	1139
GSE5542_UNTREATED_VS_IFNG_TREATED_EPITHELIAL_CELLS_6H_DN	197	0.329742	1.18025	0.134639	0.468477	1	4410	tags=24%, list=16%, signal=29%	1140
GSE24634_IL4_VS_CTRL_TREATED_NAIVE_CD4_TCELL_DAY5_DN	189	0.334168	1.18013	0.12515	0.468512	1	8007	tags=39%, list=29%, signal=54%	1141
GAUCHER_PBMC_YF_VAX_STAMARIL_UNKNOWN_AGE_28DY_UP	26	0.44904	1.17973	0.243939	0.469683	1	5919	tags=38%, list=21%, signal=49%	1142
GSE3982_BCELL_VS_EFF_MEMORY_CD4_TCELL_DN	176	0.33088	1.17967	0.140049	0.469543	1	7433	tags=36%, list=27%, signal=49%	1143
GSE17721_0.5H_VS_24H_CPG_BMDC_DN	189	0.329783	1.17922	0.128144	0.470909	1	5239	tags=25%, list=19%, signal=30%	1144
GSE23321_CENTRAL_VS_EFFECTOR_MEMORY_CD8_TCELL_UP	192	0.332347	1.17901	0.14234	0.471342	1	3702	tags=16%, list=13%, signal=19%	1145
GSE2706_R848_VS_LPS_8H_STIM_DC_DN	178	0.332579	1.17899	0.141626	0.471001	1	6522	tags=33%, list=24%, signal=42%	1146
GSE15624_CTRL_VS_6H_HALOFUGINONE_TREATED_CD4_TCELL_UP	124	0.34454	1.17885	0.168865	0.471155	1	5770	tags=28%, list=21%, signal=35%	1147
GSE8685_IL2_ACT_IL2_STARVED_VS_IL15_ACT_IL2_STARVED_CD4_TCELL_UP	194	0.32579	1.17865	0.139315	0.471529	1	6629	tags=27%, list=24%, signal=36%	1148
GSE29618_PDC_VS_MDC_UP	189	0.328818	1.17835	0.143894	0.472353	1	6274	tags=33%, list=23%, signal=42%	1149
GSE21379_WT_VS_SAP_KO_CD4_TCELL_DN	192	0.330702	1.17817	0.149184	0.472686	1	6202	tags=32%, list=22%, signal=41%	1150
GSE7219_WT_VS_NIK_NFKB2_KO_LPS_AND_ANTI_CD40_STIM_DC_DN	188	0.330838	1.17808	0.141998	0.472576	1	4192	tags=20%, list=15%, signal=23%	1151
GSE14769_UNSTIM_VS_60MIN_LPS_BMDM_DN	192	0.333743	1.17721	0.138955	0.47561	1	5044	tags=27%, list=18%, signal=33%	1152
GSE18804_SPLEEN_MACROPHAGE_VS_BRAIN_TUMORAL_MACROPHAGE_UP	181	0.330982	1.17693	0.15204	0.476363	1	2308	tags=12%, list=8%, signal=13%	1153
GSE22935_UNSTIM_VS_48H_MBOVIS_BCG_STIM_MACROPHAGE_UP	184	0.335405	1.17689	0.144431	0.476104	1	4136	tags=22%, list=15%, signal=25%	1154
GSE41867_DAY6_VS_DAY15_LCMV_CLONE13_EFFECTOR_CD8_TCELL_DN	167	0.33365	1.17683	0.151177	0.475963	1	5291	tags=26%, list=19%, signal=32%	1155
GSE20366_TREG_VS_TCONV_DN	194	0.326712	1.17645	0.137136	0.477047	1	7075	tags=37%, list=26%, signal=49%	1156
GSE24574_BCL6_HIGH_TFH_VS_NAIVE_CD4_TCELL_UP	182	0.330863	1.17634	0.159951	0.477114	1	2741	tags=15%, list=10%, signal=16%	1157
GSE10325_CD4_TCELL_VS_BCELL_UP	196	0.332476	1.17611	0.148599	0.477614	1	3852	tags=19%, list=14%, signal=22%	1158
GSE40068_CXCR5POS_BCL6POS_TFH_VS_CXCR5NEG_BCL6NEG_CD4_TCELL_UP	199	0.328311	1.1761	0.128056	0.477273	1	4326	tags=20%, list=16%, signal=24%	1159
GSE21670_UNTREATED_VS_TGFB_TREATED_STAT3_KO_CD4_TCELL_UP	189	0.3324	1.17579	0.147268	0.478106	1	6045	tags=30%, list=22%, signal=38%	1160
GSE27859_CD11C_INT_F480_HI_MACROPHAGE_VS_CD11C_ING_F480_INT_DC_DN	192	0.329824	1.17567	0.148503	0.478158	1	8147	tags=36%, list=29%, signal=51%	1161
GSE22886_CD4_TCELL_VS_BCELL_NAIVE_UP	196	0.328935	1.17562	0.140097	0.477923	1	3382	tags=17%, list=12%, signal=20%	1162
GSE32423_MEMORY_VS_NAIVE_CD8_TCELL_IL7_UP	194	0.332246	1.17557	0.141836	0.477694	1	6722	tags=34%, list=24%, signal=45%	1163
GSE22045_TREG_VS_TCONV_UP	173	0.333514	1.17538	0.152228	0.478108	1	2034	tags=14%, list=7%, signal=15%	1164
GSE19888_CTRL_VS_A3R_ACTIVATION_MAST_CELL_DN	176	0.332486	1.17531	0.138311	0.477967	1	3347	tags=19%, list=12%, signal=21%	1165
GSE9509_LPS_VS_LPS_AND_IL10_STIM_IL10_KO_MACROPHAGE_30MIN_UP	192	0.330039	1.17528	0.140625	0.477669	1	4587	tags=26%, list=17%, signal=31%	1166
GSE10422_WT_VS_BAFF_TRANSGENIC_LN_BCELL_DN	118	0.346202	1.17521	0.170213	0.477528	1	4262	tags=23%, list=15%, signal=27%	1167
GSE5542_IFNG_VS_IFNA_TREATED_EPITHELIAL_CELLS_6H_DN	186	0.329257	1.17517	0.152149	0.477264	1	3601	tags=17%, list=13%, signal=19%	1168
GSE10240_IL17_VS_IL17_AND_IL22_STIM_PRIMARY_BRONCHIAL_EPITHELIAL_CELLS_DN	188	0.330372	1.17504	0.137349	0.47737	1	4432	tags=19%, list=16%, signal=23%	1169
GSE11961_GERMINAL_CENTER_BCELL_DAY7_VS_PLASMA_CELL_DAY7_DN	194	0.330225	1.17483	0.159145	0.477796	1	6658	tags=32%, list=24%, signal=42%	1170
GSE4748_CTRL_VS_LPS_AND_CYANOBACTERIUM_LPSLIKE_STIM_DC_3H_UP	189	0.331467	1.17474	0.143911	0.477735	1	6340	tags=27%, list=23%, signal=35%	1171
GSE9037_CTRL_VS_LPS_4H_STIM_BMDM_DN	193	0.325746	1.17457	0.149412	0.478054	1	6133	tags=26%, list=22%, signal=33%	1172
GAUCHER_PBMC_YF_VAX_STAMARIL_UNKNOWN_AGE_7DY_UP	282	0.317101	1.17431	0.11778	0.478696	1	4440	tags=22%, list=16%, signal=26%	1173
GSE37301_HEMATOPOIETIC_STEM_CELL_VS_RAG2_KO_NK_CELL_DN	178	0.332874	1.17424	0.153477	0.478581	1	2127	tags=15%, list=8%, signal=16%	1174
GSE5099_DAY3_VS_DAY7_MCSF_TREATED_MACROPHAGE_DN	170	0.332793	1.17389	0.133333	0.479591	1	6147	tags=26%, list=22%, signal=33%	1175
GSE13484_12H_VS_3H_YF17D_VACCINE_STIM_PBMC_DN	196	0.330311	1.17372	0.134777	0.479816	1	4928	tags=21%, list=18%, signal=25%	1176
GSE17301_CTRL_VS_48H_ACD3_ACD28_IFNA5_STIM_CD8_TCELL_UP	199	0.328281	1.17277	0.14841	0.483264	1	8304	tags=38%, list=30%, signal=54%	1177
GSE3982_BASOPHIL_VS_EFF_MEMORY_CD4_TCELL_UP	197	0.328337	1.17271	0.149817	0.483072	1	8049	tags=39%, list=29%, signal=54%	1178
GSE1925_CTRL_VS_3H_IFNG_STIM_MACROPHAGE_DN	170	0.334681	1.1727	0.16707	0.482712	1	3895	tags=22%, list=14%, signal=25%	1179
HOWARD_DENDRITIC_CELL_INACT_MONOV_INFLUENZA_A_INDONESIA_05_2005_H5N1_AGE_18_49YO_1DY_DN	39	0.409145	1.17257	0.23607	0.482802	1	4825	tags=38%, list=17%, signal=46%	1180
GSE3982_DC_VS_MAC_DN	182	0.330014	1.17203	0.155397	0.484559	1	4117	tags=20%, list=15%, signal=23%	1181
GSE17721_0.5H_VS_8H_CPG_BMDC_DN	193	0.33046	1.17162	0.15199	0.485837	1	3562	tags=14%, list=13%, signal=16%	1182
GSE37534_GW1929_VS_PIOGLITAZONE_TREATED_CD4_TCELL_PPARG1_FOXP3_TRANSDUCED_UP	179	0.333666	1.17142	0.161567	0.486207	1	4579	tags=23%, list=17%, signal=27%	1183
GSE22432_UNTREATED_VS_TGFB1_TREATED_COMMON_DC_PROGENITOR_DN	198	0.32599	1.17098	0.164912	0.487468	1	6609	tags=31%, list=24%, signal=40%	1184
GSE29618_PRE_VS_DAY7_FLU_VACCINE_MDC_UP	174	0.334337	1.17098	0.13835	0.487069	1	6681	tags=36%, list=24%, signal=47%	1185
GSE22886_NAIVE_BCELL_VS_DC_UP	188	0.326791	1.17082	0.159174	0.487278	1	4219	tags=24%, list=15%, signal=28%	1186
GSE27859_MACROPHAGE_VS_DC_DN	183	0.330153	1.17077	0.150735	0.487047	1	3521	tags=15%, list=13%, signal=17%	1187
GSE18791_UNSTIM_VS_NEWCATSLE_VIRUS_DC_6H_DN	190	0.327314	1.1705	0.138626	0.48774	1	6070	tags=27%, list=22%, signal=35%	1188
GSE40274_CTRL_VS_FOXP3_AND_XBP1_TRANSDUCED_ACTIVATED_CD4_TCELL_DN	149	0.33811	1.17031	0.16771	0.488092	1	3692	tags=19%, list=13%, signal=22%	1189
GSE7768_OVA_ALONE_VS_OVA_WITH_MPL_IMMUNIZED_MOUSE_WHOLE_SPLEEN_6H_DN	164	0.335284	1.17026	0.166047	0.487904	1	6545	tags=30%, list=24%, signal=39%	1190
GSE30083_SP1_VS_SP4_THYMOCYTE_DN	199	0.325567	1.17023	0.145218	0.487643	1	4578	tags=27%, list=17%, signal=32%	1191
GSE10325_CD4_TCELL_VS_MYELOID_UP	197	0.328676	1.16999	0.145218	0.488232	1	3541	tags=19%, list=13%, signal=21%	1192
GSE19941_UNSTIM_VS_LPS_AND_IL10_STIM_IL10_KO_NFKBP50_KO_MACROPHAGE_DN	185	0.331232	1.16989	0.154217	0.488202	1	6416	tags=29%, list=23%, signal=37%	1193
GSE43863_DAY6_EFF_VS_DAY150_MEM_TFH_CD4_TCELL_DN	175	0.330827	1.16979	0.161963	0.488191	1	5489	tags=27%, list=20%, signal=34%	1194
GSE20366_TREG_VS_NAIVE_CD4_TCELL_HOMEOSTATIC_CONVERSION_DN	190	0.327887	1.16971	0.15199	0.488096	1	6396	tags=27%, list=23%, signal=35%	1195
GSE7568_CTRL_VS_24H_TGFB_TREATED_MACROPHAGES_WITH_IL4_AND_DEXAMETHASONE_DN	182	0.33201	1.1692	0.158088	0.489689	1	3413	tags=21%, list=12%, signal=24%	1196
GSE9650_EXHAUSTED_VS_MEMORY_CD8_TCELL_UP	189	0.325501	1.16868	0.152439	0.49136	1	4088	tags=21%, list=15%, signal=24%	1197
GSE41867_DAY6_VS_DAY8_LCMV_CLONE13_EFFECTOR_CD8_TCELL_UP	193	0.32728	1.16803	0.138987	0.493574	1	4477	tags=20%, list=16%, signal=23%	1198
GSE26928_NAIVE_VS_EFF_MEMORY_CD4_TCELL_UP	182	0.328326	1.1672	0.158956	0.496516	1	7009	tags=34%, list=25%, signal=45%	1199
GSE17721_LPS_VS_GARDIQUIMOD_4H_BMDC_UP	188	0.328087	1.16716	0.169345	0.496271	1	2906	tags=12%, list=10%, signal=13%	1200
GSE17974_IL4_AND_ANTI_IL12_VS_UNTREATED_48H_ACT_CD4_TCELL_UP	184	0.328288	1.16698	0.164678	0.496613	1	3525	tags=19%, list=13%, signal=22%	1201
GSE9988_LPS_VS_LOW_LPS_MONOCYTE_UP	159	0.333189	1.16674	0.165025	0.497166	1	2277	tags=13%, list=8%, signal=14%	1202
GSE37533_PPARG1_FOXP3_VS_FOXP3_TRANSDUCED_CD4_TCELL_DN	198	0.328159	1.16651	0.156886	0.497651	1	6340	tags=28%, list=23%, signal=36%	1203
GSE26023_PHD3_KO_VS_WT_NEUTROPHIL_HYPOXIA_DN	181	0.32929	1.16648	0.156716	0.497357	1	4656	tags=22%, list=17%, signal=26%	1204
GSE16450_IMMATURE_VS_MATURE_NEURON_CELL_LINE_12H_IFNA_STIM_UP	196	0.327118	1.16627	0.161604	0.497792	1	7808	tags=42%, list=28%, signal=58%	1205
GSE19923_WT_VS_HEB_KO_DP_THYMOCYTE_UP	188	0.328921	1.16602	0.178195	0.498383	1	4059	tags=20%, list=15%, signal=23%	1206
GSE27786_NKTCELL_VS_NEUTROPHIL_DN	192	0.330477	1.16586	0.158901	0.498645	1	5689	tags=28%, list=21%, signal=35%	1207
GSE36009_WT_VS_NLRP10_KO_DC_DN	198	0.325867	1.16585	0.15493	0.498286	1	6472	tags=28%, list=23%, signal=37%	1208
GSE42088_2H_VS_24H_LEISHMANIA_INF_DC_UP	196	0.329824	1.16583	0.152123	0.497956	1	8400	tags=39%, list=30%, signal=56%	1209
GSE3982_CTRL_VS_LPS_48H_DC_DN	189	0.327744	1.16549	0.157074	0.498966	1	3384	tags=18%, list=12%, signal=20%	1210
GSE28449_WT_VS_LRF_KO_GERMINAL_CENTER_BCELL_UP	180	0.328738	1.16546	0.17016	0.498671	1	1327	tags=9%, list=5%, signal=9%	1211
GSE2585_CD80_HIGH_VS_LOW_AIRE_KO_MTEC_UP	184	0.328976	1.16541	0.158404	0.498454	1	3380	tags=23%, list=12%, signal=26%	1212
GSE21927_SPLEEN_VS_TUMOR_MONOCYTE_C57BL6_DN	175	0.328425	1.16525	0.157509	0.498736	1	5060	tags=25%, list=18%, signal=31%	1213
GSE41867_DAY8_EFFECTOR_VS_DAY30_EXHAUSTED_CD8_TCELL_LCMV_CLONE13_DN	194	0.324743	1.16522	0.1522	0.498455	1	5239	tags=24%, list=19%, signal=30%	1214
GSE22443_NAIVE_VS_ACT_AND_IL2_TREATED_CD8_TCELL_DN	185	0.327529	1.16516	0.17407	0.498277	1	3171	tags=19%, list=11%, signal=21%	1215
GSE40685_TREG_VS_FOXP3_KO_TREG_PRECURSOR_UP	187	0.324668	1.1651	0.15858	0.498135	1	6769	tags=28%, list=24%, signal=37%	1216
GSE11961_FOLLICULAR_BCELL_VS_PLASMA_CELL_DAY7_UP	189	0.32735	1.16489	0.15858	0.498573	1	3033	tags=17%, list=11%, signal=19%	1217
GSE32986_CURDLAN_LOWDOSE_VS_CURDLAN_HIGHDOSE_STIM_DC_DN	196	0.32354	1.16459	0.165476	0.499296	1	5078	tags=29%, list=18%, signal=35%	1218
GSE19198_6H_VS_24H_IL21_TREATED_TCELL_DN	190	0.327222	1.16456	0.15122	0.499046	1	6534	tags=31%, list=24%, signal=40%	1219
GSE32533_WT_VS_MIR17_KO_ACT_CD4_TCELL_UP	190	0.326773	1.16449	0.162874	0.49888	1	5518	tags=26%, list=20%, signal=33%	1220
GSE360_DC_VS_MAC_DN	190	0.327361	1.16433	0.16866	0.499132	1	5557	tags=28%, list=20%, signal=35%	1221
GSE17721_0.5H_VS_4H_POLYIC_BMDC_DN	198	0.324423	1.16394	0.148633	0.500282	1	6529	tags=27%, list=24%, signal=35%	1222
GSE13485_PRE_VS_POST_YF17D_VACCINATION_PBMC_UP	172	0.3304	1.16393	0.17697	0.499935	1	2100	tags=13%, list=8%, signal=14%	1223
GSE45365_WT_VS_IFNAR_KO_BCELL_MCMV_INFECTION_DN	182	0.324393	1.16375	0.17094	0.500247	1	5403	tags=27%, list=19%, signal=34%	1224
GSE1432_CTRL_VS_IFNG_24H_MICROGLIA_UP	198	0.326611	1.16358	0.157509	0.500531	1	4640	tags=25%, list=17%, signal=30%	1225
GSE9988_ANTI_TREM1_VS_LOW_LPS_MONOCYTE_DN	191	0.327028	1.16339	0.164286	0.500932	1	3697	tags=21%, list=13%, signal=25%	1226
GSE12003_4D_VS_8D_CULTURE_MIR223_KO_BM_PROGENITOR_UP	126	0.340171	1.16337	0.18398	0.500616	1	2330	tags=17%, list=8%, signal=18%	1227
GSE27786_CD4_TCELL_VS_NKCELL_UP	190	0.325721	1.1632	0.160523	0.500839	1	5246	tags=19%, list=19%, signal=24%	1228
GSE10147_IL3_VS_IL3_AND_HIVP17_STIM_PDC_DN	132	0.338882	1.16312	0.190476	0.500807	1	4948	tags=26%, list=18%, signal=31%	1229
GSE13306_RA_VS_UNTREATED_TCONV_UP	190	0.326003	1.16308	0.147837	0.500554	1	3903	tags=20%, list=14%, signal=23%	1230
GSE23695_CD57_POS_VS_NEG_NK_CELL_DN	199	0.329165	1.16292	0.160906	0.500739	1	6488	tags=31%, list=23%, signal=40%	1231
GSE5589_LPS_VS_LPS_AND_IL10_STIM_IL10_KO_MACROPHAGE_45MIN_DN	188	0.328534	1.16289	0.166056	0.500448	1	3957	tags=20%, list=14%, signal=23%	1232
GSE24142_ADULT_VS_FETAL_DN3_THYMOCYTE_UP	197	0.327406	1.16215	0.168258	0.50299	1	6355	tags=27%, list=23%, signal=35%	1233
GSE3982_EOSINOPHIL_VS_NEUTROPHIL_DN	180	0.33082	1.16201	0.159091	0.50315	1	6424	tags=28%, list=23%, signal=36%	1234
GSE3982_DC_VS_TH1_UP	189	0.327674	1.1619	0.188475	0.503183	1	6312	tags=30%, list=23%, signal=38%	1235
GSE7509_FCGRIIB_VS_TNFA_IL1B_IL6_PGE_STIM_DC_DN	140	0.333313	1.16168	0.191122	0.503715	1	7030	tags=34%, list=25%, signal=46%	1236
GSE14415_NATURAL_TREG_VS_FOXP3_KO_NATURAL_TREG_UP	142	0.335375	1.16115	0.205772	0.505417	1	6168	tags=33%, list=22%, signal=42%	1237
GSE40666_WT_VS_STAT1_KO_CD8_TCELL_WITH_IFNA_STIM_90MIN_DN	194	0.324593	1.16111	0.168675	0.50517	1	5323	tags=24%, list=19%, signal=29%	1238
GSE34156_NOD2_LIGAND_VS_TLR1_TLR2_LIGAND_24H_TREATED_MONOCYTE_UP	169	0.329013	1.16091	0.164875	0.505523	1	4079	tags=21%, list=15%, signal=24%	1239
GSE45365_WT_VS_IFNAR_KO_CD11B_DC_MCMV_INFECTION_DN	158	0.336182	1.16088	0.168077	0.505235	1	3075	tags=17%, list=11%, signal=19%	1240
GSE40274_FOXP3_VS_FOXP3_AND_EOS_TRANSDUCED_ACTIVATED_CD4_TCELL_UP	197	0.325116	1.16087	0.159334	0.504874	1	4862	tags=23%, list=18%, signal=28%	1241
GSE2770_UNTREATED_VS_IL4_TREATED_ACT_CD4_TCELL_6H_UP	190	0.324929	1.16071	0.153483	0.505115	1	6360	tags=32%, list=23%, signal=41%	1242
GSE3982_DC_VS_TH1_DN	195	0.323308	1.16064	0.164053	0.504988	1	3503	tags=14%, list=13%, signal=16%	1243
GSE13411_NAIVE_VS_SWITCHED_MEMORY_BCELL_UP	169	0.330624	1.16059	0.16078	0.50476	1	3994	tags=20%, list=14%, signal=23%	1244
GSE2405_0H_VS_24H_A_PHAGOCYTOPHILUM_STIM_NEUTROPHIL_DN	192	0.325068	1.16046	0.174224	0.504915	1	6274	tags=31%, list=23%, signal=40%	1245
GSE7509_DC_VS_MONOCYTE_WITH_FCGRIIB_STIM_DN	188	0.324068	1.16036	0.173382	0.50494	1	3665	tags=19%, list=13%, signal=21%	1246
GSE34156_UNTREATED_VS_6H_TLR1_TLR2_LIGAND_TREATED_MONOCYTE_UP	187	0.325726	1.16004	0.149383	0.505838	1	2967	tags=20%, list=11%, signal=22%	1247
GSE10325_MYELOID_VS_LUPUS_MYELOID_UP	170	0.326212	1.15984	0.16586	0.506221	1	3634	tags=18%, list=13%, signal=21%	1248
ZAK_PBMC_MRKAD5_HIV_1_GAG_POL_NEF_AGE_20_50YO_CORRELATED_WITH_CD8_T_CELL_RESPONSE_3DY_POSITIVE	79	0.360583	1.15941	0.206158	0.50754	1	7867	tags=33%, list=28%, signal=46%	1249
GSE26928_CENTR_MEMORY_VS_CXCR5_POS_CD4_TCELL_DN	172	0.331363	1.15935	0.165848	0.507369	1	7331	tags=33%, list=26%, signal=45%	1250
GSE29618_LAIV_VS_TIV_FLU_VACCINE_DAY7_BCELL_UP	175	0.326436	1.15928	0.171463	0.507263	1	5374	tags=25%, list=19%, signal=30%	1251
GSE22140_GERMFREE_VS_SPF_ARTHRITIC_MOUSE_CD4_TCELL_DN	193	0.31966	1.15917	0.152381	0.507322	1	5418	tags=25%, list=20%, signal=31%	1252
GSE12003_4D_VS_8D_CULTURE_BM_PROGENITOR_DN	129	0.338517	1.1591	0.198701	0.507183	1	6068	tags=29%, list=22%, signal=37%	1253
GSE11961_GERMINAL_CENTER_BCELL_DAY7_VS_GERMINAL_CENTER_BCELL_DAY40_DN	193	0.322772	1.15908	0.168433	0.50687	1	6419	tags=31%, list=23%, signal=40%	1254
GSE15659_NAIVE_CD4_TCELL_VS_NONSUPPRESSIVE_TCELL_UP	181	0.324456	1.15876	0.187952	0.507784	1	5262	tags=23%, list=19%, signal=28%	1255
GSE2585_CTEC_VS_THYMIC_DC_UP	188	0.321727	1.15864	0.173285	0.507894	1	2816	tags=15%, list=10%, signal=17%	1256
GSE19374_UNINF_VS_LISTERIA_INFECTED_MACROPHAGE_DN	181	0.329115	1.15862	0.171951	0.507532	1	7929	tags=39%, list=29%, signal=54%	1257
GSE27786_LIN_NEG_VS_BCELL_DN	194	0.323636	1.15825	0.158145	0.508632	1	5645	tags=22%, list=20%, signal=28%	1258
GSE5589_LPS_VS_LPS_AND_IL10_STIM_IL6_KO_MACROPHAGE_45MIN_UP	195	0.324914	1.15819	0.156956	0.508459	1	8361	tags=38%, list=30%, signal=55%	1259
GSE21774_CD62L_POS_CD56_BRIGHT_VS_CD62L_NEG_CD56_DIM_NK_CELL_UP	191	0.326781	1.15802	0.169533	0.508752	1	4304	tags=27%, list=16%, signal=31%	1260
GSE28737_WT_VS_BCL6_HET_MARGINAL_ZONE_BCELL_UP	188	0.323801	1.1576	0.15119	0.510088	1	6529	tags=27%, list=24%, signal=35%	1261
GSE24081_CONTROLLER_VS_PROGRESSOR_HIV_SPECIFIC_CD8_TCELL_DN	181	0.330102	1.1576	0.169742	0.509702	1	6744	tags=34%, list=24%, signal=44%	1262
GSE29618_BCELL_VS_MDC_UP	188	0.326902	1.15751	0.159334	0.509657	1	4703	tags=31%, list=17%, signal=37%	1263
GSE3565_CTRL_VS_LPS_INJECTED_SPLENOCYTES_DN	174	0.326789	1.15745	0.179856	0.509487	1	3484	tags=17%, list=13%, signal=19%	1264
GSE40184_HEALTHY_VS_HCV_INFECTED_DONOR_PBMC_UP	188	0.326192	1.15741	0.183133	0.509253	1	3466	tags=15%, list=12%, signal=18%	1265
GSE24210_IL35_TREATED_VS_UNTREATED_TCONV_CD4_TCELL_UP	192	0.321171	1.15718	0.166471	0.50978	1	5266	tags=21%, list=19%, signal=26%	1266
GSE17721_12H_VS_24H_PAM3CSK4_BMDC_DN	192	0.324096	1.15713	0.170343	0.509601	1	3697	tags=15%, list=13%, signal=17%	1267
GSE2585_THYMIC_MACROPHAGE_VS_MTEC_DN	182	0.325987	1.15696	0.161963	0.509859	1	4643	tags=24%, list=17%, signal=28%	1268
GSE41176_UNSTIM_VS_ANTI_IGM_STIM_TAK1_KO_BCELL_3H_UP	183	0.324359	1.15656	0.175481	0.511172	1	6470	tags=28%, list=23%, signal=36%	1269
GSE27786_LSK_VS_NKCELL_DN	194	0.323116	1.15651	0.174545	0.510988	1	5283	tags=21%, list=19%, signal=25%	1270
GSE43955_TGFB_IL6_VS_TGFB_IL6_IL23_TH17_ACT_CD4_TCELL_60H_UP	190	0.325308	1.15647	0.171498	0.510719	1	5423	tags=21%, list=20%, signal=26%	1271
GSE7764_IL15_NK_CELL_24H_VS_SPLENOCYTE_DN	196	0.322793	1.15629	0.160947	0.511028	1	6883	tags=34%, list=25%, signal=45%	1272
GSE17721_CTRL_VS_LPS_4H_BMDC_DN	185	0.324198	1.1561	0.183475	0.511406	1	6409	tags=30%, list=23%, signal=39%	1273
GSE40068_BCL6_POS_VS_NEG_CXCR5_POS_TFH_UP	199	0.323632	1.15609	0.163529	0.51106	1	6285	tags=27%, list=23%, signal=35%	1274
GSE17721_CTRL_VS_CPG_4H_BMDC_DN	190	0.323223	1.1559	0.166065	0.511446	1	6030	tags=22%, list=22%, signal=28%	1275
GSE17721_POLYIC_VS_GARDIQUIMOD_1H_BMDC_UP	191	0.321285	1.15583	0.150784	0.511349	1	6440	tags=26%, list=23%, signal=34%	1276
GSE20366_EX_VIVO_VS_DEC205_CONVERSION_NAIVE_CD4_TCELL_DN	190	0.325938	1.15582	0.171225	0.510984	1	4865	tags=28%, list=18%, signal=34%	1277
HOFT_PBMC_TICE_BCG_RBCG_AG85A_AG85B_AGE_18_40YO_CORRELATED_WITH_WHOLE_BLOOD_BACTERICIDAL_ACTIVITY_NEGATIVE	38	0.413049	1.15576	0.233883	0.510807	1	2983	tags=26%, list=11%, signal=29%	1278
GSE2405_HEAT_KILLED_VS_LIVE_A_PHAGOCYTOPHILUM_STIM_NEUTROPHIL_9H_DN	191	0.324174	1.15554	0.184179	0.511319	1	4962	tags=23%, list=18%, signal=27%	1279
GSE17721_CTRL_VS_GARDIQUIMOD_12H_BMDC_DN	189	0.322918	1.15546	0.179735	0.511242	1	2845	tags=13%, list=10%, signal=15%	1280
GSE22601_DOUBLE_NEGATIVE_VS_CD8_SINGLE_POSITIVE_THYMOCYTE_UP	174	0.325994	1.15534	0.193625	0.511334	1	3898	tags=17%, list=14%, signal=19%	1281
GSE13522_CTRL_VS_T_CRUZI_BRAZIL_STRAIN_INF_SKIN_DN	183	0.326991	1.15525	0.180095	0.511294	1	2114	tags=14%, list=8%, signal=15%	1282
GSE37301_LYMPHOID_PRIMED_MPP_VS_GRAN_MONO_PROGENITOR_DN	195	0.323248	1.15507	0.16152	0.511598	1	7040	tags=27%, list=25%, signal=35%	1283
GSE17186_BLOOD_VS_CORD_BLOOD_CD21LOW_TRANSITIONAL_BCELL_UP	196	0.321598	1.15453	0.155131	0.513401	1	5676	tags=24%, list=20%, signal=31%	1284
GSE27241_WT_VS_RORGT_KO_TH17_POLARIZED_CD4_TCELL_TREATED_WITH_DIGOXIN_UP	177	0.329026	1.15411	0.200483	0.514706	1	9454	tags=50%, list=34%, signal=76%	1285
GSE39110_DAY3_VS_DAY6_POST_IMMUNIZATION_CD8_TCELL_WITH_IL2_TREATMENT_UP	196	0.325279	1.154	0.175758	0.51475	1	5122	tags=23%, list=18%, signal=28%	1286
GSE7509_UNSTIM_VS_FCGRIIB_STIM_DC_DN	171	0.328794	1.154	0.157568	0.514362	1	6333	tags=27%, list=23%, signal=35%	1287
GSE15330_LYMPHOID_MULTIPOTENT_VS_MEGAKARYOCYTE_ERYTHROID_PROGENITOR_DN	192	0.323696	1.15392	0.169654	0.514295	1	2921	tags=15%, list=11%, signal=16%	1288
GSE40274_LEF1_VS_FOXP3_AND_LEF1_TRANSDUCED_ACTIVATED_CD4_TCELL_UP	198	0.322736	1.15391	0.163507	0.513922	1	6138	tags=25%, list=22%, signal=32%	1289
GSE41176_UNSTIM_VS_ANTI_IGM_STIM_TAK1_KO_BCELL_6H_DN	183	0.323707	1.1539	0.160248	0.513586	1	5542	tags=31%, list=20%, signal=39%	1290
GSE9988_LPS_VS_CTRL_TREATED_MONOCYTE_UP	188	0.32624	1.15353	0.170702	0.514722	1	5416	tags=30%, list=20%, signal=37%	1291
GSE13485_CTRL_VS_DAY3_YF17D_VACCINE_PBMC_DN	191	0.322996	1.1535	0.175088	0.514423	1	4796	tags=23%, list=17%, signal=27%	1292
GSE3920_IFNA_VS_IFNB_TREATED_ENDOTHELIAL_CELL_UP	166	0.327561	1.15327	0.193087	0.514966	1	3880	tags=19%, list=14%, signal=22%	1293
GSE41867_DAY15_EFFECTOR_VS_DAY30_MEMORY_CD8_TCELL_LCMV_ARMSTRONG_UP	186	0.326507	1.15325	0.189676	0.514641	1	3001	tags=16%, list=11%, signal=18%	1294
GSE22589_HIV_VS_HIV_AND_SIV_INFECTED_DC_UP	183	0.323446	1.15278	0.175837	0.51619	1	6692	tags=27%, list=24%, signal=35%	1295
GSE25123_WT_VS_PPARG_KO_MACROPHAGE_UP	188	0.322043	1.15256	0.183649	0.516699	1	3679	tags=22%, list=13%, signal=26%	1296
GSE17721_CTRL_VS_POLYIC_2H_BMDC_DN	188	0.321652	1.15251	0.183014	0.516526	1	5120	tags=24%, list=18%, signal=30%	1297
GSE20727_CTRL_VS_H2O2_TREATED_DC_UP	194	0.323676	1.15242	0.177438	0.516511	1	6708	tags=36%, list=24%, signal=47%	1298
GSE17721_CPG_VS_GARDIQUIMOD_16H_BMDC_UP	183	0.32594	1.15221	0.179211	0.516885	1	5384	tags=26%, list=19%, signal=32%	1299
GSE22229_RENAL_TRANSPLANT_VS_HEALTHY_PBMC_DN	196	0.322133	1.15209	0.178613	0.516972	1	6029	tags=30%, list=22%, signal=38%	1300
GSE12963_UNINF_VS_ENV_AND_NEF_AND_VPR_DEFICIENT_HIV1_INF_CD4_TCELL_UP	129	0.338998	1.15164	0.194514	0.518398	1	4594	tags=16%, list=17%, signal=19%	1301
GSE25123_ROSIGLITAZONE_VS_IL4_AND_ROSIGLITAZONE_STIM_PPARG_KO_MACROPHAGE_DAY10_DN	193	0.325676	1.15152	0.165854	0.518483	1	7086	tags=34%, list=26%, signal=45%	1302
GSE45365_HEALTHY_VS_MCMV_INFECTION_CD11B_DC_DN	165	0.3249	1.15144	0.179302	0.518457	1	6442	tags=35%, list=23%, signal=46%	1303
GSE21546_UNSTIM_VS_ANTI_CD3_STIM_SAP1A_KO_AND_ELK1_KO_DP_THYMOCYTES_UP	168	0.329535	1.1514	0.192261	0.518207	1	4358	tags=23%, list=16%, signal=27%	1304
GSE7460_TCONV_VS_TREG_THYMUS_DN	195	0.324251	1.15126	0.167062	0.518383	1	2583	tags=17%, list=9%, signal=19%	1305
GSE34392_ST2_KO_VS_WT_DAY8_LCMV_EFFECTOR_CD8_TCELL_UP	200	0.322309	1.15113	0.169412	0.518517	1	7070	tags=33%, list=25%, signal=44%	1306
GSE40274_HELIOS_VS_FOXP3_AND_HELIOS_TRANSDUCED_ACTIVATED_CD4_TCELL_DN	191	0.323385	1.15102	0.178698	0.518574	1	4136	tags=17%, list=15%, signal=20%	1307
GSE13306_TREG_VS_TCONV_UP	190	0.325706	1.15095	0.184211	0.51849	1	4354	tags=22%, list=16%, signal=25%	1308
GSE13485_DAY1_VS_DAY7_YF17D_VACCINE_PBMC_UP	135	0.332196	1.15093	0.218092	0.518163	1	5678	tags=30%, list=20%, signal=38%	1309
GSE7831_UNSTIM_VS_INFLUENZA_STIM_PDC_4H_UP	185	0.325535	1.15087	0.188725	0.518035	1	4023	tags=17%, list=15%, signal=19%	1310
GSE6875_TCONV_VS_FOXP3_KO_TREG_DN	196	0.320795	1.15063	0.171291	0.518633	1	4299	tags=17%, list=16%, signal=20%	1311
GSE17812_WT_VS_THPOK_KO_MEMORY_CD8_TCELL_UP	194	0.3246	1.15056	0.173964	0.518516	1	3926	tags=19%, list=14%, signal=21%	1312
GSE37416_0H_VS_48H_F_TULARENSIS_LVS_NEUTROPHIL_UP	192	0.319608	1.15052	0.185882	0.518306	1	8221	tags=37%, list=30%, signal=52%	1313
GSE41087_WT_VS_FOXP3_MUT_ANTI_CD3_CD28_STIM_CD4_TCELL_UP	184	0.323279	1.15051	0.175971	0.517936	1	2986	tags=16%, list=11%, signal=18%	1314
GSE3039_ALPHABETA_CD8_TCELL_VS_B1_BCELL_UP	196	0.321393	1.1503	0.177751	0.518379	1	5666	tags=27%, list=20%, signal=34%	1315
GSE37605_FOXP3_FUSION_GFP_VS_IRES_GFP_TREG_C57BL6_DN	164	0.329123	1.14981	0.188264	0.519966	1	6077	tags=27%, list=22%, signal=34%	1316
GSE6259_33D1_POS_VS_DEC205_POS_FLT3L_INDUCED_SPLENIC_DC_DN	178	0.327262	1.14966	0.185096	0.520183	1	3968	tags=19%, list=14%, signal=22%	1317
GSE9316_IL6_KO_VS_IFNG_KO_INVIVO_EXPANDED_CD4_TCELL_DN	193	0.321168	1.14945	0.15592	0.520575	1	3140	tags=18%, list=11%, signal=20%	1318
GSE18281_MEDULLARY_THYMOCYTE_VS_WHOLE_MEDULLA_THYMUS_UP	185	0.323503	1.14904	0.175545	0.521807	1	4845	tags=19%, list=17%, signal=23%	1319
GSE20366_TREG_VS_NAIVE_CD4_TCELL_HOMEOSTATIC_CONVERSION_UP	195	0.323611	1.14889	0.168281	0.522025	1	2680	tags=14%, list=10%, signal=16%	1320
HOWARD_NEUTROPHIL_INACT_MONOV_INFLUENZA_A_INDONESIA_05_2005_H5N1_AGE_18_49YO_3DY_UP	116	0.338938	1.14888	0.203325	0.521678	1	3353	tags=19%, list=12%, signal=21%	1321
GSE43955_TH0_VS_TGFB_IL6_TH17_ACT_CD4_TCELL_10H_DN	180	0.324365	1.14886	0.191283	0.521362	1	4574	tags=18%, list=16%, signal=21%	1322
GSE3982_BASOPHIL_VS_TH1_UP	191	0.320351	1.14864	0.199766	0.521872	1	7159	tags=39%, list=26%, signal=52%	1323
GSE11864_UNTREATED_VS_CSF1_PAM3CYS_IN_MAC_UP	191	0.323437	1.14856	0.18932	0.521809	1	5882	tags=23%, list=21%, signal=29%	1324
GSE34156_UNTREATED_VS_24H_NOD2_AND_TLR1_TLR2_LIGAND_TREATED_MONOCYTE_DN	159	0.328136	1.1485	0.19469	0.521646	1	5088	tags=25%, list=18%, signal=31%	1325
GSE3982_BCELL_VS_TH2_UP	182	0.323543	1.14839	0.188264	0.521676	1	5353	tags=28%, list=19%, signal=34%	1326
GSE25088_CTRL_VS_IL4_AND_ROSIGLITAZONE_STIM_MACROPHAGE_UP	185	0.32328	1.14837	0.160096	0.521371	1	5084	tags=28%, list=18%, signal=34%	1327
GSE22886_NAIVE_TCELL_VS_NEUTROPHIL_DN	179	0.321533	1.14824	0.174279	0.521456	1	3146	tags=17%, list=11%, signal=19%	1328
GSE16385_ROSIGLITAZONE_VS_UNTREATED_IFNG_TNF_STIM_MACROPHAGE_UP	188	0.319587	1.14817	0.170343	0.521371	1	4386	tags=20%, list=16%, signal=24%	1329
GSE5142_HTERT_TRANSDUCED_VS_CTRL_CD8_TCELL_LATE_PASSAGE_CLONE_DN	197	0.31986	1.14799	0.185273	0.521671	1	7073	tags=30%, list=26%, signal=41%	1330
GSE43863_TH1_VS_LY6C_INT_CXCR5POS_EFFECTOR_CD4_TCELL_DN	196	0.323322	1.14774	0.177856	0.522258	1	4299	tags=22%, list=16%, signal=26%	1331
GSE16450_CTRL_VS_IFNA_6H_STIM_IMMATURE_NEURON_CELL_LINE_UP	193	0.320777	1.14762	0.178398	0.522342	1	5783	tags=28%, list=21%, signal=36%	1332
GSE14308_TH17_VS_NATURAL_TREG_UP	199	0.323122	1.14752	0.181287	0.522319	1	5289	tags=22%, list=19%, signal=27%	1333
GSE36888_STAT5_AB_KNOCKIN_VS_WT_TCELL_IL2_TREATED_17H_DN	193	0.320117	1.1474	0.180765	0.522411	1	6081	tags=27%, list=22%, signal=34%	1334
GSE8685_IL15_ACT_IL2_STARVED_VS_IL21_ACT_IL2_STARVED_CD4_TCELL_UP	157	0.327426	1.14728	0.21079	0.522529	1	5651	tags=31%, list=20%, signal=39%	1335
GSE12392_WT_VS_IFNAR_KO_CD8A_NEG_SPLEEN_DC_UP	196	0.317829	1.14665	0.169082	0.524578	1	2556	tags=14%, list=9%, signal=15%	1336
GSE2405_S_AUREUS_VS_A_PHAGOCYTOPHILUM_NEUTROPHIL_DN	194	0.322743	1.14606	0.175333	0.526609	1	8586	tags=40%, list=31%, signal=57%	1337
GSE37605_FOXP3_FUSION_GFP_VS_IRES_GFP_TREG_NOD_DN	166	0.32429	1.14603	0.197576	0.526348	1	3625	tags=18%, list=13%, signal=21%	1338
GSE9946_LISTERIA_INF_MATURE_VS_PROSTAGLANDINE2_TREATED_MATURE_DC_DN	105	0.345857	1.14551	0.205426	0.527975	1	2860	tags=18%, list=10%, signal=20%	1339
GSE17974_IL4_AND_ANTI_IL12_VS_UNTREATED_2H_ACT_CD4_TCELL_DN	168	0.322584	1.14512	0.194271	0.529154	1	3631	tags=23%, list=13%, signal=26%	1340
GSE25085_FETAL_LIVER_VS_FETAL_BM_SP4_THYMIC_IMPLANT_DN	194	0.31913	1.14495	0.183962	0.52946	1	2649	tags=15%, list=10%, signal=17%	1341
GSE27291_6H_VS_7D_STIM_GAMMADELTA_TCELL_DN	168	0.322628	1.14485	0.182912	0.52946	1	6367	tags=25%, list=23%, signal=32%	1342
GSE19941_UNSTIM_VS_LPS_STIM_IL10_KO_NFKBP50_KO_MACROPHAGE_DN	187	0.32255	1.14474	0.202934	0.529453	1	6181	tags=32%, list=22%, signal=40%	1343
GSE3982_DC_VS_CENT_MEMORY_CD4_TCELL_DN	190	0.319936	1.14457	0.176895	0.529773	1	4399	tags=21%, list=16%, signal=25%	1344
GSE2770_UNTREATED_VS_TGFB_AND_IL4_TREATED_ACT_CD4_TCELL_4H_UP	195	0.322174	1.14404	0.188166	0.531516	1	5229	tags=25%, list=19%, signal=31%	1345
GSE26928_NAIVE_VS_CENT_MEMORY_CD4_TCELL_UP	183	0.324742	1.14391	0.178443	0.531656	1	5575	tags=26%, list=20%, signal=33%	1346
GSE28737_FOLLICULAR_VS_MARGINAL_ZONE_BCELL_DN	188	0.32282	1.14387	0.188794	0.531397	1	6095	tags=30%, list=22%, signal=38%	1347
GSE8835_CD4_VS_CD8_TCELL_CLL_PATIENT_UP	192	0.318568	1.14386	0.185819	0.531023	1	4754	tags=21%, list=17%, signal=25%	1348
GSE21774_CD62L_POS_CD56_DIM_VS_CD62L_NEG_CD56_DIM_NK_CELL_DN	184	0.319981	1.1438	0.178182	0.530864	1	4160	tags=25%, list=15%, signal=29%	1349
GSE19888_ADENOSINE_A3R_INH_VS_TCELL_MEMBRANES_ACT_MAST_CELL_DN	178	0.324458	1.14367	0.175758	0.530977	1	4093	tags=20%, list=15%, signal=24%	1350
GSE39152_CD103_NEG_VS_POS_MEMORY_CD8_TCELL_UP	188	0.321189	1.14354	0.192166	0.531126	1	4826	tags=23%, list=17%, signal=28%	1351
GSE360_T_GONDII_VS_B_MALAYI_LOW_DOSE_DC_UP	189	0.320918	1.14328	0.192029	0.531792	1	3354	tags=19%, list=12%, signal=22%	1352
GSE5099_MONOCYTE_VS_CLASSICAL_M1_MACROPHAGE_UP	186	0.320408	1.14318	0.18128	0.53183	1	4148	tags=15%, list=15%, signal=18%	1353
GSE27786_BCELL_VS_NKTCELL_DN	192	0.319861	1.14293	0.191336	0.532424	1	6272	tags=26%, list=23%, signal=33%	1354
GSE15930_NAIVE_VS_24H_IN_VITRO_STIM_INFAB_CD8_TCELL_UP	193	0.321515	1.14197	0.201413	0.535922	1	5053	tags=23%, list=18%, signal=28%	1355
GSE3039_ALPHAALPHA_VS_ALPHABETA_CD8_TCELL_DN	195	0.319917	1.14176	0.201912	0.536395	1	3865	tags=17%, list=14%, signal=20%	1356
GSE7509_DC_VS_MONOCYTE_WITH_FCGRIIB_STIM_UP	199	0.321485	1.14175	0.195962	0.536009	1	7003	tags=28%, list=25%, signal=37%	1357
GSE43955_TH0_VS_TGFB_IL6_TH17_ACT_CD4_TCELL_1H_DN	185	0.323768	1.14126	0.193827	0.537626	1	5709	tags=25%, list=21%, signal=32%	1358
GSE3039_CD4_TCELL_VS_NKT_CELL_UP	196	0.320445	1.14113	0.172705	0.537779	1	2329	tags=13%, list=8%, signal=14%	1359
GSE42724_NAIVE_BCELL_VS_PLASMABLAST_UP	192	0.319667	1.14094	0.191716	0.538132	1	3353	tags=17%, list=12%, signal=19%	1360
GSE11961_MARGINAL_ZONE_BCELL_VS_MEMORY_BCELL_DAY7_UP	194	0.319767	1.14062	0.193087	0.539069	1	7853	tags=37%, list=28%, signal=51%	1361
GSE18791_CTRL_VS_NEWCASTLE_VIRUS_DC_4H_DN	181	0.321988	1.14031	0.191515	0.539946	1	6268	tags=29%, list=23%, signal=38%	1362
GSE16522_ANTI_CD3CD28_STIM_VS_UNSTIM_MEMORY_CD8_TCELL_UP	198	0.317481	1.14028	0.194379	0.539693	1	2802	tags=16%, list=10%, signal=17%	1363
GSE13522_WT_VS_IFNAR_KO_SKING_T_CRUZI_Y_STRAIN_INF_DN	171	0.326606	1.13994	0.197561	0.540738	1	4000	tags=18%, list=14%, signal=20%	1364
GSE17186_NAIVE_VS_CD21HIGH_TRANSITIONAL_BCELL_UP	189	0.320399	1.13947	0.182473	0.542176	1	3621	tags=15%, list=13%, signal=17%	1365
GSE17721_POLYIC_VS_CPG_12H_BMDC_UP	194	0.318298	1.13933	0.198817	0.542355	1	7320	tags=32%, list=26%, signal=43%	1366
GSE16697_CD4_TCELL_VS_TFH_CD4_TCELL_DN	196	0.317573	1.13929	0.19708	0.542177	1	3947	tags=18%, list=14%, signal=21%	1367
SOBOLEV_PBMC_PANDEMRIX_AGE_18_64YO_1DY_UP	18	0.474904	1.13913	0.307179	0.542458	1	3824	tags=39%, list=14%, signal=45%	1368
GSE4984_UNTREATED_VS_VEHICLE_CTRL_TREATED_DC_UP	147	0.327654	1.13901	0.205562	0.542571	1	6630	tags=31%, list=24%, signal=40%	1369
GAUCHER_PBMC_YF_VAX_STAMARIL_UNKNOWN_AGE_10DY_UP	195	0.320585	1.13897	0.203349	0.542315	1	3406	tags=18%, list=12%, signal=20%	1370
GSE45365_CD8A_DC_VS_CD11B_DC_IFNAR_KO_UP	183	0.320941	1.13878	0.186335	0.542662	1	6045	tags=27%, list=22%, signal=35%	1371
GSE7831_CPG_VS_INFLUENZA_STIM_PDC_4H_DN	180	0.324986	1.13876	0.195626	0.542361	1	5224	tags=22%, list=19%, signal=27%	1372
GSE2770_UNTREATED_VS_IL4_TREATED_ACT_CD4_TCELL_2H_UP	190	0.32109	1.13862	0.203369	0.542568	1	5150	tags=25%, list=19%, signal=30%	1373
GSE360_CTRL_VS_B_MALAYI_LOW_DOSE_MAC_UP	196	0.3166	1.13813	0.193625	0.544134	1	2082	tags=10%, list=8%, signal=11%	1374
GSE41978_WT_VS_ID2_KO_AND_BIM_KO_KLRG1_LOW_EFFECTOR_CD8_TCELL_DN	190	0.320724	1.1379	0.206856	0.544709	1	5562	tags=25%, list=20%, signal=31%	1375
GSE3920_IFNA_VS_IFNB_TREATED_ENDOTHELIAL_CELL_DN	162	0.322711	1.13783	0.200492	0.544626	1	5226	tags=27%, list=19%, signal=33%	1376
GSE42021_TCONV_PLN_VS_TREG_PRECURSORS_THYMUS_DN	186	0.319369	1.13755	0.194946	0.545309	1	2967	tags=18%, list=11%, signal=20%	1377
GSE2706_UNSTIM_VS_8H_LPS_AND_R848_DC_DN	189	0.320441	1.13746	0.19335	0.545273	1	5113	tags=25%, list=18%, signal=31%	1378
GSE45365_WT_VS_IFNAR_KO_CD8A_DC_DN	194	0.320458	1.13737	0.204976	0.545258	1	4475	tags=20%, list=16%, signal=24%	1379
GSE24210_IL35_TREATED_VS_RESTING_TREG_UP	187	0.31873	1.13733	0.180606	0.545013	1	2939	tags=14%, list=11%, signal=16%	1380
GSE20715_WT_VS_TLR4_KO_LUNG_UP	187	0.322532	1.13704	0.207143	0.5458	1	3871	tags=19%, list=14%, signal=22%	1381
HOEK_NEUTROPHIL_2011_2012_TIV_ADULT_7DY_UP	19	0.461688	1.13696	0.286624	0.545728	1	3356	tags=26%, list=12%, signal=30%	1382
GSE16451_CTRL_VS_WEST_EQUINE_ENC_VIRUS_MATURE_NEURON_CELL_LINE_UP	192	0.315033	1.13691	0.204819	0.545548	1	5356	tags=26%, list=19%, signal=32%	1383
GSE24142_DN2_VS_DN3_THYMOCYTE_FETAL_DN	194	0.319761	1.13676	0.212842	0.545805	1	4132	tags=22%, list=15%, signal=25%	1384
GSE40441_NRP1_POS_INDUCED_TREG_VS_NRP1_NEG_NATURAL_TREG_DN	189	0.318271	1.13645	0.212664	0.546704	1	6232	tags=32%, list=22%, signal=41%	1385
GSE2935_UV_INACTIVATED_VS_LIVE_SENDAI_VIRUS_INF_MACROPHAGE_UP	163	0.327411	1.13615	0.22549	0.54752	1	4715	tags=28%, list=17%, signal=34%	1386
GSE6090_UNSTIM_VS_DC_SIGN_STIM_DC_DN	128	0.334564	1.13615	0.20403	0.547126	1	3976	tags=23%, list=14%, signal=27%	1387
GSE24634_IL4_VS_CTRL_TREATED_NAIVE_CD4_TCELL_DAY3_DN	189	0.319533	1.13612	0.199519	0.546862	1	4285	tags=23%, list=15%, signal=27%	1388
GSE14769_UNSTIM_VS_20MIN_LPS_BMDM_UP	175	0.321069	1.1359	0.19421	0.547378	1	1992	tags=13%, list=7%, signal=14%	1389
GSE37534_GW1929_VS_ROSIGLITAZONE_TREATED_CD4_TCELL_PPARG1_FOXP3_TRANSDUCED_DN	160	0.320782	1.13567	0.204715	0.547909	1	6968	tags=31%, list=25%, signal=41%	1390
GSE6259_BCELL_VS_CD8_TCELL_UP	187	0.319554	1.13554	0.202166	0.548035	1	3419	tags=19%, list=12%, signal=21%	1391
GSE11961_MEMORY_BCELL_DAY7_VS_GERMINAL_CENTER_BCELL_DAY40_DN	192	0.317251	1.1352	0.18705	0.549083	1	7024	tags=27%, list=25%, signal=36%	1392
GSE2585_CD80_HIGH_VS_LOW_MTEC_UP	166	0.320584	1.13462	0.206061	0.550961	1	6449	tags=29%, list=23%, signal=37%	1393
GSE30083_SP1_VS_SP2_THYMOCYTE_UP	193	0.315914	1.13436	0.203791	0.55167	1	3843	tags=21%, list=14%, signal=24%	1394
GSE360_CTRL_VS_L_MAJOR_DC_DN	191	0.318469	1.13435	0.204492	0.551326	1	2824	tags=14%, list=10%, signal=15%	1395
GSE19198_1H_VS_24H_IL21_TREATED_TCELL_UP	193	0.317539	1.1343	0.198317	0.551161	1	7739	tags=40%, list=28%, signal=56%	1396
GSE13411_IGM_MEMORY_BCELL_VS_PLASMA_CELL_DN	180	0.320388	1.13422	0.208134	0.551086	1	5271	tags=23%, list=19%, signal=29%	1397
GSE3982_MAC_VS_TH2_UP	193	0.319735	1.13414	0.207303	0.55101	1	7361	tags=37%, list=27%, signal=50%	1398
GSE8921_UNSTIM_0H_VS_TLR1_2_STIM_MONOCYTE_24H_DN	197	0.316605	1.13411	0.209581	0.550707	1	7087	tags=35%, list=26%, signal=47%	1399
GSE5542_UNTREATED_VS_IFNA_TREATED_EPITHELIAL_CELLS_6H_UP	185	0.321077	1.134	0.192918	0.550761	1	4446	tags=21%, list=16%, signal=25%	1400
GSE3337_CTRL_VS_16H_IFNG_IN_CD8POS_DC_UP	183	0.321154	1.13363	0.219094	0.551852	1	6675	tags=30%, list=24%, signal=39%	1401
GSE11961_MARGINAL_ZONE_BCELL_VS_MEMORY_BCELL_DAY7_DN	172	0.320109	1.13361	0.197304	0.551514	1	5489	tags=30%, list=20%, signal=37%	1402
GSE30971_CTRL_VS_LPS_STIM_MACROPHAGE_WBP7_HET_2H_UP	186	0.320569	1.13319	0.202654	0.552823	1	2530	tags=16%, list=9%, signal=18%	1403
GSE17721_CPG_VS_GARDIQUIMOD_6H_BMDC_UP	193	0.315073	1.13298	0.198079	0.553291	1	4403	tags=19%, list=16%, signal=23%	1404
GSE7460_CTRL_VS_TGFB_TREATED_ACT_FOXP3_MUT_TCONV_UP	194	0.317527	1.13272	0.206161	0.553934	1	3651	tags=17%, list=13%, signal=19%	1405
GSE2770_TGFB_AND_IL4_VS_TGFB_AND_IL12_TREATED_ACT_CD4_TCELL_2H_UP	171	0.321029	1.13186	0.197829	0.55707	1	5675	tags=29%, list=20%, signal=37%	1406
GSE3982_BCELL_VS_EFF_MEMORY_CD4_TCELL_UP	193	0.316197	1.13185	0.197304	0.556705	1	4684	tags=23%, list=17%, signal=27%	1407
GSE15767_MED_VS_SCS_MAC_LN_UP	186	0.318866	1.13176	0.204889	0.556674	1	4038	tags=22%, list=15%, signal=26%	1408
ERWIN_COHEN_PBMC_TC_83_AGE_18_45YO_NAIVE_NOT_PREVIOUSLY_IMMUNIZED_24HR_DEG_CANONICAL_PATHWAY_MEMBERS_UP	25	0.432823	1.13169	0.297638	0.556566	1	2636	tags=24%, list=10%, signal=26%	1409
GSE11961_MEMORY_BCELL_DAY7_VS_MEMORY_BCELL_DAY40_DN	193	0.320589	1.13158	0.208778	0.556618	1	5901	tags=25%, list=21%, signal=31%	1410
GSE40666_NAIVE_VS_EFFECTOR_CD8_TCELL_UP	195	0.313469	1.13142	0.202367	0.556847	1	4329	tags=18%, list=16%, signal=22%	1411
GSE42021_CD24LO_TREG_VS_CD24LO_TCONV_THYMUS_UP	189	0.320551	1.13103	0.21564	0.558067	1	6542	tags=26%, list=24%, signal=34%	1412
GSE36009_WT_VS_NLRP10_KO_DC_UP	198	0.31273	1.13073	0.215548	0.558916	1	2239	tags=11%, list=8%, signal=11%	1413
GSE37301_HEMATOPOIETIC_STEM_CELL_VS_GRAN_MONO_PROGENITOR_UP	154	0.325613	1.13072	0.216545	0.558559	1	1128	tags=10%, list=4%, signal=10%	1414
GSE9946_MATURE_STIMULATORY_VS_LISTERIA_INF_MATURE_DC_DN	119	0.333561	1.13069	0.240423	0.558275	1	3489	tags=23%, list=13%, signal=26%	1415
GSE36392_MAC_VS_NEUTROPHIL_IL25_TREATED_LUNG_DN	185	0.31632	1.13045	0.213936	0.558856	1	5503	tags=30%, list=20%, signal=38%	1416
GSE45365_HEALTHY_VS_MCMV_INFECTION_CD8_TCELL_IFNAR_KO_DN	165	0.323305	1.13024	0.216867	0.559368	1	2985	tags=16%, list=11%, signal=18%	1417
GSE14308_TH2_VS_TH17_DN	196	0.316985	1.13011	0.219454	0.55949	1	6531	tags=27%, list=24%, signal=34%	1418
GSE14415_ACT_VS_CTRL_NATURAL_TREG_DN	164	0.32172	1.1299	0.229448	0.559991	1	5040	tags=19%, list=18%, signal=23%	1419
GSE28783_CTRL_ANTI_MIR_VS_UNTREATED_ATHEROSCLEROSIS_MACROPHAGE_DN	183	0.320981	1.12984	0.202864	0.559791	1	2063	tags=12%, list=7%, signal=13%	1420
GSE14769_UNSTIM_VS_20MIN_LPS_BMDM_DN	191	0.318447	1.12976	0.192683	0.559748	1	3337	tags=18%, list=12%, signal=20%	1421
GSE17301_IFNA2_VS_IFNA2_AND_ACD3_ACD28_STIM_CD8_TCELL_DN	191	0.315929	1.12959	0.214201	0.559994	1	2505	tags=14%, list=9%, signal=15%	1422
GSE42021_TCONV_PLN_VS_CD24HI_TCONV_THYMUS_DN	193	0.316905	1.12957	0.22155	0.559709	1	5665	tags=25%, list=20%, signal=32%	1423
GSE8921_3H_VS_24H_TLR1_2_STIM_MONOCYTE_DN	193	0.31638	1.12948	0.211679	0.559666	1	5354	tags=22%, list=19%, signal=27%	1424
GSE31622_WT_VS_KLF3_KO_BCELL_DN	191	0.317497	1.12921	0.212485	0.56041	1	2825	tags=15%, list=10%, signal=16%	1425
GSE32533_MIR17_KO_VS_MIR17_OVEREXPRESS_ACT_CD4_TCELL_DN	184	0.318506	1.12877	0.209639	0.561855	1	5612	tags=24%, list=20%, signal=30%	1426
GSE7831_UNSTIM_VS_CPG_STIM_PDC_1H_DN	199	0.31249	1.12853	0.205282	0.562416	1	2503	tags=12%, list=9%, signal=13%	1427
GSE17721_CTRL_VS_CPG_1H_BMDC_DN	189	0.312304	1.12833	0.20757	0.562869	1	5708	tags=25%, list=21%, signal=32%	1428
GSE24972_MARGINAL_ZONE_BCELL_VS_FOLLICULAR_BCELL_DN	184	0.317355	1.12817	0.225767	0.563181	1	4989	tags=26%, list=18%, signal=32%	1429
GSE32533_WT_VS_MIR17_OVEREXPRESS_ACT_CD4_TCELL_DN	185	0.318821	1.128	0.218335	0.56351	1	4891	tags=25%, list=18%, signal=31%	1430
GSE22886_NAIVE_CD4_TCELL_VS_48H_ACT_TH2_UP	194	0.317494	1.12766	0.231693	0.56453	1	8205	tags=38%, list=30%, signal=53%	1431
GSE37533_PPARG2_FOXP3_VS_FOXP3_TRANSDUCED_CD4_TCELL_DN	196	0.313651	1.12751	0.204301	0.564744	1	4683	tags=20%, list=17%, signal=24%	1432
GSE8621_UNSTIM_VS_LPS_PRIMED_AND_LPS_STIM_MACROPHAGE_DN	193	0.315797	1.12751	0.203106	0.564355	1	4096	tags=21%, list=15%, signal=25%	1433
GSE18281_SUBCAPSULAR_CORTICAL_REGION_VS_WHOLE_CORTEX_THYMUS_UP	196	0.316498	1.12704	0.208791	0.565945	1	4223	tags=21%, list=15%, signal=25%	1434
GSE5589_IL6_KO_VS_IL10_KO_LPS_STIM_MACROPHAGE_45MIN_DN	194	0.315804	1.12678	0.208582	0.566625	1	3740	tags=14%, list=13%, signal=17%	1435
GSE29614_CTRL_VS_DAY7_TIV_FLU_VACCINE_PBMC_UP	151	0.325279	1.12668	0.21867	0.566656	1	5150	tags=25%, list=19%, signal=30%	1436
HOEK_MYELOID_DENDRITIC_CELL_2011_2012_TIV_ADULT_7DY_UP	25	0.435781	1.12652	0.291401	0.56694	1	2811	tags=20%, list=10%, signal=22%	1437
GSE33424_CD161_INT_VS_NEG_CD8_TCELL_UP	197	0.313119	1.12647	0.205251	0.566754	1	3451	tags=18%, list=12%, signal=20%	1438
GSE12392_IFNAR_KO_VS_IFNB_KO_CD8_NEG_SPLEEN_DC_DN	188	0.318883	1.12638	0.220624	0.566698	1	3777	tags=19%, list=14%, signal=22%	1439
GSE43700_UNTREATED_VS_IL10_TREATED_PBMC_UP	187	0.312427	1.12638	0.218673	0.566304	1	2447	tags=12%, list=9%, signal=13%	1440
GSE7831_1H_VS_4H_INFLUENZA_STIM_PDC_DN	190	0.31881	1.12617	0.214806	0.566776	1	4362	tags=19%, list=16%, signal=23%	1441
GSE21063_WT_VS_NFATC1_KO_16H_ANTI_IGM_STIM_BCELL_DN	153	0.32375	1.12614	0.232558	0.566494	1	4489	tags=22%, list=16%, signal=26%	1442
GSE6092_UNSTIM_VS_IFNG_STIM_AND_B_BURGDORFERI_INF_ENDOTHELIAL_CELL_DN	171	0.319802	1.12613	0.217654	0.566152	1	6172	tags=32%, list=22%, signal=41%	1443
GARCIA_PINERES_PBMC_HPV_16_L1_VLP_AGE_18_25YO_STIMULATED_VS_UNSTIMULATED_0DY_VACCINATION_INDEPENDENT_UP	232	0.311267	1.1261	0.206198	0.565871	1	4312	tags=22%, list=16%, signal=26%	1444
GSE17974_IL4_AND_ANTI_IL12_VS_UNTREATED_4H_ACT_CD4_TCELL_DN	162	0.320443	1.12592	0.23623	0.566223	1	4496	tags=25%, list=16%, signal=29%	1445
GSE9006_TYPE_1_DIABETES_AT_DX_VS_4MONTH_POST_DX_PBMC_DN	183	0.316685	1.12556	0.220859	0.567301	1	5326	tags=19%, list=19%, signal=24%	1446
GSE40274_FOXP3_VS_FOXP3_AND_IRF4_TRANSDUCED_ACTIVATED_CD4_TCELL_UP	198	0.31622	1.12553	0.222222	0.567016	1	4005	tags=21%, list=14%, signal=24%	1447
GSE41176_UNSTIM_VS_ANTI_IGM_STIM_BCELL_1H_DN	196	0.316224	1.12536	0.227986	0.567311	1	7292	tags=32%, list=26%, signal=43%	1448
GSE37533_UNTREATED_VS_PIOGLIZATONE_TREATED_CD4_TCELL_FOXP3_TRASDUCED_CD4_TCELL_DN	152	0.325043	1.12529	0.223039	0.567213	1	5564	tags=23%, list=20%, signal=29%	1449
ERWIN_COHEN_PBMC_TC_83_AGE_18_45YO_RESPONDERS_PREVIOUSLY_IMMUNIZED_24HR_DEG_CANONICAL_PATHWAY_MEMBERS_UP	26	0.429495	1.12525	0.303318	0.566978	1	2636	tags=27%, list=10%, signal=30%	1450
GSE15330_HSC_VS_MEGAKARYOCYTE_ERYTHROID_PROGENITOR_DN	163	0.319742	1.12509	0.226766	0.567298	1	4217	tags=21%, list=15%, signal=25%	1451
GSE6674_UNSTIM_VS_PL2_3_STIM_BCELL_DN	164	0.321566	1.12495	0.231047	0.567472	1	2487	tags=10%, list=9%, signal=11%	1452
GSE30083_SP1_VS_SP2_THYMOCYTE_DN	188	0.314905	1.12464	0.214371	0.56835	1	6174	tags=32%, list=22%, signal=41%	1453
GSE32423_IL7_VS_IL7_IL4_MEMORY_CD8_TCELL_DN	191	0.31372	1.12447	0.237454	0.568688	1	3633	tags=16%, list=13%, signal=19%	1454
GSE27786_LSK_VS_MONO_MAC_DN	192	0.312065	1.12441	0.213604	0.568585	1	5989	tags=25%, list=22%, signal=32%	1455
GSE3982_EOSINOPHIL_VS_MAST_CELL_UP	188	0.317335	1.12422	0.215347	0.568948	1	6488	tags=31%, list=23%, signal=40%	1456
GSE7460_FOXP3_MUT_VS_WT_ACT_WITH_TGFB_TCONV_DN	196	0.31331	1.12409	0.220073	0.569106	1	7045	tags=37%, list=25%, signal=49%	1457
GSE14350_IL2RB_KO_VS_WT_TREG_DN	193	0.316845	1.12388	0.212379	0.569612	1	5244	tags=27%, list=19%, signal=33%	1458
GSE2706_R848_VS_R848_AND_LPS_8H_STIM_DC_DN	186	0.311187	1.12372	0.221118	0.569884	1	6221	tags=28%, list=22%, signal=36%	1459
GSE11864_CSF1_IFNG_VS_CSF1_PAM3CYS_IN_MAC_UP	197	0.312705	1.12354	0.232697	0.570247	1	6604	tags=29%, list=24%, signal=38%	1460
GSE15324_ELF4_KO_VS_WT_NAIVE_CD8_TCELL_DN	179	0.312997	1.12348	0.231228	0.570107	1	5017	tags=27%, list=18%, signal=33%	1461
GSE42021_TREG_PLN_VS_CD24LO_TREG_THYMUS_DN	185	0.31567	1.12335	0.224265	0.570256	1	5804	tags=27%, list=21%, signal=34%	1462
GSE11818_WT_VS_DICER_KO_TREG_UP	127	0.329764	1.12325	0.236478	0.570293	1	3142	tags=20%, list=11%, signal=23%	1463
GSE36392_EOSINOPHIL_VS_NEUTROPHIL_IL25_TREATED_LUNG_UP	188	0.315828	1.12313	0.225581	0.570444	1	6022	tags=30%, list=22%, signal=38%	1464
GSE14308_TH2_VS_TH1_DN	188	0.314667	1.12271	0.222906	0.571792	1	4774	tags=21%, list=17%, signal=25%	1465
GSE28726_NAIVE_VS_ACTIVATED_VA24NEG_NKTCELL_DN	182	0.316058	1.12271	0.219542	0.571413	1	4926	tags=24%, list=18%, signal=29%	1466
GSE27786_NKCELL_VS_MONO_MAC_DN	187	0.317263	1.12254	0.219194	0.571697	1	6278	tags=32%, list=23%, signal=41%	1467
GSE6875_WT_VS_FOXP3_KO_TREG_UP	194	0.314802	1.12246	0.228402	0.571653	1	7070	tags=32%, list=25%, signal=43%	1468
GSE26928_NAIVE_VS_CENT_MEMORY_CD4_TCELL_DN	184	0.313897	1.12237	0.221669	0.571641	1	4795	tags=20%, list=17%, signal=24%	1469
GSE24972_MARGINAL_ZONE_BCELL_VS_FOLLICULAR_BCELL_UP	182	0.315637	1.12235	0.220844	0.571366	1	4851	tags=21%, list=17%, signal=25%	1470
GSE3039_ALPHABETA_CD8_TCELL_VS_B2_BCELL_UP	191	0.312924	1.12228	0.231971	0.57126	1	7802	tags=39%, list=28%, signal=54%	1471
GSE36078_UNTREATED_VS_AD5_T425A_HEXON_INF_IL1R_KO_MOUSE_LUNG_DC_UP	179	0.317488	1.12226	0.225926	0.570955	1	3230	tags=16%, list=12%, signal=18%	1472
GSE19923_WT_VS_E2A_KO_DP_THYMOCYTE_DN	185	0.314529	1.12225	0.221402	0.570582	1	6416	tags=23%, list=23%, signal=30%	1473
GSE22025_TGFB1_VS_TGFB1_AND_PROGESTERONE_TREATED_CD4_TCELL_UP	186	0.313036	1.12225	0.221053	0.570199	1	5159	tags=22%, list=19%, signal=26%	1474
GSE3720_LPS_VS_PMA_STIM_VD1_GAMMADELTA_TCELL_DN	169	0.316982	1.12223	0.246988	0.569913	1	969	tags=9%, list=3%, signal=9%	1475
GSE17721_LPS_VS_PAM3CSK4_12H_BMDC_UP	194	0.313208	1.12207	0.227818	0.570154	1	4711	tags=18%, list=17%, signal=22%	1476
GSE7768_OVA_WITH_LPS_VS_OVA_WITH_MPL_IMMUNIZED_MOUSE_WHOLE_SPLEEN_6H_UP	170	0.320122	1.12204	0.215869	0.569869	1	6398	tags=27%, list=23%, signal=35%	1477
GSE46606_UNSTIM_VS_CD40L_IL2_IL5_1DAY_STIMULATED_IRF4MID_SORTED_BCELL_DN	175	0.315545	1.12185	0.221814	0.5703	1	4305	tags=19%, list=16%, signal=23%	1478
GSE15930_NAIVE_VS_48H_IN_VITRO_STIM_IL12_CD8_TCELL_UP	195	0.314645	1.12174	0.217443	0.570384	1	5053	tags=24%, list=18%, signal=29%	1479
GSE17721_POLYIC_VS_GARDIQUIMOD_16H_BMDC_UP	194	0.315121	1.12162	0.223392	0.5705	1	6076	tags=26%, list=22%, signal=33%	1480
GSE41176_WT_VS_TAK1_KO_ANTI_IGM_STIM_BCELL_1H_UP	183	0.316155	1.12115	0.221818	0.572005	1	4988	tags=22%, list=18%, signal=27%	1481
GSE43863_TH1_VS_LY6C_LOW_CXCR5NEG_EFFECTOR_CD4_TCELL_DN	200	0.314359	1.12101	0.214628	0.572234	1	6745	tags=26%, list=24%, signal=35%	1482
GSE11961_FOLLICULAR_BCELL_VS_GERMINAL_CENTER_BCELL_DAY40_UP	193	0.315626	1.12094	0.216867	0.572111	1	8222	tags=40%, list=30%, signal=56%	1483
GSE41867_NAIVE_VS_DAY8_LCMV_ARMSTRONG_EFFECTOR_CD8_TCELL_DN	199	0.313983	1.12076	0.216667	0.572506	1	6150	tags=25%, list=22%, signal=31%	1484
GSE13306_RA_VS_UNTREATED_TCONV_DN	180	0.316511	1.12067	0.220195	0.572486	1	5150	tags=22%, list=19%, signal=27%	1485
GSE4748_LPS_VS_LPS_AND_CYANOBACTERIUM_LPSLIKE_STIM_DC_3H_UP	191	0.317277	1.12016	0.224664	0.574159	1	790	tags=7%, list=3%, signal=7%	1486
GSE7831_CPG_VS_INFLUENZA_STIM_PDC_1H_DN	183	0.316042	1.12008	0.229017	0.574097	1	3957	tags=21%, list=14%, signal=24%	1487
GSE36527_CD62L_HIGH_VS_CD62L_LOW_TREG_CD69_NEG_KLRG1_NEG_UP	195	0.313587	1.12001	0.214286	0.573983	1	2910	tags=13%, list=10%, signal=14%	1488
GSE41978_ID2_KO_AND_BIM_KO_VS_BIM_KO_KLRG1_LOW_EFFECTOR_CD8_TCELL_DN	192	0.31743	1.11989	0.218293	0.574111	1	4622	tags=20%, list=17%, signal=24%	1489
GSE11961_FOLLICULAR_BCELL_VS_GERMINAL_CENTER_BCELL_DAY7_DN	185	0.312499	1.11962	0.23058	0.574779	1	6035	tags=28%, list=22%, signal=35%	1490
GSE4590_PRE_BCELL_VS_SMALL_PRE_BCELL_DN	114	0.332198	1.11955	0.226978	0.574694	1	6616	tags=33%, list=24%, signal=44%	1491
GSE41867_MEMORY_VS_EXHAUSTED_CD8_TCELL_DAY30_LCMV_UP	195	0.314455	1.1194	0.242891	0.574897	1	4093	tags=19%, list=15%, signal=22%	1492
GSE34156_TLR1_TLR2_LIGAND_VS_NOD2_AND_TLR1_TLR2_LIGAND_24H_TREATED_MONOCYTE_DN	187	0.318816	1.11928	0.235366	0.575021	1	4251	tags=20%, list=15%, signal=23%	1493
GSE29618_PDC_VS_MDC_DAY7_FLU_VACCINE_UP	193	0.314258	1.11889	0.218559	0.576235	1	4249	tags=23%, list=15%, signal=27%	1494
GSE17721_LPS_VS_GARDIQUIMOD_0.5H_BMDC_UP	191	0.316554	1.11883	0.214623	0.576086	1	3395	tags=16%, list=12%, signal=18%	1495
GSE34006_A2AR_KO_VS_A2AR_AGONIST_TREATED_TREG_UP	194	0.313132	1.11883	0.218527	0.575718	1	3689	tags=15%, list=13%, signal=17%	1496
GSE19923_WT_VS_HEB_AND_E2A_KO_DP_THYMOCYTE_DN	196	0.313674	1.11867	0.233689	0.575956	1	3408	tags=20%, list=12%, signal=23%	1497
GSE17721_CTRL_VS_LPS_0.5H_BMDC_DN	185	0.314237	1.11863	0.226002	0.575719	1	4715	tags=19%, list=17%, signal=23%	1498
GSE26488_WT_VS_HDAC7_KO_DOUBLE_POSITIVE_THYMOCYTE_DN	171	0.317826	1.11862	0.246898	0.575382	1	2641	tags=14%, list=10%, signal=15%	1499
GSE26351_UNSTIM_VS_WNT_PATHWAY_STIM_HEMATOPOIETIC_PROGENITORS_UP	198	0.312278	1.11849	0.217237	0.575493	1	6805	tags=29%, list=25%, signal=39%	1500
GSE17721_CTRL_VS_GARDIQUIMOD_6H_BMDC_DN	195	0.310262	1.11824	0.239759	0.576103	1	4003	tags=16%, list=14%, signal=19%	1501
GSE34006_WT_VS_A2AR_KO_TREG_DN	192	0.31127	1.11806	0.223793	0.576491	1	3562	tags=16%, list=13%, signal=18%	1502
GSE5589_WT_VS_IL6_KO_LPS_STIM_MACROPHAGE_180MIN_UP	123	0.326139	1.11796	0.248711	0.576503	1	1434	tags=10%, list=5%, signal=10%	1503
GSE17301_ACD3_ACD28_VS_ACD3_ACD28_AND_IFNA5_STIM_CD8_TCELL_UP	193	0.314117	1.11767	0.228743	0.577346	1	5253	tags=25%, list=19%, signal=30%	1504
GSE16522_MEMORY_VS_NAIVE_CD8_TCELL_DN	190	0.313868	1.11764	0.232503	0.577081	1	3266	tags=18%, list=12%, signal=20%	1505
GSE19941_UNSTIM_VS_LPS_STIM_IL10_KO_MACROPHAGE_UP	177	0.314736	1.11735	0.229814	0.577853	1	5609	tags=26%, list=20%, signal=32%	1506
GSE15330_WT_VS_IKAROS_KO_LYMPHOID_MULTIPOTENT_PROGENITOR_UP	198	0.311349	1.1173	0.217443	0.57767	1	6604	tags=27%, list=24%, signal=36%	1507
BUCASAS_PBMC_FLUARIX_FLUVIRIN_CAUCASIAN_MALE_AGE_18_40YO_HIGH_RESPONDERS_1DY_TOP_FUNCTIONAL_NETWORK_POSITIVE	17	0.464466	1.11719	0.339934	0.577692	1	4590	tags=41%, list=17%, signal=49%	1508
GSE7218_UNSTIM_VS_ANTIGEN_STIM_THROUGH_IGM_BCELL_DN	109	0.333491	1.11686	0.26378	0.578624	1	4895	tags=24%, list=18%, signal=29%	1509
GSE27786_BCELL_VS_MONO_MAC_DN	183	0.316948	1.11648	0.255814	0.579764	1	3357	tags=15%, list=12%, signal=17%	1510
GSE20484_MCSG_VS_CXCL4_MONOCYTE_DERIVED_MACROPHAGE_DN	189	0.308732	1.11645	0.239857	0.579547	1	8261	tags=38%, list=30%, signal=53%	1511
GSE20366_TREG_VS_NAIVE_CD4_TCELL_DN	189	0.3151	1.11604	0.240629	0.580805	1	4747	tags=20%, list=17%, signal=24%	1512
GSE23321_CENTRAL_MEMORY_VS_NAIVE_CD8_TCELL_DN	182	0.312026	1.11576	0.234925	0.581556	1	4957	tags=28%, list=18%, signal=34%	1513
GSE21670_UNTREATED_VS_TGFB_TREATED_CD4_TCELL_DN	193	0.311111	1.11559	0.226392	0.581857	1	5250	tags=23%, list=19%, signal=28%	1514
GSE6674_CPG_VS_CPG_AND_ANTI_IGM_STIM_BCELL_DN	195	0.311547	1.11551	0.233021	0.581822	1	6615	tags=31%, list=24%, signal=40%	1515
GSE20198_UNTREATED_VS_IL12_IL18_TREATED_ACT_CD4_TCELL_UP	190	0.309867	1.11548	0.233046	0.581572	1	6686	tags=28%, list=24%, signal=37%	1516
GSE11961_MEMORY_BCELL_DAY7_VS_GERMINAL_CENTER_BCELL_DAY40_UP	190	0.312558	1.11546	0.217391	0.581279	1	4475	tags=23%, list=16%, signal=27%	1517
SCHERER_PBMC_APSV_WETVAX_AGE_18_32YO_5_TO_7DY_UP	275	0.304831	1.11534	0.214123	0.581378	1	4055	tags=20%, list=15%, signal=23%	1518
GSE21546_WT_VS_ELK1_KO_DP_THYMOCYTES_DN	186	0.312087	1.11521	0.231693	0.581543	1	3859	tags=17%, list=14%, signal=20%	1519
GSE21670_UNTREATED_VS_TGFB_IL6_TREATED_STAT3_KO_CD4_TCELL_UP	199	0.311973	1.1151	0.237647	0.581609	1	3801	tags=15%, list=14%, signal=17%	1520
GSE22045_TREG_VS_TCONV_DN	180	0.315876	1.11493	0.228091	0.581921	1	7836	tags=34%, list=28%, signal=48%	1521
GSE46606_IRF4HIGH_VS_WT_CD40L_IL2_IL5_DAY3_STIMULATED_BCELL_DN	189	0.315134	1.11454	0.226841	0.583114	1	6567	tags=28%, list=24%, signal=36%	1522
GSE37416_CTRL_VS_24H_F_TULARENSIS_LVS_NEUTROPHIL_DN	198	0.313129	1.11451	0.225502	0.58286	1	6522	tags=28%, list=24%, signal=37%	1523
GSE26030_UNSTIM_VS_RESTIM_TH1_DAY5_POST_POLARIZATION_UP	199	0.311837	1.11451	0.228844	0.582502	1	4934	tags=26%, list=18%, signal=31%	1524
GSE5589_IL6_KO_VS_IL10_KO_LPS_AND_IL6_STIM_MACROPHAGE_45MIN_DN	197	0.312851	1.11444	0.248535	0.582369	1	5969	tags=25%, list=22%, signal=31%	1525
GSE27786_LIN_NEG_VS_CD8_TCELL_DN	194	0.312314	1.11397	0.209964	0.583908	1	6569	tags=27%, list=24%, signal=36%	1526
GSE13762_CTRL_VS_125_VITAMIND_DAY5_DC_UP	126	0.324106	1.11396	0.25	0.583546	1	6089	tags=33%, list=22%, signal=43%	1527
GSE37533_PPARG1_FOXP3_VS_PPARG2_FOXP3_TRANSDUCED_CD4_TCELL_PIOGLITAZONE_TREATED_UP	186	0.312164	1.11388	0.238824	0.583484	1	3593	tags=18%, list=13%, signal=20%	1528
GSE14769_UNSTIM_VS_120MIN_LPS_BMDM_DN	196	0.311258	1.11378	0.218335	0.583493	1	4288	tags=23%, list=15%, signal=27%	1529
GSE14308_TH2_VS_INDUCED_TREG_UP	191	0.313095	1.11367	0.241338	0.583571	1	8150	tags=32%, list=29%, signal=46%	1530
GSE22886_NAIVE_TCELL_VS_DC_UP	195	0.310464	1.11365	0.240763	0.583253	1	3601	tags=16%, list=13%, signal=19%	1531
GSE2770_UNTREATED_VS_IL12_TREATED_ACT_CD4_TCELL_48H_UP	196	0.312023	1.11349	0.231051	0.583563	1	7907	tags=37%, list=29%, signal=51%	1532
GSE13887_HEALTHY_VS_LUPUS_RESTING_CD4_TCELL_UP	107	0.336922	1.11348	0.272265	0.583241	1	6462	tags=30%, list=23%, signal=39%	1533
GSE2585_CTEC_VS_THYMIC_MACROPHAGE_UP	185	0.313408	1.11341	0.23389	0.583113	1	4475	tags=21%, list=16%, signal=25%	1534
GSE3337_CTRL_VS_4H_IFNG_IN_CD8POS_DC_DN	193	0.312597	1.1132	0.233766	0.583625	1	4083	tags=16%, list=15%, signal=18%	1535
GSE30971_WBP7_HET_VS_KO_MACROPHAGE_2H_LPS_STIM_UP	198	0.314652	1.11289	0.235571	0.584478	1	4865	tags=23%, list=18%, signal=27%	1536
GSE45365_CD8A_DC_VS_CD11B_DC_IFNAR_KO_MCMV_INFECTION_UP	182	0.31161	1.11263	0.252071	0.585183	1	6188	tags=25%, list=22%, signal=32%	1537
GSE24726_WT_VS_E2_22_KO_PDC_DAY4_POST_DELETION_DN	195	0.313262	1.11254	0.227437	0.585177	1	2459	tags=12%, list=9%, signal=13%	1538
GSE1460_DP_THYMOCYTE_VS_NAIVE_CD4_TCELL_ADULT_BLOOD_DN	189	0.31294	1.11212	0.2509	0.586498	1	3468	tags=14%, list=13%, signal=16%	1539
GSE17974_IL4_AND_ANTI_IL12_VS_UNTREATED_2H_ACT_CD4_TCELL_UP	183	0.313484	1.11193	0.245399	0.586886	1	3916	tags=19%, list=14%, signal=21%	1540
GSE25123_IL4_VS_IL4_AND_ROSIGLITAZONE_STIM_PPARG_KO_MACROPHAGE_DAY10_UP	133	0.326464	1.11169	0.237611	0.587555	1	4404	tags=20%, list=16%, signal=23%	1541
GSE27786_CD4_TCELL_VS_ERYTHTROBLAST_DN	183	0.314257	1.11168	0.23086	0.587206	1	5243	tags=26%, list=19%, signal=31%	1542
GSE2405_0H_VS_3H_A_PHAGOCYTOPHILUM_STIM_NEUTROPHIL_UP	185	0.314821	1.11166	0.25	0.586877	1	6975	tags=32%, list=25%, signal=43%	1543
GSE1432_1H_VS_6H_IFNG_MICROGLIA_UP	195	0.309693	1.1116	0.235225	0.586766	1	5651	tags=25%, list=20%, signal=31%	1544
GSE13173_UNTREATED_VS_IL12_TREATED_ACT_CD8_TCELL_UP	115	0.331777	1.11154	0.273077	0.586632	1	5691	tags=27%, list=21%, signal=34%	1545
GSE19923_E2A_KO_VS_E2A_AND_HEB_KO_DP_THYMOCYTE_DN	195	0.310596	1.11139	0.239336	0.586847	1	1633	tags=11%, list=6%, signal=12%	1546
GSE34515_CD16_POS_MONOCYTE_VS_DC_UP	195	0.310265	1.11138	0.231902	0.586525	1	4493	tags=19%, list=16%, signal=22%	1547
GSE2770_TGFB_AND_IL4_VS_IL12_TREATED_ACT_CD4_TCELL_6H_UP	199	0.309118	1.11133	0.25149	0.586327	1	6620	tags=29%, list=24%, signal=38%	1548
GSE15659_NAIVE_VS_PTPRC_NEG_CD4_TCELL_UP	177	0.313907	1.11112	0.229529	0.586817	1	5331	tags=23%, list=19%, signal=28%	1549
GSE23502_WT_VS_HDC_KO_MYELOID_DERIVED_SUPPRESSOR_CELL_COLON_TUMOR_UP	190	0.311842	1.11109	0.252121	0.586541	1	6749	tags=30%, list=24%, signal=39%	1550
GSE27859_MACROPHAGE_VS_CD11C_INT_F480_INT_DC_UP	165	0.316035	1.11082	0.258621	0.587286	1	5185	tags=24%, list=19%, signal=29%	1551
GSE14413_UNSTIM_VS_IFNB_STIM_L929_CELLS_UP	114	0.327895	1.11074	0.257362	0.587224	1	5241	tags=29%, list=19%, signal=36%	1552
GSE29949_MICROGLIA_BRAIN_VS_MONOCYTE_BONE_MARROW_UP	178	0.314689	1.1104	0.252969	0.5882	1	5424	tags=26%, list=20%, signal=32%	1553
GSE9988_ANTI_TREM1_AND_LPS_VS_VEHICLE_TREATED_MONOCYTES_UP	187	0.314116	1.11038	0.235079	0.58792	1	3451	tags=20%, list=12%, signal=23%	1554
GSE29618_BCELL_VS_PDC_DN	193	0.308289	1.11036	0.232667	0.587626	1	3896	tags=19%, list=14%, signal=22%	1555
GSE16385_ROSIGLITAZONE_IL4_VS_IL4_ALONE_STIM_MACROPHAGE_12H_UP	195	0.310133	1.11025	0.248775	0.587674	1	6274	tags=33%, list=23%, signal=42%	1556
GSE19772_CTRL_VS_HCMV_INF_MONOCYTES_DN	170	0.315903	1.11025	0.266501	0.587304	1	3165	tags=14%, list=11%, signal=15%	1557
GSE41867_DAY8_VS_DAY15_LCMV_CLONE13_EFFECTOR_CD8_TCELL_UP	197	0.307723	1.10974	0.243757	0.589001	1	8778	tags=42%, list=32%, signal=60%	1558
GSE17721_LPS_VS_PAM3CSK4_4H_BMDC_UP	193	0.310488	1.10957	0.246041	0.589296	1	2649	tags=12%, list=10%, signal=13%	1559
GSE19888_ADENOSINE_A3R_ACT_VS_TCELL_MEMBRANES_ACT_AND_A3R_INH_PRETREAT_IN_MAST_CELL_DN	198	0.30882	1.10945	0.235782	0.58944	1	7132	tags=31%, list=26%, signal=42%	1560
GSE40273_EOS_KO_VS_WT_TREG_DN	195	0.308464	1.10922	0.232667	0.589996	1	5632	tags=24%, list=20%, signal=29%	1561
GSE11961_MEMORY_BCELL_DAY40_VS_GERMINAL_CENTER_BCELL_DAY40_DN	187	0.313157	1.10895	0.236495	0.590673	1	7021	tags=31%, list=25%, signal=41%	1562
GSE13522_WT_VS_IFNG_KO_SKING_T_CRUZI_Y_STRAIN_INF_UP	112	0.328583	1.10865	0.263694	0.591583	1	5295	tags=32%, list=19%, signal=40%	1563
GSE41176_UNSTIM_VS_ANTI_IGM_STIM_BCELL_1H_UP	184	0.311902	1.10765	0.250605	0.595279	1	2178	tags=13%, list=8%, signal=14%	1564
GSE1566_WT_VS_EZH2_KO_LN_TCELL_UP	180	0.311374	1.10727	0.22673	0.596503	1	4695	tags=19%, list=17%, signal=23%	1565
GSE360_L_DONOVANI_VS_B_MALAYI_HIGH_DOSE_DC_UP	187	0.308772	1.10686	0.250301	0.59777	1	3673	tags=17%, list=13%, signal=19%	1566
HARALAMBIEVA_PBMC_TIV_AGE_50_74YO_CORRELATED_WITH_MEMORY_B_CELL_RESPONSE_28DY_NEGATIVE	25	0.420284	1.10639	0.345794	0.59932	1	8593	tags=44%, list=31%, signal=64%	1567
GSE13411_PLASMA_CELL_VS_MEMORY_BCELL_UP	182	0.310809	1.10603	0.257449	0.600419	1	5394	tags=24%, list=19%, signal=29%	1568
GSE14386_UNTREATED_VS_IFNA_TREATED_ACT_PBMC_MS_PATIENT_UP	128	0.323486	1.10586	0.275064	0.600761	1	4247	tags=24%, list=15%, signal=28%	1569
GSE22886_NAIVE_BCELL_VS_NEUTROPHIL_UP	198	0.307541	1.10553	0.241297	0.60173	1	4226	tags=18%, list=15%, signal=21%	1570
GSE23925_LIGHT_ZONE_VS_NAIVE_BCELL_UP	191	0.311234	1.10521	0.243179	0.602596	1	4152	tags=24%, list=15%, signal=28%	1571
GSE3982_CTRL_VS_LPS_48H_DC_UP	183	0.312061	1.10508	0.228944	0.602798	1	4385	tags=19%, list=16%, signal=22%	1572
GSE29618_PRE_VS_DAY7_FLU_VACCINE_MONOCYTE_UP	172	0.312431	1.10501	0.263158	0.602695	1	4721	tags=19%, list=17%, signal=23%	1573
GSE7548_NAIVE_VS_DAY28_PCC_IMMUNIZATION_CD4_TCELL_DN	182	0.313267	1.10493	0.241093	0.602655	1	6194	tags=26%, list=22%, signal=33%	1574
GSE34217_MIR17_92_OVEREXPRESS_VS_WT_ACT_CD8_TCELL_UP	118	0.321927	1.10479	0.278431	0.602841	1	3296	tags=17%, list=12%, signal=19%	1575
GSE557_CIITA_KO_VS_I_AB_KO_DC_UP	196	0.3093	1.10462	0.233056	0.603161	1	3879	tags=18%, list=14%, signal=21%	1576
GSE15930_NAIVE_VS_24H_IN_VITRO_STIM_CD8_TCELL_UP	192	0.309764	1.10452	0.25	0.603202	1	5053	tags=24%, list=18%, signal=29%	1577
GSE33424_CD161_INT_VS_NEG_CD8_TCELL_DN	196	0.306927	1.10447	0.271166	0.603008	1	7575	tags=33%, list=27%, signal=45%	1578
GSE17721_LPS_VS_CPG_24H_BMDC_DN	193	0.308887	1.10444	0.248821	0.602752	1	5992	tags=23%, list=22%, signal=29%	1579
GSE44649_WT_VS_MIR155_KO_NAIVE_CD8_TCELL_DN	192	0.306056	1.10432	0.246988	0.602887	1	2921	tags=17%, list=11%, signal=19%	1580
GSE17186_CD21LOW_VS_CD21HIGH_TRANSITIONAL_BCELL_CORD_BLOOD_DN	196	0.309641	1.10431	0.257951	0.602534	1	5191	tags=21%, list=19%, signal=26%	1581
GSE18281_CORTICAL_VS_MEDULLARY_THYMOCYTE_DN	160	0.312928	1.10425	0.260173	0.602403	1	2425	tags=13%, list=9%, signal=14%	1582
GSE3691_CONVENTIONAL_VS_PLASMACYTOID_DC_SPLEEN_DN	180	0.310966	1.10411	0.250608	0.602615	1	6206	tags=32%, list=22%, signal=41%	1583
GSE15735_2H_VS_12H_HDAC_INHIBITOR_TREATED_CD4_TCELL_UP	197	0.30941	1.10401	0.263538	0.602637	1	3150	tags=14%, list=11%, signal=16%	1584
GAUCHER_PBMC_YF_VAX_STAMARIL_UNKNOWN_AGE_60DY_DN	33	0.392837	1.10387	0.317109	0.602785	1	1078	tags=12%, list=4%, signal=13%	1585
GSE7219_WT_VS_NIK_NFKB2_KO_LPS_AND_ANTI_CD40_STIM_DC_UP	187	0.310681	1.10383	0.257344	0.602553	1	6608	tags=32%, list=24%, signal=41%	1586
GSE20152_SPHK1_KO_VS_WT_HTNFA_OVERXPRESS_ANKLE_UP	194	0.308885	1.10371	0.256936	0.602702	1	4097	tags=19%, list=15%, signal=22%	1587
GSE11961_PLASMA_CELL_DAY7_VS_GERMINAL_CENTER_BCELL_DAY40_UP	189	0.310263	1.10357	0.243309	0.602879	1	3261	tags=15%, list=12%, signal=17%	1588
GSE15324_ELF4_KO_VS_WT_NAIVE_CD8_TCELL_UP	196	0.308946	1.10297	0.244499	0.604975	1	5281	tags=24%, list=19%, signal=29%	1589
GSE27786_NEUTROPHIL_VS_MONO_MAC_UP	188	0.309338	1.1028	0.241093	0.605271	1	6250	tags=29%, list=23%, signal=38%	1590
GSE16450_IMMATURE_VS_MATURE_NEURON_CELL_LINE_12H_IFNA_STIM_DN	199	0.306419	1.1028	0.254098	0.604914	1	6782	tags=29%, list=24%, signal=38%	1591
GSE43955_10H_VS_30H_ACT_CD4_TCELL_WITH_TGFB_IL6_UP	193	0.308251	1.10239	0.245552	0.606175	1	3559	tags=16%, list=13%, signal=18%	1592
GSE3691_IFN_PRODUCING_KILLER_DC_VS_PLASMACYTOID_DC_SPLEEN_UP	191	0.308851	1.10216	0.244365	0.606779	1	5814	tags=23%, list=21%, signal=29%	1593
HOEK_MONOCYTE_2011_2012_TIV_ADULT_1DY_DN	15	0.478853	1.10211	0.364668	0.606585	1	4094	tags=40%, list=15%, signal=47%	1594
GSE31082_CD4_VS_CD8_SP_THYMOCYTE_UP	198	0.306056	1.10196	0.255396	0.606841	1	5690	tags=23%, list=21%, signal=29%	1595
GSE19512_NAUTRAL_VS_INDUCED_TREG_UP	174	0.311114	1.10167	0.253676	0.607647	1	2910	tags=17%, list=10%, signal=19%	1596
GSE22886_IGA_VS_IGM_MEMORY_BCELL_UP	185	0.312522	1.10161	0.265255	0.607507	1	4619	tags=23%, list=17%, signal=27%	1597
GSE8921_UNSTIM_0H_VS_TLR1_2_STIM_MONOCYTE_3H_UP	191	0.310246	1.10158	0.243468	0.607257	1	1901	tags=9%, list=7%, signal=10%	1598
GSE7509_UNSTIM_VS_IFNA_STIM_IMMATURE_DC_DN	168	0.313614	1.10139	0.26683	0.607654	1	6378	tags=29%, list=23%, signal=38%	1599
GSE360_T_GONDII_VS_B_MALAYI_HIGH_DOSE_MAC_DN	191	0.30975	1.10138	0.267485	0.607301	1	4678	tags=20%, list=17%, signal=24%	1600
GSE3982_CTRL_VS_LPS_4H_MAC_DN	193	0.309746	1.10101	0.247619	0.608458	1	2515	tags=15%, list=9%, signal=16%	1601
GSE41176_UNSTIM_VS_ANTI_IGM_STIM_TAK1_KO_BCELL_1H_DN	186	0.308204	1.1009	0.260173	0.608542	1	5284	tags=22%, list=19%, signal=27%	1602
GSE37416_0H_VS_6H_F_TULARENSIS_LVS_NEUTROPHIL_UP	197	0.304452	1.10069	0.271309	0.60903	1	8296	tags=38%, list=30%, signal=54%	1603
GSE8921_UNSTIM_0H_VS_TLR1_2_STIM_MONOCYTE_6H_DN	192	0.308401	1.10059	0.26335	0.609049	1	4121	tags=18%, list=15%, signal=21%	1604
GSE3982_MAST_CELL_VS_BCELL_DN	191	0.308087	1.1004	0.250605	0.609459	1	4728	tags=24%, list=17%, signal=28%	1605
GSE25123_IL4_VS_IL4_AND_ROSIGLITAZONE_STIM_MACROPHAGE_DAY10_DN	192	0.311794	1.10029	0.257344	0.609531	1	8089	tags=38%, list=29%, signal=53%	1606
GSE360_DC_VS_MAC_T_GONDII_DN	185	0.309443	1.10018	0.264312	0.609617	1	5423	tags=28%, list=20%, signal=34%	1607
GSE44955_MCSF_VS_MCSF_AND_IL27_STIM_MACROPHAGE_UP	191	0.311538	1.10011	0.256627	0.609513	1	3698	tags=16%, list=13%, signal=19%	1608
GSE36527_CD62L_HIGH_CD69_NEG_VS_CD62L_LOW_CD69_POS_TREG_KLRG1_NEG_UP	189	0.308331	1.09989	0.266586	0.610085	1	5981	tags=25%, list=22%, signal=32%	1609
GSE17721_POLYIC_VS_PAM3CSK4_16H_BMDC_UP	198	0.309288	1.09986	0.239521	0.609838	1	5994	tags=25%, list=22%, signal=31%	1610
GSE46606_DAY1_VS_DAY3_CD40L_IL2_IL5_STIMULATED_IRF4MID_BCELL_DN	197	0.306039	1.09978	0.246769	0.609773	1	6901	tags=31%, list=25%, signal=41%	1611
GSE14769_UNSTIM_VS_240MIN_LPS_BMDM_DN	199	0.309316	1.09974	0.270907	0.609555	1	6504	tags=30%, list=23%, signal=38%	1612
GSE33292_DN3_THYMOCYTE_VS_TCF1_KO_TCELL_LYMPHOMA_DN	128	0.319748	1.09969	0.276675	0.609378	1	5456	tags=27%, list=20%, signal=33%	1613
GSE12963_ENV_NEF_VS_ENV_NEF_AND_VPR_DEFICIENT_HIV1_INF_CD4_TCELL_UP	121	0.32559	1.09964	0.27154	0.6092	1	6305	tags=22%, list=23%, signal=29%	1614
GSE12392_CD8A_POS_VS_NEG_SPLEEN_DC_DN	197	0.306457	1.09964	0.265455	0.608828	1	6182	tags=29%, list=22%, signal=37%	1615
GSE21927_SPLEEN_VS_TUMOR_MONOCYTE_C57BL6_UP	173	0.310859	1.09964	0.276492	0.608454	1	5393	tags=27%, list=19%, signal=33%	1616
GSE29615_DAY3_VS_DAY7_LAIV_FLU_VACCINE_PBMC_UP	165	0.316384	1.09952	0.276647	0.608551	1	4365	tags=21%, list=16%, signal=24%	1617
GSE25087_FETAL_VS_ADULT_TCONV_DN	185	0.308305	1.09931	0.27758	0.609062	1	8268	tags=40%, list=30%, signal=57%	1618
GSE3982_DC_VS_EFF_MEMORY_CD4_TCELL_DN	187	0.309692	1.09925	0.283863	0.608902	1	4694	tags=22%, list=17%, signal=27%	1619
GSE37534_UNTREATED_VS_ROSIGLITAZONE_TREATED_CD4_TCELL_PPARG1_AND_FOXP3_TRASDUCED_UP	184	0.310509	1.09887	0.253224	0.610148	1	6411	tags=27%, list=23%, signal=34%	1620
GSE21360_TERTIARY_VS_QUATERNARY_MEMORY_CD8_TCELL_UP	177	0.309977	1.09878	0.256379	0.61009	1	4385	tags=18%, list=16%, signal=21%	1621
GSE37605_NOD_VS_C57BL6_IRES_GFP_TREG_DN	147	0.313515	1.09872	0.269821	0.60997	1	4702	tags=20%, list=17%, signal=24%	1622
LI_PBMC_MENOMUNE_A_C_Y_W_135_AGE_18_45YO_CORRELATED_WITH_ANTIBODY_RESPONSE_3DY_NEGATIVE	23	0.428173	1.09857	0.337963	0.61023	1	4272	tags=43%, list=15%, signal=51%	1623
GSE1925_CTRL_VS_3H_IFNG_STIM_IFNG_PRIMED_MACROPHAGE_UP	177	0.309503	1.09842	0.279182	0.610482	1	6760	tags=31%, list=24%, signal=40%	1624
GSE3982_NEUTROPHIL_VS_BASOPHIL_UP	180	0.308997	1.0984	0.268856	0.610216	1	5113	tags=26%, list=18%, signal=31%	1625
GSE17974_IL4_AND_ANTI_IL12_VS_UNTREATED_12H_ACT_CD4_TCELL_UP	187	0.307968	1.0981	0.267413	0.611067	1	4047	tags=19%, list=15%, signal=22%	1626
GSE2770_UNTREATED_VS_TGFB_AND_IL12_TREATED_ACT_CD4_TCELL_48H_UP	191	0.308566	1.09802	0.274725	0.610996	1	5489	tags=20%, list=20%, signal=25%	1627
GSE21927_SPLENIC_C26GM_TUMOROUS_VS_BONE_MARROW_MONOCYTES_UP	161	0.313509	1.09779	0.266583	0.611598	1	4845	tags=24%, list=17%, signal=29%	1628
GSE22611_MUTANT_NOD2_VS_CTRL_TRANSDUCED_HEK293T_CELL_DN	180	0.309924	1.09764	0.262217	0.61183	1	5813	tags=27%, list=21%, signal=34%	1629
GSE15733_BM_VS_SPLEEN_MEMORY_CD4_TCELL_UP	186	0.309737	1.09755	0.25856	0.611776	1	3619	tags=20%, list=13%, signal=23%	1630
GSE17721_PAM3CSK4_VS_CPG_24H_BMDC_UP	195	0.310243	1.09743	0.237927	0.61189	1	1472	tags=9%, list=5%, signal=10%	1631
GSE39110_DAY3_VS_DAY6_POST_IMMUNIZATION_CD8_TCELL_WITH_IL2_TREATMENT_DN	196	0.309734	1.09728	0.2661	0.612137	1	3428	tags=20%, list=12%, signal=23%	1632
GSE21360_PRIMARY_VS_SECONDARY_MEMORY_CD8_TCELL_UP	178	0.307916	1.09721	0.272175	0.612075	1	7037	tags=26%, list=25%, signal=34%	1633
GSE35435_RESTING_VS_IL4_TREATED_MACROPHAGE_DN	187	0.308688	1.09716	0.26988	0.611907	1	7128	tags=32%, list=26%, signal=43%	1634
GSE411_UNSTIM_VS_400MIN_IL6_STIM_SOCS3_KO_MACROPHAGE_UP	192	0.307983	1.09715	0.269745	0.61161	1	5528	tags=24%, list=20%, signal=30%	1635
GSE4142_GC_BCELL_VS_MEMORY_BCELL_UP	189	0.306424	1.09704	0.270171	0.611687	1	6848	tags=29%, list=25%, signal=38%	1636
GSE22886_TH1_VS_TH2_48H_ACT_DN	199	0.310058	1.09696	0.268675	0.611639	1	8250	tags=36%, list=30%, signal=51%	1637
GSE28737_WT_VS_BCL6_HET_FOLLICULAR_BCELL_UP	184	0.310803	1.09696	0.260143	0.61127	1	6642	tags=26%, list=24%, signal=33%	1638
GSE37301_CD4_TCELL_VS_GRANULOCYTE_MONOCYTE_PROGENITOR_UP	149	0.316573	1.09683	0.269939	0.611434	1	4814	tags=21%, list=17%, signal=26%	1639
GSE37301_MULTIPOTENT_PROGENITOR_VS_GRAN_MONO_PROGENITOR_DN	191	0.308412	1.09675	0.257521	0.611358	1	3944	tags=19%, list=14%, signal=22%	1640
GSE17721_CPG_VS_GARDIQUIMOD_0.5H_BMDC_UP	186	0.308712	1.09653	0.261737	0.611897	1	6278	tags=28%, list=23%, signal=36%	1641
GSE37301_PRO_BCELL_VS_RAG2_KO_NK_CELL_DN	177	0.310783	1.09646	0.279901	0.611836	1	5952	tags=29%, list=21%, signal=37%	1642
GSE1925_CTRL_VS_24H_IFNG_STIM_IFNG_PRIMED_MACROPHAGE_UP	193	0.305483	1.09627	0.248193	0.612257	1	4536	tags=18%, list=16%, signal=22%	1643
GSE2706_UNSTIM_VS_8H_R848_DC_DN	189	0.310183	1.09609	0.270659	0.612605	1	3234	tags=15%, list=12%, signal=17%	1644
GSE31082_DP_VS_CD4_SP_THYMOCYTE_UP	195	0.307357	1.09564	0.256039	0.614056	1	5264	tags=21%, list=19%, signal=25%	1645
GSE13762_CTRL_VS_125_VITAMIND_DAY5_DC_DN	113	0.328858	1.09541	0.293147	0.614632	1	5904	tags=24%, list=21%, signal=30%	1646
GSE9946_IMMATURE_VS_LISTERIA_INF_MATURE_DC_UP	119	0.32441	1.09465	0.286585	0.617402	1	1277	tags=10%, list=5%, signal=11%	1647
GSE33513_TCF7_KO_VS_HET_EARLY_THYMIC_PROGENITOR_DN	191	0.306563	1.09461	0.264706	0.617162	1	8089	tags=35%, list=29%, signal=48%	1648
PATEL_SKIN_OF_BODY_ZOSTAVAX_AGE_70_93YO_VZV_CHALLENGE_3DY_UP	101	0.328545	1.0946	0.309585	0.616806	1	3890	tags=24%, list=14%, signal=28%	1649
GSE37534_GW1929_VS_PIOGLITAZONE_TREATED_CD4_TCELL_PPARG1_FOXP3_TRANSDUCED_DN	197	0.306827	1.09452	0.264775	0.61676	1	4754	tags=20%, list=17%, signal=24%	1650
GSE36078_WT_VS_IL1R_KO_LUNG_DC_AFTER_AD5_T425A_HEXON_INF_UP	192	0.305089	1.09389	0.277713	0.618975	1	1757	tags=9%, list=6%, signal=10%	1651
GSE45365_NK_CELL_VS_BCELL_MCMV_INFECTION_DN	197	0.305528	1.09348	0.278649	0.620265	1	5766	tags=22%, list=21%, signal=28%	1652
GSE29617_DAY3_VS_DAY7_TIV_FLU_VACCINE_PBMC_2008_DN	182	0.3078	1.09347	0.26367	0.619936	1	7940	tags=35%, list=29%, signal=48%	1653
GSE41867_NAIVE_VS_DAY6_LCMV_ARMSTRONG_EFFECTOR_CD8_TCELL_UP	197	0.306652	1.09314	0.277443	0.620945	1	3579	tags=16%, list=13%, signal=18%	1654
GSE19941_IL10_KO_VS_IL10_KO_AND_NFKBP50_KO_UNSTIM_MACROPHAGE_UP	174	0.309317	1.09309	0.269278	0.620765	1	6033	tags=29%, list=22%, signal=36%	1655
GSE30083_SP3_VS_SP4_THYMOCYTE_DN	198	0.305894	1.09306	0.273723	0.620532	1	2627	tags=18%, list=9%, signal=20%	1656
GSE3982_MAC_VS_BCELL_UP	191	0.307416	1.09286	0.272509	0.620989	1	4778	tags=21%, list=17%, signal=26%	1657
GSE41176_UNSTIM_VS_ANTI_IGM_STIM_BCELL_24H_DN	197	0.30418	1.09282	0.265233	0.620759	1	6486	tags=28%, list=23%, signal=37%	1658
GSE23502_BM_VS_COLON_TUMOR_MYELOID_DERIVED_SUPPRESSOR_CELL_DN	193	0.305639	1.09276	0.262394	0.620648	1	4778	tags=21%, list=17%, signal=25%	1659
GSE360_L_DONOVANI_VS_T_GONDII_DC_UP	180	0.306999	1.09258	0.288115	0.621024	1	5036	tags=23%, list=18%, signal=28%	1660
GSE27670_CTRL_VS_LMP1_TRANSDUCED_GC_BCELL_DN	193	0.306533	1.09235	0.279042	0.621545	1	6774	tags=32%, list=24%, signal=42%	1661
HARALAMBIEVA_PBMC_FLUARIX_AGE_50_74YO_CORR_WITH_28D_MEM_B_CELL_RESPONSE_AT_3DY_POSITIVE	362	0.293045	1.09227	0.235424	0.62152	1	5998	tags=25%, list=22%, signal=32%	1662
GSE29618_MONOCYTE_VS_PDC_DAY7_FLU_VACCINE_UP	195	0.307504	1.09206	0.261877	0.621973	1	4544	tags=23%, list=16%, signal=27%	1663
GSE2770_IL4_ACT_VS_ACT_CD4_TCELL_48H_UP	192	0.305365	1.09202	0.256936	0.621783	1	3426	tags=14%, list=12%, signal=15%	1664
GSE17721_LPS_VS_POLYIC_24H_BMDC_DN	194	0.303058	1.09185	0.266667	0.622076	1	8612	tags=42%, list=31%, signal=61%	1665
GSE7509_DC_VS_MONOCYTE_DN	187	0.304962	1.09175	0.285549	0.622081	1	3357	tags=16%, list=12%, signal=18%	1666
GSE7460_CTRL_VS_TGFB_TREATED_ACT_TCONV_UP	196	0.308434	1.09139	0.277066	0.623182	1	4172	tags=20%, list=15%, signal=24%	1667
GSE19401_NAIVE_VS_IMMUNIZED_MOUSE_PLN_FOLLICULAR_DC_UP	192	0.305013	1.09102	0.262454	0.624353	1	3086	tags=16%, list=11%, signal=18%	1668
GSE3203_INFLUENZA_INF_VS_IFNB_TREATED_LN_BCELL_UP	188	0.308079	1.09099	0.283353	0.624129	1	6407	tags=26%, list=23%, signal=34%	1669
GSE39820_CTRL_VS_TGFBETA3_IL6_IL23A_CD4_TCELL_DN	195	0.306928	1.09088	0.27824	0.624196	1	5837	tags=23%, list=21%, signal=29%	1670
GSE5503_MLN_DC_VS_SPLEEN_DC_ACTIVATED_ALLOGENIC_TCELL_UP	192	0.307284	1.09079	0.275414	0.624199	1	6989	tags=31%, list=25%, signal=41%	1671
GSE26669_CTRL_VS_COSTIM_BLOCK_MLR_CD8_TCELL_DN	195	0.306395	1.09077	0.282113	0.623903	1	6512	tags=28%, list=23%, signal=36%	1672
GSE45365_HEALTHY_VS_MCMV_INFECTION_CD11B_DC_UP	182	0.307431	1.09068	0.270073	0.623897	1	3301	tags=15%, list=12%, signal=17%	1673
GSE4590_LARGE_PRE_BCELL_VS_VPREB_POS_LARGE_PRE_BCELL_UP	166	0.306595	1.09045	0.278607	0.624473	1	6420	tags=33%, list=23%, signal=42%	1674
SCHERER_PBMC_APSV_WETVAX_AGE_18_32YO_2_TO_4DY_DN	37	0.389981	1.0903	0.353204	0.624713	1	4852	tags=22%, list=17%, signal=26%	1675
GSE11057_NAIVE_VS_MEMORY_CD4_TCELL_DN	198	0.304463	1.09028	0.260766	0.62444	1	3036	tags=16%, list=11%, signal=18%	1676
GSE3982_EOSINOPHIL_VS_NKCELL_UP	191	0.305701	1.09022	0.273277	0.624279	1	5102	tags=27%, list=18%, signal=33%	1677
GSE3039_B2_VS_B1_BCELL_DN	195	0.306853	1.0902	0.262712	0.623992	1	4100	tags=16%, list=15%, signal=19%	1678
GSE22611_NOD2_VS_MUTANT_NOD2_TRANSDUCED_HEK293T_CELL_DN	173	0.307247	1.09003	0.291517	0.624295	1	5932	tags=27%, list=21%, signal=34%	1679
GSE15930_STIM_VS_STIM_AND_IFNAB_48H_CD8_T_CELL_UP	198	0.302452	1.0897	0.273973	0.625206	1	6192	tags=26%, list=22%, signal=33%	1680
GSE40274_CTRL_VS_LEF1_TRANSDUCED_ACTIVATED_CD4_TCELL_UP	168	0.309601	1.08961	0.270833	0.625187	1	6472	tags=30%, list=23%, signal=39%	1681
GSE35435_RESTING_VS_IL4_TREATED_MACROPHAGE_UP	193	0.303409	1.0896	0.271739	0.624866	1	4468	tags=19%, list=16%, signal=23%	1682
GSE43863_TFH_VS_LY6C_INT_CXCR5POS_EFFECTOR_CD4_TCELL_DN	184	0.308143	1.08952	0.268692	0.624811	1	3412	tags=18%, list=12%, signal=21%	1683
GSE43955_TH0_VS_TGFB_IL6_TH17_ACT_CD4_TCELL_10H_UP	194	0.303566	1.08946	0.27096	0.624655	1	5719	tags=22%, list=21%, signal=28%	1684
GSE43863_TFH_VS_LY6C_LOW_CXCR5NEG_EFFECTOR_CD4_TCELL_DN	191	0.30615	1.08931	0.263473	0.624889	1	3452	tags=20%, list=12%, signal=23%	1685
GSE28237_EARLY_VS_LATE_GC_BCELL_UP	178	0.308848	1.08908	0.29875	0.625434	1	4849	tags=21%, list=17%, signal=26%	1686
GSE17721_POLYIC_VS_PAM3CSK4_0.5H_BMDC_UP	183	0.308793	1.0889	0.275274	0.625818	1	3909	tags=17%, list=14%, signal=20%	1687
GSE1925_CTRL_VS_IFNG_PRIMED_MACROPHAGE_24H_IFNG_STIM_UP	192	0.306665	1.08867	0.25956	0.626397	1	5013	tags=20%, list=18%, signal=25%	1688
GSE13411_NAIVE_BCELL_VS_PLASMA_CELL_DN	184	0.304647	1.08861	0.27524	0.626242	1	2375	tags=12%, list=9%, signal=13%	1689
GSE24142_EARLY_THYMIC_PROGENITOR_VS_DN2_THYMOCYTE_DN	193	0.304048	1.08828	0.288256	0.627238	1	2765	tags=14%, list=10%, signal=15%	1690
GSE14350_TREG_VS_TEFF_UP	198	0.303092	1.08823	0.276364	0.627042	1	8204	tags=37%, list=30%, signal=52%	1691
GSE44649_WT_VS_MIR155_KO_NAIVE_CD8_TCELL_UP	194	0.306317	1.08818	0.274725	0.626883	1	3300	tags=17%, list=12%, signal=19%	1692
GSE20715_0H_VS_48H_OZONE_LUNG_UP	191	0.306399	1.08817	0.274791	0.626555	1	6340	tags=32%, list=23%, signal=42%	1693
GSE5503_MLN_DC_VS_PLN_DC_ACTIVATED_ALLOGENIC_TCELL_UP	190	0.307355	1.08807	0.283474	0.626589	1	5697	tags=24%, list=21%, signal=30%	1694
GSE5589_UNSTIM_VS_180MIN_LPS_AND_IL10_STIM_MACROPHAGE_DN	193	0.304005	1.08754	0.30012	0.628406	1	5329	tags=22%, list=19%, signal=27%	1695
GSE22935_UNSTIM_VS_24H_MBOVIS_BCG_STIM_MACROPHAGE_UP	188	0.309471	1.08744	0.295537	0.628444	1	4322	tags=19%, list=16%, signal=23%	1696
GSE16385_MONOCYTE_VS_MACROPHAGE_UP	187	0.305676	1.08742	0.282113	0.62813	1	2008	tags=9%, list=7%, signal=10%	1697
GSE14308_TH1_VS_NATURAL_TREG_DN	193	0.303908	1.08737	0.269095	0.62797	1	6775	tags=27%, list=24%, signal=35%	1698
GSE8621_LPS_PRIMED_UNSTIM_VS_LPS_PRIMED_AND_LPS_STIM_MACROPHAGE_UP	192	0.303176	1.087	0.283832	0.629101	1	7847	tags=31%, list=28%, signal=43%	1699
GSE5542_UNTREATED_VS_IFNA_AND_IFNG_TREATED_EPITHELIAL_CELLS_6H_UP	185	0.307183	1.08697	0.27362	0.628864	1	5493	tags=25%, list=20%, signal=31%	1700
GSE3982_DC_VS_TH2_DN	195	0.303167	1.08696	0.288757	0.62857	1	6174	tags=25%, list=22%, signal=32%	1701
GSE6259_DEC205_POS_DC_VS_CD4_TCELL_UP	194	0.303261	1.08692	0.271166	0.628358	1	6513	tags=28%, list=23%, signal=37%	1702
GSE24634_IL4_VS_CTRL_TREATED_NAIVE_CD4_TCELL_DAY10_UP	193	0.305072	1.08675	0.296167	0.628645	1	4608	tags=20%, list=17%, signal=24%	1703
GSE18281_SUBCAPSULAR_CORTICAL_REGION_VS_WHOLE_CORTEX_THYMUS_DN	182	0.30391	1.08674	0.281741	0.628305	1	3412	tags=15%, list=12%, signal=17%	1704
GSE5679_CTRL_VS_PPARG_LIGAND_ROSIGLITAZONE_TREATED_DC_DN	196	0.30415	1.08642	0.281553	0.629287	1	7299	tags=32%, list=26%, signal=43%	1705
GSE3982_BASOPHIL_VS_NKCELL_UP	190	0.306551	1.08632	0.28487	0.629324	1	5396	tags=23%, list=19%, signal=29%	1706
GSE37532_WT_VS_PPARG_KO_LN_TREG_DN	103	0.326544	1.08597	0.302826	0.630369	1	4574	tags=26%, list=16%, signal=31%	1707
GSE11961_MEMORY_BCELL_DAY7_VS_GERMINAL_CENTER_BCELL_DAY7_DN	193	0.30582	1.08582	0.275485	0.630615	1	5489	tags=27%, list=20%, signal=33%	1708
GSE19941_LPS_VS_LPS_AND_IL10_STIM_IL10_KO_MACROPHAGE_UP	179	0.308235	1.08574	0.286232	0.630574	1	6523	tags=27%, list=24%, signal=36%	1709
GSE9946_MATURE_STIMULATORY_VS_PROSTAGLANDINE2_TREATED_MATURE_DC_DN	107	0.325782	1.0857	0.319843	0.630376	1	5027	tags=22%, list=18%, signal=27%	1710
GSE13887_RESTING_VS_NO_TREATED_CD4_TCELL_DN	104	0.326043	1.08568	0.297619	0.630099	1	6506	tags=26%, list=23%, signal=34%	1711
GSE22886_TH1_VS_TH2_12H_ACT_UP	189	0.306078	1.08566	0.296386	0.629802	1	2948	tags=13%, list=11%, signal=15%	1712
GSE17721_PAM3CSK4_VS_CPG_16H_BMDC_UP	185	0.307364	1.08537	0.284672	0.630637	1	5320	tags=21%, list=19%, signal=26%	1713
GSE10239_NAIVE_VS_KLRG1INT_EFF_CD8_TCELL_UP	198	0.304131	1.08523	0.276269	0.630833	1	2599	tags=12%, list=9%, signal=13%	1714
GSE2770_IL12_ACT_VS_ACT_CD4_TCELL_6H_DN	182	0.305731	1.08505	0.300358	0.631217	1	6782	tags=27%, list=24%, signal=36%	1715
GSE15324_ELF4_KO_VS_WT_ACTIVATED_CD8_TCELL_UP	198	0.304809	1.08503	0.283493	0.630928	1	7170	tags=28%, list=26%, signal=38%	1716
GSE7460_CD8_TCELL_VS_CD4_TCELL_ACT_DN	198	0.304926	1.08493	0.27771	0.630958	1	5229	tags=23%, list=19%, signal=28%	1717
GSE6269_HEALTHY_VS_STAPH_AUREUS_INF_PBMC_UP	168	0.309951	1.08462	0.300362	0.631854	1	6744	tags=32%, list=24%, signal=41%	1718
GSE5142_CTRL_VS_HTERT_TRANSDUCED_CD8_TCELL_EARLY_PASSAGE_CLONE_DN	190	0.302288	1.08436	0.259786	0.632574	1	3903	tags=19%, list=14%, signal=22%	1719
GSE32034_LY6C_HIGH_VS_LOW_MONOCYTE_UP	181	0.30615	1.08427	0.285369	0.63259	1	3947	tags=18%, list=14%, signal=20%	1720
GSE29617_DAY3_VS_DAY7_TIV_FLU_VACCINE_PBMC_2008_UP	171	0.307953	1.08388	0.290123	0.633847	1	2536	tags=12%, list=9%, signal=13%	1721
GSE40273_GATA1_KO_VS_WT_TREG_DN	198	0.302996	1.08374	0.285377	0.634045	1	6245	tags=30%, list=23%, signal=39%	1722
GSE44732_UNSTIM_VS_IL27_STIM_IMATURE_DC_DN	189	0.301979	1.08365	0.29902	0.634012	1	3595	tags=16%, list=13%, signal=18%	1723
GSE37301_HEMATOPOIETIC_STEM_CELL_VS_RAG2_KO_NK_CELL_UP	172	0.308793	1.08354	0.306569	0.634088	1	1668	tags=9%, list=6%, signal=9%	1724
GSE21380_NON_TFH_VS_GERMINAL_CENTER_TFH_CD4_TCELL_DN	196	0.302618	1.08349	0.286564	0.633935	1	8274	tags=33%, list=30%, signal=47%	1725
GSE12366_GC_VS_NAIVE_BCELL_DN	194	0.303767	1.08345	0.293839	0.63376	1	4615	tags=24%, list=17%, signal=29%	1726
GSE29618_PRE_VS_DAY7_POST_TIV_FLU_VACCINE_MDC_UP	178	0.305299	1.0834	0.308244	0.633571	1	4654	tags=21%, list=17%, signal=25%	1727
GSE13522_WT_VS_IFNG_KO_SKIN_UP	107	0.325514	1.08322	0.304927	0.633914	1	4161	tags=24%, list=15%, signal=28%	1728
GSE16450_CTRL_VS_IFNA_12H_STIM_MATURE_NEURON_CELL_LINE_UP	182	0.305876	1.0832	0.286585	0.633627	1	6312	tags=30%, list=23%, signal=38%	1729
GSE26488_WT_VS_HDAC7_DELTAP_TG_OT2_THYMOCYTE_WITH_PEPTIDE_INJECTION_UP	176	0.307238	1.08317	0.284672	0.633369	1	4595	tags=20%, list=17%, signal=24%	1730
GSE17974_IL4_AND_ANTI_IL12_VS_UNTREATED_1H_ACT_CD4_TCELL_DN	155	0.30981	1.08286	0.292593	0.634272	1	5582	tags=29%, list=20%, signal=36%	1731
GSE35685_CD34POS_CD10NEG_CD62LPOS_VS_CD34POS_CD10POS_BONE_MARROW_DN	192	0.304409	1.08283	0.296083	0.63405	1	3173	tags=14%, list=11%, signal=15%	1732
GSE5503_LIVER_DC_VS_PLN_DC_ACTIVATED_ALLOGENIC_TCELL_UP	193	0.304565	1.08281	0.289663	0.633765	1	5860	tags=24%, list=21%, signal=31%	1733
GSE5589_UNSTIM_VS_180MIN_LPS_STIM_MACROPHAGE_DN	197	0.301558	1.08278	0.287719	0.633526	1	6416	tags=25%, list=23%, signal=33%	1734
GSE22886_IGG_IGA_MEMORY_BCELL_VS_BLOOD_PLASMA_CELL_DN	194	0.300992	1.08267	0.282113	0.633624	1	4440	tags=16%, list=16%, signal=20%	1735
GSE21927_HEALTHY_VS_TUMOROUS_BALBC_MOUSE_MONOCYTE_DN	161	0.311321	1.0824	0.297767	0.634382	1	5622	tags=24%, list=20%, signal=30%	1736
GSE1740_UNSTIM_VS_IFNA_STIMULATED_MCSF_DERIVED_MACROPHAGE_DN	178	0.306473	1.08232	0.297265	0.634309	1	3353	tags=17%, list=12%, signal=20%	1737
GSE22935_UNSTIM_VS_12H_MBOVIS_BCG_STIM_MYD88_KO_MACROPHAGE_UP	183	0.304949	1.08169	0.291918	0.636491	1	3994	tags=17%, list=14%, signal=20%	1738
GSE32255_UNSTIM_VS_4H_LPS_STIM_DC_DN	154	0.309275	1.08164	0.312727	0.636317	1	1645	tags=9%, list=6%, signal=10%	1739
GSE40666_UNTREATED_VS_IFNA_STIM_EFFECTOR_CD8_TCELL_90MIN_UP	190	0.302097	1.08141	0.289598	0.636952	1	5606	tags=25%, list=20%, signal=31%	1740
GSE22501_PERIPHERAL_BLOOD_VS_CORD_BLOOD_TREG_DN	188	0.303026	1.08103	0.294258	0.638128	1	3852	tags=18%, list=14%, signal=20%	1741
GSE22601_DOUBLE_POSITIVE_VS_CD8_SINGLE_POSITIVE_THYMOCYTE_UP	198	0.303229	1.08102	0.305489	0.637798	1	5969	tags=27%, list=22%, signal=35%	1742
GSE360_HIGH_VS_LOW_DOSE_B_MALAYI_MAC_DN	197	0.303661	1.08088	0.316425	0.637958	1	2213	tags=12%, list=8%, signal=13%	1743
GSE15750_DAY6_VS_DAY10_TRAF6KO_EFF_CD8_TCELL_DN	196	0.303135	1.08059	0.311164	0.638812	1	5270	tags=24%, list=19%, signal=29%	1744
GSE11924_TFH_VS_TH2_CD4_TCELL_UP	195	0.303204	1.0805	0.308153	0.638788	1	6230	tags=22%, list=22%, signal=28%	1745
GSE1566_WT_VS_EZH2_KO_LN_TCELL_DN	174	0.303538	1.08016	0.300242	0.639829	1	5893	tags=25%, list=21%, signal=32%	1746
GSE13522_CTRL_VS_T_CRUZI_Y_STRAIN_INF_SKIN_IFNAR_KO_UP	188	0.301509	1.08003	0.295673	0.64001	1	2748	tags=14%, list=10%, signal=15%	1747
GSE19888_ADENOSINE_A3R_INH_VS_ACT_IN_MAST_CELL_DN	184	0.302884	1.08002	0.283474	0.639664	1	4744	tags=24%, list=17%, signal=29%	1748
GSE15735_CTRL_VS_HDAC_INHIBITOR_TREATED_CD4_TCELL_2H_DN	193	0.302023	1.07999	0.295102	0.639414	1	4026	tags=20%, list=15%, signal=23%	1749
GSE17721_0.5H_VS_4H_CPG_BMDC_DN	198	0.300361	1.07968	0.298225	0.64037	1	6378	tags=28%, list=23%, signal=36%	1750
GSE36078_UNTREATED_VS_AD5_INF_IL1R_KO_MOUSE_LUNG_DC_UP	193	0.302073	1.07944	0.307134	0.640982	1	5385	tags=24%, list=19%, signal=30%	1751
GSE22886_IGM_MEMORY_BCELL_VS_BM_PLASMA_CELL_UP	199	0.298389	1.07932	0.297719	0.641103	1	7784	tags=33%, list=28%, signal=45%	1752
GSE22935_WT_VS_MYD88_KO_MACROPHAGE_12H_MBOVIS_BCG_STIM_DN	192	0.302256	1.07925	0.314421	0.641038	1	5361	tags=26%, list=19%, signal=31%	1753
GSE2585_THYMIC_MACROPHAGE_VS_MTEC_UP	183	0.305847	1.07919	0.295858	0.640945	1	5248	tags=21%, list=19%, signal=26%	1754
GSE21380_NON_TFH_VS_TFH_CD4_TCELL_UP	196	0.303304	1.07903	0.297362	0.64123	1	4474	tags=22%, list=16%, signal=26%	1755
GSE12845_IGD_POS_BLOOD_VS_DARKZONE_GC_TONSIL_BCELL_UP	186	0.306332	1.07898	0.282407	0.641054	1	5057	tags=20%, list=18%, signal=25%	1756
GSE17580_UNINFECTED_VS_S_MANSONI_INF_TREG_UP	196	0.302146	1.07889	0.290999	0.641043	1	4702	tags=21%, list=17%, signal=26%	1757
GSE4984_LPS_VS_VEHICLE_CTRL_TREATED_DC_DN	195	0.302249	1.07885	0.300239	0.640861	1	4090	tags=22%, list=15%, signal=26%	1758
GSE17721_12H_VS_24H_CPG_BMDC_UP	184	0.303032	1.07836	0.299156	0.642472	1	3976	tags=18%, list=14%, signal=21%	1759
GSE17721_CPG_VS_GARDIQUIMOD_4H_BMDC_UP	193	0.300771	1.07786	0.312349	0.644129	1	1500	tags=8%, list=5%, signal=9%	1760
GSE16385_UNTREATED_VS_12H_IL4_TREATED_MACROPHAGE_UP	191	0.299754	1.07776	0.288783	0.644202	1	6084	tags=27%, list=22%, signal=34%	1761
GSE17974_IL4_AND_ANTI_IL12_VS_UNTREATED_72H_ACT_CD4_TCELL_UP	168	0.308168	1.07724	0.321429	0.645971	1	3573	tags=18%, list=13%, signal=21%	1762
GSE24972_WT_VS_IRF8_KO_MARGINAL_ZONE_SPLEEN_BCELL_DN	167	0.306874	1.07718	0.309789	0.645799	1	6730	tags=27%, list=24%, signal=35%	1763
GSE16385_MONOCYTE_VS_12H_ROSIGLITAZONE_IFNG_TNF_TREATED_MACROPHAGE_UP	191	0.302539	1.07689	0.292419	0.646618	1	5489	tags=24%, list=20%, signal=30%	1764
GSE15735_CTRL_VS_HDAC_INHIBITOR_TREATED_CD4_TCELL_2H_UP	195	0.300294	1.07659	0.305325	0.647468	1	5017	tags=22%, list=18%, signal=27%	1765
GSE10500_ARTHRITIC_SYNOVIAL_FLUID_VS_HEALTHY_MACROPHAGE_DN	139	0.312973	1.07658	0.32005	0.647132	1	8156	tags=40%, list=29%, signal=57%	1766
GSE30971_CTRL_VS_LPS_STIM_MACROPHAGE_WBP7_KO_4H_UP	191	0.299294	1.07632	0.309976	0.647837	1	4647	tags=21%, list=17%, signal=26%	1767
GSE42021_TCONV_PLN_VS_TREG_PRECURSORS_THYMUS_UP	192	0.302878	1.07622	0.309266	0.64788	1	2073	tags=11%, list=7%, signal=12%	1768
GSE4590_SMALL_VS_LARGE_PRE_BCELL_UP	167	0.302881	1.07582	0.298879	0.649135	1	3753	tags=20%, list=14%, signal=23%	1769
GSE20366_TREG_VS_NAIVE_CD4_TCELL_DEC205_CONVERSION_UP	196	0.302085	1.07576	0.296159	0.649007	1	4152	tags=20%, list=15%, signal=23%	1770
GSE15659_RESTING_TREG_VS_NONSUPPRESSIVE_TCELL_UP	180	0.305642	1.07558	0.32767	0.64933	1	3473	tags=14%, list=13%, signal=16%	1771
GSE17186_MEMORY_VS_CD21HIGH_TRANSITIONAL_BCELL_DN	199	0.300339	1.07549	0.309724	0.649343	1	6738	tags=30%, list=24%, signal=40%	1772
GSE2706_UNSTIM_VS_8H_R848_DC_UP	182	0.30382	1.07497	0.304819	0.651077	1	4412	tags=21%, list=16%, signal=25%	1773
GSE29618_BCELL_VS_MONOCYTE_UP	186	0.30062	1.07494	0.308933	0.650837	1	6168	tags=34%, list=22%, signal=43%	1774
GSE5589_WT_VS_IL10_KO_LPS_AND_IL10_STIM_MACROPHAGE_180MIN_UP	146	0.308719	1.07482	0.306763	0.650956	1	5462	tags=22%, list=20%, signal=27%	1775
GSE43955_1H_VS_20H_ACT_CD4_TCELL_WITH_TGFB_IL6_DN	187	0.301994	1.0746	0.300242	0.651524	1	3137	tags=18%, list=11%, signal=20%	1776
GSE17580_TREG_VS_TEFF_UP	195	0.298597	1.07435	0.314526	0.65215	1	5356	tags=26%, list=19%, signal=32%	1777
GSE13547_CTRL_VS_ANTI_IGM_STIM_BCELL_2H_DN	154	0.307504	1.07423	0.322097	0.652302	1	2916	tags=13%, list=11%, signal=14%	1778
GSE34156_TLR1_TLR2_LIGAND_VS_NOD2_AND_TLR1_TLR2_LIGAND_6H_TREATED_MONOCYTE_UP	180	0.304053	1.07421	0.298054	0.652	1	4496	tags=21%, list=16%, signal=24%	1779
GSE43955_10H_VS_60H_ACT_CD4_TCELL_WITH_TGFB_IL6_DN	185	0.303965	1.07414	0.314149	0.651925	1	5366	tags=24%, list=19%, signal=30%	1780
GSE7219_WT_VS_NIK_NFKB2_KO_DC_DN	166	0.30763	1.07412	0.314039	0.651664	1	4064	tags=20%, list=15%, signal=24%	1781
GSE15330_GRANULOCYTE_MONOCYTE_PROGENITOR_VS_PRO_BCELL_DN	195	0.299972	1.0735	0.304612	0.653803	1	6694	tags=27%, list=24%, signal=36%	1782
GSE10239_MEMORY_VS_DAY4.5_EFF_CD8_TCELL_UP	196	0.30045	1.07343	0.291469	0.653746	1	3410	tags=14%, list=12%, signal=16%	1783
GSE4984_LPS_VS_VEHICLE_CTRL_TREATED_DC_UP	182	0.303725	1.07329	0.30665	0.653956	1	1376	tags=9%, list=5%, signal=10%	1784
GSE32423_IL7_VS_IL4_MEMORY_CD8_TCELL_UP	195	0.297689	1.07314	0.309438	0.654172	1	5309	tags=25%, list=19%, signal=31%	1785
GSE6092_B_BURGDOFERI_VS_B_BURGDORFERI_AND_IFNG_STIM_ENDOTHELIAL_CELL_DN	178	0.306951	1.07306	0.309266	0.654123	1	6042	tags=29%, list=22%, signal=36%	1786
GSE34156_TLR1_TLR2_LIGAND_VS_NOD2_AND_TLR1_TLR2_LIGAND_24H_TREATED_MONOCYTE_UP	185	0.302868	1.07305	0.320869	0.653795	1	3574	tags=21%, list=13%, signal=23%	1787
GSE6092_IFNG_VS_IFNG_AND_B_BURGDORFERI_INF_ENDOTHELIAL_CELL_UP	175	0.304179	1.07298	0.305755	0.653706	1	6540	tags=31%, list=24%, signal=41%	1788
GSE11864_CSF1_VS_CSF1_PAM3CYS_IN_MAC_UP	193	0.298415	1.07243	0.315476	0.65555	1	6718	tags=32%, list=24%, signal=41%	1789
GSE13484_UNSTIM_VS_3H_YF17D_VACCINE_STIM_PBMC_DN	190	0.302618	1.07239	0.317912	0.655365	1	3553	tags=16%, list=13%, signal=19%	1790
GSE25677_R848_VS_MPL_AND_R848_STIM_BCELL_UP	132	0.308843	1.0721	0.328321	0.656173	1	3967	tags=18%, list=14%, signal=21%	1791
GSE7764_NKCELL_VS_SPLENOCYTE_DN	193	0.303325	1.07184	0.315271	0.656926	1	5366	tags=23%, list=19%, signal=28%	1792
GSE13306_TREG_VS_TCONV_SPLEEN_DN	194	0.298826	1.07178	0.329453	0.65677	1	5609	tags=24%, list=20%, signal=30%	1793
GSE22611_NOD2_VS_CTRL_TRANSDUCED_HEK293T_CELL_DN	192	0.30138	1.0716	0.326992	0.657182	1	6704	tags=33%, list=24%, signal=43%	1794
GSE21670_STAT3_KO_VS_WT_CD4_TCELL_IL6_TREATED_DN	191	0.300068	1.0714	0.312796	0.65766	1	4121	tags=21%, list=15%, signal=24%	1795
GSE27786_LIN_NEG_VS_NKTCELL_DN	198	0.300337	1.07137	0.317746	0.657371	1	6333	tags=26%, list=23%, signal=33%	1796
HOWARD_MONOCYTE_INACT_MONOV_INFLUENZA_A_INDONESIA_05_2005_H5N1_AGE_18_49YO_1DY_DN	35	0.388242	1.07107	0.367534	0.658246	1	5794	tags=37%, list=21%, signal=47%	1797
GSE360_L_MAJOR_VS_T_GONDII_DC_UP	172	0.30545	1.07066	0.317734	0.659528	1	4932	tags=22%, list=18%, signal=27%	1798
GSE3400_UNTREATED_VS_IFNB_TREATED_MEF_DN	176	0.303494	1.0705	0.309893	0.659795	1	4237	tags=18%, list=15%, signal=21%	1799
GSE36078_UNTREATED_VS_AD5_T425A_HEXON_INF_IL1R_KO_MOUSE_LUNG_DC_DN	186	0.301983	1.07043	0.307134	0.6597	1	5900	tags=28%, list=21%, signal=35%	1800
GSE9006_HEALTHY_VS_TYPE_1_DIABETES_PBMC_AT_DX_DN	185	0.301208	1.07041	0.317217	0.659428	1	2584	tags=15%, list=9%, signal=17%	1801
GSE14699_NAIVE_VS_ACT_CD8_TCELL_DN	173	0.302656	1.07036	0.333744	0.659277	1	4286	tags=20%, list=15%, signal=24%	1802
GSE36078_WT_VS_IL1R_KO_LUNG_DC_AFTER_AD5_T425A_HEXON_INF_DN	192	0.301083	1.07005	0.298526	0.660157	1	5317	tags=24%, list=19%, signal=30%	1803
GSE19401_UNSTIM_VS_RETINOIC_ACID_AND_PAM2CSK4_STIM_FOLLICULAR_DC_UP	192	0.299451	1.06995	0.324551	0.660186	1	5026	tags=19%, list=18%, signal=23%	1804
GSE39110_DAY3_VS_DAY6_POST_IMMUNIZATION_CD8_TCELL_DN	197	0.29936	1.06993	0.321513	0.6599	1	4511	tags=21%, list=16%, signal=25%	1805
GSE12845_NAIVE_VS_PRE_GC_TONSIL_BCELL_UP	190	0.298157	1.06986	0.32497	0.659808	1	4314	tags=22%, list=16%, signal=25%	1806
GSE17721_12H_VS_24H_LPS_BMDC_UP	196	0.299238	1.06944	0.319815	0.661148	1	5845	tags=28%, list=21%, signal=35%	1807
GSE46606_IRF4HIGH_VS_IRF4MID_CD40L_IL2_IL5_DAY1_STIMULATED_BCELL_UP	200	0.302474	1.06938	0.324096	0.661027	1	5700	tags=25%, list=21%, signal=31%	1808
GSE8678_IL7R_LOW_VS_HIGH_EFF_CD8_TCELL_UP	188	0.300261	1.06938	0.320732	0.660664	1	5832	tags=22%, list=21%, signal=28%	1809
GSE2405_0H_VS_6H_A_PHAGOCYTOPHILUM_STIM_NEUTROPHIL_DN	175	0.304616	1.06922	0.325416	0.660959	1	4104	tags=18%, list=15%, signal=21%	1810
GSE6269_HEALTHY_VS_FLU_INF_PBMC_UP	170	0.30237	1.06904	0.297794	0.661308	1	8601	tags=34%, list=31%, signal=49%	1811
GSE16697_CD4_TCELL_VS_TFH_CD4_TCELL_UP	197	0.297725	1.06863	0.326087	0.662601	1	6856	tags=29%, list=25%, signal=38%	1812
GSE5589_WT_VS_IL10_KO_LPS_STIM_MACROPHAGE_180MIN_DN	145	0.308076	1.06851	0.330477	0.662746	1	7685	tags=35%, list=28%, signal=48%	1813
GSE13485_DAY1_VS_DAY21_YF17D_VACCINE_PBMC_UP	186	0.298829	1.06847	0.348039	0.662538	1	7707	tags=33%, list=28%, signal=46%	1814
GSE29618_BCELL_VS_MONOCYTE_DAY7_FLU_VACCINE_UP	189	0.298783	1.06821	0.332542	0.663208	1	5241	tags=29%, list=19%, signal=35%	1815
GSE22033_UNTREATED_VS_ROSIGLITAZONE_TREATED_MEF_DN	192	0.302466	1.0681	0.313539	0.663237	1	6191	tags=31%, list=22%, signal=39%	1816
GSE11961_MEMORY_BCELL_DAY7_VS_MEMORY_BCELL_DAY40_UP	192	0.298549	1.068	0.30649	0.6633	1	6123	tags=27%, list=22%, signal=34%	1817
GSE2585_AIRE_KO_VS_WT_CD80_HIGH_MTEC_DN	197	0.300469	1.06797	0.340047	0.66306	1	2707	tags=15%, list=10%, signal=16%	1818
GSE21546_SAP1A_KO_VS_SAP1A_KO_AND_ELK1_KO_ANTI_CD3_STIM_DP_THYMOCYTES_UP	194	0.300539	1.06795	0.324706	0.662761	1	6101	tags=26%, list=22%, signal=33%	1819
GSE22611_UNSTIM_VS_6H_MDP_STIM_MUTANT_NOD2_TRANSDUCED_HEK293T_CELL_DN	177	0.306611	1.06775	0.338554	0.663253	1	4786	tags=25%, list=17%, signal=30%	1820
GSE17721_POLYIC_VS_PAM3CSK4_2H_BMDC_DN	186	0.301732	1.06768	0.340723	0.663196	1	5546	tags=28%, list=20%, signal=35%	1821
NAKAYA_PLASMACYTOID_DENDRITIC_CELL_FLUARIX_FLUVIRIN_AGE_18_50YO_7DY_DN	191	0.301779	1.06767	0.329736	0.662884	1	7361	tags=29%, list=27%, signal=39%	1822
GSE16385_IFNG_TNF_VS_IL4_STIM_MACROPHAGE_DN	169	0.303229	1.06763	0.332927	0.662666	1	2904	tags=14%, list=10%, signal=15%	1823
GSE360_T_GONDII_VS_M_TUBERCULOSIS_MAC_DN	180	0.301055	1.06735	0.315603	0.663453	1	4636	tags=19%, list=17%, signal=23%	1824
GSE7460_TCONV_VS_TREG_THYMUS_UP	195	0.300666	1.06733	0.330178	0.66318	1	5672	tags=27%, list=20%, signal=33%	1825
GSE22025_UNTREATED_VS_PROGESTERONE_TREATED_CD4_TCELL_UP	185	0.300709	1.06729	0.344952	0.662983	1	6052	tags=28%, list=22%, signal=36%	1826
PATEL_SKIN_OF_BODY_ZOSTAVAX_AGE_70_93YO_VZV_CHALLENGE_6HR_TOP_30_DEG_UP	21	0.418986	1.06717	0.370492	0.663079	1	2452	tags=24%, list=9%, signal=26%	1827
GSE37605_C57BL6_VS_NOD_FOXP3_FUSION_GFP_TCONV_UP	160	0.303806	1.06703	0.30649	0.663331	1	7300	tags=31%, list=26%, signal=42%	1828
GSE7852_LN_VS_FAT_TCONV_UP	199	0.296477	1.06701	0.345029	0.663039	1	6111	tags=26%, list=22%, signal=33%	1829
GSE35543_IN_VITRO_ITREG_VS_CONVERTED_EX_ITREG_DN	187	0.299448	1.06658	0.31629	0.664427	1	4820	tags=21%, list=17%, signal=26%	1830
GSE2405_HEAT_KILLED_VS_LIVE_A_PHAGOCYTOPHILUM_STIM_NEUTROPHIL_24H_UP	185	0.30141	1.06638	0.335351	0.664857	1	3943	tags=18%, list=14%, signal=21%	1831
GSE7460_CTRL_VS_FOXP3_OVEREXPR_TCONV_DN	192	0.299062	1.0663	0.347418	0.664851	1	4130	tags=18%, list=15%, signal=21%	1832
GSE13493_CD4INTCD8POS_VS_CD8POS_THYMOCYTE_DN	182	0.303661	1.06626	0.338028	0.664629	1	6466	tags=30%, list=23%, signal=39%	1833
GSE29618_BCELL_VS_MDC_DAY7_FLU_VACCINE_UP	185	0.299271	1.06582	0.347619	0.666028	1	6168	tags=32%, list=22%, signal=41%	1834
GSE21546_WT_VS_SAP1A_KO_DP_THYMOCYTES_UP	187	0.295868	1.06507	0.332933	0.668654	1	5633	tags=25%, list=20%, signal=31%	1835
GSE12707_AT16L1_HYPOMORPH_VS_WT_THYMUS_DN	114	0.312062	1.06486	0.33634	0.669128	1	4440	tags=19%, list=16%, signal=23%	1836
GSE35685_CD34POS_CD38NEG_VS_CD34POS_CD10POS_BONE_MARROW_UP	193	0.297317	1.06474	0.347518	0.669237	1	5013	tags=22%, list=18%, signal=27%	1837
GSE27786_CD8_TCELL_VS_MONO_MAC_DN	191	0.300495	1.06468	0.325359	0.669095	1	5288	tags=23%, list=19%, signal=28%	1838
GSE34006_UNTREATED_VS_A2AR_AGONIST_TREATED_TREG_DN	193	0.30034	1.06457	0.311057	0.669174	1	4017	tags=17%, list=14%, signal=20%	1839
GSE16385_IFNG_TNF_VS_ROSIGLITAZONE_STIM_MACROPHAGE_DN	154	0.305691	1.06444	0.346991	0.66936	1	4634	tags=20%, list=17%, signal=24%	1840
GSE17721_LPS_VS_GARDIQUIMOD_6H_BMDC_UP	195	0.299418	1.06387	0.327423	0.671278	1	5804	tags=22%, list=21%, signal=28%	1841
GSE4748_CYANOBACTERIUM_LPSLIKE_VS_LPS_AND_CYANOBACTERIUM_LPSLIKE_STIM_DC_3H_DN	167	0.300806	1.06339	0.318804	0.672865	1	3698	tags=21%, list=13%, signal=24%	1842
GSE14000_4H_VS_16H_LPS_DC_TRANSLATED_RNA_UP	190	0.297035	1.06325	0.340502	0.673098	1	6392	tags=28%, list=23%, signal=37%	1843
GSE13522_CTRL_VS_T_CRUZI_Y_STRAIN_INF_SKIN_129_MOUSE_DN	187	0.297579	1.06294	0.348395	0.673987	1	5823	tags=28%, list=21%, signal=35%	1844
GSE27670_BLIMP1_VS_LMP1_TRANSDUCED_GC_BCELL_UP	186	0.296376	1.06286	0.334146	0.67397	1	4900	tags=23%, list=18%, signal=27%	1845
GSE7460_FOXP3_MUT_VS_WT_ACT_TCONV_DN	195	0.297536	1.06265	0.329327	0.674409	1	3579	tags=17%, list=13%, signal=20%	1846
GSE10856_CTRL_VS_TNFRSF6B_IN_MACROPHAGE_UP	178	0.300383	1.06255	0.334146	0.674449	1	4041	tags=17%, list=15%, signal=20%	1847
FRANCO_BLOOD_SANOFI_PASTEUR_SA_INACTIVATED_INFLUENZA_VACCINE_CORRELATED_WITH_ANTIBODY_RESPONSE_AGE_18_40YO_1DY_NEGATIVE	20	0.436807	1.06237	0.39222	0.674824	1	3291	tags=25%, list=12%, signal=28%	1848
GSE21063_CTRL_VS_ANTI_IGM_STIM_BCELL_3H_DN	158	0.30325	1.06226	0.332924	0.674914	1	5366	tags=22%, list=19%, signal=27%	1849
GSE12003_MIR223_KO_VS_WT_BM_PROGENITOR_4D_CULTURE_DN	179	0.300707	1.06212	0.323601	0.675069	1	2376	tags=13%, list=9%, signal=14%	1850
GSE6674_ANTI_IGM_VS_ANTI_IGM_AND_CPG_STIM_BCELL_UP	197	0.293294	1.06192	0.327037	0.675563	1	6702	tags=32%, list=24%, signal=42%	1851
GSE21063_CTRL_VS_ANTI_IGM_STIM_BCELL_8H_DN	178	0.297919	1.06191	0.340244	0.675225	1	3345	tags=15%, list=12%, signal=17%	1852
GSE12507_PDC_CELL_LINE_VS_IMMATUE_T_CELL_LINE_UP	147	0.306383	1.06174	0.332521	0.675534	1	7391	tags=30%, list=27%, signal=41%	1853
GSE27786_BCELL_VS_CD8_TCELL_DN	190	0.296488	1.06166	0.340936	0.675502	1	6129	tags=23%, list=22%, signal=30%	1854
GSE17721_PAM3CSK4_VS_GADIQUIMOD_8H_BMDC_DN	194	0.295949	1.0615	0.324766	0.675798	1	6900	tags=29%, list=25%, signal=38%	1855
GSE3982_BCELL_VS_NKCELL_UP	194	0.298116	1.06123	0.328688	0.676535	1	5594	tags=25%, list=20%, signal=31%	1856
GSE20366_TREG_VS_TCONV_UP	189	0.299238	1.06122	0.322034	0.676206	1	3514	tags=17%, list=13%, signal=20%	1857
GSE29949_MICROGLIA_BRAIN_VS_CD8_NEG_DC_SPLEEN_DN	184	0.299402	1.06116	0.342201	0.676055	1	5854	tags=28%, list=21%, signal=36%	1858
GSE20715_WT_VS_TLR4_KO_24H_OZONE_LUNG_DN	196	0.297534	1.0611	0.341176	0.675972	1	6642	tags=30%, list=24%, signal=39%	1859
GSE41978_WT_VS_BIM_KO_KLRG1_LOW_EFFECTOR_CD8_TCELL_UP	179	0.299553	1.06096	0.334969	0.676148	1	6840	tags=27%, list=25%, signal=36%	1860
GSE6259_FLT3L_INDUCED_33D1_POS_DC_VS_BCELL_DN	199	0.294318	1.06089	0.336493	0.676076	1	6093	tags=27%, list=22%, signal=34%	1861
GSE37301_MULTIPOTENT_PROGENITOR_VS_GRAN_MONO_PROGENITOR_UP	190	0.296457	1.06081	0.326877	0.675983	1	4323	tags=17%, list=16%, signal=20%	1862
GSE19888_ADENOSINE_A3R_ACT_VS_A3R_ACT_WITH_A3R_INH_PRETREATMENT_IN_MAST_CELL_DN	192	0.294188	1.0608	0.322392	0.675675	1	3757	tags=18%, list=14%, signal=21%	1863
GSE41867_NAIVE_VS_DAY8_LCMV_CLONE13_EFFECTOR_CD8_TCELL_DN	182	0.298297	1.06077	0.345828	0.675403	1	6308	tags=25%, list=23%, signal=33%	1864
GSE30962_ACUTE_VS_CHRONIC_LCMV_PRIMARY_INF_CD8_TCELL_DN	198	0.295898	1.0604	0.325829	0.67656	1	3489	tags=16%, list=13%, signal=18%	1865
GSE21546_WT_VS_SAP1A_KO_AND_ELK1_KO_DP_THYMOCYTES_UP	190	0.295227	1.06024	0.318072	0.676837	1	4795	tags=22%, list=17%, signal=27%	1866
GSE22601_DOUBLE_NEGATIVE_VS_CD8_SINGLE_POSITIVE_THYMOCYTE_DN	169	0.301765	1.05992	0.338592	0.677759	1	5893	tags=31%, list=21%, signal=39%	1867
GSE2585_CD80_HIGH_VS_LOW_AIRE_KO_MTEC_DN	177	0.301505	1.05988	0.351784	0.677564	1	5970	tags=31%, list=22%, signal=39%	1868
GSE15330_LYMPHOID_MULTIPOTENT_VS_GRANULOCYTE_MONOCYTE_PROGENITOR_UP	188	0.29789	1.05969	0.33293	0.677994	1	6538	tags=30%, list=24%, signal=39%	1869
GSE23114_WT_VS_SLE2C1_MOUSE_SPLEEN_B1A_BCELL_DN	187	0.299457	1.05966	0.345874	0.67772	1	6276	tags=27%, list=23%, signal=34%	1870
GSE3982_MAST_CELL_VS_NEUTROPHIL_DN	181	0.301286	1.05917	0.329253	0.679298	1	6526	tags=29%, list=24%, signal=38%	1871
GSE11864_CSF1_VS_CSF1_IFNG_PAM3CYS_IN_MAC_DN	188	0.293739	1.0591	0.338573	0.679213	1	4357	tags=16%, list=16%, signal=19%	1872
GSE13485_DAY1_VS_DAY7_YF17D_VACCINE_PBMC_DN	194	0.297301	1.05895	0.319712	0.679461	1	6284	tags=25%, list=23%, signal=32%	1873
GSE22886_NAIVE_VS_IGM_MEMORY_BCELL_DN	192	0.297486	1.05874	0.334951	0.679951	1	3492	tags=16%, list=13%, signal=18%	1874
GSE40277_GATA1_AND_SATB1_TRANSDUCED_VS_CTRL_CD4_TCELL_DN	195	0.298114	1.05853	0.335329	0.680423	1	4595	tags=21%, list=17%, signal=25%	1875
GSE43955_1H_VS_20H_ACT_CD4_TCELL_UP	189	0.299918	1.05842	0.347826	0.680526	1	3403	tags=13%, list=12%, signal=14%	1876
GSE2770_UNTREATED_VS_TGFB_AND_IL4_TREATED_ACT_CD4_TCELL_48H_UP	138	0.309234	1.05834	0.341912	0.680488	1	4702	tags=22%, list=17%, signal=26%	1877
GSE22611_MUTANT_NOD2_TRANSDUCED_VS_CTRL_HEK293T_STIMULATED_WITH_MDP_6H_UP	180	0.298448	1.05804	0.327317	0.681315	1	6194	tags=31%, list=22%, signal=40%	1878
GSE42021_TREG_PLN_VS_CD24HI_TREG_THYMUS_UP	188	0.297067	1.05782	0.339286	0.681801	1	3337	tags=18%, list=12%, signal=20%	1879
GSE36078_UNTREATED_VS_AD5_INF_IL1R_KO_MOUSE_LUNG_DC_DN	191	0.297919	1.05773	0.340554	0.681823	1	4203	tags=17%, list=15%, signal=20%	1880
GSE16385_UNTREATED_VS_12H_ROSIGLITAZONE_IFNG_TNF_TREATED_MACROPHAGE_UP	187	0.298153	1.05743	0.346964	0.682634	1	3577	tags=19%, list=13%, signal=21%	1881
GSE25088_ROSIGLITAZONE_VS_IL4_AND_ROSIGLITAZONE_STIM_MACROPHAGE_DAY10_UP	196	0.295115	1.05709	0.346558	0.683626	1	7024	tags=26%, list=25%, signal=35%	1882
GSE17721_PAM3CSK4_VS_CPG_4H_BMDC_DN	190	0.296233	1.05707	0.363745	0.683334	1	1650	tags=9%, list=6%, signal=9%	1883
GSE2770_IL4_ACT_VS_ACT_CD4_TCELL_2H_DN	198	0.293553	1.05705	0.355609	0.68306	1	5285	tags=24%, list=19%, signal=29%	1884
GSE25087_TREG_VS_TCONV_ADULT_DN	186	0.298592	1.0569	0.339829	0.683274	1	5791	tags=25%, list=21%, signal=32%	1885
GSE9601_NFKB_INHIBITOR_VS_PI3K_INHIBITOR_TREATED_HCMV_INF_MONOCYTE_DN	185	0.295996	1.05669	0.358722	0.683804	1	2476	tags=16%, list=9%, signal=17%	1886
GSE11961_FOLLICULAR_BCELL_VS_MEMORY_BCELL_DAY40_DN	191	0.297151	1.05664	0.329208	0.683642	1	4266	tags=19%, list=15%, signal=23%	1887
GSE25123_CTRL_VS_IL4_STIM_PPARG_KO_MACROPHAGE_DN	188	0.295218	1.05643	0.34375	0.684089	1	6052	tags=27%, list=22%, signal=34%	1888
GSE40274_SATB1_VS_FOXP3_AND_SATB1_TRANSDUCED_ACTIVATED_CD4_TCELL_DN	106	0.318393	1.0563	0.354673	0.684231	1	6091	tags=27%, list=22%, signal=35%	1889
GSE15735_CTRL_VS_HDAC_INHIBITOR_TREATED_CD4_TCELL_12H_UP	195	0.296536	1.05613	0.341404	0.684542	1	5158	tags=21%, list=19%, signal=26%	1890
GSE16385_IFNG_TNF_VS_ROSIGLITAZONE_STIM_MACROPHAGE_UP	168	0.296776	1.05603	0.337772	0.684536	1	2956	tags=13%, list=11%, signal=14%	1891
GSE45739_UNSTIM_VS_ACD3_ACD28_STIM_WT_CD4_TCELL_DN	197	0.295973	1.05602	0.338535	0.684205	1	4160	tags=20%, list=15%, signal=23%	1892
GSE9988_LOW_LPS_VS_ANTI_TREM1_AND_LPS_MONOCYTE_UP	189	0.297045	1.05548	0.32598	0.686017	1	6407	tags=31%, list=23%, signal=40%	1893
GSE29618_MONOCYTE_VS_MDC_UP	190	0.295039	1.0554	0.347037	0.685999	1	2475	tags=15%, list=9%, signal=16%	1894
GSE45365_BCELL_VS_CD8_TCELL_DN	164	0.302687	1.0554	0.363525	0.685646	1	4514	tags=20%, list=16%, signal=24%	1895
GSE42724_NAIVE_VS_MEMORY_BCELL_UP	188	0.294134	1.05539	0.345606	0.685317	1	7125	tags=31%, list=26%, signal=42%	1896
GSE45365_NK_CELL_VS_CD8A_DC_MCMV_INFECTION_UP	173	0.297156	1.0552	0.365248	0.685706	1	4633	tags=23%, list=17%, signal=28%	1897
GSE44649_NAIVE_VS_ACTIVATED_CD8_TCELL_UP	195	0.296442	1.05494	0.327731	0.686435	1	6457	tags=22%, list=23%, signal=28%	1898
GSE22886_NAIVE_TCELL_VS_NKCELL_DN	194	0.295933	1.05455	0.350303	0.687678	1	8165	tags=38%, list=29%, signal=54%	1899
GSE22443_NAIVE_VS_ACT_AND_IL2_TREATED_CD8_TCELL_UP	176	0.29764	1.0544	0.350311	0.687908	1	2647	tags=16%, list=10%, signal=17%	1900
GSE14415_NATURAL_TREG_VS_TCONV_DN	178	0.297463	1.05414	0.347985	0.688589	1	6032	tags=25%, list=22%, signal=32%	1901
GSE30971_CTRL_VS_LPS_STIM_MACROPHAGE_WBP7_HET_4H_UP	193	0.294053	1.0539	0.351544	0.689184	1	3364	tags=16%, list=12%, signal=18%	1902
GSE3982_DC_VS_TH2_UP	184	0.297291	1.05371	0.350427	0.689603	1	6382	tags=33%, list=23%, signal=42%	1903
GSE23308_CTRL_VS_CORTICOSTERONE_TREATED_MACROPHAGE_UP	189	0.294162	1.05362	0.356033	0.689579	1	3468	tags=14%, list=13%, signal=16%	1904
GSE30971_CTRL_VS_LPS_STIM_MACROPHAGE_WBP7_HET_2H_DN	194	0.29581	1.05327	0.330588	0.690625	1	4584	tags=20%, list=17%, signal=24%	1905
GSE24492_LYVE_NEG_VS_POS_MACROPHAGE_UP	188	0.296316	1.05312	0.320843	0.690887	1	7627	tags=37%, list=28%, signal=50%	1906
GSE43955_TH0_VS_TGFB_IL6_TH17_ACT_CD4_TCELL_30H_DN	191	0.296749	1.05304	0.35867	0.690818	1	2965	tags=14%, list=11%, signal=16%	1907
GSE15930_STIM_VS_STIM_AND_IFNAB_48H_CD8_T_CELL_DN	191	0.296322	1.05289	0.353499	0.691057	1	2246	tags=13%, list=8%, signal=14%	1908
GSE9006_TYPE_1_DIABETES_AT_DX_VS_1MONTH_POST_DX_PBMC_DN	183	0.296502	1.05275	0.352449	0.691277	1	7679	tags=32%, list=28%, signal=44%	1909
GSE12366_NAIVE_VS_MEMORY_BCELL_DN	190	0.295643	1.05247	0.363745	0.692032	1	4536	tags=21%, list=16%, signal=25%	1910
GSE26351_WNT_VS_BMP_PATHWAY_STIM_HEMATOPOIETIC_PROGENITORS_UP	190	0.294871	1.05244	0.363196	0.691776	1	6729	tags=25%, list=24%, signal=33%	1911
GSE1460_CD4_THYMOCYTE_VS_NAIVE_CD4_TCELL_CORD_BLOOD_DN	181	0.296479	1.05233	0.352871	0.691844	1	6183	tags=25%, list=22%, signal=32%	1912
GSE34006_WT_VS_A2AR_KO_TREG_UP	187	0.298753	1.05219	0.348668	0.692087	1	1358	tags=11%, list=5%, signal=11%	1913
GSE37301_HEMATOPOIETIC_STEM_CELL_VS_LYMPHOID_PRIMED_MPP_UP	175	0.298751	1.05218	0.360382	0.69175	1	5515	tags=21%, list=20%, signal=26%	1914
GSE22611_NOD2_TRANSD_VS_CTRL_TRANSD_HEK293_MDP_STIM_2H_DN	115	0.311929	1.05196	0.357977	0.692266	1	6035	tags=30%, list=22%, signal=39%	1915
GSE3982_BCELL_VS_CENT_MEMORY_CD4_TCELL_UP	189	0.295247	1.05186	0.341818	0.692331	1	4642	tags=21%, list=17%, signal=25%	1916
GSE21927_SPLENIC_VS_TUMOR_MONOCYTES_FROM_C26GM_TUMOROUS_MICE_BALBC_UP	177	0.297126	1.05167	0.363525	0.692718	1	6775	tags=29%, list=24%, signal=39%	1917
GSE2706_R848_VS_R848_AND_LPS_8H_STIM_DC_UP	174	0.295944	1.05143	0.345874	0.693341	1	3014	tags=17%, list=11%, signal=19%	1918
GSE28737_FOLLICULAR_VS_MARGINAL_ZONE_BCELL_BCL6_HET_DN	191	0.293776	1.0514	0.357057	0.693095	1	4514	tags=24%, list=16%, signal=28%	1919
GSE45365_WT_VS_IFNAR_KO_BCELL_MCMV_INFECTION_UP	168	0.296849	1.05134	0.356436	0.692994	1	7765	tags=31%, list=28%, signal=43%	1920
GSE15659_CD45RA_NEG_CD4_TCELL_VS_NONSUPPRESSIVE_TCELL_DN	188	0.295247	1.05091	0.356459	0.694345	1	6674	tags=31%, list=24%, signal=40%	1921
GSE20366_CD103_POS_VS_CD103_KLRG1_DP_TREG_UP	193	0.292216	1.0509	0.359564	0.694011	1	1715	tags=12%, list=6%, signal=13%	1922
GSE5589_LPS_AND_IL10_VS_LPS_AND_IL6_STIM_MACROPHAGE_45MIN_UP	197	0.293112	1.05059	0.360382	0.694866	1	8535	tags=38%, list=31%, signal=54%	1923
GSE15659_RESTING_VS_ACTIVATED_TREG_UP	172	0.298903	1.04997	0.367594	0.697037	1	3473	tags=15%, list=13%, signal=17%	1924
GSE6259_DEC205_POS_DC_VS_BCELL_DN	170	0.299888	1.04997	0.347037	0.696692	1	3130	tags=14%, list=11%, signal=16%	1925
GSE22935_UNSTIM_VS_48H_MBOVIS_BCG_STIM_MACROPHAGE_DN	189	0.292115	1.04994	0.360144	0.696414	1	5514	tags=24%, list=20%, signal=30%	1926
GSE13229_IMM_VS_INTMATURE_NKCELL_UP	183	0.296445	1.04893	0.366587	0.700082	1	2916	tags=17%, list=11%, signal=19%	1927
GSE9650_NAIVE_VS_MEMORY_CD8_TCELL_DN	198	0.293971	1.04892	0.374696	0.699772	1	4000	tags=18%, list=14%, signal=21%	1928
GSE17721_LPS_VS_PAM3CSK4_0.5H_BMDC_DN	186	0.297136	1.04884	0.351648	0.699736	1	4862	tags=20%, list=18%, signal=24%	1929
GSE557_WT_VS_I_AB_KO_DC_UP	195	0.293766	1.04859	0.356213	0.70039	1	7361	tags=33%, list=27%, signal=45%	1930
GSE43955_TH0_VS_TGFB_IL6_TH17_ACT_CD4_TCELL_20H_DN	185	0.294464	1.04837	0.353438	0.70088	1	5250	tags=22%, list=19%, signal=26%	1931
GSE8384_CTRL_VS_B_ABORTUS_4H_MAC_CELL_LINE_UP	197	0.293721	1.04775	0.359564	0.702994	1	5271	tags=20%, list=19%, signal=24%	1932
NAKAYA_B_CELL_FLUARIX_FLUVIRIN_AGE_18_50YO_7DY_DN	291	0.283669	1.04772	0.351955	0.70277	1	6805	tags=26%, list=25%, signal=35%	1933
GSE40277_GATA1_AND_SATB1_TRANSDUCED_VS_CTRL_CD4_TCELL_UP	199	0.292354	1.04771	0.363529	0.702471	1	4900	tags=20%, list=18%, signal=24%	1934
GSE3982_DC_VS_MAC_LPS_STIM_DN	187	0.296401	1.04769	0.351572	0.702175	1	4088	tags=19%, list=15%, signal=22%	1935
GSE25087_TREG_VS_TCONV_ADULT_UP	192	0.294626	1.04762	0.365566	0.702133	1	7139	tags=34%, list=26%, signal=46%	1936
GSE3203_UNTREATED_VS_IFNB_TREATED_LN_BCELL_DN	187	0.291947	1.04712	0.345828	0.703726	1	5707	tags=30%, list=21%, signal=37%	1937
HOEK_NEUTROPHIL_2011_2012_TIV_ADULT_1DY_DN	61	0.339034	1.04709	0.379167	0.703492	1	2399	tags=11%, list=9%, signal=13%	1938
GSE32901_NAIVE_VS_TH1_CD4_TCELL_UP	123	0.312335	1.04707	0.386511	0.703226	1	2186	tags=11%, list=8%, signal=12%	1939
KAECH_NAIVE_VS_DAY15_EFF_CD8_TCELL_DN	195	0.291813	1.04703	0.378443	0.702995	1	4000	tags=17%, list=14%, signal=20%	1940
GSE360_L_DONOVANI_VS_B_MALAYI_HIGH_DOSE_MAC_DN	193	0.29561	1.04696	0.351285	0.702923	1	5607	tags=21%, list=20%, signal=26%	1941
GSE36826_NORMAL_VS_STAPH_AUREUS_INF_IL1R_KO_SKIN_UP	197	0.294819	1.04673	0.347087	0.703471	1	6589	tags=26%, list=24%, signal=34%	1942
GSE15330_HSC_VS_GRANULOCYTE_MONOCYTE_PROGENITOR_IKAROS_KO_UP	193	0.291873	1.04633	0.377267	0.704721	1	6691	tags=26%, list=24%, signal=35%	1943
GSE16385_ROSIGLITAZONE_VS_UNTREATED_IFNG_TNF_STIM_MACROPHAGE_DN	193	0.293564	1.04605	0.381688	0.705487	1	8361	tags=34%, list=30%, signal=48%	1944
QI_PBMC_ZOSTAVAX_AGE_50_75YO_CORRELATED_WITH_T_CELL_RESPONSES_EXPANSION_AND_CONTRACTION_1D_NOT_INFORMATIVE_OF_LONG_TERM_RESPONSES_POSITIVE	16	0.440599	1.04602	0.421667	0.705224	1	1097	tags=25%, list=4%, signal=26%	1945
GSE37301_HEMATOPOIETIC_STEM_CELL_VS_CD4_TCELL_DN	128	0.305078	1.04584	0.376607	0.705595	1	5218	tags=21%, list=19%, signal=26%	1946
GSE18791_UNSTIM_VS_NEWCATSLE_VIRUS_DC_2H_DN	167	0.299603	1.04551	0.361491	0.706596	1	7412	tags=37%, list=27%, signal=50%	1947
GSE11057_PBMC_VS_MEM_CD4_TCELL_DN	194	0.295443	1.04485	0.357664	0.708874	1	4199	tags=19%, list=15%, signal=22%	1948
GSE6269_HEALTHY_VS_STAPH_PNEUMO_INF_PBMC_DN	152	0.296292	1.04479	0.367322	0.708757	1	7352	tags=33%, list=27%, signal=45%	1949
GSE1460_CD4_THYMOCYTE_VS_THYMIC_STROMAL_CELL_DN	192	0.293396	1.04475	0.368047	0.708535	1	3624	tags=15%, list=13%, signal=17%	1950
GSE22611_NOD2_VS_MUTANT_NOD2_TRANSDUCED_HEK293T_CELL_UP	192	0.294192	1.04457	0.36152	0.708906	1	4343	tags=17%, list=16%, signal=20%	1951
THAKAR_PBMC_INACTIVATED_INFLUENZA_AGE_21_30YO_VS_70PLS_0DY_UP	21	0.404725	1.04454	0.398671	0.708641	1	4150	tags=19%, list=15%, signal=22%	1952
SOBOLEV_PBMC_PANDEMRIX_AGE_18_64YO_CORRELATED_WITH_AGE_1DY_POSITIVE	29	0.385124	1.04402	0.412463	0.710352	1	3380	tags=28%, list=12%, signal=31%	1953
GSE9988_ANTI_TREM1_VS_CTRL_TREATED_MONOCYTES_UP	195	0.291054	1.0436	0.376357	0.711712	1	3451	tags=20%, list=12%, signal=23%	1954
GSE25088_WT_VS_STAT6_KO_MACROPHAGE_DN	188	0.293611	1.04347	0.372922	0.711892	1	5374	tags=24%, list=19%, signal=29%	1955
GSE13522_CTRL_VS_T_CRUZI_Y_STRAIN_INF_SKIN_IFNG_KO_DN	129	0.303498	1.04344	0.377215	0.711625	1	2325	tags=12%, list=8%, signal=13%	1956
GSE22229_RENAL_TRANSPLANT_IMMUNOSUPP_THERAPY_VS_HEALTHY_PBMC_DN	190	0.290725	1.04327	0.37886	0.711963	1	4865	tags=21%, list=18%, signal=25%	1957
GSE22935_24H_VS_48H_MBOVIS_BCG_STIM_MYD88_KO_MACROPHAGE_UP	191	0.294691	1.04327	0.366313	0.711607	1	6715	tags=26%, list=24%, signal=34%	1958
GSE45365_CD8A_DC_VS_CD11B_DC_IFNAR_KO_MCMV_INFECTION_DN	161	0.296311	1.04311	0.377129	0.711899	1	2903	tags=20%, list=10%, signal=23%	1959
GSE360_DC_VS_MAC_B_MALAYI_HIGH_DOSE_DN	193	0.291505	1.04308	0.359857	0.711657	1	4138	tags=18%, list=15%, signal=21%	1960
WEINBERGER_BLOOD_TWINRIX_AGE_20_40_AND_60_84YO_CORRELATED_WITH_ANTI_HBS_CONC_PRIMARY_VACC_1DY_SIGNIFICANT	30	0.382295	1.04302	0.419753	0.7115	1	2414	tags=20%, list=9%, signal=22%	1961
GSE18893_CTRL_VS_TNF_TREATED_TCONV_24H_DN	187	0.294665	1.04293	0.36385	0.711486	1	4496	tags=21%, list=16%, signal=25%	1962
GSE35685_CD34POS_CD38NEG_VS_CD34POS_CD10NEG_CD62LPOS_BONE_MARROW_DN	190	0.29377	1.04289	0.36803	0.711322	1	4511	tags=18%, list=16%, signal=21%	1963
GSE13493_DP_VS_CD4INTCD8POS_THYMOCYTE_UP	195	0.292676	1.04279	0.37181	0.711362	1	7667	tags=31%, list=28%, signal=43%	1964
GSE2706_LPS_VS_R848_AND_LPS_8H_STIM_DC_DN	175	0.292796	1.04264	0.381928	0.711613	1	5100	tags=26%, list=18%, signal=31%	1965
GSE2770_IL12_VS_TGFB_AND_IL12_TREATED_ACT_CD4_TCELL_6H_UP	180	0.294492	1.04232	0.361834	0.712487	1	5647	tags=23%, list=20%, signal=28%	1966
GSE6674_ANTI_IGM_VS_PL2_3_STIM_BCELL_UP	198	0.29113	1.04211	0.357143	0.713014	1	10211	tags=47%, list=37%, signal=75%	1967
GSE11864_CSF1_VS_CSF1_IFNG_IN_MAC_UP	186	0.289088	1.04192	0.36643	0.713398	1	7534	tags=33%, list=27%, signal=45%	1968
GSE15930_STIM_VS_STIM_AND_TRICHOSTATINA_72H_CD8_T_CELL_UP	191	0.292162	1.04155	0.359223	0.71452	1	7937	tags=31%, list=29%, signal=44%	1969
GSE411_100MIN_VS_400MIN_IL6_STIM_MACROPHAGE_UP	195	0.292812	1.04149	0.372479	0.714398	1	6545	tags=27%, list=24%, signal=35%	1970
GSE45365_WT_VS_IFNAR_KO_CD11B_DC_DN	174	0.294708	1.04146	0.376238	0.714146	1	6340	tags=28%, list=23%, signal=36%	1971
GSE21670_UNTREATED_VS_IL6_TREATED_CD4_TCELL_UP	189	0.292774	1.04144	0.378443	0.713869	1	2478	tags=11%, list=9%, signal=12%	1972
GSE17721_CTRL_VS_GARDIQUIMOD_1H_BMDC_DN	184	0.292629	1.04131	0.372922	0.714034	1	4782	tags=20%, list=17%, signal=24%	1973
GSE26669_CTRL_VS_COSTIM_BLOCK_MLR_CD4_TCELL_DN	193	0.291885	1.04105	0.373613	0.714685	1	7076	tags=31%, list=26%, signal=41%	1974
GSE32901_TH17_EMRICHED_VS_TH17_NEG_CD4_TCELL_UP	113	0.310184	1.04082	0.381649	0.715243	1	4172	tags=22%, list=15%, signal=26%	1975
GSE18893_TCONV_VS_TREG_24H_CULTURE_DN	196	0.291238	1.0403	0.386747	0.717033	1	3950	tags=19%, list=14%, signal=22%	1976
GSE7460_WT_VS_FOXP3_HET_ACT_TCONV_UP	197	0.291916	1.04023	0.390681	0.716974	1	6531	tags=28%, list=24%, signal=37%	1977
GSE28737_BCL6_HET_VS_BCL6_KO_FOLLICULAR_BCELL_DN	192	0.291159	1.04007	0.385902	0.717238	1	2627	tags=13%, list=9%, signal=14%	1978
GSE11864_UNTREATED_VS_CSF1_PAM3CYS_IN_MAC_DN	183	0.291388	1.03965	0.386941	0.718507	1	2884	tags=12%, list=10%, signal=13%	1979
GSE27291_0H_VS_7D_STIM_GAMMADELTA_TCELL_UP	174	0.293203	1.03962	0.393939	0.718264	1	3027	tags=13%, list=11%, signal=15%	1980
GSE32164_RESTING_DIFFERENTIATED_VS_CMYC_INHIBITED_MACROPHAGE_UP	190	0.290326	1.03925	0.402174	0.719414	1	5857	tags=29%, list=21%, signal=36%	1981
GSE13173_UNTREATED_VS_IL12_TREATED_ACT_CD8_TCELL_DN	134	0.303528	1.0389	0.403246	0.720481	1	6782	tags=25%, list=24%, signal=32%	1982
GSE21033_1H_VS_12H_POLYIC_STIM_DC_DN	133	0.301965	1.03883	0.386719	0.720359	1	7750	tags=33%, list=28%, signal=46%	1983
GSE27786_CD4_TCELL_VS_NKTCELL_UP	194	0.290226	1.03879	0.375439	0.72016	1	3870	tags=15%, list=14%, signal=17%	1984
GSE2585_CTEC_VS_MTEC_THYMUS_DN	185	0.291903	1.03864	0.374092	0.720418	1	4485	tags=24%, list=16%, signal=29%	1985
GSE7460_CTRL_VS_TGFB_TREATED_ACT_CD8_TCELL_UP	192	0.287955	1.03849	0.378313	0.720686	1	2765	tags=10%, list=10%, signal=11%	1986
GSE17721_PAM3CSK4_VS_CPG_8H_BMDC_DN	197	0.290324	1.03843	0.391201	0.720563	1	5969	tags=20%, list=22%, signal=26%	1987
GSE17721_LPS_VS_PAM3CSK4_24H_BMDC_DN	193	0.292648	1.0382	0.392987	0.721114	1	4502	tags=19%, list=16%, signal=23%	1988
GSE43955_TH0_VS_TGFB_IL6_TH17_ACT_CD4_TCELL_60H_DN	184	0.292572	1.03819	0.373665	0.720808	1	6140	tags=28%, list=22%, signal=35%	1989
GSE37301_PRO_BCELL_VS_CD4_TCELL_UP	169	0.295812	1.03788	0.395833	0.721674	1	6355	tags=26%, list=23%, signal=34%	1990
GSE17721_LPS_VS_POLYIC_4H_BMDC_UP	192	0.289244	1.03781	0.390012	0.721578	1	6330	tags=23%, list=23%, signal=30%	1991
GSE24634_TREG_VS_TCONV_POST_DAY10_IL4_CONVERSION_DN	193	0.290236	1.03767	0.380952	0.721789	1	4272	tags=22%, list=15%, signal=26%	1992
GSE16385_ROSIGLITAZONE_IFNG_TNF_VS_IL4_STIM_MACROPHAGE_UP	186	0.293488	1.03764	0.375758	0.721571	1	3121	tags=18%, list=11%, signal=20%	1993
GSE40274_GATA1_VS_FOXP3_AND_GATA1_TRANSDUCED_ACTIVATED_CD4_TCELL_DN	198	0.290979	1.03763	0.364183	0.72123	1	5453	tags=23%, list=20%, signal=28%	1994
GSE3982_MAC_VS_NEUTROPHIL_LPS_STIM_DN	176	0.290311	1.03755	0.393502	0.721186	1	5882	tags=28%, list=21%, signal=35%	1995
GSE10325_CD4_TCELL_VS_LUPUS_CD4_TCELL_DN	191	0.293417	1.03754	0.388042	0.72088	1	2213	tags=13%, list=8%, signal=14%	1996
GSE3982_MEMORY_CD4_TCELL_VS_BCELL_DN	189	0.294342	1.03746	0.412048	0.720815	1	5462	tags=26%, list=20%, signal=33%	1997
GSE23114_WT_VS_SLE2C1_MOUSE_PERITONEAL_CAVITY_B1A_BCELL_DN	165	0.295249	1.0369	0.396825	0.722721	1	3146	tags=19%, list=11%, signal=21%	1998
[truncated: 1,740 more rows]

## Sheet: gene sets upregulated in Veh
NAME	SIZE	ES	NES	NOM p-val	FDR q-val	FWER p-val	RANK AT MAX	LEADING EDGE	NES_rank
GSE37532_TREG_VS_TCONV_CD4_TCELL_FROM_LN_UP	196	-0.55524	-2.35281	0	0	0	6638	tags=61%, list=24%, signal=80%	1
GSE46606_UNSTIM_VS_CD40L_IL2_IL5_DAY1_STIMULATED_BCELL_DN	197	-0.544547	-2.3186	0	0	0	5343	tags=54%, list=19%, signal=66%	2
GSE21670_UNTREATED_VS_IL6_TREATED_STAT3_KO_CD4_TCELL_DN	194	-0.525456	-2.20724	0	0	0	4312	tags=49%, list=16%, signal=58%	3
GSE41867_DAY6_VS_DAY8_LCMV_ARMSTRONG_EFFECTOR_CD8_TCELL_DN	198	-0.521351	-2.18334	0	0	0	7784	tags=55%, list=28%, signal=76%	4
GSE22886_UNSTIM_VS_IL2_STIM_NKCELL_DN	199	-0.519147	-2.17277	0	0.000289343	0.001	5631	tags=50%, list=20%, signal=62%	5
GSE46468_LUNG_INNATE_LYMPHOID_CELL_VS_SPLEEN_CD4_TCELL_DN	198	-0.517464	-2.14691	0	0.000241119	0.001	6152	tags=57%, list=22%, signal=73%	6
GSE21927_SPLEEN_C57BL6_VS_EL4_TUMOR_BALBC_MONOCYTES_DN	199	-0.506616	-2.14108	0	0.000206674	0.001	7488	tags=56%, list=27%, signal=77%	7
GSE6674_UNSTIM_VS_ANTI_IGM_AND_CPG_STIM_BCELL_DN	196	-0.513397	-2.12413	0	0.00018084	0.001	5658	tags=55%, list=20%, signal=69%	8
GSE369_IFNG_KO_VS_WT_LIVER_DN	197	-0.497771	-2.11646	0	0.000160746	0.001	7188	tags=59%, list=26%, signal=80%	9
GSE7568_IL4_VS_IL4_AND_TGFB_TREATED_MACROPHAGE_24H_DN	187	-0.504473	-2.09157	0	0.00029318	0.002	7992	tags=59%, list=29%, signal=82%	10
GSE7568_IL4_TGFB_DEXAMETHASONE_VS_IL4_TGFB_TREATED_MACROPHAGE_UP	170	-0.507378	-2.08833	0	0.000266527	0.002	5627	tags=46%, list=20%, signal=57%	11
GSE6259_FLT3L_INDUCED_33D1_POS_DC_VS_BCELL_UP	197	-0.492568	-2.08761	0	0.000244317	0.002	6903	tags=52%, list=25%, signal=69%	12
GSE18791_CTRL_VS_NEWCASTLE_VIRUS_DC_8H_UP	198	-0.49609	-2.07926	0	0.000225523	0.002	6151	tags=43%, list=22%, signal=55%	13
GSE6674_ANTI_IGM_VS_CPG_STIM_BCELL_DN	198	-0.492718	-2.07773	0	0.000319254	0.003	4003	tags=44%, list=14%, signal=52%	14
GSE24210_RESTING_TREG_VS_TCONV_DN	197	-0.490995	-2.07766	0	0.00029797	0.003	6814	tags=49%, list=25%, signal=64%	15
GSE23321_EFFECTOR_MEMORY_VS_NAIVE_CD8_TCELL_DN	194	-0.488617	-2.07205	0	0.000279347	0.003	7023	tags=60%, list=25%, signal=80%	16
GSE45739_NRAS_KO_VS_WT_UNSTIM_CD4_TCELL_UP	195	-0.48788	-2.04927	0	0.000354207	0.004	3801	tags=44%, list=14%, signal=51%	17
GSE41867_NAIVE_VS_EFFECTOR_CD8_TCELL_DN	199	-0.48411	-2.03743	0	0.000421553	0.005	7531	tags=50%, list=27%, signal=68%	18
GSE37532_TREG_VS_TCONV_PPARG_KO_CD4_TCELL_FROM_LN_DN	198	-0.477273	-2.00022	0	0.000800354	0.01	5064	tags=51%, list=18%, signal=62%	19
GSE22886_UNSTIM_VS_IL15_STIM_NKCELL_DN	199	-0.47748	-1.98803	0	0.000760336	0.01	7915	tags=60%, list=29%, signal=84%	20
GSE16451_IMMATURE_VS_MATURE_NEURON_CELL_LINE_WEST_EQUINE_ENC_VIRUS_DN	195	-0.478642	-1.98276	0	0.00072413	0.01	5207	tags=43%, list=19%, signal=53%	21
GSE32533_WT_VS_MIR17_OVEREXPRESS_ACT_CD4_TCELL_UP	195	-0.474355	-1.97358	0	0.00083141	0.012	6814	tags=54%, list=25%, signal=71%	22
GSE21360_SECONDARY_VS_TERTIARY_MEMORY_CD8_TCELL_UP	197	-0.466264	-1.94374	0	0.000989977	0.015	7981	tags=54%, list=29%, signal=75%	23
GSE32986_CURDLAN_LOWDOSE_VS_GMCSF_AND_CURDLAN_LOWDOSE_STIM_DC_DN	195	-0.465696	-1.94144	0	0.000948727	0.015	6004	tags=49%, list=22%, signal=62%	24
GSE18791_CTRL_VS_NEWCASTLE_VIRUS_DC_6H_UP	199	-0.456912	-1.92263	0	0.0013314	0.022	6241	tags=42%, list=23%, signal=54%	25
GSE6674_ANTI_IGM_VS_PL2_3_STIM_BCELL_DN	198	-0.454561	-1.9208	0	0.00128019	0.022	5694	tags=43%, list=21%, signal=54%	26
GSE28726_NAIVE_VS_ACTIVATED_VA24NEG_NKTCELL_UP	198	-0.45859	-1.91075	0	0.00157288	0.028	5937	tags=47%, list=21%, signal=60%	27
GSE23114_PERITONEAL_CAVITY_B1A_BCELL_VS_SPLEEN_BCELL_DN	199	-0.453843	-1.89648	0	0.00194289	0.036	6634	tags=49%, list=24%, signal=64%	28
GSE22886_NAIVE_CD4_TCELL_VS_12H_ACT_TH1_DN	197	-0.446369	-1.89324	0	0.0020339	0.038	7809	tags=59%, list=28%, signal=82%	29
GSE36476_CTRL_VS_TSST_ACT_16H_MEMORY_CD4_TCELL_OLD_DN	196	-0.452588	-1.89049	0	0.00206546	0.04	5067	tags=39%, list=18%, signal=47%	30
GSE45739_NRAS_KO_VS_WT_ACD3_ACD28_STIM_CD4_TCELL_UP	197	-0.444125	-1.8801	0	0.00214444	0.043	3812	tags=41%, list=14%, signal=47%	31
GSE40274_CTRL_VS_FOXP3_AND_XBP1_TRANSDUCED_ACTIVATED_CD4_TCELL_UP	159	-0.451178	-1.87718	0	0.00212363	0.044	6413	tags=46%, list=23%, signal=59%	32
GSE22886_UNSTIM_VS_STIM_MEMORY_TCELL_DN	199	-0.446532	-1.87623	0	0.00210714	0.045	7330	tags=46%, list=26%, signal=62%	33
GSE22432_MULTIPOTENT_VS_COMMON_DC_PROGENITOR_UNTREATED_UP	199	-0.444847	-1.87418	0	0.00208963	0.046	5996	tags=43%, list=22%, signal=54%	34
GSE43863_TH1_VS_TFH_MEMORY_CD4_TCELL_UP	198	-0.442088	-1.87192	0	0.00211464	0.047	6098	tags=49%, list=22%, signal=63%	35
GSE21678_WT_VS_FOXO1_FOXO3_KO_TREG_DN	186	-0.448433	-1.86224	0	0.00230632	0.053	5791	tags=38%, list=21%, signal=48%	36
GSE16450_IMMATURE_VS_MATURE_NEURON_CELL_LINE_DN	196	-0.439483	-1.85914	0	0.00232476	0.055	5556	tags=47%, list=20%, signal=58%	37
GSE46606_UNSTIM_VS_CD40L_IL2_IL5_DAY3_STIMULATED_BCELL_DN	198	-0.441581	-1.85456	0	0.00242308	0.059	5569	tags=49%, list=20%, signal=61%	38
GSE6674_ANTI_IGM_VS_ANTI_IGM_AND_CPG_STIM_BCELL_DN	198	-0.448085	-1.85132	0	0.00236095	0.059	5732	tags=50%, list=21%, signal=63%	39
GSE22432_PDC_VS_TGFB1_TREATEDCOMMON_DC_PROGENITOR_UP	196	-0.436471	-1.83808	0	0.0027228	0.07	7790	tags=47%, list=28%, signal=65%	40
GSE17974_CTRL_VS_ACT_IL4_AND_ANTI_IL12_12H_CD4_TCELL_DN	199	-0.440347	-1.83534	0	0.00276772	0.073	4782	tags=37%, list=17%, signal=45%	41
GSE22919_RESTING_VS_IL2_IL12_IL15_STIM_NK_CELL_UP	193	-0.440225	-1.8353	0	0.00270183	0.073	6779	tags=53%, list=24%, signal=69%	42
GSE2770_TGFB_AND_IL4_VS_IL12_TREATED_ACT_CD4_TCELL_6H_DN	196	-0.437279	-1.82936	0	0.00274584	0.076	5699	tags=31%, list=21%, signal=38%	43
GSE30971_WBP7_HET_VS_KO_MACROPHAGE_4H_LPS_STIM_UP	190	-0.439094	-1.81404	0	0.00323406	0.092	5247	tags=40%, list=19%, signal=49%	44
GSE24210_CTRL_VS_IL35_TREATED_TCONV_CD4_TCELL_DN	199	-0.425832	-1.7944	0	0.00387759	0.111	7187	tags=47%, list=26%, signal=63%	45
GSE369_SOCS3_KO_VS_WT_LIVER_UP	198	-0.427291	-1.79401	0	0.00382642	0.112	6850	tags=48%, list=25%, signal=63%	46
GSE24574_NAIVE_VS_TCONV_CD4_TCELL_DN	199	-0.425633	-1.79373	0	0.00374501	0.112	6882	tags=47%, list=25%, signal=62%	47
GSE41176_WT_VS_TAK1_KO_ANTI_IGM_STIM_BCELL_3H_DN	194	-0.424793	-1.7934	0	0.00366699	0.112	5482	tags=39%, list=20%, signal=48%	48
GSE17974_2H_VS_72H_UNTREATED_IN_VITRO_CD4_TCELL_UP	194	-0.425206	-1.78803	0	0.00399134	0.124	5906	tags=41%, list=21%, signal=52%	49
GSE21927_BALBC_VS_C57BL6_MONOCYTE_TUMOR_UP	200	-0.422075	-1.78388	0	0.00430313	0.136	8731	tags=59%, list=31%, signal=85%	50
GSE2770_IL12_AND_TGFB_ACT_VS_ACT_CD4_TCELL_6H_DN	196	-0.424367	-1.78258	0	0.00424778	0.137	5130	tags=39%, list=19%, signal=47%	51
GSE4142_NAIVE_VS_GC_BCELL_DN	188	-0.42602	-1.77787	0	0.00440161	0.143	4661	tags=37%, list=17%, signal=44%	52
GSE43863_TH1_VS_LY6C_INT_CXCR5POS_MEMORY_CD4_TCELL_UP	199	-0.420955	-1.76702	0	0.0049322	0.161	6098	tags=50%, list=22%, signal=64%	53
HARALAMBIEVA_PBMC_M_M_R_II_AGE_13_16YO_STIMULATED_VS_UNSTIMULATED_3_TO_7YR_POST_TOP_DEG_UP	33	-0.56676	-1.76596	0.00557103	0.00489558	0.163	1941	tags=36%, list=7%, signal=39%	54
GSE24634_TEFF_VS_TCONV_DAY5_IN_CULTURE_UP	200	-0.415615	-1.76302	0	0.0049166	0.166	6961	tags=47%, list=25%, signal=62%	55
GSE37301_COMMON_LYMPHOID_PROGENITOR_VS_CD4_TCELL_UP	189	-0.419963	-1.75883	0	0.00512817	0.177	5797	tags=41%, list=21%, signal=52%	56
GSE31082_DN_VS_DP_THYMOCYTE_UP	198	-0.425068	-1.75588	0	0.00522611	0.184	7744	tags=45%, list=28%, signal=63%	57
GSE36476_CTRL_VS_TSST_ACT_16H_MEMORY_CD4_TCELL_YOUNG_DN	196	-0.419076	-1.74798	0	0.00555048	0.196	6079	tags=49%, list=22%, signal=63%	58
GSE411_100MIN_VS_400MIN_IL6_STIM_MACROPHAGE_DN	197	-0.4146	-1.74575	0	0.00558227	0.2	7029	tags=48%, list=25%, signal=64%	59
GSE43863_TFH_VS_LY6C_INT_CXCR5POS_EFFECTOR_CD4_TCELL_UP	194	-0.411513	-1.7367	0	0.00594614	0.214	4015	tags=34%, list=14%, signal=40%	60
GSE20715_0H_VS_48H_OZONE_TLR4_KO_LUNG_DN	195	-0.405051	-1.73396	0	0.0059718	0.217	5459	tags=41%, list=20%, signal=50%	61
GSE9006_TYPE_1_VS_TYPE_2_DIABETES_PBMC_AT_DX_UP	199	-0.412688	-1.72787	0	0.00642227	0.231	9115	tags=57%, list=33%, signal=85%	62
GSE17974_CTRL_VS_ACT_IL4_AND_ANTI_IL12_4H_CD4_TCELL_DN	196	-0.413399	-1.72449	0	0.0064651	0.236	5314	tags=44%, list=19%, signal=54%	63
GSE17974_0H_VS_12H_IN_VITRO_ACT_CD4_TCELL_DN	199	-0.405472	-1.71259	0	0.00710168	0.259	8027	tags=51%, list=29%, signal=71%	64
GSE21927_SPLEEN_VS_4T1_TUMOR_MONOCYTE_BALBC_DN	190	-0.404638	-1.70562	0	0.00743783	0.273	5509	tags=37%, list=20%, signal=46%	65
GSE17974_CTRL_VS_ACT_IL4_AND_ANTI_IL12_6H_CD4_TCELL_DN	194	-0.409988	-1.70525	0	0.00732514	0.273	3682	tags=35%, list=13%, signal=40%	66
GSE43863_NAIVE_VS_MEMORY_LY6C_INT_CXCR5POS_CD4_TCELL_D150_LCMV_DN	199	-0.406644	-1.70412	0	0.0072394	0.274	8319	tags=57%, list=30%, signal=81%	67
GSE28726_ACT_CD4_TCELL_VS_ACT_VA24NEG_NKTCELL_UP	199	-0.401292	-1.70381	0	0.00715548	0.275	7925	tags=56%, list=29%, signal=78%	68
GSE39820_CTRL_VS_TGFBETA3_IL6_CD4_TCELL_UP	196	-0.404398	-1.69208	0	0.0077303	0.296	7362	tags=47%, list=27%, signal=63%	69
GSE36888_UNTREATED_VS_IL2_TREATED_STAT5_AB_KNOCKIN_TCELL_6H_DN	196	-0.408259	-1.68586	0	0.0082244	0.318	6277	tags=47%, list=23%, signal=60%	70
GSE42088_UNINF_VS_LEISHMANIA_INF_DC_8H_UP	186	-0.403817	-1.68298	0	0.00832321	0.326	3971	tags=28%, list=14%, signal=32%	71
GSE2770_IL12_AND_TGFB_ACT_VS_ACT_CD4_TCELL_48H_DN	194	-0.401221	-1.67934	0	0.00848436	0.332	6427	tags=37%, list=23%, signal=48%	72
GSE14908_ATOPIC_VS_NONATOPIC_PATIENT_RESTING_CD4_TCELL_DN	199	-0.398901	-1.67931	0	0.00836814	0.332	7886	tags=48%, list=28%, signal=67%	73
GSE22886_NEUTROPHIL_VS_DC_DN	198	-0.398074	-1.67892	0	0.00831618	0.334	9685	tags=60%, list=35%, signal=92%	74
GSE24634_TREG_VS_TCONV_POST_DAY3_IL4_CONVERSION_UP	199	-0.400155	-1.67458	0	0.00855702	0.344	7546	tags=47%, list=27%, signal=64%	75
GSE43863_NAIVE_VS_MEMORY_TFH_CD4_TCELL_D150_LCMV_DN	198	-0.392607	-1.66673	0	0.009359	0.376	3928	tags=38%, list=14%, signal=44%	76
GSE32986_UNSTIM_VS_CURDLAN_LOWDOSE_STIM_DC_UP	198	-0.395137	-1.66192	0	0.00976593	0.394	5716	tags=47%, list=21%, signal=59%	77
GSE2770_UNTREATED_VS_IL12_TREATED_ACT_CD4_TCELL_2H_DN	199	-0.396294	-1.65929	0	0.00991478	0.404	3488	tags=23%, list=13%, signal=26%	78
GSE28726_NAIVE_CD4_TCELL_VS_NAIVE_NKTCELL_UP	200	-0.39139	-1.65892	0	0.00984572	0.406	5921	tags=37%, list=21%, signal=46%	79
GSE22432_CONVENTIONAL_CDC_VS_PLASMACYTOID_PDC_UP	197	-0.394575	-1.65508	0	0.0102328	0.42	6815	tags=44%, list=25%, signal=58%	80
GSE24142_EARLY_THYMIC_PROGENITOR_VS_DN2_THYMOCYTE_UP	194	-0.397166	-1.65408	0	0.0101811	0.423	2020	tags=20%, list=7%, signal=22%	81
GSE41867_LCMV_ARMSTRONG_VS_CLONE13_DAY6_EFFECTOR_CD8_TCELL_DN	197	-0.392508	-1.6529	0	0.0101674	0.426	7861	tags=49%, list=28%, signal=68%	82
GSE37301_LYMPHOID_PRIMED_MPP_VS_RAG2_KO_NK_CELL_UP	198	-0.389079	-1.64864	0	0.0104278	0.437	7020	tags=55%, list=25%, signal=73%	83
GSE11864_CSF1_PAM3CYS_VS_CSF1_IFNG_PAM3CYS_IN_MAC_UP	183	-0.395782	-1.64523	0	0.0105383	0.443	4977	tags=34%, list=18%, signal=42%	84
GSE15930_NAIVE_VS_48H_IN_VITRO_STIM_CD8_TCELL_DN	200	-0.386747	-1.64307	0	0.0105745	0.448	8979	tags=60%, list=32%, signal=88%	85
GSE36826_WT_VS_IL1R_KO_SKIN_STAPH_AUREUS_INF_UP	196	-0.38499	-1.643	0	0.0104516	0.448	7191	tags=42%, list=26%, signal=57%	86
GAUCHER_PBMC_YF_VAX_STAMARIL_UNKNOWN_AGE_14DY_UP	58	-0.471039	-1.64288	0.00657895	0.0103483	0.449	5331	tags=41%, list=19%, signal=51%	87
GSE18791_CTRL_VS_NEWCASTLE_VIRUS_DC_10H_UP	199	-0.392543	-1.64107	0	0.0103679	0.453	7660	tags=44%, list=28%, signal=61%	88
GSE24102_GRANULOCYSTIC_MDSC_VS_NEUTROPHIL_DN	193	-0.393591	-1.63855	0	0.0104704	0.459	6686	tags=44%, list=24%, signal=57%	89
GSE22432_MULTIPOTENT_VS_COMMON_DC_PROGENITOR_UNTREATED_DN	196	-0.389946	-1.63613	0	0.0105238	0.463	7145	tags=51%, list=26%, signal=68%	90
GSE22611_NOD2_TRANSDUCED_VS_CTRL_HEK293T_STIMULATED_WITH_MDP_2H_DN	179	-0.397182	-1.63554	0	0.0104917	0.465	5443	tags=35%, list=20%, signal=44%	91
GSE17974_0H_VS_4H_IN_VITRO_ACT_CD4_TCELL_DN	195	-0.386317	-1.63381	0	0.0106237	0.473	5202	tags=41%, list=19%, signal=50%	92
GSE37301_LYMPHOID_PRIMED_MPP_VS_GRAN_MONO_PROGENITOR_UP	196	-0.386668	-1.63293	0	0.0105904	0.475	5954	tags=46%, list=21%, signal=59%	93
GSE15930_NAIVE_VS_24H_IN_VITRO_STIM_INFAB_CD8_TCELL_DN	199	-0.386252	-1.62721	0	0.010972	0.491	6148	tags=41%, list=22%, signal=52%	94
GSE37301_COMMON_LYMPHOID_PROGENITOR_VS_GRAN_MONO_PROGENITOR_UP	191	-0.38973	-1.62633	0	0.0110005	0.494	6363	tags=47%, list=23%, signal=60%	95
GSE19825_CD24LOW_VS_IL2RA_HIGH_DAY3_EFF_CD8_TCELL_DN	197	-0.38834	-1.62146	0	0.0114845	0.519	6324	tags=38%, list=23%, signal=49%	96
GSE13547_WT_VS_ZFX_KO_BCELL_ANTI_IGM_STIM_2H_UP	181	-0.397297	-1.61992	0	0.011506	0.524	7831	tags=49%, list=28%, signal=67%	97
GSE46606_UNSTIM_VS_CD40L_IL2_IL5_1DAY_STIMULATED_IRF4_KO_BCELL_UP	198	-0.386939	-1.61824	0	0.0115884	0.529	5207	tags=36%, list=19%, signal=44%	98
GSE5679_CTRL_VS_RARA_AGONIST_AM580_TREATED_DC_UP	196	-0.382065	-1.61645	0	0.0117338	0.537	5788	tags=36%, list=21%, signal=45%	99
GSE17974_0H_VS_24H_IN_VITRO_ACT_CD4_TCELL_DN	195	-0.386355	-1.61395	0	0.0119209	0.544	5757	tags=40%, list=21%, signal=50%	100
GSE15330_GRANULOCYTE_MONOCYTE_PROGENITOR_VS_PRO_BCELL_UP	196	-0.387652	-1.59914	0	0.0133945	0.589	6936	tags=38%, list=25%, signal=51%	101
GSE42088_UNINF_VS_LEISHMANIA_INF_DC_24H_DN	193	-0.378334	-1.59578	0	0.0137565	0.606	5447	tags=34%, list=20%, signal=42%	102
GSE17974_0H_VS_2H_IN_VITRO_ACT_CD4_TCELL_DN	199	-0.38263	-1.59258	0	0.0139304	0.616	4951	tags=36%, list=18%, signal=44%	103
GSE15930_NAIVE_VS_24H_IN_VITRO_STIM_IL12_CD8_TCELL_DN	198	-0.38244	-1.59103	0	0.0140288	0.622	6148	tags=41%, list=22%, signal=53%	104
GSE15930_NAIVE_VS_24H_IN_VITRO_STIM_CD8_TCELL_DN	199	-0.377726	-1.58256	0	0.0152567	0.661	6148	tags=40%, list=22%, signal=51%	105
GSE18791_CTRL_VS_NEWCASTLE_VIRUS_DC_4H_UP	194	-0.37866	-1.58168	0	0.0152258	0.663	6385	tags=36%, list=23%, signal=47%	106
GSE2770_UNTREATED_VS_ACT_CD4_TCELL_48H_UP	189	-0.375388	-1.58008	0	0.0154085	0.666	7850	tags=50%, list=28%, signal=70%	107
GSE36888_UNTREATED_VS_IL2_TREATED_TCELL_6H_DN	193	-0.380489	-1.57449	0	0.0160812	0.69	6848	tags=42%, list=25%, signal=55%	108
GSE32423_MEMORY_VS_NAIVE_CD8_TCELL_IL7_DN	195	-0.377956	-1.57397	0	0.0160433	0.69	5395	tags=36%, list=19%, signal=44%	109
GSE13522_CTRL_VS_T_CRUZI_Y_STRAIN_INF_SKIN_IFNG_KO_UP	154	-0.39095	-1.56654	0	0.0171142	0.719	5964	tags=32%, list=22%, signal=41%	110
GSE17974_0H_VS_6H_IN_VITRO_ACT_CD4_TCELL_DN	198	-0.37181	-1.56518	0	0.0171766	0.726	5863	tags=47%, list=21%, signal=59%	111
GSE9006_HEALTHY_VS_TYPE_2_DIABETES_PBMC_AT_DX_UP	199	-0.379196	-1.56134	0	0.0176486	0.734	8645	tags=55%, list=31%, signal=80%	112
GSE37532_TREG_VS_TCONV_PPARG_KO_CD4_TCELL_FROM_VISCERAL_ADIPOSE_TISSUE_UP	200	-0.372889	-1.55841	0	0.0180958	0.747	5331	tags=39%, list=19%, signal=47%	113
GSE23695_CD57_POS_VS_NEG_NK_CELL_UP	199	-0.371809	-1.54892	0	0.0195281	0.771	5790	tags=35%, list=21%, signal=44%	114
HOEK_B_CELL_2011_2012_TIV_ADULT_7DY_UP	42	-0.482575	-1.54658	0.0166113	0.0198318	0.779	4053	tags=31%, list=15%, signal=36%	115
GSE46606_UNSTIM_VS_CD40L_IL2_IL5_3DAY_STIMULATED_IRF4_KO_BCELL_DN	190	-0.369028	-1.54563	0	0.0198165	0.783	5700	tags=35%, list=21%, signal=43%	116
GSE28726_ACT_CD4_TCELL_VS_ACT_NKTCELL_UP	199	-0.369944	-1.54532	0	0.0197111	0.784	6913	tags=49%, list=25%, signal=65%	117
GSE40274_CTRL_VS_FOXP3_AND_EOS_TRANSDUCED_ACTIVATED_CD4_TCELL_DN	151	-0.379062	-1.54169	0.00510204	0.0203062	0.792	5043	tags=36%, list=18%, signal=43%	118
GSE22886_NAIVE_CD8_TCELL_VS_DC_DN	196	-0.364449	-1.53874	0	0.0206715	0.802	7684	tags=43%, list=28%, signal=59%	119
GSE22886_NEUTROPHIL_VS_MONOCYTE_DN	199	-0.36351	-1.53412	0	0.0214933	0.817	7391	tags=42%, list=27%, signal=56%	120
GSE3982_NEUTROPHIL_VS_TH1_DN	198	-0.369207	-1.53364	0	0.0213922	0.818	6082	tags=34%, list=22%, signal=44%	121
GSE27859_DC_VS_CD11C_INT_F480_HI_MACROPHAGE_UP	199	-0.361435	-1.53162	0	0.0215982	0.823	7020	tags=41%, list=25%, signal=55%	122
GSE3039_CD4_TCELL_VS_ALPHABETA_CD8_TCELL_DN	194	-0.368582	-1.5314	0	0.0214601	0.824	3860	tags=28%, list=14%, signal=32%	123
GSE24634_NAIVE_CD4_TCELL_VS_DAY3_IL4_CONV_TREG_DN	199	-0.364816	-1.52931	0	0.021765	0.833	7702	tags=45%, list=28%, signal=62%	124
GSE3982_MAC_VS_CENT_MEMORY_CD4_TCELL_UP	195	-0.358368	-1.52841	0	0.0216621	0.833	7595	tags=45%, list=27%, signal=62%	125
GSE15930_NAIVE_VS_48H_IN_VITRO_STIM_IFNAB_CD8_TCELL_DN	200	-0.360523	-1.52571	0	0.0221386	0.844	8676	tags=55%, list=31%, signal=79%	126
GSE23114_WT_VS_SLE2C1_MOUSE_SPLEEN_B1A_BCELL_UP	199	-0.363494	-1.52502	0	0.022144	0.845	3801	tags=25%, list=14%, signal=29%	127
GSE17721_POLYIC_VS_CPG_12H_BMDC_DN	188	-0.362224	-1.52458	0	0.0220667	0.845	6118	tags=38%, list=22%, signal=49%	128
GSE3982_EOSINOPHIL_VS_TH2_DN	196	-0.364329	-1.52045	0	0.0226319	0.851	5611	tags=31%, list=20%, signal=38%	129
GSE18791_CTRL_VS_NEWCASTLE_VIRUS_DC_16H_UP	199	-0.365514	-1.50486	0	0.0264307	0.899	6150	tags=33%, list=22%, signal=42%	130
SOBOLEV_PBMC_PANDEMRIX_AGE_18_64YO_MEDIUM_HIGH_ADVERSE_EVENT_SUBJECTS_1DY_UP	35	-0.471282	-1.50198	0.0174419	0.0268861	0.906	2679	tags=26%, list=10%, signal=28%	131
GSE27786_LIN_NEG_VS_MONO_MAC_UP	197	-0.353265	-1.50193	0	0.0266824	0.906	6258	tags=36%, list=23%, signal=46%	132
GSE14769_UNSTIM_VS_60MIN_LPS_BMDM_UP	195	-0.359612	-1.49665	0	0.0279036	0.921	7930	tags=43%, list=29%, signal=60%	133
GSE24634_NAIVE_CD4_TCELL_VS_DAY5_IL4_CONV_TREG_DN	199	-0.360399	-1.49632	0.00636943	0.0278411	0.922	7775	tags=51%, list=28%, signal=71%	134
GSE31082_DN_VS_CD4_SP_THYMOCYTE_UP	198	-0.357631	-1.49234	0	0.028592	0.925	7199	tags=41%, list=26%, signal=56%	135
GSE40274_CTRL_VS_SATB1_TRANSDUCED_ACTIVATED_CD4_TCELL_DN	170	-0.358194	-1.49224	0	0.0284035	0.925	5954	tags=47%, list=21%, signal=60%	136
GSE13485_DAY1_VS_DAY21_YF17D_VACCINE_PBMC_DN	190	-0.354383	-1.49189	0	0.0282945	0.926	8272	tags=46%, list=30%, signal=65%	137
GSE14908_ATOPIC_VS_NONATOPIC_PATIENT_HDM_STIM_CD4_TCELL_DN	192	-0.347448	-1.48644	0	0.0294945	0.936	4487	tags=28%, list=16%, signal=33%	138
GSE14415_TCONV_VS_FOXP3_KO_INDUCED_TREG_UP	168	-0.35991	-1.48602	0	0.0294463	0.936	7378	tags=48%, list=27%, signal=64%	139
GSE3982_MAST_CELL_VS_BASOPHIL_UP	188	-0.357227	-1.48393	0	0.0298642	0.941	6963	tags=43%, list=25%, signal=56%	140
GSE19825_NAIVE_VS_IL2RAHIGH_DAY3_EFF_CD8_TCELL_DN	199	-0.347	-1.48364	0	0.0297282	0.941	5765	tags=32%, list=21%, signal=40%	141
GSE17322_CD103_POS_VS_CD11B_HIGH_LUNG_DC_DN	193	-0.352577	-1.48351	0	0.0295736	0.941	6619	tags=34%, list=24%, signal=44%	142
GSE2405_0H_VS_9H_A_PHAGOCYTOPHILUM_STIM_NEUTROPHIL_DN	199	-0.354554	-1.47699	0	0.0314912	0.948	8416	tags=38%, list=30%, signal=54%	143
GSE41867_LCMV_ARMSTRONG_VS_CLONE13_DAY6_EFFECTOR_CD8_TCELL_UP	199	-0.35606	-1.47614	0	0.0314619	0.95	6125	tags=34%, list=22%, signal=43%	144
GSE3982_EOSINOPHIL_VS_TH1_DN	194	-0.35002	-1.47396	0	0.0319429	0.953	5788	tags=35%, list=21%, signal=43%	145
GSE18791_CTRL_VS_NEWCASTLE_VIRUS_DC_12H_UP	198	-0.347079	-1.46938	0	0.033243	0.957	6974	tags=37%, list=25%, signal=50%	146
GSE15330_WT_VS_IKAROS_KO_MEGAKARYOCYTE_ERYTHROID_PROGENITOR_UP	196	-0.348555	-1.46881	0	0.0332215	0.958	8146	tags=43%, list=29%, signal=60%	147
GSE40274_CTRL_VS_XBP1_TRANSDUCED_ACTIVATED_CD4_TCELL_DN	164	-0.353247	-1.46669	0	0.0338412	0.962	6004	tags=34%, list=22%, signal=43%	148
GSE5679_CTRL_VS_PPARG_LIGAND_ROSIGLITAZONE_TREATED_DC_UP	198	-0.350495	-1.46626	0.00561798	0.0337482	0.962	5408	tags=33%, list=20%, signal=40%	149
GSE16385_MONOCYTE_VS_12H_IFNG_TNF_TREATED_MACROPHAGE_UP	195	-0.348688	-1.46613	0.00588235	0.0335436	0.962	6778	tags=36%, list=24%, signal=48%	150
GSE18791_UNSTIM_VS_NEWCATSLE_VIRUS_DC_10H_UP	195	-0.355767	-1.46602	0	0.0333727	0.962	7993	tags=44%, list=29%, signal=61%	151
GSE17974_CTRL_VS_ACT_IL4_AND_ANTI_IL12_24H_CD4_TCELL_DN	199	-0.347173	-1.46572	0	0.0332631	0.962	8127	tags=53%, list=29%, signal=74%	152
GSE3982_EOSINOPHIL_VS_MAST_CELL_DN	193	-0.35189	-1.46497	0.00628931	0.0332144	0.962	5699	tags=32%, list=21%, signal=40%	153
GSE25123_WT_VS_PPARG_KO_MACROPHAGE_DN	193	-0.352056	-1.46413	0.00598802	0.0332357	0.962	6359	tags=41%, list=23%, signal=53%	154
GSE7764_IL15_TREATED_VS_CTRL_NK_CELL_24H_UP	200	-0.347931	-1.45852	0	0.0350241	0.967	6609	tags=38%, list=24%, signal=49%	155
GSE15271_CXCR4_POS_VS_NEG_GC_BCELL_UP	172	-0.352668	-1.4576	0	0.03513	0.969	5910	tags=34%, list=21%, signal=43%	156
GSE21927_GMCSF_IL6_VS_GMCSF_GCSF_TREATED_BONE_MARROW_DN	199	-0.345569	-1.45623	0.0170455	0.0355057	0.972	8831	tags=53%, list=32%, signal=77%	157
GSE17721_LPS_VS_CPG_6H_BMDC_DN	195	-0.346521	-1.4559	0	0.0354059	0.972	5341	tags=26%, list=19%, signal=32%	158
GSE15930_NAIVE_VS_48H_IN_VITRO_STIM_IL12_CD8_TCELL_DN	199	-0.341889	-1.45352	0	0.0359702	0.976	8676	tags=56%, list=31%, signal=81%	159
GSE2770_IL12_AND_TGFB_ACT_VS_ACT_CD4_TCELL_48H_UP	185	-0.348074	-1.45133	0.00531915	0.0364617	0.978	4127	tags=25%, list=15%, signal=29%	160
GSE43955_1H_VS_42H_ACT_CD4_TCELL_UP	194	-0.345515	-1.45017	0.0119048	0.0366023	0.979	3616	tags=18%, list=13%, signal=21%	161
GSE24634_TREG_VS_TCONV_POST_DAY5_IL4_CONVERSION_UP	199	-0.343689	-1.44601	0	0.038244	0.982	6476	tags=45%, list=23%, signal=59%	162
GSE42088_UNINF_VS_LEISHMANIA_INF_DC_2H_UP	194	-0.346688	-1.44343	0.00613497	0.0391208	0.985	5154	tags=31%, list=19%, signal=38%	163
GSE41867_NAIVE_VS_DAY15_LCMV_EFFECTOR_CD8_TCELL_UP	197	-0.344343	-1.4421	0	0.0394446	0.985	7893	tags=47%, list=28%, signal=66%	164
GSE2770_IL4_ACT_VS_ACT_CD4_TCELL_6H_DN	194	-0.347667	-1.43882	0	0.0405986	0.985	2834	tags=19%, list=10%, signal=21%	165
GSE24574_BCL6_LOW_TFH_VS_TCONV_CD4_TCELL_DN	198	-0.338759	-1.43615	0.00581395	0.0416729	0.986	6949	tags=39%, list=25%, signal=52%	166
GSE22443_IL2_VS_IL12_TREATED_ACT_CD8_TCELL_DN	196	-0.342234	-1.43398	0.0118343	0.0423311	0.988	4515	tags=19%, list=16%, signal=23%	167
GSE25088_ROSIGLITAZONE_VS_IL4_AND_ROSIGLITAZONE_STIM_MACROPHAGE_DAY10_DN	195	-0.341738	-1.43227	0	0.0427988	0.989	5719	tags=33%, list=21%, signal=41%	168
GSE17721_POLYIC_VS_CPG_8H_BMDC_DN	196	-0.346402	-1.42925	0	0.0438832	0.992	5385	tags=32%, list=19%, signal=39%	169
FULLER_PBMC_F_TULARENSIS_VACCINE_LVS_AGE_22_54YO_18HR_DN	18	-0.521438	-1.42786	0.0706806	0.0442491	0.992	4556	tags=33%, list=16%, signal=40%	170
GSE5589_LPS_VS_LPS_AND_IL6_STIM_MACROPHAGE_45MIN_DN	192	-0.332144	-1.42441	0	0.0457225	0.992	6654	tags=41%, list=24%, signal=53%	171
GSE17721_12H_VS_24H_CPG_BMDC_DN	195	-0.338159	-1.42374	0	0.0457822	0.993	5908	tags=31%, list=21%, signal=39%	172
GSE24574_BCL6_HIGH_TFH_VS_NAIVE_CD4_TCELL_DN	198	-0.339006	-1.42348	0	0.0456386	0.994	5836	tags=35%, list=21%, signal=44%	173
GSE3920_UNTREATED_VS_IFNG_TREATED_FIBROBLAST_UP	158	-0.346284	-1.42121	0	0.0466922	0.994	4164	tags=27%, list=15%, signal=32%	174
GSE21063_CTRL_VS_ANTI_IGM_STIM_BCELL_NFATC1_KO_3H_UP	190	-0.346906	-1.41901	0.0129032	0.0474026	0.994	2852	tags=18%, list=10%, signal=20%	175
SCHERER_PBMC_APSV_WETVAX_AGE_18_32YO_50_TO_60DY_DN	138	-0.355044	-1.41731	0.00497512	0.0480148	0.994	2960	tags=20%, list=11%, signal=23%	176
GSE26343_UNSTIM_VS_LPS_STIM_NFAT5_KO_MACROPHAGE_UP	198	-0.333774	-1.41591	0.00621118	0.0482814	0.994	4944	tags=41%, list=18%, signal=49%	177
GSE29617_CTRL_VS_TIV_FLU_VACCINE_PBMC_2008_DN	190	-0.335369	-1.41435	0	0.0489214	0.994	8092	tags=45%, list=29%, signal=63%	178
GSE23321_CD8_STEM_CELL_MEMORY_VS_NAIVE_CD8_TCELL_UP	193	-0.336937	-1.413	0.00628931	0.0493615	0.994	5243	tags=37%, list=19%, signal=45%	179
GSE21546_UNSTIM_VS_ANTI_CD3_STIM_DP_THYMOCYTES_DN	192	-0.342358	-1.41119	0.00613497	0.0500421	0.994	5891	tags=35%, list=21%, signal=44%	180
QIU_PBMC_HEPTATITIS_B_SURFACE_ANTIGEN_AGE_UNDER50_NON_RESPONDERS_VS_RESPONDERS_7DY_UP	28	-0.467177	-1.41106	0.0658683	0.0498413	0.994	520	tags=14%, list=2%, signal=15%	181
GSE30083_SP1_VS_SP3_THYMOCYTE_UP	191	-0.335525	-1.40997	0	0.0502606	0.994	5449	tags=32%, list=20%, signal=39%	182
GSE22886_CTRL_VS_LPS_24H_DC_UP	198	-0.334302	-1.40988	0	0.0500192	0.994	6792	tags=31%, list=24%, signal=41%	183
GSE27859_DC_VS_CD11C_INT_F480_INT_DC_DN	197	-0.335598	-1.40988	0	0.0497473	0.994	8843	tags=55%, list=32%, signal=81%	184
SCHERER_PBMC_YF_VAX_OR_APSV_WETVAX_AGE_18_40YO_JOINT_TO_VACCINIA_AND_YELLOW_FEVER_DN	23	-0.504821	-1.40882	0.061828	0.0499861	0.995	2945	tags=17%, list=11%, signal=19%	185
GSE14908_RESTING_VS_HDM_STIM_CD4_TCELL_ATOPIC_PATIENT_UP	197	-0.3358	-1.40856	0.0121212	0.0498074	0.996	7532	tags=42%, list=27%, signal=57%	186
GSE21033_CTRL_VS_POLYIC_STIM_DC_3H_DN	199	-0.33458	-1.40444	0	0.0518813	0.996	6832	tags=32%, list=25%, signal=42%	187
GSE11973_MIR223_KOVS_WT_BONE_MARROW_NEUTROPHIL_DN	174	-0.340449	-1.40361	0.0060241	0.0520733	0.996	5844	tags=38%, list=21%, signal=48%	188
HOFT_CD4_POSITIVE_ALPHA_BETA_MEMORY_T_CELL_BCG_VACCINE_AGE_18_45YO_7DY_UP	38	-0.440114	-1.40238	0.0582822	0.052394	0.996	4139	tags=34%, list=15%, signal=40%	189
GSE22432_CDC_VS_COMMON_DC_PROGENITOR_DN	195	-0.333858	-1.39737	0.00568182	0.0552067	0.997	6642	tags=38%, list=24%, signal=50%	190
GSE31082_DN_VS_CD8_SP_THYMOCYTE_UP	200	-0.334435	-1.39733	0.00617284	0.0549657	0.998	7557	tags=43%, list=27%, signal=59%	191
GSE22886_DAY0_VS_DAY7_MONOCYTE_IN_CULTURE_DN	197	-0.329988	-1.397	0	0.0549166	0.998	8075	tags=47%, list=29%, signal=65%	192
GSE17721_POLYIC_VS_PAM3CSK4_12H_BMDC_DN	197	-0.334071	-1.39628	0	0.0550329	0.998	6429	tags=35%, list=23%, signal=45%	193
GSE2770_UNTREATED_VS_ACT_CD4_TCELL_2H_DN	196	-0.335642	-1.39563	0	0.0551064	0.998	7612	tags=40%, list=27%, signal=55%	194
GSE42724_NAIVE_VS_B1_BCELL_DN	196	-0.332685	-1.39498	0.00552486	0.0553602	0.999	5394	tags=28%, list=19%, signal=34%	195
GSE22886_NAIVE_CD4_TCELL_VS_48H_ACT_TH1_DN	199	-0.329146	-1.39419	0	0.0555627	0.999	7686	tags=45%, list=28%, signal=61%	196
GSE28737_WT_VS_BCL6_HET_MARGINAL_ZONE_BCELL_DN	191	-0.328973	-1.39406	0.0128205	0.0553578	0.999	4478	tags=26%, list=16%, signal=31%	197
GSE14000_TRANSLATED_RNA_VS_MRNA_DC_UP	198	-0.33304	-1.39325	0	0.0557081	0.999	7656	tags=39%, list=28%, signal=54%	198
GSE2405_0H_VS_1.5H_A_PHAGOCYTOPHILUM_STIM_NEUTROPHIL_DN	197	-0.331409	-1.39212	0	0.0560889	0.999	7917	tags=41%, list=29%, signal=56%	199
GSE32986_UNSTIM_VS_GMCSF_STIM_DC_DN	195	-0.329931	-1.39211	0.0131579	0.0558085	0.999	5516	tags=35%, list=20%, signal=44%	200
GSE5542_IFNA_VS_IFNA_AND_IFNG_TREATED_EPITHELIAL_CELLS_24H_UP	190	-0.335345	-1.39088	0.00571429	0.056211	1	5868	tags=38%, list=21%, signal=48%	201
GSE339_EX_VIVO_VS_IN_CULTURE_CD4CD8DN_DC_UP	200	-0.332311	-1.38704	0	0.0583347	1	6150	tags=30%, list=22%, signal=38%	202
GSE34515_CD16_NEG_MONOCYTE_VS_DC_DN	198	-0.331387	-1.3857	0	0.0590388	1	6559	tags=33%, list=24%, signal=43%	203
GSE17721_0.5H_VS_24H_LPS_BMDC_UP	189	-0.331317	-1.38483	0	0.0593487	1	4849	tags=26%, list=17%, signal=32%	204
GSE37532_WT_VS_PPARG_KO_VISCERAL_ADIPOSE_TISSUE_TCONV_DN	197	-0.328654	-1.38226	0	0.0606137	1	6778	tags=38%, list=24%, signal=49%	205
GSE27786_LIN_NEG_VS_CD4_TCELL_UP	199	-0.331644	-1.38045	0	0.0615392	1	6507	tags=37%, list=23%, signal=48%	206
GSE16266_CTRL_VS_HEATSHOCK_AND_LPS_STIM_MEF_DN	196	-0.32794	-1.37808	0	0.0629431	1	4923	tags=25%, list=18%, signal=30%	207
GSE7400_CTRL_VS_CSF3_IN_VIVO_TREATED_PBMC_UP	199	-0.328705	-1.37737	0	0.0632009	1	7072	tags=41%, list=26%, signal=55%	208
GSE5589_LPS_VS_LPS_AND_IL6_STIM_IL10_KO_MACROPHAGE_45MIN_DN	190	-0.333009	-1.37447	0.00571429	0.0650285	1	5837	tags=33%, list=21%, signal=42%	209
GSE27786_BCELL_VS_NEUTROPHIL_UP	198	-0.325971	-1.37424	0.00613497	0.0648637	1	6099	tags=33%, list=22%, signal=42%	210
GSE24142_EARLY_THYMIC_PROGENITOR_VS_DN2_THYMOCYTE_FETAL_UP	192	-0.331581	-1.3711	0.0174419	0.066558	1	2837	tags=19%, list=10%, signal=21%	211
GSE17721_ALL_VS_24H_PAM3CSK4_BMDC_UP	191	-0.331008	-1.36939	0	0.0673635	1	4835	tags=27%, list=17%, signal=33%	212
GSE21670_STAT3_KO_VS_WT_CD4_TCELL_DN	195	-0.32859	-1.36931	0.00641026	0.0671031	1	3995	tags=33%, list=14%, signal=39%	213
GSE9988_ANTI_TREM1_VS_LOW_LPS_MONOCYTE_UP	197	-0.326973	-1.36441	0	0.0703001	1	4368	tags=24%, list=16%, signal=29%	214
GSE19888_ADENOSINE_A3R_INH_VS_ACT_IN_MAST_CELL_UP	197	-0.322658	-1.36363	0.00666667	0.0706049	1	3962	tags=21%, list=14%, signal=24%	215
GSE41867_NAIVE_VS_DAY30_LCMV_ARMSTRONG_MEMORY_CD8_TCELL_DN	199	-0.329233	-1.36348	0.00621118	0.0704179	1	8660	tags=55%, list=31%, signal=80%	216
GSE5142_HTERT_TRANSDUCED_VS_CTRL_CD8_TCELL_LATE_PASSAGE_CLONE_UP	200	-0.322315	-1.35984	0	0.0731706	1	7540	tags=41%, list=27%, signal=55%	217
GSE39820_CTRL_VS_IL1B_IL6_CD4_TCELL_UP	198	-0.321977	-1.35958	0.00613497	0.0730184	1	3416	tags=24%, list=12%, signal=27%	218
GSE27786_LIN_NEG_VS_NEUTROPHIL_UP	197	-0.330358	-1.35905	0	0.0730867	1	7042	tags=40%, list=25%, signal=53%	219
FULLER_PBMC_F_TULARENSIS_VACCINE_LVS_AGE_22_54YO_192HR_DN	29	-0.447669	-1.35718	0.111748	0.0742984	1	5138	tags=34%, list=19%, signal=42%	220
GSE7509_UNSTIM_VS_TNFA_IL1B_IL6_PGE_STIM_DC_UP	186	-0.317673	-1.34909	0.00568182	0.0813656	1	5407	tags=30%, list=19%, signal=37%	221
GSE1925_CTRL_VS_24H_IFNG_STIM_MACROPHAGE_DN	187	-0.328591	-1.34849	0.0122699	0.0814851	1	5322	tags=30%, list=19%, signal=37%	222
GSE37532_TREG_VS_TCONV_CD4_TCELL_FROM_LN_DN	195	-0.322406	-1.3472	0	0.0822762	1	4941	tags=32%, list=18%, signal=39%	223
GSE3982_MAST_CELL_VS_NEUTROPHIL_UP	196	-0.323101	-1.3467	0	0.0822747	1	5912	tags=31%, list=21%, signal=39%	224
GSE41867_DAY8_EFFECTOR_VS_DAY30_MEMORY_CD8_TCELL_LCMV_ARMSTRONG_UP	198	-0.324569	-1.34634	0	0.0822573	1	7642	tags=42%, list=28%, signal=57%	225
GSE18791_CTRL_VS_NEWCASTLE_VIRUS_DC_14H_UP	199	-0.318592	-1.34588	0.0114286	0.082354	1	7541	tags=40%, list=27%, signal=54%	226
GSE27786_LSK_VS_LIN_NEG_CELL_DN	192	-0.321897	-1.34114	0.0236686	0.0862561	1	4348	tags=24%, list=16%, signal=28%	227
GSE12845_IGD_POS_VS_NEG_BLOOD_BCELL_DN	190	-0.318959	-1.34097	0.0129032	0.0860096	1	6789	tags=38%, list=24%, signal=51%	228
GSE22886_NAIVE_CD4_TCELL_VS_DC_DN	197	-0.317814	-1.33938	0.00595238	0.0870879	1	7471	tags=39%, list=27%, signal=52%	229
GSE45365_NK_CELL_VS_CD11B_DC_DN	186	-0.32301	-1.33915	0	0.0868717	1	2652	tags=24%, list=10%, signal=26%	230
GSE2770_IL12_AND_TGFB_VS_IL4_TREATED_ACT_CD4_TCELL_2H_UP	189	-0.316746	-1.3347	0.00595238	0.0910747	1	6069	tags=32%, list=22%, signal=41%	231
GSE21670_STAT3_KO_VS_WT_CD4_TCELL_UP	187	-0.315264	-1.33406	0	0.091437	1	4291	tags=27%, list=15%, signal=32%	232
GSE3982_DC_VS_BCELL_UP	190	-0.315482	-1.33316	0.00568182	0.0918806	1	1549	tags=15%, list=6%, signal=16%	233
GSE3337_4H_VS_16H_IFNG_IN_CD8POS_DC_UP	197	-0.318611	-1.33268	0	0.091993	1	7351	tags=40%, list=27%, signal=53%	234
GSE17721_POLYIC_VS_GARDIQUIMOD_12H_BMDC_DN	196	-0.323173	-1.33251	0.0245399	0.0917866	1	6821	tags=40%, list=25%, signal=53%	235
GSE3691_IFN_PRODUCING_KILLER_DC_VS_PLASMACYTOID_DC_SPLEEN_DN	188	-0.320875	-1.33167	0.0060241	0.0924514	1	4030	tags=26%, list=15%, signal=30%	236
GSE9988_ANTI_TREM1_VS_ANTI_TREM1_AND_LPS_MONOCYTE_UP	197	-0.320727	-1.32924	0.00617284	0.0943831	1	9323	tags=51%, list=34%, signal=76%	237
GSE17721_LPS_VS_CPG_4H_BMDC_DN	195	-0.315144	-1.32895	0.00657895	0.0942479	1	7230	tags=39%, list=26%, signal=53%	238
GSE39820_CTRL_VS_TGFBETA1_IL6_CD4_TCELL_UP	195	-0.316409	-1.32857	0.00641026	0.0942629	1	4881	tags=24%, list=18%, signal=29%	239
GSE9650_NAIVE_VS_EFF_CD8_TCELL_UP	199	-0.314954	-1.32784	0.0138889	0.094603	1	3608	tags=22%, list=13%, signal=25%	240
GSE17721_CTRL_VS_CPG_24H_BMDC_DN	191	-0.31691	-1.3273	0.0181818	0.0948424	1	5569	tags=31%, list=20%, signal=38%	241
GSE16385_MONOCYTE_VS_12H_ROSIGLITAZONE_IFNG_TNF_TREATED_MACROPHAGE_DN	194	-0.315974	-1.3272	0.0194805	0.0945261	1	3761	tags=22%, list=14%, signal=25%	242
GSE7509_FCGRIIB_VS_TNFA_IL1B_IL6_PGE_STIM_DC_UP	181	-0.320492	-1.32679	0	0.0945098	1	8493	tags=44%, list=31%, signal=63%	243
GSE3982_NEUTROPHIL_VS_TH2_DN	196	-0.316199	-1.32613	0.00645161	0.0948253	1	6217	tags=30%, list=22%, signal=39%	244
GSE17721_0.5H_VS_8H_CPG_BMDC_UP	199	-0.314584	-1.32579	0.00598802	0.0947785	1	5840	tags=31%, list=21%, signal=39%	245
GSE22196_HEALTHY_VS_OBESE_MOUSE_SKIN_GAMMADELTA_TCELL_DN	192	-0.317245	-1.32256	0.0136986	0.0980482	1	2593	tags=17%, list=9%, signal=18%	246
GSE42088_UNINF_VS_LEISHMANIA_INF_DC_4H_UP	197	-0.311052	-1.32142	0.00636943	0.0988867	1	3012	tags=15%, list=11%, signal=17%	247
GSE15733_BM_VS_SPLEEN_MEMORY_CD4_TCELL_DN	197	-0.314715	-1.32062	0	0.0993685	1	5882	tags=36%, list=21%, signal=45%	248
GSE46606_DAY1_VS_DAY3_CD40L_IL2_IL5_STIMULATED_BCELL_DN	196	-0.313373	-1.31968	0.0175439	0.0999476	1	4147	tags=27%, list=15%, signal=32%	249
FRANCO_BLOOD_SANOFI_PASTEUR_SA_INACTIVATED_INFLUENZA_VACCINE_CORRELATED_WITH_ANTIBODY_RESPONSE_AGE_18_40YO_14DY_NEGATIVE	24	-0.461979	-1.31913	0.115385	0.100211	1	1759	tags=21%, list=6%, signal=22%	250
GSE9316_CD4_TCELL_BALBC_VS_TH17_ENRI_CD4_TCELL_SKG_PMA_IONO_STIM_FR4NEG_UP	183	-0.315558	-1.31845	0.0119048	0.100594	1	1747	tags=11%, list=6%, signal=12%	251
GSE19198_CTRL_VS_IL21_TREATED_TCELL_6H_UP	194	-0.312607	-1.3161	0.00558659	0.102987	1	5208	tags=29%, list=19%, signal=35%	252
GSE18281_SUBCAPSULAR_VS_CENTRAL_CORTICAL_REGION_OF_THYMUS_DN	194	-0.31299	-1.31593	0.0116959	0.102788	1	4246	tags=25%, list=15%, signal=30%	253
GSE27241_CTRL_VS_DIGOXIN_TREATED_CD4_TCELL_IN_TH17_POLARIZING_CONDITIONS_DN	187	-0.315221	-1.31361	0.00649351	0.105048	1	4563	tags=30%, list=16%, signal=36%	254
LI_PBMC_MENACTRA_AGE_18_45YO_CORRELATED_WITH_ANTI_DT_ANTIBODY_3DY_POSITIVE	39	-0.409976	-1.31355	0.0997067	0.104714	1	249	tags=13%, list=1%, signal=13%	255
GSE19923_WT_VS_HEB_KO_DP_THYMOCYTE_DN	193	-0.313225	-1.31335	0.0118343	0.104558	1	7712	tags=39%, list=28%, signal=53%	256
GSE17721_POLYIC_VS_GARDIQUIMOD_24H_BMDC_DN	195	-0.314404	-1.31326	0.0115607	0.104269	1	6982	tags=34%, list=25%, signal=45%	257
GSE3720_UNSTIM_VS_LPS_STIM_VD2_GAMMADELTA_TCELL_UP	165	-0.322085	-1.31296	0.0333333	0.104252	1	3225	tags=18%, list=12%, signal=20%	258
GSE17721_0.5H_VS_24H_POLYIC_BMDC_UP	182	-0.314228	-1.31275	0.010929	0.1041	1	7226	tags=43%, list=26%, signal=58%	259
GOLDRATH_NAIVE_VS_MEMORY_CD8_TCELL_DN	196	-0.315168	-1.3127	0.0179641	0.103764	1	1385	tags=13%, list=5%, signal=13%	260
GSE11884_WT_VS_FURIN_KO_NAIVE_CD4_TCELL_UP	126	-0.330673	-1.31207	0.0366972	0.104157	1	4184	tags=21%, list=15%, signal=25%	261
GSE17721_PAM3CSK4_VS_GADIQUIMOD_12H_BMDC_UP	194	-0.310532	-1.31203	0	0.103795	1	6569	tags=34%, list=24%, signal=44%	262
GSE1112_OT1_VS_HY_CD8AB_THYMOCYTE_RTOC_CULTURE_UP	188	-0.321047	-1.31087	0.00561798	0.104671	1	7097	tags=42%, list=26%, signal=56%	263
GSE3982_MEMORY_CD4_TCELL_VS_TH2_DN	197	-0.310622	-1.30958	0.00598802	0.105751	1	7457	tags=44%, list=27%, signal=59%	264
GSE22589_HEALTHY_VS_HIV_INFECTED_DC_UP	197	-0.310162	-1.30851	0.0235294	0.106453	1	3825	tags=24%, list=14%, signal=28%	265
GSE3982_EFF_MEMORY_CD4_TCELL_VS_TH2_DN	198	-0.305433	-1.30731	0.00649351	0.107408	1	6786	tags=37%, list=24%, signal=49%	266
GSE17721_POLYIC_VS_GARDIQUIMOD_16H_BMDC_DN	199	-0.314384	-1.30686	0.0306748	0.10752	1	7662	tags=41%, list=28%, signal=57%	267
GSE17721_0.5H_VS_12H_CPG_BMDC_UP	198	-0.315483	-1.30432	0.00591716	0.11045	1	5996	tags=34%, list=22%, signal=43%	268
KAECH_DAY15_EFF_VS_MEMORY_CD8_TCELL_DN	196	-0.312808	-1.30299	0.0124224	0.111691	1	3940	tags=21%, list=14%, signal=25%	269
GSE43955_1H_VS_42H_ACT_CD4_TCELL_DN	176	-0.318092	-1.30251	0.0209424	0.111886	1	6659	tags=33%, list=24%, signal=43%	270
GSE43957_UNTREATED_VS_NACL_TREATED_ANTI_CD3_CD28_STIM_CD4_TCELL_UP	186	-0.313903	-1.30238	0.0115607	0.111645	1	1616	tags=13%, list=6%, signal=14%	271
GSE46606_IRF4HIGH_VS_IRF4MID_CD40L_IL2_IL5_DAY3_STIMULATED_BCELL_UP	198	-0.310654	-1.30219	0.0165746	0.111452	1	5269	tags=29%, list=19%, signal=36%	272
GSE339_EX_VIVO_VS_IN_CULTURE_CD4POS_DC_UP	198	-0.308923	-1.3017	0.00632911	0.111694	1	5577	tags=27%, list=20%, signal=33%	273
GSE39556_UNTREATED_VS_3H_POLYIC_INJ_MOUSE_CD8A_DC_UP	197	-0.307673	-1.30167	0.011976	0.111325	1	2011	tags=19%, list=7%, signal=20%	274
GSE3982_CENT_MEMORY_CD4_TCELL_VS_TH2_DN	198	-0.308979	-1.29828	0.00636943	0.115062	1	6866	tags=36%, list=25%, signal=47%	275
GSE17721_0.5H_VS_12H_POLYIC_BMDC_UP	193	-0.307688	-1.29783	0.0253165	0.115274	1	4734	tags=26%, list=17%, signal=32%	276
GSE15330_MEGAKARYOCYTE_ERYTHROID_VS_GRANULOCYTE_MONOCYTE_PROGENITOR_IKAROS_KO_UP	197	-0.308183	-1.29536	0.0175439	0.118164	1	7203	tags=38%, list=26%, signal=51%	277
GSE15624_CTRL_VS_6H_HALOFUGINONE_TREATED_CD4_TCELL_DN	163	-0.320874	-1.29477	0.0242718	0.118547	1	5549	tags=31%, list=20%, signal=39%	278
GSE14415_ACT_VS_CTRL_NATURAL_TREG_UP	180	-0.312914	-1.29473	0.0213904	0.118176	1	6082	tags=34%, list=22%, signal=44%	279
GSE20715_WT_VS_TLR4_KO_48H_OZONE_LUNG_DN	197	-0.315295	-1.29471	0.0201342	0.117771	1	5615	tags=31%, list=20%, signal=39%	280
GSE37533_UNTREATED_VS_PIOGLIZATONE_TREATED_CD4_TCELL_FOXP3_TRASDUCED_CD4_TCELL_UP	163	-0.315746	-1.29333	0.021978	0.119309	1	5801	tags=35%, list=21%, signal=44%	281
GSE23505_UNTREATED_VS_4DAY_IL6_IL1_TREATED_CD4_TCELL_UP	197	-0.305195	-1.29291	0.00609756	0.119348	1	8691	tags=41%, list=31%, signal=59%	282
GSE30083_SP1_VS_SP4_THYMOCYTE_UP	192	-0.307074	-1.29013	0.0170455	0.122667	1	6188	tags=32%, list=22%, signal=41%	283
GSE17721_POLYIC_VS_GARDIQUIMOD_8H_BMDC_DN	196	-0.307631	-1.28716	0.0191083	0.126507	1	7974	tags=45%, list=29%, signal=63%	284
GSE18791_CTRL_VS_NEWCASTLE_VIRUS_DC_18H_UP	196	-0.307101	-1.28655	0.0306748	0.126955	1	7078	tags=34%, list=26%, signal=46%	285
GSE18791_UNSTIM_VS_NEWCATSLE_VIRUS_DC_18H_UP	194	-0.309693	-1.2859	0.0115607	0.127358	1	6287	tags=28%, list=23%, signal=36%	286
GSE26030_TH1_VS_TH17_DAY5_POST_POLARIZATION_DN	190	-0.309572	-1.28554	0.0246914	0.127315	1	5236	tags=31%, list=19%, signal=37%	287
GSE2770_IL12_AND_TGFB_ACT_VS_ACT_CD4_TCELL_2H_UP	189	-0.311798	-1.28491	0.031746	0.127823	1	5615	tags=31%, list=20%, signal=39%	288
GSE2770_TGFB_AND_IL4_VS_IL4_TREATED_ACT_CD4_TCELL_48H_UP	188	-0.303406	-1.28487	0.0340909	0.127433	1	4838	tags=25%, list=17%, signal=30%	289
GSE29614_CTRL_VS_DAY3_TIV_FLU_VACCINE_PBMC_UP	156	-0.310805	-1.28385	0.0259067	0.128442	1	3481	tags=18%, list=13%, signal=20%	290
GSE24634_TEFF_VS_TCONV_DAY3_IN_CULTURE_UP	199	-0.309615	-1.2831	0.0191083	0.129063	1	5622	tags=35%, list=20%, signal=44%	291
GSE20484_MCSG_VS_CXCL4_MONOCYTE_DERIVED_MACROPHAGE_UP	190	-0.304895	-1.27947	0.00671141	0.133871	1	5046	tags=28%, list=18%, signal=34%	292
GSE45837_WT_VS_GFI1_KO_PDC_DN	198	-0.308283	-1.27858	0.0133333	0.134736	1	9127	tags=54%, list=33%, signal=80%	293
GSE11864_CSF1_IFNG_VS_CSF1_PAM3CYS_IN_MAC_DN	189	-0.312838	-1.27827	0.0130719	0.134752	1	3733	tags=21%, list=13%, signal=24%	294
GOLDRATH_NAIVE_VS_MEMORY_CD8_TCELL_UP	197	-0.306276	-1.27731	0.00699301	0.135683	1	3597	tags=20%, list=13%, signal=23%	295
GSE15330_LYMPHOID_MULTIPOTENT_VS_MEGAKARYOCYTE_ERYTHROID_PROGENITOR_IKAROS_KO_DN	172	-0.307061	-1.27608	0.0238095	0.137224	1	1549	tags=12%, list=6%, signal=13%	296
GSE4748_CTRL_VS_LPS_AND_CYANOBACTERIUM_LPSLIKE_STIM_DC_3H_DN	191	-0.305351	-1.27534	0.00581395	0.137745	1	3228	tags=20%, list=12%, signal=23%	297
GSE22103_UNSTIM_VS_LPS_STIM_NEUTROPHIL_UP	196	-0.306146	-1.2742	0.00729927	0.139066	1	5247	tags=33%, list=19%, signal=41%	298
GSE21380_TFH_VS_GERMINAL_CENTER_TFH_CD4_TCELL_UP	188	-0.305839	-1.27405	0.0248447	0.138828	1	1396	tags=12%, list=5%, signal=13%	299
GSE17721_POLYIC_VS_PAM3CSK4_8H_BMDC_DN	194	-0.306703	-1.27309	0.00653595	0.139966	1	7434	tags=36%, list=27%, signal=49%	300
GSE14415_INDUCED_TREG_VS_FAILED_INDUCED_TREG_UP	185	-0.305167	-1.27261	0.0310559	0.140296	1	8469	tags=48%, list=31%, signal=68%	301
GSE32986_UNSTIM_VS_CURDLAN_LOWDOSE_STIM_DC_DN	199	-0.30313	-1.27204	0.0301205	0.140665	1	3341	tags=20%, list=12%, signal=23%	302
GSE24671_BAKIMULC_VS_SENDAI_VIRUS_INFECTED_MOUSE_SPLENOCYTES_DN	194	-0.304048	-1.27147	0.0344828	0.141053	1	6929	tags=41%, list=25%, signal=54%	303
GSE2770_TGFB_AND_IL4_ACT_VS_ACT_CD4_TCELL_48H_UP	196	-0.304445	-1.26875	0.0224719	0.144899	1	5482	tags=28%, list=20%, signal=35%	304
GSE41176_UNSTIM_VS_ANTI_IGM_STIM_TAK1_KO_BCELL_24H_DN	178	-0.304625	-1.26848	0.0372671	0.144841	1	3156	tags=20%, list=11%, signal=23%	305
GSE15930_NAIVE_VS_72H_IN_VITRO_STIM_TRICHOSTATINA_CD8_TCELL_DN	198	-0.300885	-1.26759	0.0121951	0.145762	1	6148	tags=33%, list=22%, signal=43%	306
GSE36476_CTRL_VS_TSST_ACT_40H_MEMORY_CD4_TCELL_YOUNG_DN	199	-0.304516	-1.26685	0.0114943	0.146405	1	5269	tags=29%, list=19%, signal=36%	307
GSE17721_PAM3CSK4_VS_GADIQUIMOD_8H_BMDC_UP	198	-0.305876	-1.26676	0.0130719	0.146136	1	5701	tags=30%, list=21%, signal=37%	308
GSE16385_MONOCYTE_VS_12H_ROSIGLITAZONE_TREATED_MACROPHAGE_DN	198	-0.300692	-1.26613	0.0318471	0.146715	1	8075	tags=38%, list=29%, signal=54%	309
GSE21546_WT_VS_ELK1_KO_ANTI_CD3_STIM_DP_THYMOCYTES_DN	192	-0.300924	-1.26567	0.0060241	0.146962	1	5269	tags=30%, list=19%, signal=36%	310
GSE7348_LPS_VS_TOLERIZED_AND_LPS_STIM_MACROPHAGE_UP	179	-0.301371	-1.26496	0.0314136	0.147579	1	4291	tags=24%, list=15%, signal=28%	311
GSE12392_WT_VS_IFNB_KO_CD8A_NEG_SPLEEN_DC_UP	199	-0.30502	-1.2642	0.0251572	0.14828	1	6225	tags=32%, list=22%, signal=41%	312
GSE45365_CD8A_DC_VS_CD11B_DC_IFNAR_KO_DN	185	-0.296529	-1.26205	0.03125	0.151519	1	4410	tags=24%, list=16%, signal=28%	313
GSE19772_CTRL_VS_HCMV_INF_MONOCYTES_AND_PI3K_INHIBITION_UP	186	-0.303359	-1.26091	0.04	0.152943	1	6899	tags=44%, list=25%, signal=58%	314
GSE19825_NAIVE_VS_IL2RALOW_DAY3_EFF_CD8_TCELL_DN	199	-0.298856	-1.26052	0.0179641	0.15313	1	7833	tags=41%, list=28%, signal=57%	315
GSE19198_1H_VS_24H_IL21_TREATED_TCELL_DN	192	-0.300043	-1.25914	0.0380435	0.155092	1	4535	tags=29%, list=16%, signal=35%	316
GSE27241_WT_VS_RORGT_KO_TH17_POLARIZED_CD4_TCELL_DN	168	-0.308822	-1.25866	0.04	0.155491	1	8684	tags=46%, list=31%, signal=66%	317
GSE3982_DC_VS_NEUTROPHIL_UP	197	-0.295356	-1.25856	0	0.155143	1	5418	tags=27%, list=20%, signal=34%	318
GOLDRATH_NAIVE_VS_EFF_CD8_TCELL_UP	197	-0.297275	-1.25803	0.0125	0.155593	1	3597	tags=21%, list=13%, signal=24%	319
GSE32255_WT_VS_JMJD2D_KNOCKDOWN_4H_LPS_STIM_DC_DN	148	-0.313541	-1.25594	0.0360825	0.158723	1	7095	tags=42%, list=26%, signal=56%	320
GSE32034_LY6C_HIGH_VS_LOW_MONOCYTE_DN	196	-0.295508	-1.25439	0.027933	0.160982	1	5822	tags=29%, list=21%, signal=37%	321
GSE13306_TREG_RA_VS_TCONV_RA_DN	184	-0.302051	-1.2529	0.0265957	0.1631	1	3173	tags=18%, list=11%, signal=21%	322
GSE35543_IN_VIVO_NTREG_VS_CONVERTED_EX_ITREG_UP	176	-0.304468	-1.25235	0.0391061	0.163461	1	6634	tags=47%, list=24%, signal=62%	323
GSE26928_EFF_MEMORY_VS_CXCR5_POS_CD4_TCELL_UP	174	-0.299978	-1.24958	0.0348837	0.168157	1	1590	tags=13%, list=6%, signal=14%	324
GSE7764_IL15_NK_CELL_24H_VS_SPLENOCYTE_UP	199	-0.295463	-1.24653	0.0320513	0.173482	1	6779	tags=34%, list=24%, signal=45%	325
GSE3982_CENT_MEMORY_CD4_TCELL_VS_TH1_DN	196	-0.30119	-1.24648	0.0514286	0.173034	1	7092	tags=39%, list=26%, signal=52%	326
GSE40274_CTRL_VS_FOXP3_AND_LEF1_TRANSDUCED_ACTIVATED_CD4_TCELL_UP	159	-0.300529	-1.24618	0.0406091	0.173012	1	1733	tags=15%, list=6%, signal=16%	327
GSE27896_HDAC6_KO_VS_WT_TREG_DN	158	-0.305603	-1.24105	0.0445545	0.182719	1	3531	tags=19%, list=13%, signal=22%	328
GSE26343_UNSTIM_VS_LPS_STIM_MACROPHAGE_UP	197	-0.295993	-1.24044	0.0434783	0.183385	1	3564	tags=26%, list=13%, signal=30%	329
GSE3982_MAC_VS_NEUTROPHIL_UP	198	-0.296407	-1.24024	0.0467836	0.183309	1	5476	tags=26%, list=20%, signal=32%	330
GSE15330_HSC_VS_GRANULOCYTE_MONOCYTE_PROGENITOR_UP	193	-0.294496	-1.23772	0.0414201	0.188052	1	5736	tags=30%, list=21%, signal=38%	331
GSE14000_TRANSLATED_RNA_VS_MRNA_4H_LPS_DC_UP	196	-0.293226	-1.23709	0.0310559	0.18873	1	7420	tags=33%, list=27%, signal=44%	332
GSE18893_CTRL_VS_TNF_TREATED_TCONV_2H_DN	200	-0.293143	-1.23643	0.0306748	0.189512	1	8667	tags=42%, list=31%, signal=60%	333
GSE6092_UNSTIM_VS_IFNG_STIM_ENDOTHELIAL_CELL_UP	199	-0.296156	-1.23499	0.05	0.191996	1	6684	tags=39%, list=24%, signal=51%	334
GSE22886_DC_VS_MONOCYTE_UP	191	-0.293821	-1.23402	0.0666667	0.193422	1	4533	tags=26%, list=16%, signal=30%	335
GSE28726_NAIVE_VS_ACTIVATED_NKTCELL_DN	199	-0.29175	-1.23353	0.0402299	0.193852	1	3671	tags=21%, list=13%, signal=24%	336
GSE7460_CTRL_VS_TGFB_TREATED_ACT_FOXP3_HET_TCONV_UP	196	-0.295036	-1.2321	0.0320856	0.196247	1	4902	tags=26%, list=18%, signal=31%	337
GSE37533_UNTREATED_VS_PIOGLIZATONE_TREATED_CD4_TCELL_PPARG1_AND_FOXP3_TRASDUCED_UP	192	-0.291403	-1.23177	0.0632911	0.196339	1	3826	tags=22%, list=14%, signal=26%	338
GSE17721_CTRL_VS_GARDIQUIMOD_24H_BMDC_DN	193	-0.292213	-1.23023	0.037234	0.198963	1	5185	tags=23%, list=19%, signal=28%	339
GSE17721_LPS_VS_PAM3CSK4_6H_BMDC_DN	194	-0.291806	-1.22937	0.0413793	0.200378	1	5153	tags=24%, list=19%, signal=30%	340
GSE4590_PRE_BCELL_VS_LARGE_PRE_BCELL_DN	155	-0.300286	-1.22923	0.0518135	0.20007	1	3571	tags=21%, list=13%, signal=24%	341
GSE21670_UNTREATED_VS_TGFB_IL6_TREATED_CD4_TCELL_DN	179	-0.297684	-1.22915	0.0617978	0.199676	1	6850	tags=31%, list=25%, signal=41%	342
GSE6259_FLT3L_INDUCED_DEC205_POS_DC_VS_CD4_TCELL_UP	160	-0.303113	-1.22501	0.0736842	0.208089	1	3656	tags=18%, list=13%, signal=20%	343
GSE7348_UNSTIM_VS_TOLERIZED_AND_LPS_STIM_MACROPHAGE_UP	161	-0.295058	-1.22308	0.0621469	0.211883	1	6126	tags=29%, list=22%, signal=36%	344
GSE17974_CTRL_VS_ACT_IL4_AND_ANTI_IL12_2H_CD4_TCELL_DN	198	-0.295901	-1.22297	0.0268456	0.211519	1	3801	tags=29%, list=14%, signal=33%	345
GSE36009_UNSTIM_VS_LPS_STIM_NLRP10_KO_DC_DN	190	-0.293537	-1.22279	0.0571429	0.211217	1	6230	tags=29%, list=22%, signal=37%	346
GSE19198_1H_VS_6H_IL21_TREATED_TCELL_UP	160	-0.30237	-1.22266	0.0862944	0.210837	1	1387	tags=12%, list=5%, signal=12%	347
GSE14000_UNSTIM_VS_4H_LPS_DC_UP	192	-0.296149	-1.22103	0.032967	0.214038	1	5907	tags=32%, list=21%, signal=41%	348
GSE41867_DAY6_EFFECTOR_VS_DAY30_EXHAUSTED_CD8_TCELL_LCMV_CLONE13_DN	197	-0.28389	-1.22097	0.0333333	0.213573	1	5218	tags=28%, list=19%, signal=34%	349
GSE11864_CSF1_VS_CSF1_IFNG_IN_MAC_DN	187	-0.29436	-1.21958	0.0576923	0.216099	1	5280	tags=32%, list=19%, signal=39%	350
GSE25088_ROSIGLITAZONE_VS_IL4_AND_ROSIGLITAZONE_STIM_STAT6_KO_MACROPHAGE_DAY10_DN	194	-0.293412	-1.21905	0.0467836	0.216722	1	5269	tags=34%, list=19%, signal=42%	351
GSE36888_UNTREATED_VS_IL2_TREATED_STAT5_AB_KNOCKIN_TCELL_2H_UP	186	-0.294981	-1.21833	0.0674157	0.217804	1	3266	tags=19%, list=12%, signal=21%	352
GSE40274_XBP1_VS_FOXP3_AND_XBP1_TRANSDUCED_ACTIVATED_CD4_TCELL_DN	193	-0.290306	-1.21474	0.0422535	0.225973	1	3519	tags=23%, list=13%, signal=27%	353
GSE21360_PRIMARY_VS_TERTIARY_MEMORY_CD8_TCELL_UP	197	-0.288884	-1.21402	0.0314136	0.227101	1	5036	tags=27%, list=18%, signal=33%	354
GSE36476_CTRL_VS_TSST_ACT_72H_MEMORY_CD4_TCELL_OLD_DN	199	-0.28981	-1.21292	0.0300752	0.229066	1	5718	tags=27%, list=21%, signal=33%	355
GSE29617_CTRL_VS_DAY3_TIV_FLU_VACCINE_PBMC_2008_DN	195	-0.287604	-1.2128	0.0448718	0.228729	1	8465	tags=45%, list=31%, signal=64%	356
DHIMAN_PBMC_ATTENUVAX_AGE_15_25YO_SUBQ_7_OR_14DY_DN	17	-0.458026	-1.21216	0.211587	0.229536	1	157	tags=12%, list=1%, signal=12%	357
GSE9878_CTRL_VS_EBF_TRANSDUCED_PAX5_KO_PRO_BCELL_DN	197	-0.287935	-1.21199	0.0479042	0.229348	1	4618	tags=26%, list=17%, signal=31%	358
GSE16385_UNTREATED_VS_12H_IFNG_TNF_TREATED_MACROPHAGE_DN	186	-0.289518	-1.21183	0.0552486	0.22905	1	6254	tags=35%, list=23%, signal=45%	359
GSE19198_1H_VS_6H_IL21_TREATED_TCELL_DN	192	-0.291648	-1.21168	0.0205479	0.228797	1	5516	tags=31%, list=20%, signal=39%	360
GSE33292_DN3_THYMOCYTE_VS_TCF1_KO_TCELL_LYMPHOMA_UP	195	-0.283676	-1.21091	0.0350877	0.230068	1	5677	tags=37%, list=20%, signal=46%	361
GSE3982_BASOPHIL_VS_TH2_DN	195	-0.288162	-1.20865	0.0721649	0.23493	1	6794	tags=39%, list=25%, signal=52%	362
GSE40274_CTRL_VS_FOXP3_AND_SATB1_TRANSDUCED_ACTIVATED_CD4_TCELL_UP	163	-0.295834	-1.20794	0.0670103	0.236122	1	4441	tags=29%, list=16%, signal=34%	363
GSE21546_WT_VS_SAP1A_KO_ANTI_CD3_STIM_DP_THYMOCYTES_UP	188	-0.28759	-1.20719	0.0574713	0.237453	1	4334	tags=25%, list=16%, signal=29%	364
GSE13306_LAMINA_PROPRIA_VS_SPLEEN_TREG_DN	187	-0.287215	-1.2065	0.0465116	0.238591	1	2594	tags=16%, list=9%, signal=17%	365
GSE22886_NAIVE_TCELL_VS_NEUTROPHIL_UP	198	-0.287895	-1.20644	0.0264901	0.238088	1	6974	tags=36%, list=25%, signal=48%	366
GSE29164_DAY3_VS_DAY7_CD8_TCELL_TREATED_MELANOMA_DN	189	-0.287136	-1.20629	0.0365854	0.237887	1	6185	tags=28%, list=22%, signal=36%	367
GSE3982_MAST_CELL_VS_NKCELL_UP	189	-0.287836	-1.20623	0.0516129	0.237359	1	6348	tags=39%, list=23%, signal=50%	368
GSE41867_DAY15_EFFECTOR_VS_DAY30_EXHAUSTED_CD8_TCELL_LCMV_CLONE13_DN	199	-0.289929	-1.20607	0.0714286	0.237138	1	6840	tags=34%, list=25%, signal=44%	369
GSE4984_UNTREATED_VS_GALECTIN1_TREATED_DC_DN	181	-0.287373	-1.20488	0.0628571	0.239485	1	5055	tags=27%, list=18%, signal=33%	370
SOBOLEV_PBMC_PANDEMRIX_AGE_18_64YO_HIGH_VS_LOW_RESPONDERS_MEDIUM_HIGH_ADVERSE_EVENTS_SCORE_1DY_CORRELATED_WITH_TRANSITIONAL_B_CELLS_UP	20	-0.439356	-1.20393	0.205714	0.241255	1	2679	tags=30%, list=10%, signal=33%	371
GSE40277_EOS_AND_LEF1_TRANSDUCED_VS_CTRL_CD4_TCELL_DN	193	-0.292426	-1.20332	0.0479042	0.242123	1	4528	tags=28%, list=16%, signal=33%	372
GSE37301_LYMPHOID_PRIMED_MPP_VS_PRO_BCELL_DN	173	-0.288261	-1.20293	0.0457143	0.242506	1	3233	tags=20%, list=12%, signal=22%	373
GSE17721_0.5H_VS_4H_PAM3CSK4_BMDC_UP	196	-0.289019	-1.20273	0.0405405	0.242397	1	5142	tags=24%, list=19%, signal=29%	374
GSE360_L_MAJOR_VS_B_MALAYI_HIGH_DOSE_MAC_DN	191	-0.292158	-1.20067	0.0295858	0.247153	1	1908	tags=12%, list=7%, signal=12%	375
FULLER_PBMC_F_TULARENSIS_VACCINE_LVS_AGE_22_54YO_48HR_UP	53	-0.351432	-1.20051	0.154386	0.246879	1	1878	tags=15%, list=7%, signal=16%	376
GSE19923_E2A_KO_VS_HEB_AND_E2A_KO_DP_THYMOCYTE_UP	193	-0.290094	-1.19996	0.0516129	0.247619	1	3597	tags=24%, list=13%, signal=27%	377
GSE17721_PAM3CSK4_VS_GADIQUIMOD_1H_BMDC_DN	198	-0.285464	-1.19865	0.0731707	0.250481	1	6261	tags=30%, list=23%, signal=38%	378
GSE30971_WBP7_HET_VS_KO_MACROPHAGE_DN	192	-0.287636	-1.1986	0.0705882	0.249968	1	2183	tags=15%, list=8%, signal=16%	379
GSE17974_0H_VS_0.5H_IN_VITRO_ACT_CD4_TCELL_DN	184	-0.287135	-1.1984	0.0638298	0.249849	1	2633	tags=18%, list=9%, signal=20%	380
GSE17721_PAM3CSK4_VS_GADIQUIMOD_6H_BMDC_UP	196	-0.281997	-1.19836	0.0625	0.249336	1	5724	tags=29%, list=21%, signal=36%	381
GSE7852_THYMUS_VS_FAT_TREG_UP	198	-0.287921	-1.19821	0.0542169	0.249095	1	7902	tags=43%, list=28%, signal=60%	382
KAECH_DAY15_EFF_VS_MEMORY_CD8_TCELL_UP	188	-0.291901	-1.19493	0.0747126	0.257262	1	2133	tags=14%, list=8%, signal=15%	383
GSE45382_UNTREATED_VS_TGFB_TREATED_MACROPHAGES_UP	193	-0.282004	-1.19359	0.0675676	0.260353	1	5577	tags=29%, list=20%, signal=36%	384
GSE40666_UNTREATED_VS_IFNA_STIM_EFFECTOR_CD8_TCELL_90MIN_DN	197	-0.285564	-1.19319	0.0774194	0.260838	1	7740	tags=39%, list=28%, signal=54%	385
GSE12392_CD8A_POS_VS_NEG_SPLEEN_IFNB_KO_DC_DN	196	-0.287108	-1.19317	0.0409357	0.260232	1	4004	tags=19%, list=14%, signal=22%	386
FLETCHER_PBMC_BCG_10W_INFANT_BCG_STIMULATED_VS_UNSTIMULATED_10W_DN	251	-0.28014	-1.19291	0.0819672	0.260264	1	3294	tags=20%, list=12%, signal=23%	387
GSE9650_EFFECTOR_VS_MEMORY_CD8_TCELL_DN	198	-0.284037	-1.19233	0.0818713	0.261093	1	3597	tags=22%, list=13%, signal=25%	388
GSE27786_LSK_VS_NKTCELL_UP	197	-0.286167	-1.19218	0.0530303	0.260799	1	7048	tags=35%, list=25%, signal=47%	389
GSE7459_UNTREATED_VS_IL6_TREATED_ACT_CD4_TCELL_DN	125	-0.302635	-1.19146	0.107843	0.262061	1	3259	tags=24%, list=12%, signal=27%	390
GSE43863_NAIVE_VS_TFH_CD4_EFF_TCELL_D6_LCMV_UP	188	-0.288182	-1.19072	0.0606061	0.263406	1	4152	tags=23%, list=15%, signal=27%	391
GSE22589_HEALTHY_VS_HIV_AND_SIV_INFECTED_DC_UP	199	-0.28275	-1.19053	0.0635838	0.26327	1	6850	tags=35%, list=25%, signal=46%	392
GSE14415_FOXP3_KO_NATURAL_TREG_VS_TCONV_DN	170	-0.288952	-1.19039	0.0867052	0.26303	1	3885	tags=21%, list=14%, signal=24%	393
GSE3039_CD4_TCELL_VS_B2_BCELL_DN	195	-0.287634	-1.19036	0.0462428	0.26249	1	3677	tags=23%, list=13%, signal=26%	394
GSE21774_CD56_BRIGHT_VS_DIM_CD62L_POSITIVE_NK_CELL_DN	192	-0.284895	-1.18972	0.0947368	0.263644	1	6402	tags=34%, list=23%, signal=44%	395
GSE9988_ANTI_TREM1_VS_LPS_MONOCYTE_UP	196	-0.281828	-1.18929	0.0561798	0.264165	1	4368	tags=23%, list=16%, signal=27%	396
GSE37301_HEMATOPOIETIC_STEM_CELL_VS_COMMON_LYMPHOID_PROGENITOR_UP	189	-0.284691	-1.18915	0.0853659	0.263861	1	4120	tags=21%, list=15%, signal=24%	397
GSE26669_CTRL_VS_COSTIM_BLOCK_MLR_CD4_TCELL_UP	195	-0.280812	-1.18911	0.0804598	0.263331	1	3847	tags=22%, list=14%, signal=25%	398
GSE22935_UNSTIM_VS_12H_MBOVIS_BCG_STIM_MYD88_KO_MACROPHAGE_DN	199	-0.280167	-1.18884	0.0649351	0.263396	1	3366	tags=17%, list=12%, signal=19%	399
GSE2405_0H_VS_1.5H_A_PHAGOCYTOPHILUM_STIM_NEUTROPHIL_UP	187	-0.283537	-1.18748	0.0536913	0.266391	1	2389	tags=16%, list=9%, signal=17%	400
GSE43955_1H_VS_10H_ACT_CD4_TCELL_WITH_TGFB_IL6_UP	194	-0.280244	-1.18644	0.0583942	0.268691	1	3242	tags=16%, list=12%, signal=18%	401
GSE17721_PAM3CSK4_VS_GADIQUIMOD_16H_BMDC_DN	193	-0.28298	-1.18629	0.0728477	0.268505	1	7673	tags=34%, list=28%, signal=46%	402
GSE17721_POLYIC_VS_CPG_16H_BMDC_DN	192	-0.281724	-1.18586	0.0426829	0.269021	1	7446	tags=39%, list=27%, signal=53%	403
GSE2770_IL12_ACT_VS_ACT_CD4_TCELL_2H_DN	195	-0.285051	-1.18466	0.0862069	0.271706	1	5482	tags=25%, list=20%, signal=31%	404
GSE3039_ALPHAALPHA_VS_ALPHABETA_CD8_TCELL_UP	191	-0.282659	-1.18341	0.0833333	0.27454	1	5067	tags=25%, list=18%, signal=31%	405
GSE27786_LSK_VS_NKCELL_UP	195	-0.285108	-1.18317	0.0709677	0.274549	1	7330	tags=36%, list=26%, signal=49%	406
GSE41087_WT_VS_FOXP3_MUT_ANTI_CD3_CD28_STIM_CD4_TCELL_DN	196	-0.279462	-1.18286	0.09375	0.274731	1	3495	tags=15%, list=13%, signal=17%	407
GSE17721_LPS_VS_CPG_8H_BMDC_DN	194	-0.27647	-1.18248	0.0705128	0.275151	1	5496	tags=28%, list=20%, signal=35%	408
GSE13547_CTRL_VS_ANTI_IGM_STIM_BCELL_12H_DN	172	-0.290644	-1.18204	0.0685714	0.27582	1	7567	tags=40%, list=27%, signal=54%	409
GSE12484_HEALTHY_VS_PERIDONTITIS_NEUTROPHILS_DN	140	-0.293264	-1.18179	0.126374	0.275894	1	6169	tags=31%, list=22%, signal=40%	410
GSE45365_NK_CELL_VS_CD8_TCELL_MCMV_INFECTION_UP	197	-0.280475	-1.18179	0.0769231	0.275241	1	4757	tags=22%, list=17%, signal=27%	411
GSE24026_PD1_LIGATION_VS_CTRL_IN_ACT_TCELL_LINE_DN	196	-0.27623	-1.18167	0.0612245	0.274922	1	5790	tags=29%, list=21%, signal=36%	412
[truncated: 932 more rows]
