# Supplementary material for: Flubendazole inhibits PD-1 and suppresses melanoma growth in immunocompetent mice
Source: J Transl Med. 2023 Jul 14;21:467. doi: 10.1186/s12967-023-04289-y (PMC10349441; doi:10.1186/s12967-023-04289-y)
Supplement: Supplementary file 5 — Additional file 5: Table S5. C2 gene sets enriched by FLU. RNA-seq was performed with total RNA prepared from Jurkat T cells treated with 10 µM FLU for 4 h. There were 3058 of 4691 C2 gene sets upregulated in the FLU group, 210 sets significant at FDR < 0.25, and 1633 of the 4691 gene sets correlated with the vehicle group, 345 sets significant at FDR < 0.25. [file 12967_2023_4289_MOESM5_ESM.xlsx]

## Sheet: gene sets upregulated in Flu
NAME	SIZE	ES	NES	NOM p-val	FDR q-val	FWER p-val	RANK AT MAX	LEADING EDGE	NES_rank
KRIGE_AMINO_ACID_DEPRIVATION	29	0.769322	2.0255	0	0.0239754	0.026	4253	tags=72%, list=15%, signal=85%
WP_HIPPO_SIGNALING_REGULATION_PATHWAYS	91	0.586048	1.92129	0	0.108861	0.213	2485	tags=22%, list=9%, signal=24%	2
WP_PHOSPHODIESTERASES_IN_NEURONAL_FUNCTION	48	0.637467	1.90353	0	0.101173	0.284	1764	tags=25%, list=6%, signal=27%	3
SERVITJA_ISLET_HNF1A_TARGETS_DN	92	0.571623	1.86916	0	0.134256	0.446	3414	tags=37%, list=12%, signal=42%	4
HUPER_BREAST_BASAL_VS_LUMINAL_DN	54	0.610506	1.86393	0	0.117367	0.473	4275	tags=33%, list=15%, signal=39%	5
MARZEC_IL2_SIGNALING_DN	36	0.660427	1.86179	0	0.102874	0.49	4622	tags=61%, list=17%, signal=73%	6
REACTOME_ADHERENS_JUNCTIONS_INTERACTIONS	27	0.698286	1.85846	0	0.0951532	0.517	3345	tags=37%, list=12%, signal=42%	7
REACTOME_METABOLISM_OF_AMINE_DERIVED_HORMONES	16	0.7737	1.85341	0	0.0909782	0.549	1715	tags=50%, list=6%, signal=53%	8
WP_FGF23_SIGNALING_IN_HYPOPHOSPHATEMIC_RICKETS_AND_RELATED_DISORDERS	19	0.755248	1.85311	0	0.0814855	0.55	4253	tags=58%, list=15%, signal=68%	9
BLANCO_MELO_COVID19_SARS_COV_2_INFECTION_A594_CELLS_UP	80	0.562569	1.84248	0	0.0858001	0.601	4687	tags=48%, list=17%, signal=57%	10
WP_GPR40_PATHWAY	15	0.793212	1.8347	0	0.0892514	0.65	369	tags=27%, list=1%, signal=27%	11
ODONNELL_TARGETS_OF_MYC_AND_TFRC_UP	78	0.570969	1.83434	0	0.0821998	0.652	3472	tags=37%, list=13%, signal=42%	12
ZHAN_V1_LATE_DIFFERENTIATION_GENES_UP	31	0.667752	1.82616	0	0.0866651	0.695	2459	tags=26%, list=9%, signal=28%	13
GILDEA_METASTASIS	25	0.708406	1.81544	0	0.0960422	0.762	5557	tags=60%, list=20%, signal=75%	14
REACTOME_RET_SIGNALING	40	0.631222	1.81517	0	0.0901933	0.764	3675	tags=30%, list=13%, signal=35%	15
KEGG_HEMATOPOIETIC_CELL_LINEAGE	81	0.5745	1.81408	0	0.0858192	0.769	3073	tags=31%, list=11%, signal=35%	16
MEBARKI_HCC_PROGENITOR_WNT_DN_CTNNB1_DEPENDENT	29	0.66701	1.80829	0	0.0882127	0.799	1245	tags=24%, list=4%, signal=25%	17
PID_ENDOTHELIN_PATHWAY	62	0.571911	1.79823	0	0.0976251	0.85	4029	tags=31%, list=15%, signal=36%	18
NAKAYAMA_FRA2_TARGETS	44	0.610987	1.79248	0	0.101669	0.876	4830	tags=39%, list=17%, signal=47%	19
PICCALUGA_ANGIOIMMUNOBLASTIC_LYMPHOMA_DN	135	0.522423	1.79211	0	0.0970937	0.876	5897	tags=44%, list=21%, signal=56%	20
MIKKELSEN_MCV6_ICP_WITH_H3K4ME3_AND_H3K27ME3	29	0.671972	1.79206	0.00156006	0.0925579	0.876	3160	tags=38%, list=11%, signal=43%	21
REACTOME_XENOBIOTICS	20	0.722018	1.78786	0.00479233	0.0951927	0.897	4938	tags=40%, list=18%, signal=49%	22
BAKKER_FOXO3_TARGETS_UP	54	0.589916	1.78456	0	0.096111	0.909	2492	tags=24%, list=9%, signal=26%	23
BIOCARTA_CTLA4_PATHWAY	20	0.713612	1.78193	0.00309119	0.0957974	0.916	1410	tags=30%, list=5%, signal=32%	24
REACTOME_SIGNALING_BY_TYPE_1_INSULIN_LIKE_GROWTH_FACTOR_1_RECEPTOR_IGF1R	48	0.595013	1.78147	0.00280505	0.0927427	0.916	2406	tags=31%, list=9%, signal=34%	25
GRANDVAUX_IRF3_TARGETS_DN	17	0.746028	1.78042	0	0.0904527	0.921	3390	tags=47%, list=12%, signal=54%	26
GAZDA_DIAMOND_BLACKFAN_ANEMIA_MYELOID_UP	30	0.652501	1.7796	0	0.0884717	0.924	3149	tags=33%, list=11%, signal=38%	27
AMIT_SERUM_RESPONSE_40_MCF10A	32	0.632461	1.77792	0.00320513	0.0869604	0.928	2605	tags=38%, list=9%, signal=41%	28
NAKAMURA_CANCER_MICROENVIRONMENT_UP	17	0.734884	1.76562	0.00650406	0.100221	0.954	5266	tags=59%, list=19%, signal=73%	29
HAN_JNK_SINGALING_UP	33	0.637884	1.75928	0	0.106022	0.965	2783	tags=30%, list=10%, signal=34%	30
SIMBULAN_PARP1_TARGETS_UP	29	0.642134	1.75547	0	0.108858	0.97	4253	tags=38%, list=15%, signal=45%	31
ASTON_MAJOR_DEPRESSIVE_DISORDER_UP	45	0.591808	1.74834	0.00143678	0.116811	0.984	5652	tags=42%, list=20%, signal=53%	32
KEGG_DRUG_METABOLISM_CYTOCHROME_P450	41	0.608024	1.74657	0.00298954	0.116347	0.986	2752	tags=22%, list=10%, signal=24%	33
PID_INTEGRIN_A9B1_PATHWAY	24	0.671822	1.74484	0.00298954	0.116018	0.987	4641	tags=50%, list=17%, signal=60%	34
WEBER_METHYLATED_HCP_IN_SPERM_DN	22	0.689243	1.74023	0.00311526	0.120431	0.991	4008	tags=32%, list=14%, signal=37%	35
REACTOME_G_ALPHA_S_SIGNALLING_EVENTS	126	0.515553	1.73797	0	0.120752	0.992	3874	tags=27%, list=14%, signal=31%	36
WP_LDL_INFLUENCE_ON_CD14_AND_TLR4	22	0.693093	1.73788	0.00157233	0.117763	0.992	5100	tags=50%, list=18%, signal=61%	37
JECHLINGER_EPITHELIAL_TO_MESENCHYMAL_TRANSITION_UP	59	0.565457	1.73172	0.00142248	0.125598	0.992	2175	tags=27%, list=8%, signal=29%	38
SHIPP_DLBCL_CURED_VS_FATAL_UP	37	0.623123	1.73067	0.00144718	0.124316	0.992	3645	tags=41%, list=13%, signal=47%	39
SWEET_KRAS_TARGETS_UP	80	0.546939	1.72771	0.00140252	0.126333	0.994	4089	tags=39%, list=15%, signal=45%	40
REACTOME_RESPONSE_OF_EIF2AK1_HRI_TO_HEME_DEFICIENCY	15	0.728311	1.72509	0.00668896	0.127776	0.996	3766	tags=53%, list=14%, signal=62%	41
BOYLAN_MULTIPLE_MYELOMA_D_CLUSTER_UP	24	0.664274	1.72452	0.00159744	0.125702	0.996	2989	tags=33%, list=11%, signal=37%	42
WP_STRIATED_MUSCLE_CONTRACTION_PATHWAY	34	0.612477	1.72276	0.0075643	0.126235	0.996	2727	tags=29%, list=10%, signal=33%	43
REACTOME_THE_CANONICAL_RETINOID_CYCLE_IN_RODS_TWILIGHT_VISION	20	0.692915	1.7209	0.00654665	0.126307	0.996	879	tags=25%, list=3%, signal=26%	44
WP_CYTOKINES_AND_INFLAMMATORY_RESPONSE	25	0.663599	1.71835	0.0015456	0.128033	0.997	2792	tags=32%, list=10%, signal=36%	45
REACTOME_ECM_PROTEOGLYCANS	73	0.540236	1.71772	0	0.126213	0.997	4736	tags=41%, list=17%, signal=49%	46
NABA_ECM_GLYCOPROTEINS	175	0.486055	1.7143	0	0.129757	0.997	5644	tags=35%, list=20%, signal=44%	47
KEGG_NEUROACTIVE_LIGAND_RECEPTOR_INTERACTION	215	0.473291	1.71069	0	0.133264	0.997	3851	tags=27%, list=14%, signal=31%	48
WP_MONOAMINE_TRANSPORT	28	0.642713	1.70699	0.00461538	0.136762	0.997	4063	tags=39%, list=15%, signal=46%	49
PID_P38_ALPHA_BETA_PATHWAY	30	0.626032	1.70614	0.00149254	0.135543	0.997	567	tags=20%, list=2%, signal=20%	50
MASRI_RESISTANCE_TO_TAMOXIFEN_AND_AROMATASE_INHIBITORS_DN	17	0.713539	1.70498	0.00840336	0.13475	0.997	3625	tags=65%, list=13%, signal=74%	51
ONDER_CDH1_SIGNALING_VIA_CTNNB1	74	0.534761	1.7047	0.00137552	0.132621	0.997	3230	tags=32%, list=12%, signal=37%	52
BIOCARTA_DC_PATHWAY	16	0.719865	1.70283	0.00499168	0.133287	0.998	3406	tags=31%, list=12%, signal=36%	53
WEBER_METHYLATED_HCP_IN_FIBROBLAST_DN	31	0.62484	1.70158	0.00156986	0.133248	0.998	5368	tags=35%, list=19%, signal=44%	54
REACTOME_CELL_CELL_JUNCTION_ORGANIZATION	52	0.564747	1.70143	0.00578035	0.131093	0.998	6768	tags=46%, list=24%, signal=61%	55
REICHERT_MITOSIS_LIN9_TARGETS	27	0.636143	1.70121	0.00593472	0.129248	0.998	8909	tags=78%, list=32%, signal=114%	56
CHEBOTAEV_GR_TARGETS_DN	112	0.500507	1.69947	0.00130039	0.129943	0.998	3453	tags=24%, list=12%, signal=27%	57
REACTOME_NITRIC_OXIDE_STIMULATES_GUANYLATE_CYCLASE	21	0.672836	1.69678	0.00462963	0.132138	0.999	703	tags=29%, list=3%, signal=29%	58
GRAHAM_NORMAL_QUIESCENT_VS_NORMAL_DIVIDING_UP	57	0.560273	1.69409	0	0.134236	0.999	4199	tags=33%, list=15%, signal=39%	59
DUTERTRE_ESTRADIOL_RESPONSE_24HR_DN	488	0.441869	1.69394	0	0.132339	0.999	4795	tags=33%, list=17%, signal=39%	60
WP_HIPPOMERLIN_SIGNALING_DYSREGULATION	114	0.499234	1.69206	0	0.133104	0.999	3897	tags=24%, list=14%, signal=27%	61
WANG_RESPONSE_TO_GSK3_INHIBITOR_SB216763_UP	384	0.448225	1.68552	0	0.142839	0.999	8134	tags=48%, list=29%, signal=68%	62
ZHAN_MULTIPLE_MYELOMA_CD1_VS_CD2_UP	65	0.543828	1.68093	0.00140449	0.148595	0.999	6197	tags=55%, list=22%, signal=71%	63
AKL_HTLV1_INFECTION_DN	65	0.532979	1.68002	0.00140647	0.147832	1	3063	tags=28%, list=11%, signal=31%	64
PID_FAK_PATHWAY	59	0.546212	1.67995	0	0.145771	1	3903	tags=27%, list=14%, signal=31%	65
GARGALOVIC_RESPONSE_TO_OXIDIZED_PHOSPHOLIPIDS_RED_UP	16	0.713094	1.67986	0.00641026	0.143759	1	1974	tags=44%, list=7%, signal=47%	66
DESERT_PERIPORTAL_HEPATOCELLULAR_CARCINOMA_SUBCLASS_UP	139	0.488399	1.67911	0	0.14303	1	6466	tags=44%, list=23%, signal=57%	67
WP_G_PROTEIN_SIGNALING_PATHWAYS	87	0.518093	1.67679	0	0.144768	1	2993	tags=22%, list=11%, signal=24%	68
KANNAN_TP53_TARGETS_UP	56	0.547674	1.67548	0.00421348	0.144678	1	4253	tags=32%, list=15%, signal=38%	69
BIOCARTA_CYTOKINE_PATHWAY	16	0.702736	1.67442	0.0170648	0.144603	1	952	tags=25%, list=3%, signal=26%	70
BIOCARTA_TOB1_PATHWAY	19	0.68517	1.67436	0.011236	0.14267	1	737	tags=21%, list=3%, signal=22%	71
VANHARANTA_UTERINE_FIBROID_UP	43	0.569378	1.66916	0.00291121	0.15033	1	4583	tags=40%, list=17%, signal=47%	72
KEGG_AUTOIMMUNE_THYROID_DISEASE	34	0.601944	1.66415	0.00290276	0.15764	1	1410	tags=29%, list=5%, signal=31%	73
REACTOME_CELL_JUNCTION_ORGANIZATION	78	0.515879	1.66157	0.00274725	0.160311	1	6768	tags=45%, list=24%, signal=59%	74
BOSCO_ALLERGEN_INDUCED_TH2_ASSOCIATED_MODULE	148	0.470543	1.65721	0	0.166934	1	2440	tags=20%, list=9%, signal=22%	75
KEGG_DILATED_CARDIOMYOPATHY	84	0.511887	1.65651	0.00138122	0.166113	1	4327	tags=31%, list=16%, signal=37%	76
MATTHEWS_AP1_TARGETS	16	0.695342	1.65571	0.010118	0.165441	1	3033	tags=38%, list=11%, signal=42%	77
KEGG_METABOLISM_OF_XENOBIOTICS_BY_CYTOCHROME_P450	41	0.574635	1.65405	0.00149031	0.166502	1	4938	tags=29%, list=18%, signal=36%	78
KEGG_HYPERTROPHIC_CARDIOMYOPATHY_HCM	77	0.50982	1.65204	0	0.168252	1	3500	tags=27%, list=13%, signal=31%	79
ELVIDGE_HYPOXIA_BY_DMOG_UP	127	0.4854	1.65203	0.00127714	0.166172	1	5645	tags=42%, list=20%, signal=52%	80
ASTIER_INTEGRIN_SIGNALING	53	0.548734	1.6507	0.00285714	0.166727	1	3546	tags=30%, list=13%, signal=35%	81
IGARASHI_ATF4_TARGETS_DN	96	0.500978	1.64952	0.00136986	0.167135	1	5594	tags=34%, list=20%, signal=43%	82
HUI_MAPK14_TARGETS_UP	19	0.663078	1.64895	0.0141287	0.166079	1	5663	tags=47%, list=20%, signal=59%	83
VISALA_AGING_LYMPHOCYTE_DN	19	0.670727	1.64764	0.00807754	0.166609	1	666	tags=26%, list=2%, signal=27%	84
BIOCARTA_INFLAM_PATHWAY	26	0.632577	1.64739	0.0204403	0.165094	1	2792	tags=31%, list=10%, signal=34%	85
SIG_PIP3_SIGNALING_IN_B_LYMPHOCYTES	35	0.583421	1.64722	0.00597907	0.163529	1	6215	tags=51%, list=22%, signal=66%	86
LEE_LIVER_CANCER_MYC_TGFA_UP	55	0.553247	1.64667	0.00434783	0.162784	1	4540	tags=35%, list=16%, signal=41%	87
REACTOME_SIGNALING_BY_INSULIN_RECEPTOR	71	0.523899	1.64624	0	0.161804	1	3897	tags=27%, list=14%, signal=31%	88
NABA_CORE_MATRISOME	246	0.449375	1.64107	0	0.169578	1	4736	tags=31%, list=17%, signal=37%	89
WP_OVERVIEW_OF_PROINFLAMMATORY_AND_PROFIBROTIC_MEDIATORS	82	0.505105	1.63968	0	0.17032	1	2392	tags=26%, list=9%, signal=28%	90
PODAR_RESPONSE_TO_ADAPHOSTIN_UP	145	0.476541	1.63889	0	0.170305	1	4097	tags=37%, list=15%, signal=43%	91
MATZUK_SPERMATOZOA	101	0.489425	1.63887	0	0.168464	1	5895	tags=36%, list=21%, signal=45%	92
SHEDDEN_LUNG_CANCER_GOOD_SURVIVAL_A4	186	0.459521	1.63642	0.00120482	0.171653	1	4062	tags=26%, list=15%, signal=31%	93
PEDRIOLI_MIR31_TARGETS_DN	387	0.435986	1.63594	0	0.170681	1	6217	tags=35%, list=22%, signal=44%	94
PID_IL23_PATHWAY	35	0.590107	1.63566	0.00310559	0.169418	1	6535	tags=49%, list=24%, signal=63%	95
HERNANDEZ_MITOTIC_ARREST_BY_DOCETAXEL_1_UP	30	0.603638	1.63073	0.00603318	0.177558	1	4754	tags=37%, list=17%, signal=44%	96
SARTIPY_NORMAL_AT_INSULIN_RESISTANCE_DN	19	0.661798	1.62807	0.0153322	0.181628	1	4561	tags=47%, list=16%, signal=57%	97
PLASARI_TGFB1_SIGNALING_VIA_NFIC_10HR_UP	51	0.539212	1.62742	0.00597907	0.181057	1	4976	tags=39%, list=18%, signal=48%	98
BROWNE_HCMV_INFECTION_8HR_UP	101	0.492929	1.62645	0	0.181345	1	4646	tags=29%, list=17%, signal=34%	99
BERTUCCI_MEDULLARY_VS_DUCTAL_BREAST_CANCER_DN	171	0.458883	1.62063	0	0.191273	1	6028	tags=34%, list=22%, signal=43%	100
CORRE_MULTIPLE_MYELOMA_UP	70	0.516231	1.61991	0.00548697	0.190851	1	3150	tags=34%, list=11%, signal=39%	101
KEGG_PANTOTHENATE_AND_COA_BIOSYNTHESIS	15	0.681699	1.61914	0.0212766	0.190581	1	2530	tags=27%, list=9%, signal=29%	102
ELVIDGE_HYPOXIA_UP	165	0.465491	1.61835	0	0.19037	1	5645	tags=40%, list=20%, signal=50%	103
BLANCO_MELO_COVID19_SARS_COV_2_INFECTION_CALU3_CELLS_UP	319	0.437821	1.61753	0	0.190165	1	3451	tags=28%, list=12%, signal=31%	104
SILIGAN_BOUND_BY_EWS_FLT1_FUSION	42	0.562335	1.61723	0.00592593	0.188933	1	1135	tags=12%, list=4%, signal=12%	105
ZHU_CMV_8_HR_UP	40	0.572166	1.61688	0.0100719	0.187882	1	4312	tags=33%, list=16%, signal=38%	106
TAKEDA_TARGETS_OF_NUP98_HOXA9_FUSION_3D_DN	27	0.60594	1.61443	0.00903614	0.191026	1	2475	tags=41%, list=9%, signal=45%	107
DAVICIONI_TARGETS_OF_PAX_FOXO1_FUSIONS_DN	63	0.522308	1.61221	0.00875912	0.193608	1	4380	tags=35%, list=16%, signal=41%	108
WP_DEREGULATION_OF_RAB_AND_RAB_EFFECTOR_GENES_IN_BLADDER_CANCER	15	0.682246	1.61123	0.0117845	0.193946	1	5167	tags=60%, list=19%, signal=74%	109
FOSTER_KDM1A_TARGETS_UP	228	0.444593	1.61101	0	0.192602	1	5707	tags=35%, list=21%, signal=43%	110
GRAHAM_CML_QUIESCENT_VS_NORMAL_DIVIDING_UP	49	0.540307	1.60956	0.0056338	0.194126	1	5416	tags=43%, list=20%, signal=53%	111
MEBARKI_HCC_PROGENITOR_WNT_DN_CTNNB1_DEPENDENT_BLOCKED_BY_FZD8CRD	20	0.65033	1.60717	0.0144695	0.19751	1	378	tags=15%, list=1%, signal=15%	112
GAUSSMANN_MLL_AF4_FUSION_TARGETS_C_DN	20	0.646201	1.60614	0.012945	0.197884	1	5965	tags=50%, list=22%, signal=64%	113
VANDESLUIS_COMMD1_TARGETS_GROUP_2_UP	15	0.688914	1.60569	0.0234114	0.197121	1	1890	tags=33%, list=7%, signal=36%	114
SALVADOR_MARTIN_PEDIATRIC_TBD_ANTI_TNF_THERAPY_NONRESPONDER_POST_TREATMENT_UP	21	0.623265	1.60553	0.0138037	0.195728	1	1684	tags=29%, list=6%, signal=30%	115
MEBARKI_HCC_PROGENITOR_WNT_DN	84	0.498445	1.60538	0.00409836	0.194279	1	3283	tags=26%, list=12%, signal=30%	116
KIM_MYC_AMPLIFICATION_TARGETS_DN	93	0.489002	1.60467	0.004	0.193976	1	6797	tags=45%, list=25%, signal=60%	117
SCHRAETS_MLL_TARGETS_UP	32	0.572704	1.60418	0.0164918	0.193411	1	3526	tags=31%, list=13%, signal=36%	118
WP_SARSCOV2_INNATE_IMMUNITY_EVASION_AND_CELLSPECIFIC_IMMUNE_RESPONSE	63	0.519223	1.60379	0.00280112	0.192739	1	2232	tags=19%, list=8%, signal=21%	119
REACTOME_PEPTIDE_HORMONE_METABOLISM	75	0.507387	1.60214	0.00552486	0.194547	1	2310	tags=17%, list=8%, signal=19%	120
REACTOME_VISUAL_PHOTOTRANSDUCTION	87	0.487471	1.60062	0.00410397	0.196565	1	6712	tags=41%, list=24%, signal=54%	121
HOEGERKORP_CD44_TARGETS_TEMPORAL_DN	21	0.631718	1.60012	0.0194489	0.196066	1	564	tags=14%, list=2%, signal=15%	122
OHGUCHI_LIVER_HNF4A_TARGETS_UP	46	0.543576	1.59939	0.00707214	0.196031	1	3181	tags=26%, list=11%, signal=29%	123
TORCHIA_TARGETS_OF_EWSR1_FLI1_FUSION_TOP20_DN	18	0.64943	1.59862	0.0128	0.196053	1	2175	tags=28%, list=8%, signal=30%	124
PID_FGF_PATHWAY	53	0.530593	1.59784	0.00865801	0.196235	1	3033	tags=28%, list=11%, signal=32%	125
WP_MYOMETRIAL_RELAXATION_AND_CONTRACTION_PATHWAYS	146	0.456895	1.59744	0.00246002	0.195638	1	3865	tags=25%, list=14%, signal=29%	126
WONG_ENDMETRIUM_CANCER_DN	68	0.509621	1.59435	0.00554017	0.200695	1	5603	tags=34%, list=20%, signal=42%	127
MYLLYKANGAS_AMPLIFICATION_HOT_SPOT_17	18	0.645835	1.59307	0.0207668	0.202164	1	111	tags=11%, list=0%, signal=11%	128
WP_HYPOTHESIZED_PATHWAYS_IN_PATHOGENESIS_OF_CARDIOVASCULAR_DISEASE	23	0.622272	1.59146	0.0180451	0.204059	1	3826	tags=35%, list=14%, signal=40%	129
AMIT_EGF_RESPONSE_60_HELA	45	0.544077	1.58826	0.00728863	0.209851	1	2939	tags=31%, list=11%, signal=35%	130
KEGG_CELL_ADHESION_MOLECULES_CAMS	117	0.468914	1.58794	0.00521512	0.208841	1	3345	tags=26%, list=12%, signal=29%	131
GRADE_COLON_AND_RECTAL_CANCER_DN	97	0.480229	1.58793	0.004	0.207273	1	2138	tags=21%, list=8%, signal=22%	132
KEGG_NICOTINATE_AND_NICOTINAMIDE_METABOLISM	23	0.626797	1.5872	0.00798722	0.207476	1	1380	tags=22%, list=5%, signal=23%	133
KONDO_PROSTATE_CANCER_WITH_H3K27ME3	135	0.460879	1.58693	0	0.206506	1	4556	tags=33%, list=16%, signal=40%	134
ODONNELL_TFRC_TARGETS_UP	368	0.420444	1.58616	0	0.206693	1	3516	tags=25%, list=13%, signal=29%	135
WP_FACTORS_AND_PATHWAYS_AFFECTING_INSULINLIKE_GROWTH_FACTOR_IGF1AKT_SIGNALING	36	0.574947	1.58383	0.0163934	0.210381	1	4492	tags=33%, list=16%, signal=40%	136
SMID_BREAST_CANCER_RELAPSE_IN_BONE_UP	81	0.496787	1.58355	0.00272109	0.20937	1	4932	tags=37%, list=18%, signal=45%	137
REACTOME_NETRIN_1_SIGNALING	47	0.539311	1.5835	0.00896861	0.207994	1	5499	tags=38%, list=20%, signal=48%	138
REACTOME_SMOOTH_MUSCLE_CONTRACTION	40	0.549674	1.58198	0.0148148	0.20969	1	4643	tags=33%, list=17%, signal=39%	139
ONDER_CDH1_TARGETS_1_UP	135	0.455799	1.58121	0.00124378	0.209794	1	4635	tags=33%, list=17%, signal=40%	140
GAUSSMANN_MLL_AF4_FUSION_TARGETS_D_UP	35	0.563803	1.58108	0.0153374	0.208568	1	2458	tags=20%, list=9%, signal=22%	141
ZIRN_TRETINOIN_RESPONSE_UP	19	0.632011	1.57547	0.025974	0.219443	1	2526	tags=42%, list=9%, signal=46%	142
FRASOR_RESPONSE_TO_ESTRADIOL_DN	74	0.496388	1.57488	0.00546448	0.219095	1	2388	tags=23%, list=9%, signal=25%	143
CHEN_LVAD_SUPPORT_OF_FAILING_HEART_UP	99	0.478562	1.57272	0	0.222262	1	2741	tags=31%, list=10%, signal=35%	144
BORCZUK_MALIGNANT_MESOTHELIOMA_DN	93	0.476679	1.57266	0.00529801	0.22087	1	5616	tags=40%, list=20%, signal=50%	145
WALLACE_PROSTATE_CANCER_RACE_UP	279	0.432163	1.57247	0	0.2198	1	3391	tags=25%, list=12%, signal=28%	146
LIU_PROSTATE_CANCER_DN	462	0.413665	1.57081	0	0.221983	1	4271	tags=25%, list=15%, signal=29%	147
TSUNODA_CISPLATIN_RESISTANCE_DN	47	0.532396	1.57077	0.00902256	0.22057	1	3217	tags=32%, list=12%, signal=36%	148
HERNANDEZ_ABERRANT_MITOSIS_BY_DOCETACEL_2NM_UP	67	0.503114	1.56983	0.00665779	0.221152	1	4052	tags=33%, list=15%, signal=38%	149
HOFMANN_MYELODYSPLASTIC_SYNDROM_HIGH_RISK_DN	19	0.646187	1.56969	0.0205047	0.219968	1	4898	tags=47%, list=18%, signal=57%	150
WP_MECHANOREGULATION_AND_PATHOLOGY_OF_YAPTAZ_VIA_HIPPO_AND_NONHIPPO_MECHANISMS	47	0.536147	1.56828	0.01059	0.221554	1	3457	tags=23%, list=12%, signal=27%	151
REACTOME_CGMP_EFFECTS	15	0.671924	1.56776	0.0267717	0.221251	1	4643	tags=53%, list=17%, signal=64%	152
REACTOME_RHO_GTPASES_ACTIVATE_CIT	18	0.648657	1.56773	0.0289855	0.219823	1	6211	tags=50%, list=22%, signal=64%	153
REACTOME_IRS_MEDIATED_SIGNALLING	43	0.543062	1.56761	0.0195783	0.218641	1	2375	tags=28%, list=9%, signal=30%	154
POOLA_INVASIVE_BREAST_CANCER_UP	266	0.428033	1.56554	0	0.221681	1	4180	tags=28%, list=15%, signal=33%	155
HUANG_FOXA2_TARGETS_UP	44	0.535399	1.5646	0.0060423	0.222389	1	2656	tags=32%, list=10%, signal=35%	156
GAZDA_DIAMOND_BLACKFAN_ANEMIA_PROGENITOR_UP	38	0.550473	1.56237	0.00426136	0.225953	1	1437	tags=13%, list=5%, signal=14%	157
WP_GLUCOCORTICOID_RECEPTOR_PATHWAY	68	0.494442	1.56217	0.00841515	0.224961	1	2681	tags=22%, list=10%, signal=24%	158
MIKKELSEN_MEF_HCP_WITH_H3_UNMETHYLATED	204	0.433278	1.56172	0	0.224491	1	2288	tags=19%, list=8%, signal=20%	159
FURUKAWA_DUSP6_TARGETS_PCI35_UP	65	0.497205	1.56168	0.0153631	0.22322	1	1789	tags=23%, list=6%, signal=25%	160
FLORIO_NEOCORTEX_BASAL_RADIAL_GLIA_DN	181	0.444516	1.56124	0.00123609	0.222894	1	7019	tags=44%, list=25%, signal=58%	161
KEGG_INTESTINAL_IMMUNE_NETWORK_FOR_IGA_PRODUCTION	43	0.546833	1.56094	0.00884956	0.222173	1	3060	tags=33%, list=11%, signal=37%	162
SHEPARD_BMYB_TARGETS	74	0.489211	1.56069	0.00987306	0.221291	1	7002	tags=49%, list=25%, signal=65%	163
REACTOME_OTHER_SEMAPHORIN_INTERACTIONS	17	0.641806	1.56066	0.0343137	0.220004	1	2839	tags=41%, list=10%, signal=46%	164
LIANG_SILENCED_BY_METHYLATION_UP	27	0.584252	1.55918	0.0254491	0.221823	1	1849	tags=30%, list=7%, signal=32%	165
DELYS_THYROID_CANCER_DN	216	0.437728	1.55877	0.00117647	0.221354	1	4047	tags=28%, list=15%, signal=33%	166
KEGG_COMPLEMENT_AND_COAGULATION_CASCADES	56	0.51455	1.55794	0.00442478	0.22173	1	2984	tags=27%, list=11%, signal=30%	167
KEGG_STARCH_AND_SUCROSE_METABOLISM	34	0.561465	1.55727	0.0179104	0.222025	1	322	tags=9%, list=1%, signal=9%	168
MEISSNER_NPC_HCP_WITH_H3_UNMETHYLATED	495	0.407853	1.55675	0	0.221847	1	3771	tags=25%, list=14%, signal=28%	169
SPIELMAN_LYMPHOBLAST_EUROPEAN_VS_ASIAN_2FC_DN	21	0.61838	1.55602	0.0325581	0.22205	1	632	tags=14%, list=2%, signal=15%	170
WP_TAMOXIFEN_METABOLISM	15	0.663385	1.55582	0.0337079	0.221199	1	3039	tags=27%, list=11%, signal=30%	171
WP_COMPLEMENT_AND_COAGULATION_CASCADES	49	0.522678	1.55571	0.0104322	0.220107	1	2984	tags=27%, list=11%, signal=30%	172
WP_PKCGAMMA_CALCIUM_SIGNALING_PATHWAY_IN_ATAXIA	21	0.624318	1.55568	0.0229008	0.218909	1	1665	tags=33%, list=6%, signal=35%	173
MEBARKI_HCC_PROGENITOR_WNT_DN_BLOCKED_BY_FZD8CRD	63	0.499771	1.55388	0.0124138	0.221269	1	3283	tags=25%, list=12%, signal=29%	174
REACTOME_ROS_AND_RNS_PRODUCTION_IN_PHAGOCYTES	35	0.560984	1.55261	0.0224215	0.222884	1	5302	tags=31%, list=19%, signal=39%	175
HOWLIN_CITED1_TARGETS_2_UP	16	0.656545	1.55205	0.0299003	0.222897	1	2277	tags=25%, list=8%, signal=27%	176
WP_NAD_BIOSYNTHETIC_PATHWAYS	22	0.60606	1.55026	0.0225443	0.225581	1	7082	tags=55%, list=26%, signal=73%	177
MARTIN_NFKB_TARGETS_UP	39	0.549303	1.54973	0.024531	0.225553	1	3033	tags=36%, list=11%, signal=40%	178
RUIZ_TNC_TARGETS_UP	148	0.446605	1.54952	0.00515464	0.224825	1	4643	tags=31%, list=17%, signal=37%	179
DELPUECH_FOXO3_TARGETS_DN	40	0.537716	1.54939	0.0179372	0.223801	1	6197	tags=45%, list=22%, signal=58%	180
KEGG_ABC_TRANSPORTERS	42	0.539145	1.54766	0.0182648	0.226398	1	3209	tags=31%, list=12%, signal=35%	181
ZIRN_TRETINOIN_RESPONSE_WT1_UP	22	0.605036	1.54739	0.0329489	0.225788	1	2983	tags=32%, list=11%, signal=36%	182
CORONEL_RFX7_DIRECT_TARGETS_UP	44	0.533588	1.54703	0.0149925	0.225321	1	6533	tags=50%, list=24%, signal=65%	183
FERRARI_RESPONSE_TO_FENRETINIDE_UP	22	0.600705	1.5469	0.0234742	0.224352	1	1642	tags=32%, list=6%, signal=34%	184
PID_RAS_PATHWAY	30	0.575065	1.54518	0.00918836	0.226662	1	3780	tags=37%, list=14%, signal=42%	185
DEURIG_T_CELL_PROLYMPHOCYTIC_LEUKEMIA_DN	319	0.418603	1.54434	0	0.22717	1	5084	tags=27%, list=18%, signal=32%	186
LINDSTEDT_DENDRITIC_CELL_MATURATION_B	49	0.51707	1.54225	0.0204978	0.230511	1	2857	tags=29%, list=10%, signal=32%	187
FLORIO_HUMAN_NEOCORTEX	33	0.566262	1.54183	0.0191176	0.230104	1	5091	tags=36%, list=18%, signal=44%	188
PRAMOONJAGO_SOX4_TARGETS_UP	51	0.510757	1.5409	0.00995733	0.23098	1	4708	tags=37%, list=17%, signal=45%	189
TURASHVILI_BREAST_DUCTAL_CARCINOMA_VS_LOBULAR_NORMAL_DN	67	0.492273	1.54038	0.00988701	0.230979	1	3345	tags=25%, list=12%, signal=29%	190
REACTOME_EXTRACELLULAR_MATRIX_ORGANIZATION	282	0.419849	1.54037	0	0.229789	1	4885	tags=30%, list=18%, signal=37%	191
BASAKI_YBX1_TARGETS_DN	375	0.409186	1.53858	0	0.232524	1	5508	tags=34%, list=20%, signal=41%	192
REACTOME_ELASTIC_FIBRE_FORMATION	44	0.524339	1.53565	0.0162003	0.237966	1	3826	tags=36%, list=14%, signal=42%	193
FINETTI_BREAST_CANCER_KINOME_RED	16	0.64573	1.53507	0.0356564	0.238041	1	6365	tags=63%, list=23%, signal=81%	194
ONDER_CDH1_TARGETS_2_UP	240	0.421828	1.53389	0	0.239353	1	4199	tags=29%, list=15%, signal=34%	195
VERNELL_RETINOBLASTOMA_PATHWAY_DN	22	0.598612	1.53366	0.0258481	0.238693	1	963	tags=18%, list=3%, signal=19%	196
INGRAM_SHH_TARGETS_UP	117	0.456873	1.5327	0.00536193	0.239693	1	2983	tags=22%, list=11%, signal=25%	197
REACTOME_MOLECULES_ASSOCIATED_WITH_ELASTIC_FIBRES	37	0.537773	1.532	0.0164918	0.240071	1	3826	tags=35%, list=14%, signal=41%	198
SCHUETZ_BREAST_CANCER_DUCTAL_INVASIVE_DN	77	0.480257	1.53112	0.00809717	0.240905	1	1700	tags=16%, list=6%, signal=17%	199
REACTOME_INSULIN_RECEPTOR_SIGNALLING_CASCADE	48	0.525332	1.53087	0.0131195	0.240227	1	4397	tags=33%, list=16%, signal=40%	200
SCHWAB_TARGETS_OF_BMYB_POLYMORPHIC_VARIANTS_DN	15	0.653157	1.5299	0.0199005	0.241245	1	4699	tags=33%, list=17%, signal=40%	201
LEIN_CHOROID_PLEXUS_MARKERS	95	0.461958	1.52793	0.00964187	0.244648	1	5531	tags=37%, list=20%, signal=46%	202
REACTOME_G_ALPHA_Q_SIGNALLING_EVENTS	187	0.429016	1.52747	0.00239234	0.244511	1	4000	tags=26%, list=14%, signal=30%	203
WP_NRP1TRIGGERED_SIGNALING_PATHWAYS_IN_PANCREATIC_CANCER	50	0.508516	1.52736	0.0128571	0.243516	1	3233	tags=24%, list=12%, signal=27%	204
DAVIES_MULTIPLE_MYELOMA_VS_MGUS_DN	25	0.589315	1.52729	0.0390625	0.242521	1	7456	tags=60%, list=27%, signal=82%	205
WP_PRIMARY_FOCAL_SEGMENTAL_GLOMERULOSCLEROSIS_FSGS	67	0.48553	1.5272	0.0056101	0.241492	1	4837	tags=37%, list=17%, signal=45%	206
REACTOME_N_GLYCAN_ANTENNAE_ELONGATION_IN_THE_MEDIAL_TRANS_GOLGI	24	0.592172	1.52553	0.0377953	0.244322	1	1791	tags=25%, list=6%, signal=27%	207
HSIAO_LIVER_SPECIFIC_GENES	200	0.425364	1.52402	0	0.246767	1	5424	tags=32%, list=20%, signal=39%	208
DORN_ADENOVIRUS_INFECTION_12HR_UP	28	0.565021	1.52398	0.030581	0.24571	1	5113	tags=46%, list=18%, signal=57%	209
KEGG_ECM_RECEPTOR_INTERACTION	80	0.470448	1.522	0.00645161	0.249027	1	5078	tags=38%, list=18%, signal=46%	210
LIM_MAMMARY_LUMINAL_PROGENITOR_UP	55	0.501067	1.52043	0.0194986	0.251634	1	2764	tags=31%, list=10%, signal=34%	211
BIOCARTA_PTDINS_PATHWAY	23	0.596856	1.5203	0.0354938	0.250725	1	367	tags=13%, list=1%, signal=13%	212
FINETTI_BREAST_CANCERS_KINOME_BLUE	19	0.607945	1.5196	0.0394945	0.251121	1	5087	tags=47%, list=18%, signal=58%	213
WANG_TNF_TARGETS	22	0.59412	1.51949	0.04	0.250138	1	3311	tags=32%, list=12%, signal=36%	214
YAO_TEMPORAL_RESPONSE_TO_PROGESTERONE_CLUSTER_0	70	0.487534	1.51827	0.0055788	0.251889	1	4222	tags=33%, list=15%, signal=39%	215
PID_LYSOPHOSPHOLIPID_PATHWAY	64	0.487254	1.51747	0.0108401	0.252551	1	2375	tags=16%, list=9%, signal=17%	216
REACTOME_MUSCLE_CONTRACTION	187	0.42562	1.51542	0	0.255939	1	5002	tags=29%, list=18%, signal=35%	217
GREENBAUM_E2A_TARGETS_UP	33	0.54831	1.51506	0.0180995	0.255562	1	7237	tags=64%, list=26%, signal=86%	218
BRACHAT_RESPONSE_TO_METHOTREXATE_UP	22	0.588425	1.51465	0.0379147	0.255465	1	4393	tags=36%, list=16%, signal=43%	219
MITSIADES_RESPONSE_TO_APLIDIN_UP	436	0.400263	1.51376	0	0.256308	1	6245	tags=37%, list=23%, signal=47%	220
TONKS_TARGETS_OF_RUNX1_RUNX1T1_FUSION_MONOCYTE_DN	53	0.506934	1.51322	0.0111888	0.25648	1	4285	tags=40%, list=15%, signal=47%	221
WORSCHECH_TUMOR_REJECTION_UP	51	0.510393	1.51239	0.0244253	0.257386	1	5316	tags=37%, list=19%, signal=46%	222
FERRANDO_HOX11_NEIGHBORS	23	0.591494	1.51185	0.031746	0.257494	1	2399	tags=26%, list=9%, signal=29%	223
ZHANG_RESPONSE_TO_IKK_INHIBITOR_AND_TNF_UP	208	0.419438	1.51131	0.00232288	0.257762	1	5666	tags=38%, list=20%, signal=47%	224
CHIANG_LIVER_CANCER_SUBCLASS_UNANNOTATED_UP	82	0.46124	1.51111	0.00821918	0.257052	1	2834	tags=29%, list=10%, signal=33%	225
GAUSSMANN_MLL_AF4_FUSION_TARGETS_B_UP	26	0.581064	1.51024	0.0267717	0.257855	1	6417	tags=42%, list=23%, signal=55%	226
WP_PRADERWILLI_AND_ANGELMAN_SYNDROME	57	0.49205	1.50944	0.0172166	0.258638	1	4054	tags=26%, list=15%, signal=31%	227
KEGG_TYPE_II_DIABETES_MELLITUS	45	0.515171	1.50924	0.030086	0.257966	1	4003	tags=31%, list=14%, signal=36%	228
DELPUECH_FOXO3_TARGETS_UP	65	0.482865	1.50904	0.0186514	0.257308	1	5366	tags=48%, list=19%, signal=59%	229
SIG_REGULATION_OF_THE_ACTIN_CYTOSKELETON_BY_RHO_GTPASES	34	0.546866	1.50896	0.029734	0.256381	1	492	tags=12%, list=2%, signal=12%	230
REACTOME_AMINO_ACID_TRANSPORT_ACROSS_THE_PLASMA_MEMBRANE	31	0.551906	1.50855	0.0207407	0.256247	1	4136	tags=42%, list=15%, signal=49%	231
REACTOME_CTLA4_INHIBITORY_SIGNALING	21	0.598835	1.50855	0.0438185	0.25515	1	2927	tags=29%, list=11%, signal=32%	232
WP_COMPLEMENT_ACTIVATION	17	0.620345	1.50838	0.0322086	0.254496	1	2984	tags=35%, list=11%, signal=40%	233
WP_NOCGMPPKG_MEDIATED_NEUROPROTECTION	44	0.522913	1.50721	0.0199715	0.256236	1	4375	tags=27%, list=16%, signal=32%	234
SERVITJA_ISLET_HNF1A_TARGETS_UP	138	0.435115	1.50688	0.00982801	0.255891	1	5292	tags=29%, list=19%, signal=36%	235
SMID_BREAST_CANCER_NORMAL_LIKE_UP	445	0.398621	1.50658	0	0.255479	1	4094	tags=25%, list=15%, signal=29%	236
WP_CANCER_IMMUNOTHERAPY_BY_PD1_BLOCKADE	22	0.590458	1.50603	0.0292683	0.255645	1	1412	tags=14%, list=5%, signal=14%	237
MCCLUNG_DELTA_FOSB_TARGETS_8WK	49	0.510443	1.50586	0.0174419	0.255008	1	2329	tags=14%, list=8%, signal=16%	238
WATANABE_COLON_CANCER_MSI_VS_MSS_UP	29	0.556283	1.50556	0.0399408	0.254679	1	3494	tags=34%, list=13%, signal=39%	239
PID_NFAT_3PATHWAY	53	0.5007	1.50432	0.0239437	0.256432	1	2360	tags=17%, list=9%, signal=19%	240
KEGG_FOCAL_ADHESION	189	0.421862	1.50406	0.00119048	0.255966	1	4913	tags=28%, list=18%, signal=34%	241
REACTOME_SENSORY_PERCEPTION	280	0.408631	1.50406	0.00113379	0.254919	1	4049	tags=21%, list=15%, signal=25%	242
REACTOME_CELL_CELL_COMMUNICATION	113	0.441012	1.50403	0.0119681	0.253916	1	6768	tags=38%, list=24%, signal=50%	243
BIOCARTA_MET_PATHWAY	32	0.537767	1.50392	0.0292758	0.253144	1	4083	tags=28%, list=15%, signal=33%	244
OUYANG_PROSTATE_CANCER_PROGRESSION_UP	21	0.601434	1.50368	0.0287081	0.252673	1	362	tags=19%, list=1%, signal=19%	245
VALK_AML_CLUSTER_1	28	0.552786	1.50196	0.0323077	0.255558	1	4226	tags=46%, list=15%, signal=55%	246
WP_HYPERTROPHY_MODEL	20	0.603161	1.5003	0.0346457	0.25835	1	5162	tags=45%, list=19%, signal=55%	247
PID_TXA2PATHWAY	56	0.495315	1.49929	0.0171674	0.259506	1	3413	tags=23%, list=12%, signal=26%	248
SMID_BREAST_CANCER_RELAPSE_IN_LUNG_DN	28	0.567788	1.4987	0.0322581	0.259823	1	4442	tags=39%, list=16%, signal=47%	249
ZHAN_MULTIPLE_MYELOMA_CD1_UP	44	0.521147	1.49852	0.0120482	0.259249	1	6197	tags=50%, list=22%, signal=64%	250
TURASHVILI_BREAST_DUCTAL_CARCINOMA_VS_DUCTAL_NORMAL_DN	179	0.42466	1.49768	0.00358423	0.260213	1	3794	tags=28%, list=14%, signal=33%	251
BOQUEST_STEM_CELL_CULTURED_VS_FRESH_UP	401	0.398381	1.49742	0	0.259807	1	3616	tags=24%, list=13%, signal=27%	252
BLANCO_MELO_MERS_COV_INFECTION_MCR5_CELLS_UP	281	0.4058	1.49713	0	0.259404	1	5975	tags=41%, list=22%, signal=52%	253
WP_NEUROINFLAMMATION_AND_GLUTAMATERGIC_SIGNALING	133	0.436636	1.49598	0.00504414	0.26114	1	4210	tags=27%, list=15%, signal=32%	254
GAUSSMANN_MLL_AF4_FUSION_TARGETS_E_UP	84	0.459002	1.49574	0.00933333	0.260727	1	3859	tags=30%, list=14%, signal=34%	255
DUTERTRE_ESTRADIOL_RESPONSE_6HR_DN	87	0.456106	1.49516	0.00809717	0.261126	1	4226	tags=34%, list=15%, signal=41%	256
KOBAYASHI_EGFR_SIGNALING_24HR_UP	89	0.451199	1.49412	0.0131579	0.26262	1	6686	tags=45%, list=24%, signal=59%	257
HOSHIDA_LIVER_CANCER_LATE_RECURRENCE_DN	62	0.482054	1.49315	0.0207756	0.263953	1	3428	tags=23%, list=12%, signal=26%	258
CLASPER_LYMPHATIC_VESSELS_DURING_METASTASIS_UP	20	0.59917	1.49314	0.0363349	0.262966	1	1772	tags=35%, list=6%, signal=37%	259
KEGG_RETINOL_METABOLISM	37	0.529709	1.49284	0.0294574	0.26258	1	4938	tags=32%, list=18%, signal=39%	260
KEGG_GLYCOLYSIS_GLUCONEOGENESIS	53	0.49309	1.49255	0.0252809	0.262185	1	3580	tags=23%, list=13%, signal=26%	261
REACTOME_FERTILIZATION	22	0.585855	1.49203	0.0402985	0.262412	1	4935	tags=41%, list=18%, signal=50%	262
WP_2Q37_COPY_NUMBER_VARIATION_SYNDROME	120	0.435883	1.49201	0.00652741	0.261429	1	4324	tags=25%, list=16%, signal=29%	263
JI_METASTASIS_REPRESSED_BY_STK11	22	0.590849	1.49195	0.0421875	0.260575	1	2820	tags=36%, list=10%, signal=40%	264
REACTOME_LAMININ_INTERACTIONS	29	0.560913	1.49162	0.0440061	0.260343	1	3073	tags=34%, list=11%, signal=39%	265
PID_S1P_S1P2_PATHWAY	23	0.591508	1.49043	0.040724	0.262194	1	966	tags=22%, list=3%, signal=23%	266
BROWNE_HCMV_INFECTION_2HR_UP	34	0.536531	1.49028	0.044843	0.261589	1	2677	tags=29%, list=10%, signal=33%	267
PID_S1P_S1P3_PATHWAY	29	0.557135	1.4899	0.0286169	0.261604	1	2926	tags=31%, list=11%, signal=35%	268
WP_VITAMIN_A_AND_CAROTENOID_METABOLISM	37	0.522847	1.48939	0.033033	0.261811	1	4793	tags=38%, list=17%, signal=46%	269
SANA_RESPONSE_TO_IFNG_UP	72	0.471326	1.48911	0.0156028	0.261446	1	2263	tags=19%, list=8%, signal=21%	270
BLANCO_MELO_COVID19_SARS_COV_2_INFECTION_A594_ACE2_EXPRESSING_CELLS_RUXOLITINIB_DN	71	0.46716	1.48755	0.0253879	0.264039	1	3771	tags=18%, list=14%, signal=21%	271
PID_RHODOPSIN_PATHWAY	20	0.596213	1.48736	0.044335	0.263537	1	3916	tags=55%, list=14%, signal=64%	272
BLANCO_MELO_COVID19_SARS_COV_2_INFECTION_A594_ACE2_EXPRESSING_CELLS_RUXOLITINIB_UP	458	0.391397	1.48721	0	0.262913	1	5364	tags=31%, list=19%, signal=38%	273
GAUSSMANN_MLL_AF4_FUSION_TARGETS_A_DN	93	0.457426	1.48657	0.00937082	0.263321	1	3007	tags=23%, list=11%, signal=25%	274
CARRILLOREIXACH_MRS3_VS_LOWER_RISK_HEPATOBLASTOMA_DN	154	0.424915	1.48531	0.00243902	0.2652	1	3762	tags=24%, list=14%, signal=28%	275
PLASARI_TGFB1_SIGNALING_VIA_NFIC_1HR_DN	107	0.444877	1.48507	0.011658	0.264805	1	6133	tags=36%, list=22%, signal=47%	276
BIOCARTA_BAD_PATHWAY	25	0.571215	1.48479	0.0390625	0.264585	1	4325	tags=28%, list=16%, signal=33%	277
PID_ECADHERIN_KERATINOCYTE_PATHWAY	21	0.604826	1.48443	0.029321	0.26456	1	3675	tags=29%, list=13%, signal=33%	278
MANALO_HYPOXIA_UP	202	0.414623	1.484	0.00465116	0.264684	1	6007	tags=40%, list=22%, signal=50%	279
KIM_MYCN_AMPLIFICATION_TARGETS_DN	106	0.446119	1.48263	0.011889	0.266909	1	6051	tags=33%, list=22%, signal=42%	280
LEE_METASTASIS_AND_ALTERNATIVE_SPLICING_UP	72	0.468943	1.48241	0.0209205	0.266482	1	5312	tags=31%, list=19%, signal=38%	281
GAVIN_FOXP3_TARGETS_CLUSTER_P4	97	0.444611	1.48236	0.0130548	0.265648	1	2931	tags=23%, list=11%, signal=25%	282
BLANCO_MELO_RESPIRATORY_SYNCYTIAL_VIRUS_INFECTION_A594_CELLS_UP	276	0.404184	1.47987	0	0.27067	1	2986	tags=24%, list=11%, signal=27%	283
SHIPP_DLBCL_CURED_VS_FATAL_DN	42	0.508206	1.47803	0.0279823	0.274141	1	3843	tags=29%, list=14%, signal=33%	284
GARCIA_TARGETS_OF_FLI1_AND_DAX1_UP	49	0.498491	1.47788	0.0317003	0.273541	1	7808	tags=55%, list=28%, signal=77%	285
PEPPER_CHRONIC_LYMPHOCYTIC_LEUKEMIA_DN	19	0.602955	1.47667	0.0553797	0.275444	1	1477	tags=21%, list=5%, signal=22%	286
WP_OXIDATIVE_DAMAGE_RESPONSE	37	0.528325	1.47588	0.0322108	0.276356	1	2374	tags=24%, list=9%, signal=27%	287
HELLER_SILENCED_BY_METHYLATION_DN	102	0.445507	1.47585	0.0104439	0.275486	1	5273	tags=41%, list=19%, signal=51%	288
SAKAI_TUMOR_INFILTRATING_MONOCYTES_UP	26	0.56258	1.47389	0.0453834	0.279134	1	3457	tags=31%, list=12%, signal=35%	289
MEBARKI_HCC_PROGENITOR_FZD8CRD_DN	400	0.38654	1.4736	0	0.278858	1	5979	tags=35%, list=22%, signal=44%	290
NADLER_OBESITY_UP	56	0.485173	1.47324	0.0315638	0.278785	1	7400	tags=45%, list=27%, signal=61%	291
REACTOME_ION_CHANNEL_TRANSPORT	172	0.420696	1.47318	0.00120337	0.277941	1	3757	tags=23%, list=14%, signal=27%	292
WP_INTERACTIONS_BETWEEN_IMMUNE_CELLS_AND_MICRORNAS_IN_TUMOR_MICROENVIRONMENT	29	0.546907	1.47273	0.0396196	0.278064	1	4092	tags=45%, list=15%, signal=53%	293
REACTOME_INTERLEUKIN_2_FAMILY_SIGNALING	42	0.511524	1.47269	0.0376812	0.277231	1	4083	tags=29%, list=15%, signal=33%	294
BOYAULT_LIVER_CANCER_SUBCLASS_G56_DN	15	0.633218	1.47217	0.0606557	0.27764	1	2239	tags=47%, list=8%, signal=51%	295
VALK_AML_WITH_FLT3_ITD	40	0.515264	1.47208	0.0404192	0.276946	1	4699	tags=25%, list=17%, signal=30%	296
KEGG_PURINE_METABOLISM	154	0.42576	1.47121	0.00603136	0.278175	1	858	tags=10%, list=3%, signal=10%	297
IZADPANAH_STEM_CELL_ADIPOSE_VS_BONE_DN	99	0.44631	1.47108	0.0237781	0.277539	1	3503	tags=26%, list=13%, signal=30%	298
ZWANG_CLASS_3_TRANSIENTLY_INDUCED_BY_EGF	218	0.403422	1.47098	0.00348028	0.276771	1	4194	tags=27%, list=15%, signal=31%	299
MIKKELSEN_MEF_HCP_WITH_H3K27ME3	487	0.385476	1.47093	0	0.275984	1	4257	tags=26%, list=15%, signal=30%	300
LEIN_PONS_MARKERS	86	0.449924	1.47075	0.0130208	0.275552	1	3949	tags=27%, list=14%, signal=31%	301
SARRIO_EPITHELIAL_MESENCHYMAL_TRANSITION_DN	131	0.429999	1.46987	0.00765306	0.276602	1	5672	tags=34%, list=20%, signal=42%	302
PID_INTEGRIN_CS_PATHWAY	26	0.565645	1.46935	0.0444785	0.276892	1	7575	tags=54%, list=27%, signal=74%	303
REACTOME_STRIATED_MUSCLE_CONTRACTION	32	0.546538	1.46886	0.044164	0.277077	1	5542	tags=38%, list=20%, signal=47%	304
WP_GABA_RECEPTOR_SIGNALING	23	0.573804	1.4684	0.0425867	0.277254	1	3569	tags=26%, list=13%, signal=30%	305
WP_THYROXINE_THYROID_HORMONE_PRODUCTION	24	0.573496	1.46811	0.0459941	0.27698	1	4430	tags=29%, list=16%, signal=35%	306
DALESSIO_TSA_RESPONSE	19	0.595161	1.46805	0.0803419	0.276234	1	1915	tags=21%, list=7%, signal=23%	307
PID_CDC42_PATHWAY	69	0.465282	1.46748	0.028169	0.276677	1	4249	tags=23%, list=15%, signal=27%	308
YU_MYC_TARGETS_DN	54	0.491057	1.46747	0.0232558	0.275797	1	3322	tags=28%, list=12%, signal=31%	309
HOOI_ST7_TARGETS_DN	111	0.434805	1.46701	0.00795756	0.275953	1	5647	tags=37%, list=20%, signal=46%	310
LE_NEURONAL_DIFFERENTIATION_UP	18	0.5969	1.467	0.0558292	0.275075	1	4969	tags=44%, list=18%, signal=54%	311
KEGG_LEUKOCYTE_TRANSENDOTHELIAL_MIGRATION	105	0.436332	1.46597	0.0159151	0.276544	1	6033	tags=30%, list=22%, signal=38%	312
WP_FOCAL_ADHESION_PI3KAKTMTORSIGNALING_PATHWAY	285	0.400401	1.46562	0.003386	0.27648	1	4837	tags=29%, list=17%, signal=35%	313
MARTIN_VIRAL_GPCR_SIGNALING_UP	79	0.461897	1.46506	0.0154062	0.276827	1	3266	tags=28%, list=12%, signal=31%	314
FLECHNER_BIOPSY_KIDNEY_TRANSPLANT_REJECTED_VS_OK_UP	84	0.463477	1.465	0.00815217	0.276068	1	2839	tags=24%, list=10%, signal=26%	315
KUNINGER_IGF1_VS_PDGFB_TARGETS_UP	78	0.456237	1.46468	0.0188172	0.275892	1	5153	tags=41%, list=19%, signal=50%	316
BROWNE_HCMV_INFECTION_20HR_DN	95	0.452544	1.46384	0.00929615	0.276808	1	5655	tags=33%, list=20%, signal=41%	317
NIKOLSKY_BREAST_CANCER_8P12_P11_AMPLICON	53	0.489504	1.46319	0.025788	0.277415	1	6519	tags=36%, list=24%, signal=47%	318
STAMBOLSKY_RESPONSE_TO_VITAMIN_D3_UP	79	0.451152	1.46265	0.0205198	0.277931	1	1835	tags=18%, list=7%, signal=19%	319
REACTOME_ABC_TRANSPORTERS_IN_LIPID_HOMEOSTASIS	18	0.595549	1.46112	0.0480929	0.280717	1	5511	tags=44%, list=20%, signal=55%	320
RIGGI_EWING_SARCOMA_PROGENITOR_DN	175	0.416114	1.46094	0.00238949	0.280263	1	5477	tags=34%, list=20%, signal=42%	321
ZHENG_FOXP3_TARGETS_IN_THYMUS_UP	199	0.411169	1.46092	0.00120337	0.279464	1	3562	tags=21%, list=13%, signal=23%	322
WP_NETWORK_MAP_OF_SARSCOV2_SIGNALING_PATHWAY	197	0.404378	1.46069	0.00242424	0.279139	1	2984	tags=21%, list=11%, signal=23%	323
FRASOR_RESPONSE_TO_SERM_OR_FULVESTRANT_UP	23	0.563306	1.45949	0.0474006	0.281119	1	5637	tags=43%, list=20%, signal=55%	324
DOUGLAS_BMI1_TARGETS_DN	306	0.394973	1.45929	0.00229358	0.280799	1	5745	tags=27%, list=21%, signal=33%	325
RHEIN_ALL_GLUCOCORTICOID_THERAPY_UP	71	0.464618	1.45919	0.0190996	0.280164	1	6646	tags=49%, list=24%, signal=65%	326
LEE_LIVER_CANCER_MYC_DN	49	0.489453	1.45907	0.0423358	0.279647	1	3414	tags=29%, list=12%, signal=33%	327
YAMASHITA_LIVER_CANCER_STEM_CELL_UP	42	0.509641	1.45894	0.0408163	0.279064	1	3903	tags=29%, list=14%, signal=33%	328
HALMOS_CEBPA_TARGETS_DN	40	0.505004	1.45876	0.0471281	0.278701	1	1403	tags=25%, list=5%, signal=26%	329
ZWANG_EGF_INTERVAL_UP	86	0.450983	1.45864	0.0170828	0.278133	1	2924	tags=23%, list=11%, signal=26%	330
MISSIAGLIA_REGULATED_BY_METHYLATION_UP	117	0.431486	1.45648	0.00898588	0.282434	1	4806	tags=30%, list=17%, signal=36%	331
MEBARKI_HCC_PROGENITOR_WNT_UP	180	0.408856	1.45623	0.00120773	0.282197	1	5614	tags=36%, list=20%, signal=45%	332
WP_NETRINUNC5B_SIGNALING_PATHWAY	49	0.495431	1.45613	0.0377095	0.28158	1	6951	tags=29%, list=25%, signal=38%	333
REACTOME_CLASS_A_1_RHODOPSIN_LIKE_RECEPTORS	260	0.398468	1.45438	0.00114416	0.284733	1	4034	tags=28%, list=15%, signal=33%	334
SCHAEFFER_SOX9_TARGETS_IN_PROSTATE_DEVELOPMENT_UP	20	0.583091	1.45406	0.0384615	0.284679	1	3525	tags=40%, list=13%, signal=46%	335
ZHU_CMV_ALL_DN	112	0.432835	1.45403	0.0128866	0.283923	1	4736	tags=31%, list=17%, signal=38%	336
WP_ALLOGRAFT_REJECTION	76	0.45169	1.45296	0.0220083	0.285771	1	2440	tags=25%, list=9%, signal=27%	337
WP_OVERVIEW_OF_INTERFERONSMEDIATED_SIGNALING_PATHWAY	18	0.587595	1.45294	0.0543131	0.284953	1	6951	tags=56%, list=25%, signal=74%	338
PID_CONE_PATHWAY	20	0.577919	1.45234	0.0482115	0.285618	1	3916	tags=45%, list=14%, signal=52%	339
KANG_IMMORTALIZED_BY_TERT_UP	81	0.458241	1.45144	0.0210804	0.286943	1	2441	tags=19%, list=9%, signal=20%	340
CERVERA_SDHB_TARGETS_2	110	0.429481	1.45013	0.0199734	0.289266	1	2691	tags=24%, list=10%, signal=26%	341
REACTOME_NCAM_SIGNALING_FOR_NEURITE_OUT_GROWTH	62	0.474449	1.44947	0.0305556	0.290013	1	6477	tags=45%, list=23%, signal=59%	342
KEGG_JAK_STAT_SIGNALING_PATHWAY	130	0.425455	1.44924	0.0127389	0.289777	1	2933	tags=23%, list=11%, signal=26%	343
WANG_SMARCE1_TARGETS_UP	276	0.39481	1.44776	0.00113766	0.292541	1	4196	tags=28%, list=15%, signal=33%	344
SEITZ_NEOPLASTIC_TRANSFORMATION_BY_8P_DELETION_UP	72	0.457219	1.4477	0.0326975	0.291869	1	2429	tags=25%, list=9%, signal=27%	345
XU_HGF_TARGETS_INDUCED_BY_AKT1_48HR_DN	23	0.550935	1.44764	0.0630915	0.291135	1	6981	tags=52%, list=25%, signal=70%	346
IIZUKA_LIVER_CANCER_PROGRESSION_G2_G3_UP	26	0.541862	1.44737	0.0599369	0.291015	1	1713	tags=19%, list=6%, signal=20%	347
SENGUPTA_NASOPHARYNGEAL_CARCINOMA_DN	320	0.389944	1.44682	0.00221239	0.29143	1	5701	tags=36%, list=21%, signal=45%	348
HUMMEL_BURKITTS_LYMPHOMA_DN	15	0.609528	1.44665	0.0644122	0.291022	1	4083	tags=40%, list=15%, signal=47%	349
REACTOME_FOXO_MEDIATED_TRANSCRIPTION_OF_CELL_CYCLE_GENES	17	0.600043	1.4461	0.0649351	0.291522	1	5298	tags=47%, list=19%, signal=58%	350
BHAT_ESR1_TARGETS_VIA_AKT1_DN	81	0.446023	1.44548	0.0226969	0.292163	1	6520	tags=47%, list=24%, signal=61%	351
PID_IL8_CXCR1_PATHWAY	28	0.539763	1.44503	0.0527132	0.292465	1	4502	tags=36%, list=16%, signal=43%	352
REACTOME_DARPP_32_EVENTS	24	0.553688	1.44229	0.0544554	0.298168	1	1604	tags=13%, list=6%, signal=13%	353
REACTOME_FORMATION_OF_FIBRIN_CLOT_CLOTTING_CASCADE	29	0.536155	1.44165	0.0648012	0.298871	1	4304	tags=31%, list=16%, signal=37%	354
REACTOME_TRAF6_MEDIATED_IRF7_ACTIVATION	17	0.589287	1.4415	0.0634146	0.298398	1	5968	tags=29%, list=22%, signal=37%	355
CHEN_HOXA5_TARGETS_9HR_UP	218	0.399201	1.44042	0.00590319	0.300186	1	5419	tags=30%, list=20%, signal=37%	356
BAELDE_DIABETIC_NEPHROPATHY_DN	423	0.380114	1.44002	0	0.300314	1	4610	tags=22%, list=17%, signal=26%	357
WP_TCELL_ACTIVATION_SARSCOV2	85	0.446666	1.43809	0.0223979	0.304038	1	4622	tags=26%, list=17%, signal=31%	358
BIOCARTA_KERATINOCYTE_PATHWAY	46	0.48729	1.43797	0.03207	0.303472	1	4249	tags=26%, list=15%, signal=31%	359
DURAND_STROMA_S_UP	280	0.391657	1.43779	0.00340522	0.303069	1	4736	tags=27%, list=17%, signal=32%	360
MIKKELSEN_ES_HCP_WITH_H3K27ME3	35	0.509277	1.43765	0.0474732	0.302554	1	3738	tags=29%, list=13%, signal=33%	361
WP_ENDOCHONDRAL_OSSIFICATION_WITH_SKELETAL_DYSPLASIAS	59	0.465161	1.43652	0.0309973	0.304513	1	4094	tags=29%, list=15%, signal=34%	362
REACTOME_SYNTHESIS_OF_IP3_AND_IP4_IN_THE_CYTOSOL	25	0.548891	1.43552	0.0463259	0.306298	1	1615	tags=16%, list=6%, signal=17%	363
REACTOME_THE_PHOTOTRANSDUCTION_CASCADE	31	0.531539	1.43533	0.0625	0.305888	1	3911	tags=35%, list=14%, signal=41%	364
XU_HGF_SIGNALING_NOT_VIA_AKT1_48HR_DN	19	0.592513	1.43474	0.0589147	0.306377	1	6788	tags=47%, list=24%, signal=63%	365
HAHTOLA_MYCOSIS_FUNGOIDES_CD4_UP	55	0.479616	1.43456	0.0232897	0.305969	1	4508	tags=35%, list=16%, signal=41%	366
MIKKELSEN_IPS_ICP_WITH_H3K4ME3_AND_H327ME3	110	0.422696	1.43407	0.00794702	0.306392	1	5259	tags=38%, list=19%, signal=47%	367
HOFFMANN_LARGE_TO_SMALL_PRE_BII_LYMPHOCYTE_DN	62	0.462851	1.43279	0.0333797	0.308657	1	3234	tags=24%, list=12%, signal=27%	368
RICKMAN_HEAD_AND_NECK_CANCER_D	36	0.519842	1.43171	0.0416025	0.310427	1	3347	tags=25%, list=12%, signal=28%	369
NATSUME_RESPONSE_TO_INTERFERON_BETA_UP	69	0.455266	1.43125	0.0336606	0.310735	1	3556	tags=26%, list=13%, signal=30%	370
PLASARI_NFIC_TARGETS_BASAL_UP	26	0.544021	1.43049	0.0634921	0.311756	1	2830	tags=23%, list=10%, signal=26%	371
BIOCARTA_PDZS_PATHWAY	17	0.598267	1.42967	0.0711921	0.312851	1	9084	tags=53%, list=33%, signal=79%	372
REACTOME_GABA_SYNTHESIS_RELEASE_REUPTAKE_AND_DEGRADATION	17	0.597191	1.42949	0.0678514	0.312537	1	372	tags=24%, list=1%, signal=24%	373
KATSANOU_ELAVL1_TARGETS_UP	153	0.413406	1.4293	0.00772201	0.312178	1	4643	tags=26%, list=17%, signal=31%	374
OSADA_ASCL1_TARGETS_UP	41	0.491061	1.42906	0.0521472	0.311921	1	1905	tags=24%, list=7%, signal=26%	375
KANG_IMMORTALIZED_BY_TERT_DN	90	0.439836	1.4279	0.0143791	0.313858	1	2186	tags=16%, list=8%, signal=17%	376
FONTAINE_THYROID_TUMOR_UNCERTAIN_MALIGNANCY_UP	37	0.496128	1.42711	0.0609579	0.314927	1	3163	tags=27%, list=11%, signal=30%	377
REACTOME_CONSTITUTIVE_SIGNALING_BY_ABERRANT_PI3K_IN_CANCER	69	0.456793	1.4271	0.0326531	0.314111	1	3675	tags=29%, list=13%, signal=33%	378
ZHANG_PROLIFERATING_VS_QUIESCENT	48	0.488175	1.42707	0.0406977	0.313353	1	2693	tags=19%, list=10%, signal=21%	379
EBAUER_TARGETS_OF_PAX3_FOXO1_FUSION_UP	188	0.399774	1.42706	0.0108827	0.312565	1	5545	tags=31%, list=20%, signal=39%	380
REACTOME_RAC1_GTPASE_CYCLE	182	0.404692	1.42683	0.0109223	0.312289	1	4168	tags=22%, list=15%, signal=26%	381
BIOCARTA_IGF1_PATHWAY	21	0.563739	1.42665	0.0693548	0.311916	1	4037	tags=33%, list=15%, signal=39%	382
WANG_RESPONSE_TO_BEXAROTENE_UP	32	0.516016	1.4266	0.0515152	0.311246	1	2833	tags=22%, list=10%, signal=24%	383
WU_SILENCED_BY_METHYLATION_IN_BLADDER_CANCER	47	0.488765	1.42654	0.0412371	0.310549	1	2839	tags=23%, list=10%, signal=26%	384
MOREAUX_MULTIPLE_MYELOMA_BY_TACI_UP	335	0.381448	1.42536	0.00111607	0.312639	1	3898	tags=25%, list=14%, signal=29%	385
CUI_TCF21_TARGETS_DN	27	0.539414	1.42536	0.0856269	0.311836	1	1042	tags=22%, list=4%, signal=23%	386
PID_INTEGRIN1_PATHWAY	62	0.455961	1.42469	0.0406162	0.312683	1	4736	tags=40%, list=17%, signal=49%	387
BRACHAT_RESPONSE_TO_CAMPTOTHECIN_UP	25	0.539344	1.42433	0.0601266	0.31266	1	4393	tags=40%, list=16%, signal=47%	388
REACTOME_FOXO_MEDIATED_TRANSCRIPTION	64	0.459452	1.42406	0.0359613	0.312561	1	5420	tags=31%, list=20%, signal=39%	389
FLORIO_NEOCORTEX_BASAL_RADIAL_GLIA_UP	333	0.379993	1.4239	0	0.312154	1	2313	tags=18%, list=8%, signal=19%	390
WP_PHYSIOLOGICAL_AND_PATHOLOGICAL_HYPERTROPHY_OF_THE_HEART	23	0.554587	1.4234	0.0651466	0.312541	1	4382	tags=30%, list=16%, signal=36%	391
CHIBA_RESPONSE_TO_TSA_DN	21	0.572342	1.42204	0.074199	0.315116	1	6013	tags=43%, list=22%, signal=55%	392
REACTOME_VITAMIN_B5_PANTOTHENATE_METABOLISM	16	0.60263	1.42107	0.0886288	0.316836	1	116	tags=13%, list=0%, signal=13%	393
HUANG_GATA2_TARGETS_UP	147	0.410216	1.42071	0.0222222	0.316927	1	3150	tags=22%, list=11%, signal=24%	394
BRACHAT_RESPONSE_TO_CISPLATIN	21	0.563587	1.42033	0.0658106	0.317143	1	8460	tags=67%, list=31%, signal=96%	395
BLANCO_MELO_COVID19_BRONCHIAL_EPITHELIAL_CELLS_SARS_COV_2_INFECTION_DN	50	0.479189	1.4198	0.0520231	0.317728	1	4226	tags=34%, list=15%, signal=40%	396
REACTOME_BMAL1_CLOCK_NPAS2_ACTIVATES_CIRCADIAN_GENE_EXPRESSION	27	0.523612	1.41922	0.0764331	0.31847	1	2812	tags=26%, list=10%, signal=29%	397
WP_ENDOCHONDRAL_OSSIFICATION	59	0.465161	1.41872	0.0435374	0.318824	1	4094	tags=29%, list=15%, signal=34%	398
REACTOME_ADORA2B_MEDIATED_ANTI_INFLAMMATORY_CYTOKINES_PRODUCTION	104	0.426888	1.41855	0.030888	0.318523	1	3874	tags=23%, list=14%, signal=27%	399
KEGG_VASCULAR_SMOOTH_MUSCLE_CONTRACTION	106	0.424214	1.41843	0.0215054	0.318082	1	2378	tags=17%, list=9%, signal=19%	400
WP_TYPE_II_INTERFERON_SIGNALING	35	0.512432	1.41721	0.0630631	0.320273	1	5998	tags=43%, list=22%, signal=55%	401
LIANG_SILENCED_BY_METHYLATION_2	47	0.479612	1.41642	0.0476191	0.321529	1	2381	tags=26%, list=9%, signal=28%	402
PACHER_TARGETS_OF_IGF1_AND_IGF2_UP	35	0.503596	1.41595	0.0542636	0.321923	1	3217	tags=37%, list=12%, signal=42%	403
MIKKELSEN_ES_ICP_WITH_H3K27ME3	36	0.501433	1.41592	0.0510511	0.32119	1	4951	tags=42%, list=18%, signal=51%	404
LEE_DOUBLE_POLAR_THYMOCYTE	28	0.52979	1.41528	0.057508	0.322046	1	5130	tags=43%, list=19%, signal=53%	405
REACTOME_TRAFFICKING_OF_AMPA_RECEPTORS	31	0.519631	1.41494	0.0570988	0.322138	1	4036	tags=19%, list=15%, signal=23%	406
REACTOME_SEMA4D_INDUCED_CELL_MIGRATION_AND_GROWTH_CONE_COLLAPSE	19	0.577441	1.41465	0.0641026	0.322117	1	7900	tags=47%, list=28%, signal=66%	407
WP_EXTRACELLULAR_VESICLEMEDIATED_SIGNALING_IN_RECIPIENT_CELLS	27	0.528564	1.4144	0.053125	0.321972	1	936	tags=11%, list=3%, signal=11%	408
WP_GENES_ASSOCIATED_WITH_THE_DEVELOPMENT_OF_RHEUMATOID_ARTHRITIS	18	0.579202	1.4143	0.0666667	0.321442	1	2440	tags=22%, list=9%, signal=24%	409
COULOUARN_TEMPORAL_TGFB1_SIGNATURE_UP	103	0.424272	1.4137	0.0288714	0.322169	1	2849	tags=17%, list=10%, signal=19%	410
LIU_VAV3_PROSTATE_CARCINOGENESIS_UP	80	0.435882	1.41198	0.0271739	0.325674	1	4252	tags=28%, list=15%, signal=32%	411
LIU_SMARCA4_TARGETS	48	0.477368	1.41171	0.0495627	0.325581	1	4196	tags=33%, list=15%, signal=39%	412
SU_PANCREAS	41	0.501977	1.41164	0.0511696	0.32496	1	4643	tags=32%, list=17%, signal=38%	413
SHEPARD_CRASH_AND_BURN_MUTANT_DN	184	0.395382	1.41162	0.0122549	0.324206	1	7019	tags=40%, list=25%, signal=53%	414
BERTUCCI_INVASIVE_CARCINOMA_DUCTAL_VS_LOBULAR_DN	42	0.491723	1.41155	0.0558824	0.323648	1	4380	tags=31%, list=16%, signal=37%	415
RIZ_ERYTHROID_DIFFERENTIATION_HEMGN	26	0.540338	1.41095	0.0508744	0.324333	1	1909	tags=23%, list=7%, signal=25%	416
ROZANOV_MMP14_TARGETS_UP	256	0.384785	1.41033	0.00694444	0.325122	1	3140	tags=23%, list=11%, signal=25%	417
REACTOME_NCAM1_INTERACTIONS	41	0.48864	1.40995	0.0497804	0.325261	1	5046	tags=39%, list=18%, signal=48%	418
BURTON_ADIPOGENESIS_PEAK_AT_0HR	59	0.461524	1.40985	0.037464	0.324764	1	3033	tags=22%, list=11%, signal=25%	419
GAUSSMANN_MLL_AF4_FUSION_TARGETS_F_UP	175	0.396223	1.40971	0.0164349	0.324318	1	4029	tags=26%, list=15%, signal=30%	420
LEE_LIVER_CANCER_MYC_E2F1_UP	50	0.480373	1.40969	0.0442857	0.323587	1	5264	tags=30%, list=19%, signal=37%	421
KEGG_PYRUVATE_METABOLISM	40	0.488678	1.40909	0.05919	0.324341	1	3793	tags=30%, list=14%, signal=35%	422
OSADA_ASCL1_TARGETS_DN	21	0.558885	1.40907	0.070626	0.323629	1	2459	tags=33%, list=9%, signal=37%	423
MENSE_HYPOXIA_UP	97	0.4252	1.40895	0.0256757	0.323175	1	5366	tags=30%, list=19%, signal=37%	424
ZHANG_RESPONSE_TO_CANTHARIDIN_UP	15	0.601417	1.40889	0.101523	0.322523	1	2452	tags=27%, list=9%, signal=29%	425
WP_INTEGRINMEDIATED_CELL_ADHESION	100	0.42775	1.40883	0.0235911	0.321913	1	5701	tags=31%, list=21%, signal=39%	426
SUZUKI_RESPONSE_TO_TSA_AND_DECITABINE_1A	18	0.579422	1.40856	0.0605096	0.321823	1	1355	tags=28%, list=5%, signal=29%	427
REACTOME_INSULIN_RECEPTOR_RECYCLING	24	0.537285	1.40836	0.0798122	0.321541	1	3897	tags=21%, list=14%, signal=24%	428
GAVIN_FOXP3_TARGETS_CLUSTER_T4	97	0.426812	1.40809	0.0301442	0.321435	1	3014	tags=21%, list=11%, signal=23%	429
WP_PHOTODYNAMIC_THERAPYINDUCED_AP1_SURVIVAL_SIGNALING	50	0.479272	1.40757	0.056213	0.321932	1	5018	tags=34%, list=18%, signal=41%	430
FARMER_BREAST_CANCER_CLUSTER_4	16	0.588952	1.40705	0.090136	0.322481	1	6409	tags=56%, list=23%, signal=73%	431
WANG_METASTASIS_OF_BREAST_CANCER_ESR1_DN	31	0.51475	1.40694	0.0758929	0.321999	1	6514	tags=42%, list=23%, signal=55%	432
BIOCARTA_LONGEVITY_PATHWAY	15	0.595891	1.40611	0.0890411	0.323342	1	6183	tags=33%, list=22%, signal=43%	433
GABRIELY_MIR21_TARGETS	282	0.384925	1.40606	0.00343643	0.32272	1	6976	tags=34%, list=25%, signal=45%	434
REACTOME_INFECTION_WITH_MYCOBACTERIUM_TUBERCULOSIS	27	0.528691	1.40556	0.0812604	0.323201	1	2425	tags=19%, list=9%, signal=20%	435
MEBARKI_HCC_PROGENITOR_WNT_UP_BLOCKED_BY_FZD8CRD	112	0.414329	1.40463	0.021118	0.324695	1	5614	tags=37%, list=20%, signal=46%	436
SCHUETZ_BREAST_CANCER_DUCTAL_INVASIVE_UP	326	0.375567	1.40413	0.00224215	0.325228	1	4754	tags=32%, list=17%, signal=38%	437
SU_THYMUS	18	0.576911	1.40388	0.0801964	0.325156	1	1650	tags=33%, list=6%, signal=35%	438
PEDRIOLI_MIR31_TARGETS_UP	198	0.392053	1.40371	0.00118624	0.324783	1	3625	tags=22%, list=13%, signal=25%	439
YANG_BCL3_TARGETS_UP	321	0.375489	1.40339	0.00447928	0.324815	1	6558	tags=34%, list=24%, signal=44%	440
BIOCARTA_INTEGRIN_PATHWAY	34	0.503092	1.40327	0.0784314	0.324356	1	6952	tags=41%, list=25%, signal=55%	441
YAGI_AML_FAB_MARKERS	185	0.397212	1.4026	0.00734394	0.325301	1	4015	tags=22%, list=14%, signal=26%	442
MIKKELSEN_ES_ICP_WITH_H3K4ME3_AND_H3K27ME3	119	0.411596	1.40191	0.0169271	0.326289	1	5201	tags=34%, list=19%, signal=42%	443
WP_GPCRS_CLASS_B_SECRETINLIKE	19	0.572876	1.40177	0.0623003	0.325899	1	6169	tags=42%, list=22%, signal=54%	444
BIOCARTA_P53_PATHWAY	16	0.58733	1.401	0.0868852	0.327159	1	5028	tags=44%, list=18%, signal=53%	445
KEGG_CALCIUM_SIGNALING_PATHWAY	165	0.400508	1.39823	0.00720288	0.333411	1	4000	tags=24%, list=14%, signal=27%	446
UDAYAKUMAR_MED1_TARGETS_DN	235	0.384781	1.39821	0.00350058	0.332714	1	6128	tags=34%, list=22%, signal=43%	447
AMBROSINI_FLAVOPIRIDOL_TREATMENT_TP53	104	0.419737	1.39714	0.029987	0.33471	1	8276	tags=42%, list=30%, signal=60%	448
REACTOME_GPCR_LIGAND_BINDING	369	0.371875	1.39711	0.0043956	0.334049	1	4068	tags=27%, list=15%, signal=31%	449
ZHU_CMV_24_HR_DN	79	0.431284	1.39696	0.0463215	0.333668	1	3541	tags=27%, list=13%, signal=30%	450
RODWELL_AGING_KIDNEY_NO_BLOOD_UP	203	0.391485	1.39663	0.00965018	0.333835	1	3010	tags=20%, list=11%, signal=22%	451
FOROUTAN_PRODRANK_TGFB_EMT_DN	81	0.430007	1.39648	0.0303448	0.333513	1	2820	tags=22%, list=10%, signal=25%	452
WP_MFAP5_EFFECT_ON_PERMEABILITY_AND_MOTILITY_OF_ENDOTHELIAL_CELLS_VIA_CYTOSKELETON_REARRANGEMENT	17	0.587018	1.39635	0.0842975	0.333124	1	6224	tags=47%, list=22%, signal=61%	453
JEON_SMAD6_TARGETS_UP	22	0.549109	1.39561	0.0804416	0.334277	1	1355	tags=27%, list=5%, signal=29%	454
REACTOME_PI_3K_CASCADE_FGFR4	17	0.575901	1.39541	0.0880913	0.334092	1	3675	tags=35%, list=13%, signal=41%	455
PID_RET_PATHWAY	39	0.484882	1.39498	0.0566038	0.334408	1	5087	tags=28%, list=18%, signal=34%	456
WP_IL17_SIGNALING_PATHWAY	30	0.50824	1.39489	0.0698413	0.3339	1	4083	tags=33%, list=15%, signal=39%	457
FERREIRA_EWINGS_SARCOMA_UNSTABLE_VS_STABLE_DN	91	0.429024	1.39469	0.0380079	0.333741	1	4391	tags=25%, list=16%, signal=30%	458
CHEN_LVAD_SUPPORT_OF_FAILING_HEART_DN	36	0.498223	1.39316	0.0699001	0.336891	1	4604	tags=42%, list=17%, signal=50%	459
WP_FOCAL_ADHESION	188	0.391594	1.39168	0.0144578	0.339943	1	5647	tags=29%, list=20%, signal=36%	460
SEKI_INFLAMMATORY_RESPONSE_LPS_UP	71	0.436982	1.39135	0.0398293	0.340064	1	4485	tags=35%, list=16%, signal=42%	461
REACTOME_ANTI_INFLAMMATORY_RESPONSE_FAVOURING_LEISHMANIA_PARASITE_INFECTION	157	0.397245	1.39135	0.0162703	0.339332	1	3874	tags=22%, list=14%, signal=25%	462
KEGG_TIGHT_JUNCTION	119	0.411589	1.39133	0.02267	0.338645	1	7278	tags=36%, list=26%, signal=49%	463
REACTOME_PEPTIDE_LIGAND_BINDING_RECEPTORS	153	0.396774	1.39116	0.0197531	0.338359	1	4034	tags=29%, list=15%, signal=33%	464
WP_LEPTININSULIN_SIGNALING_OVERLAP	15	0.58839	1.39067	0.0988275	0.338847	1	4083	tags=47%, list=15%, signal=55%	465
GAURNIER_PSMD4_TARGETS	63	0.440981	1.39064	0.0547753	0.338207	1	3173	tags=25%, list=11%, signal=29%	466
WP_ANGIOTENSIN_II_RECEPTOR_TYPE_1_PATHWAY	26	0.5287	1.39022	0.0914826	0.338565	1	1472	tags=15%, list=5%, signal=16%	467
JEON_SMAD6_TARGETS_DN	19	0.568962	1.39002	0.0926829	0.338384	1	7975	tags=63%, list=29%, signal=89%	468
COLIN_PILOCYTIC_ASTROCYTOMA_VS_GLIOBLASTOMA_DN	28	0.520317	1.38933	0.0736677	0.339493	1	3033	tags=29%, list=11%, signal=32%	469
VERHAAK_AML_WITH_NPM1_MUTATED_DN	237	0.382228	1.38922	0.0059453	0.339045	1	4242	tags=28%, list=15%, signal=33%	470
NOJIMA_SFRP2_TARGETS_UP	31	0.513925	1.38901	0.0809595	0.338824	1	1769	tags=16%, list=6%, signal=17%	471
HOSHIDA_LIVER_CANCER_SUBCLASS_S3	237	0.382552	1.38893	0.0115607	0.338309	1	5221	tags=23%, list=19%, signal=28%	472
GHO_ATF5_TARGETS_DN	16	0.584933	1.38876	0.0919732	0.337986	1	4325	tags=31%, list=16%, signal=37%	473
REACTOME_TRANSPORT_OF_INORGANIC_CATIONS_ANIONS_AND_AMINO_ACIDS_OLIGOPEPTIDES	99	0.42078	1.38786	0.0396825	0.339602	1	4546	tags=31%, list=16%, signal=37%	474
WATANABE_ULCERATIVE_COLITIS_WITH_CANCER_DN	15	0.597917	1.38736	0.096248	0.340119	1	4096	tags=60%, list=15%, signal=70%	475
ROYLANCE_BREAST_CANCER_16Q_COPY_NUMBER_UP	59	0.452155	1.38592	0.0381992	0.343136	1	1620	tags=15%, list=6%, signal=16%	476
WP_PHOSPHOINOSITIDES_METABOLISM	47	0.467866	1.38581	0.0553977	0.342654	1	6463	tags=36%, list=23%, signal=47%	477
ZHENG_BOUND_BY_FOXP3	491	0.364255	1.38577	0.0010661	0.342049	1	4712	tags=24%, list=17%, signal=28%	478
WP_MAPK_SIGNALING_PATHWAY	234	0.380943	1.38431	0.00936768	0.345071	1	2246	tags=16%, list=8%, signal=17%	479
REACTOME_NA_CL_DEPENDENT_NEUROTRANSMITTER_TRANSPORTERS	16	0.574681	1.38426	0.0944625	0.344502	1	1754	tags=25%, list=6%, signal=27%	480
YANAGIHARA_ESX1_TARGETS	27	0.525492	1.38383	0.0793893	0.344789	1	6972	tags=52%, list=25%, signal=69%	481
REACTOME_RHO_GTPASES_ACTIVATE_ROCKS	18	0.571083	1.38359	0.0771812	0.344664	1	10178	tags=61%, list=37%, signal=96%	482
GAVIN_FOXP3_TARGETS_CLUSTER_P3	158	0.392593	1.38323	0.0271605	0.34495	1	4703	tags=25%, list=17%, signal=30%	483
HAHTOLA_SEZARY_SYNDROM_UP	92	0.422258	1.38219	0.0305851	0.346936	1	3616	tags=20%, list=13%, signal=22%	484
CHICAS_RB1_TARGETS_GROWING	229	0.382761	1.38188	0.0154028	0.346986	1	5676	tags=33%, list=20%, signal=41%	485
PID_RHOA_PATHWAY	44	0.479362	1.38185	0.0694645	0.346342	1	6384	tags=41%, list=23%, signal=53%	486
GAVIN_PDE3B_TARGETS	22	0.544831	1.38117	0.0835913	0.347295	1	2728	tags=36%, list=10%, signal=40%	487
WP_FOLLICLE_STIMULATING_HORMONE_FSH_SIGNALING_PATHWAY	24	0.535849	1.38045	0.0876923	0.348351	1	409	tags=8%, list=1%, signal=8%	488
REACTOME_STIMULI_SENSING_CHANNELS	98	0.415757	1.38003	0.0372836	0.348903	1	5278	tags=30%, list=19%, signal=36%	489
KEGG_MTOR_SIGNALING_PATHWAY	48	0.472616	1.37931	0.0585652	0.350156	1	5322	tags=27%, list=19%, signal=33%	490
EPPERT_LSC_R	40	0.481114	1.37806	0.0797546	0.352614	1	1305	tags=13%, list=5%, signal=13%	491
EGUCHI_CELL_CYCLE_RB1_TARGETS	22	0.53658	1.37774	0.0785597	0.352782	1	6032	tags=55%, list=22%, signal=70%	492
BOYLAN_MULTIPLE_MYELOMA_PCA3_UP	77	0.42788	1.37733	0.0397805	0.353142	1	2989	tags=22%, list=11%, signal=25%	493
LEI_HOXC8_TARGETS_DN	16	0.593618	1.37723	0.100486	0.352651	1	4235	tags=50%, list=15%, signal=59%	494
WP_ANGIOGENESIS	24	0.526362	1.37711	0.104688	0.352273	1	1890	tags=25%, list=7%, signal=27%	495
BLANCO_MELO_HUMAN_PARAINFLUENZA_VIRUS_3_INFECTION_A594_CELLS_UP	198	0.384334	1.37702	0.0160735	0.351814	1	4708	tags=29%, list=17%, signal=35%	496
AIGNER_ZEB1_TARGETS	32	0.50027	1.37677	0.0787879	0.351758	1	1883	tags=22%, list=7%, signal=23%	497
REACTOME_NEPHRIN_FAMILY_INTERACTIONS	21	0.546816	1.37664	0.0895062	0.351376	1	8337	tags=62%, list=30%, signal=88%	498
REACTOME_CD209_DC_SIGN_SIGNALING	21	0.555076	1.37607	0.0776397	0.352138	1	6660	tags=33%, list=24%, signal=44%	499
GAUSSMANN_MLL_AF4_FUSION_TARGETS_E_DN	22	0.537565	1.37603	0.0793157	0.351554	1	1628	tags=23%, list=6%, signal=24%	500
WP_MALIGNANT_PLEURAL_MESOTHELIOMA	409	0.364008	1.37603	0.00437637	0.350852	1	3457	tags=18%, list=12%, signal=20%	501
SHIN_B_CELL_LYMPHOMA_CLUSTER_8	36	0.48952	1.37497	0.070901	0.352948	1	3357	tags=28%, list=12%, signal=32%	502
VILLANUEVA_LIVER_CANCER_KRT19_UP	171	0.389503	1.37439	0.0253012	0.353634	1	6462	tags=35%, list=23%, signal=45%	503
WP_NEPHROTIC_SYNDROME	43	0.476516	1.37355	0.0659824	0.355122	1	4858	tags=37%, list=18%, signal=45%	504
BHAT_ESR1_TARGETS_NOT_VIA_AKT1_DN	85	0.431515	1.37328	0.0524194	0.355149	1	2785	tags=25%, list=10%, signal=27%	505
REACTOME_PI3K_AKT_SIGNALING_IN_CANCER	96	0.41328	1.37226	0.0452128	0.357102	1	4622	tags=28%, list=17%, signal=34%	506
HANN_RESISTANCE_TO_BCL2_INHIBITOR_UP	31	0.502106	1.37198	0.0811232	0.357176	1	4502	tags=29%, list=16%, signal=35%	507
WP_IL18_SIGNALING_PATHWAY	255	0.371906	1.37197	0.0164512	0.356505	1	6314	tags=33%, list=23%, signal=42%	508
WP_T_CELL_RECEPTOR_AND_COSTIMULATORY_SIGNALING	28	0.505748	1.37186	0.0834646	0.356081	1	1524	tags=21%, list=5%, signal=23%	509
RAY_TUMORIGENESIS_BY_ERBB2_CDC25A_UP	181	0.391035	1.3713	0.0108434	0.356867	1	3805	tags=22%, list=14%, signal=25%	510
MIKKELSEN_MCV6_ICP_WITH_H3K27ME3	58	0.449519	1.37106	0.0613079	0.356799	1	3643	tags=33%, list=13%, signal=38%	511
MEISSNER_BRAIN_HCP_WITH_H3K27ME3	233	0.378169	1.37082	0.0141509	0.356729	1	3327	tags=22%, list=12%, signal=25%	512
WP_HIPPOYAP_SIGNALING_PATHWAY	23	0.535388	1.37079	0.0894569	0.356126	1	6333	tags=48%, list=23%, signal=62%	513
WIELAND_UP_BY_HBV_INFECTION	101	0.416064	1.37026	0.0439414	0.356874	1	6021	tags=35%, list=22%, signal=44%	514
MIKKELSEN_ES_HCP_WITH_H3_UNMETHYLATED	51	0.457855	1.37007	0.0625	0.35667	1	1773	tags=18%, list=6%, signal=19%	515
ELVIDGE_HIF1A_TARGETS_DN	89	0.421089	1.36932	0.0381579	0.357954	1	6537	tags=45%, list=24%, signal=59%	516
WP_PI3KAKT_SIGNALING_PATHWAY	307	0.368972	1.36916	0.0078125	0.357725	1	4272	tags=26%, list=15%, signal=30%	517
PID_REG_GR_PATHWAY	79	0.425432	1.36882	0.0428177	0.357953	1	908	tags=11%, list=3%, signal=12%	518
UZONYI_RESPONSE_TO_LEUKOTRIENE_AND_THROMBIN	36	0.492187	1.36796	0.0839363	0.359432	1	562	tags=22%, list=2%, signal=23%	519
REACTOME_SEMA4D_IN_SEMAPHORIN_SIGNALING	23	0.530259	1.3679	0.0870253	0.358927	1	7900	tags=39%, list=28%, signal=55%	520
TAKEDA_TARGETS_OF_NUP98_HOXA9_FUSION_10D_UP	183	0.383292	1.36787	0.0205314	0.358314	1	3353	tags=21%, list=12%, signal=23%	521
REACTOME_CIRCADIAN_CLOCK	70	0.436287	1.3678	0.0640668	0.357806	1	4329	tags=24%, list=16%, signal=29%	522
WP_HOSTPATHOGEN_INTERACTION_OF_HUMAN_CORONAVIRUSES_AUTOPHAGY	19	0.559094	1.36779	0.10935	0.357171	1	9080	tags=68%, list=33%, signal=102%	523
REACTOME_GLUCONEOGENESIS	32	0.492475	1.36768	0.0946565	0.35677	1	3583	tags=22%, list=13%, signal=25%	524
REACTOME_TRANSFERRIN_ENDOCYTOSIS_AND_RECYCLING	30	0.508975	1.36718	0.0669711	0.357374	1	2170	tags=13%, list=8%, signal=14%	525
FOROUTAN_INTEGRATED_TGFB_EMT_DN	70	0.433076	1.36696	0.0497925	0.357249	1	4540	tags=29%, list=16%, signal=34%	526
PID_IL12_STAT4_PATHWAY	32	0.499463	1.36693	0.0785824	0.356653	1	2440	tags=25%, list=9%, signal=27%	527
NADERI_BREAST_CANCER_PROGNOSIS_DN	16	0.562794	1.36685	0.0866013	0.356196	1	4719	tags=31%, list=17%, signal=38%	528
SHIN_B_CELL_LYMPHOMA_CLUSTER_5	16	0.574544	1.36667	0.0987261	0.355968	1	5461	tags=44%, list=20%, signal=54%	529
WP_ARRHYTHMOGENIC_RIGHT_VENTRICULAR_CARDIOMYOPATHY	68	0.437311	1.36586	0.0492958	0.357388	1	3500	tags=24%, list=13%, signal=27%	530
YAMAZAKI_TCEB3_TARGETS_UP	158	0.391777	1.36578	0.0292683	0.356881	1	6317	tags=34%, list=23%, signal=43%	531
WP_KISSPEPTINKISSPEPTIN_RECEPTOR_SYSTEM_IN_THE_OVARY	35	0.488684	1.36528	0.0863636	0.357483	1	6951	tags=43%, list=25%, signal=57%	532
RODRIGUES_DCC_TARGETS_DN	116	0.407767	1.36511	0.0402075	0.35726	1	6230	tags=35%, list=22%, signal=45%	533
DAIRKEE_CANCER_PRONE_RESPONSE_E2	27	0.511213	1.36487	0.102041	0.35717	1	5800	tags=37%, list=21%, signal=47%	534
BARRIER_CANCER_RELAPSE_NORMAL_SAMPLE_UP	32	0.491865	1.36391	0.0808383	0.35909	1	2102	tags=22%, list=8%, signal=24%	535
CHO_NR4A1_TARGETS	31	0.502624	1.36332	0.0930576	0.359909	1	4370	tags=42%, list=16%, signal=50%	536
ELVIDGE_HIF1A_AND_HIF2A_TARGETS_DN	101	0.409771	1.36308	0.0430108	0.359885	1	6558	tags=45%, list=24%, signal=58%	537
WP_2Q211_COPY_NUMBER_VARIATION_SYNDROME	16	0.575978	1.36178	0.10052	0.362487	1	70	tags=6%, list=0%, signal=6%	538
ONGUSAHA_TP53_TARGETS	36	0.491591	1.36175	0.0819672	0.361883	1	5479	tags=39%, list=20%, signal=48%	539
JAEGER_METASTASIS_UP	42	0.470871	1.36073	0.0993884	0.363924	1	4708	tags=33%, list=17%, signal=40%	540
KEGG_GNRH_SIGNALING_PATHWAY	95	0.41854	1.36054	0.0367937	0.363716	1	4249	tags=25%, list=15%, signal=30%	541
KEGG_ARRHYTHMOGENIC_RIGHT_VENTRICULAR_CARDIOMYOPATHY_ARVC	68	0.437311	1.35934	0.0575035	0.366183	1	3500	tags=24%, list=13%, signal=27%	542
CHIARADONNA_NEOPLASTIC_TRANSFORMATION_KRAS_CDC25_DN	48	0.463454	1.35896	0.0559541	0.3665	1	2842	tags=29%, list=10%, signal=32%	543
ZHU_CMV_8_HR_DN	48	0.457886	1.35856	0.0639535	0.366878	1	5266	tags=31%, list=19%, signal=39%	544
WP_REGULATION_OF_SISTER_CHROMATID_SEPARATION_AT_THE_METAPHASEANAPHASE_TRANSITION	15	0.586193	1.3583	0.113965	0.366895	1	6185	tags=40%, list=22%, signal=51%	545
COLDREN_GEFITINIB_RESISTANCE_DN	223	0.377903	1.35817	0.0154211	0.366579	1	5555	tags=31%, list=20%, signal=39%	546
BLANCO_MELO_RESPIRATORY_SYNCYTIAL_VIRUS_INFECTION_A594_CELLS_DN	112	0.406391	1.35783	0.0338542	0.366748	1	5832	tags=37%, list=21%, signal=46%	547
GALLUZZI_PERMEABILIZE_MITOCHONDRIA	40	0.472834	1.35746	0.079646	0.367078	1	3457	tags=20%, list=12%, signal=23%	548
WP_OLIGODENDROCYTE_SPECIFICATION_AND_DIFFERENTIATION_LEADING_TO_MYELIN_COMPONENTS_FOR_CNS	27	0.511842	1.35739	0.0822785	0.366582	1	1413	tags=15%, list=5%, signal=16%	549
SU_TESTIS	68	0.431019	1.35693	0.0689655	0.367082	1	7938	tags=38%, list=29%, signal=53%	550
PID_CXCR4_PATHWAY	100	0.406344	1.35677	0.0568783	0.366839	1	4508	tags=23%, list=16%, signal=27%	551
CHEN_NEUROBLASTOMA_COPY_NUMBER_GAINS	48	0.461986	1.35661	0.0623188	0.366618	1	1481	tags=13%, list=5%, signal=13%	552
WP_BURN_WOUND_HEALING	95	0.41219	1.35568	0.0576407	0.368246	1	3453	tags=27%, list=12%, signal=31%	553
DANG_REGULATED_BY_MYC_DN	241	0.374993	1.35565	0.00935672	0.367648	1	5772	tags=29%, list=21%, signal=37%	554
WP_REGUCALCIN_IN_PROXIMAL_TUBULE_EPITHELIAL_KIDNEY_CELLS	30	0.500604	1.35556	0.0882825	0.367195	1	3675	tags=23%, list=13%, signal=27%	555
SOTIRIOU_BREAST_CANCER_GRADE_1_VS_3_DN	53	0.454467	1.3553	0.07173	0.367269	1	4962	tags=38%, list=18%, signal=46%	556
REACTOME_DAG_AND_IP3_SIGNALING	40	0.475826	1.35527	0.0857988	0.366694	1	3865	tags=28%, list=14%, signal=32%	557
WEBER_METHYLATED_HCP_IN_SPERM_UP	15	0.593872	1.35507	0.120135	0.366537	1	5368	tags=40%, list=19%, signal=50%	558
LU_AGING_BRAIN_UP	250	0.366848	1.35491	0.0136364	0.366279	1	5292	tags=26%, list=19%, signal=31%	559
KEGG_TYROSINE_METABOLISM	33	0.489144	1.3546	0.0877743	0.366503	1	2533	tags=21%, list=9%, signal=23%	560
BOSCO_TH1_CYTOTOXIC_MODULE	102	0.409412	1.35408	0.0469361	0.367123	1	4819	tags=30%, list=17%, signal=37%	561
WP_GLYCOLYSIS_AND_GLUCONEOGENESIS	44	0.464408	1.35255	0.0794118	0.370456	1	3583	tags=20%, list=13%, signal=23%	562
WP_INFLAMMATORY_RESPONSE_PATHWAY	30	0.499561	1.3517	0.075	0.372034	1	2440	tags=40%, list=9%, signal=44%	563
MIKKELSEN_IPS_HCP_WITH_H3_UNMETHYLATED	69	0.431403	1.35115	0.065407	0.372822	1	1488	tags=14%, list=5%, signal=15%	564
BREDEMEYER_RAG_SIGNALING_VIA_ATM_NOT_VIA_NFKB_DN	39	0.480958	1.35094	0.0835821	0.37274	1	3031	tags=21%, list=11%, signal=23%	565
WP_MBDNF_AND_PROBDNF_REGULATION_OF_GABA_NEUROTRANSMISSION	31	0.498911	1.3505	0.0948678	0.373199	1	4083	tags=26%, list=15%, signal=30%	566
WP_RANKLRANK_SIGNALING_PATHWAY	52	0.449419	1.35022	0.0712291	0.373291	1	4770	tags=23%, list=17%, signal=28%	567
REACTOME_MAPK_FAMILY_SIGNALING_CASCADES	311	0.364104	1.35018	0.0100223	0.372749	1	4038	tags=19%, list=15%, signal=22%	568
REACTOME_SIGNALING_BY_KIT_IN_DISEASE	20	0.536914	1.34975	0.106969	0.373253	1	4083	tags=30%, list=15%, signal=35%	569
GUENTHER_GROWTH_SPHERICAL_VS_ADHERENT_UP	22	0.519823	1.34973	0.115	0.372645	1	3700	tags=32%, list=13%, signal=37%	570
GAUSSMANN_MLL_AF4_FUSION_TARGETS_G_UP	218	0.3715	1.3497	0.0195627	0.372055	1	4765	tags=26%, list=17%, signal=31%	571
WP_PARKINSONS_DISEASE_PATHWAY	41	0.467681	1.34956	0.089725	0.371777	1	2292	tags=20%, list=8%, signal=21%	572
VANHARANTA_UTERINE_FIBROID_DN	64	0.433206	1.3493	0.0642955	0.371868	1	5014	tags=41%, list=18%, signal=49%	573
PID_FCER1_PATHWAY	59	0.441683	1.34915	0.0742297	0.37163	1	4089	tags=25%, list=15%, signal=30%	574
AMUNDSON_RESPONSE_TO_ARSENITE	213	0.371134	1.34898	0.0201661	0.371449	1	6075	tags=34%, list=22%, signal=44%	575
BIOCARTA_41BB_PATHWAY	18	0.553129	1.34869	0.113269	0.371591	1	5690	tags=39%, list=21%, signal=49%	576
KUNINGER_IGF1_VS_PDGFB_TARGETS_DN	44	0.466709	1.34787	0.0818965	0.37317	1	5023	tags=34%, list=18%, signal=42%	577
CEBALLOS_TARGETS_OF_TP53_AND_MYC_DN	33	0.486903	1.34787	0.0936556	0.37253	1	5508	tags=36%, list=20%, signal=45%	578
FOROUTAN_TGFB_EMT_DN	104	0.405377	1.34778	0.037323	0.372114	1	2984	tags=21%, list=11%, signal=24%	579
KEGG_PHOSPHATIDYLINOSITOL_SIGNALING_SYSTEM	73	0.420537	1.34729	0.059761	0.372837	1	7537	tags=38%, list=27%, signal=53%	580
DAVICIONI_PAX_FOXO1_SIGNATURE_IN_ARMS_DN	20	0.544922	1.347	0.108865	0.372978	1	4132	tags=35%, list=15%, signal=41%	581
KEGG_TYPE_I_DIABETES_MELLITUS	37	0.475183	1.3469	0.089153	0.372585	1	1722	tags=24%, list=6%, signal=26%	582
ZHAN_MULTIPLE_MYELOMA_CD1_AND_CD2_UP	92	0.409679	1.3469	0.0601604	0.371967	1	7161	tags=38%, list=26%, signal=51%	583
MIKKELSEN_MEF_ICP_WITH_H3K27ME3	176	0.382136	1.3467	0.0169492	0.371805	1	5607	tags=32%, list=20%, signal=40%	584
REACTOME_ACYL_CHAIN_REMODELLING_OF_PE	26	0.505232	1.34615	0.105263	0.372708	1	3762	tags=35%, list=14%, signal=40%	585
WENG_POR_TARGETS_LIVER_DN	16	0.563397	1.3448	0.116613	0.375575	1	3550	tags=44%, list=13%, signal=50%	586
WP_UNFOLDED_PROTEIN_RESPONSE	23	0.523641	1.34468	0.105431	0.37521	1	5672	tags=48%, list=20%, signal=60%	587
WP_RAS_SIGNALING	180	0.376203	1.34449	0.0292326	0.37504	1	4323	tags=22%, list=16%, signal=26%	588
CHANG_IMMORTALIZED_BY_HPV31_DN	51	0.453359	1.34413	0.0779037	0.375374	1	4604	tags=31%, list=17%, signal=38%	589
KEGG_GLYCINE_SERINE_AND_THREONINE_METABOLISM	28	0.499821	1.3438	0.105426	0.375648	1	2345	tags=25%, list=8%, signal=27%	590
PASINI_SUZ12_TARGETS_DN	304	0.362084	1.34328	0.00551876	0.376429	1	4508	tags=23%, list=16%, signal=28%	591
PID_ATF2_PATHWAY	57	0.449175	1.34261	0.068917	0.377466	1	2487	tags=25%, list=9%, signal=27%	592
REACTOME_DEGRADATION_OF_THE_EXTRACELLULAR_MATRIX	130	0.393324	1.34179	0.0347395	0.379009	1	4885	tags=29%, list=18%, signal=35%	593
HENDRICKS_SMARCA4_TARGETS_UP	50	0.44818	1.34168	0.0759124	0.378629	1	4634	tags=30%, list=17%, signal=36%	594
BOYLAN_MULTIPLE_MYELOMA_C_DN	56	0.438748	1.34145	0.0764951	0.378593	1	3391	tags=21%, list=12%, signal=24%	595
KEGG_SPHINGOLIPID_METABOLISM	38	0.480107	1.34138	0.0951684	0.378168	1	1043	tags=16%, list=4%, signal=16%	596
REACTOME_ONCOGENIC_MAPK_SIGNALING	79	0.418919	1.34109	0.0674003	0.378313	1	3957	tags=20%, list=14%, signal=24%	597
WP_QUERCETIN_AND_NFKB_AP1_INDUCED_APOPTOSIS	16	0.55448	1.34064	0.121667	0.378783	1	5672	tags=38%, list=20%, signal=47%	598
KEGG_REGULATION_OF_ACTIN_CYTOSKELETON	199	0.375048	1.34003	0.0223529	0.379707	1	4132	tags=20%, list=15%, signal=23%	599
WP_KYNURENINE_PATHWAY_AND_LINKS_TO_CELL_SENESCENCE	21	0.53424	1.33886	0.117363	0.382106	1	4926	tags=29%, list=18%, signal=35%	600
MOOTHA_GLUCONEOGENESIS	30	0.498217	1.3384	0.110272	0.382646	1	3583	tags=23%, list=13%, signal=27%	601
WP_RAS_AND_BRADYKININ_PATHWAYS_IN_COVID19	25	0.516072	1.33727	0.124224	0.384941	1	2231	tags=16%, list=8%, signal=17%	602
WP_CARDIAC_PROGENITOR_DIFFERENTIATION	44	0.446842	1.33693	0.0878788	0.385145	1	2406	tags=25%, list=9%, signal=27%	603
VANHARANTA_UTERINE_FIBROID_WITH_7Q_DELETION_DN	36	0.477878	1.33677	0.099851	0.384938	1	6694	tags=39%, list=24%, signal=51%	604
SHEDDEN_LUNG_CANCER_GOOD_SURVIVAL_A5	66	0.428299	1.33637	0.0622463	0.385391	1	6512	tags=33%, list=23%, signal=43%	605
VART_KSHV_INFECTION_ANGIOGENIC_MARKERS_UP	148	0.379903	1.33591	0.0325	0.386012	1	3033	tags=25%, list=11%, signal=28%	606
GOUYER_TATI_TARGETS_DN	17	0.550667	1.33564	0.130579	0.386107	1	3010	tags=41%, list=11%, signal=46%	607
NAGASHIMA_NRG1_SIGNALING_UP	165	0.377369	1.33543	0.0350438	0.386047	1	2858	tags=24%, list=10%, signal=26%	608
MAGRANGEAS_MULTIPLE_MYELOMA_IGLL_VS_IGLK_DN	23	0.52343	1.33474	0.121685	0.387298	1	7753	tags=57%, list=28%, signal=78%	609
WP_HOSTPATHOGEN_INTERACTION_OF_HUMAN_CORONAVIRUSES_APOPTOSIS	22	0.523197	1.33469	0.116242	0.38678	1	3259	tags=27%, list=12%, signal=31%	610
WUNDER_INFLAMMATORY_RESPONSE_AND_CHOLESTEROL_UP	53	0.444424	1.33393	0.0663842	0.388166	1	3060	tags=23%, list=11%, signal=25%	611
PID_AJDISS_2PATHWAY	47	0.449877	1.33386	0.100295	0.387739	1	2927	tags=19%, list=11%, signal=21%	612
CHYLA_CBFA2T3_TARGETS_UP	363	0.355949	1.33341	0.0055991	0.38838	1	4100	tags=24%, list=15%, signal=27%	613
WP_TYPE_I_INTERFERON_INDUCTION_AND_SIGNALING_DURING_SARSCOV2_INFECTION	30	0.495279	1.33325	0.0989345	0.388183	1	7050	tags=43%, list=25%, signal=58%	614
MAHAJAN_RESPONSE_TO_IL1A_UP	69	0.431509	1.33298	0.0747663	0.388286	1	2812	tags=23%, list=10%, signal=26%	615
YAO_TEMPORAL_RESPONSE_TO_PROGESTERONE_CLUSTER_1	65	0.427814	1.33243	0.0732394	0.389164	1	6104	tags=38%, list=22%, signal=49%	616
WP_FIBRIN_COMPLEMENT_RECEPTOR_3_SIGNALING_PATHWAY	40	0.465093	1.33169	0.087156	0.390477	1	7660	tags=40%, list=28%, signal=55%	617
REACTOME_REGULATION_OF_INSULIN_LIKE_GROWTH_FACTOR_IGF_TRANSPORT_AND_UPTAKE_BY_INSULIN_LIKE_GROWTH_FACTOR_BINDING_PROTEINS_IGFBPS	110	0.398065	1.33155	0.0598958	0.390232	1	5284	tags=28%, list=19%, signal=35%	618
WORSCHECH_TUMOR_EVASION_AND_TOLEROGENICITY_UP	28	0.493039	1.33097	0.112633	0.391193	1	4226	tags=32%, list=15%, signal=38%	619
REACTOME_TRAFFICKING_OF_GLUR2_CONTAINING_AMPA_RECEPTORS	17	0.551247	1.33057	0.121262	0.391669	1	1665	tags=12%, list=6%, signal=13%	620
STAMBOLSKY_RESPONSE_TO_VITAMIN_D3_DN	24	0.513872	1.33055	0.124006	0.391077	1	4448	tags=25%, list=16%, signal=30%	621
PANGAS_TUMOR_SUPPRESSION_BY_SMAD1_AND_SMAD5_UP	129	0.386501	1.33054	0.0297398	0.390471	1	3212	tags=22%, list=12%, signal=24%	622
KAN_RESPONSE_TO_ARSENIC_TRIOXIDE	116	0.394874	1.3302	0.0448718	0.390766	1	4708	tags=28%, list=17%, signal=34%	623
WP_PLURIPOTENT_STEM_CELL_DIFFERENTIATION_PATHWAY	43	0.458356	1.32999	0.0739065	0.390687	1	5316	tags=37%, list=19%, signal=46%	624
BROWNE_HCMV_INFECTION_48HR_DN	448	0.348109	1.32995	0.00538213	0.390187	1	6094	tags=31%, list=22%, signal=39%	625
KEGG_GRAFT_VERSUS_HOST_DISEASE	33	0.481265	1.32989	0.111111	0.389742	1	1410	tags=21%, list=5%, signal=22%	626
HAN_SATB1_TARGETS_UP	406	0.35315	1.3283	0.0154015	0.393355	1	5894	tags=28%, list=21%, signal=35%	627
NIKOLSKY_BREAST_CANCER_11Q12_Q14_AMPLICON	146	0.386443	1.32783	0.0465686	0.393969	1	5153	tags=25%, list=19%, signal=30%	628
ABE_VEGFA_TARGETS_2HR	33	0.48707	1.32769	0.117904	0.393781	1	5266	tags=45%, list=19%, signal=56%	629
PID_UPA_UPAR_PATHWAY	34	0.473081	1.32739	0.0914543	0.393979	1	3233	tags=26%, list=12%, signal=30%	630
BIOCARTA_AMI_PATHWAY	17	0.543695	1.32736	0.144928	0.393441	1	7549	tags=59%, list=27%, signal=81%	631
LIM_MAMMARY_LUMINAL_MATURE_DN	92	0.401222	1.32671	0.0518135	0.394463	1	4736	tags=33%, list=17%, signal=39%	632
TAKEDA_TARGETS_OF_NUP98_HOXA9_FUSION_8D_DN	180	0.372558	1.32647	0.0414634	0.39453	1	3094	tags=24%, list=11%, signal=27%	633
MARSON_FOXP3_CORE_DIRECT_TARGETS	17	0.551486	1.32558	0.12945	0.396339	1	1650	tags=29%, list=6%, signal=31%	634
WILCOX_RESPONSE_TO_PROGESTERONE_DN	59	0.431754	1.3244	0.1033	0.398865	1	5083	tags=34%, list=18%, signal=41%	635
REACTOME_INOSITOL_PHOSPHATE_METABOLISM	47	0.441618	1.32389	0.0935252	0.399634	1	6278	tags=30%, list=23%, signal=38%	636
WP_HEPATOCYTE_GROWTH_FACTOR_RECEPTOR_SIGNALING	33	0.482139	1.32362	0.120611	0.399758	1	4083	tags=21%, list=15%, signal=25%	637
CHIANG_LIVER_CANCER_SUBCLASS_CTNNB1_DN	151	0.378207	1.32337	0.0377359	0.399791	1	2392	tags=23%, list=9%, signal=25%	638
HOLLERN_MICROACINAR_BREAST_TUMOR_UP	44	0.453177	1.32316	0.104012	0.399756	1	4022	tags=27%, list=15%, signal=32%	639
WEST_ADRENOCORTICAL_TUMOR_MARKERS_UP	22	0.522733	1.32312	0.136	0.399228	1	2931	tags=36%, list=11%, signal=41%	640
KINSEY_TARGETS_OF_EWSR1_FLII_FUSION_DN	323	0.355768	1.32162	0.0189521	0.402803	1	5737	tags=33%, list=21%, signal=41%	641
NAKAMURA_ADIPOGENESIS_EARLY_UP	57	0.437972	1.32128	0.0760234	0.403123	1	3875	tags=25%, list=14%, signal=28%	642
WP_GPCRS_CLASS_A_RHODOPSINLIKE	184	0.372739	1.321	0.0319018	0.403281	1	2799	tags=22%, list=10%, signal=24%	643
WP_BDNFTRKB_SIGNALING	33	0.48634	1.31997	0.111455	0.405454	1	6808	tags=36%, list=25%, signal=48%	644
SASSON_RESPONSE_TO_FORSKOLIN_DN	82	0.407274	1.31986	0.0718232	0.405143	1	4324	tags=23%, list=16%, signal=27%	645
MATZUK_CENTRAL_FOR_FEMALE_FERTILITY	24	0.510228	1.31947	0.135135	0.405578	1	868	tags=17%, list=3%, signal=17%	646
FOSTER_TOLERANT_MACROPHAGE_UP	155	0.380108	1.3194	0.0485075	0.405141	1	3574	tags=21%, list=13%, signal=24%	647
KANG_FLUOROURACIL_RESISTANCE_DN	16	0.557928	1.31934	0.130809	0.404674	1	7364	tags=63%, list=27%, signal=85%	648
HUTTMANN_B_CLL_POOR_SURVIVAL_UP	269	0.357229	1.31868	0.0214447	0.405809	1	4329	tags=23%, list=16%, signal=27%	649
WP_CELL_DIFFERENTIATION_INDEX	24	0.511606	1.31849	0.115789	0.405675	1	4083	tags=33%, list=15%, signal=39%	650
SERVITJA_LIVER_HNF1A_TARGETS_DN	144	0.378172	1.31737	0.0413534	0.408123	1	5893	tags=38%, list=21%, signal=47%	651
WP_COMPLEMENT_SYSTEM	84	0.409301	1.31725	0.067659	0.407799	1	4647	tags=27%, list=17%, signal=33%	652
SCHAEFFER_PROSTATE_DEVELOPMENT_48HR_DN	368	0.351405	1.31674	0.0144605	0.408556	1	4096	tags=23%, list=15%, signal=26%	653
BROWNE_HCMV_INFECTION_30MIN_DN	132	0.382111	1.31653	0.0384615	0.408515	1	5461	tags=29%, list=20%, signal=36%	654
WP_TRANSSULFURATION_ONECARBON_METABOLISM_AND_RELATED_PATHWAYS	61	0.430908	1.31618	0.0871935	0.408841	1	5462	tags=30%, list=20%, signal=37%	655
JIANG_TIP30_TARGETS_UP	42	0.451356	1.31572	0.112462	0.409478	1	4754	tags=36%, list=17%, signal=43%	656
TURASHVILI_BREAST_NORMAL_DUCTAL_VS_LOBULAR_UP	64	0.426091	1.31532	0.0808219	0.409886	1	7670	tags=39%, list=28%, signal=54%	657
LOPEZ_EPITHELIOID_MESOTHELIOMA	16	0.561606	1.31529	0.132013	0.409346	1	7067	tags=63%, list=25%, signal=84%	658
NABA_BASEMENT_MEMBRANES	39	0.466277	1.31477	0.111111	0.410188	1	2920	tags=33%, list=11%, signal=37%	659
REACTOME_EPHRIN_SIGNALING	19	0.536785	1.31474	0.162641	0.409653	1	3864	tags=26%, list=14%, signal=31%	660
WP_NANOPARTICLE_TRIGGERED_AUTOPHAGIC_CELL_DEATH	22	0.508993	1.31375	0.126154	0.411763	1	8778	tags=55%, list=32%, signal=80%	661
LEONARD_HYPOXIA	41	0.455536	1.31344	0.0982143	0.412023	1	4094	tags=27%, list=15%, signal=31%	662
SENGUPTA_EBNA1_ANTICORRELATED	153	0.376398	1.31316	0.0483871	0.412141	1	6332	tags=35%, list=23%, signal=45%	663
BROWNE_INTERFERON_RESPONSIVE_GENES	65	0.422884	1.31176	0.0935754	0.415449	1	2123	tags=18%, list=8%, signal=20%	664
TAKEDA_TARGETS_OF_NUP98_HOXA9_FUSION_16D_DN	116	0.389476	1.31175	0.068615	0.414841	1	4260	tags=27%, list=15%, signal=31%	665
REACTOME_SHC_MEDIATED_CASCADE_FGFR4	17	0.541196	1.31147	0.127695	0.415031	1	2015	tags=24%, list=7%, signal=25%	666
CHYLA_CBFA2T3_TARGETS_DN	230	0.362348	1.31099	0.032596	0.415689	1	5655	tags=30%, list=20%, signal=38%	667
WP_NONGENOMIC_ACTIONS_OF_125_DIHYDROXYVITAMIN_D3	67	0.422239	1.31095	0.0813008	0.415206	1	6535	tags=43%, list=24%, signal=56%	668
OHGUCHI_LIVER_HNF4A_TARGETS_DN	141	0.378162	1.31094	0.0329114	0.414617	1	5485	tags=29%, list=20%, signal=36%	669
ZHENG_FOXP3_TARGETS_IN_T_LYMPHOCYTE_DN	38	0.462723	1.3102	0.112121	0.415965	1	4089	tags=26%, list=15%, signal=31%	670
ROVERSI_GLIOMA_COPY_NUMBER_UP	91	0.399344	1.31018	0.0786667	0.415395	1	6775	tags=36%, list=24%, signal=48%	671
RYAN_MANTLE_CELL_LYMPHOMA_NOTCH_DIRECT_UP	146	0.380108	1.30952	0.0504926	0.416631	1	4843	tags=32%, list=17%, signal=39%	672
SMID_BREAST_CANCER_RELAPSE_IN_LUNG_UP	18	0.530362	1.30924	0.145768	0.416785	1	2330	tags=22%, list=8%, signal=24%	673
HAHTOLA_SEZARY_SYNDROM_DN	40	0.452248	1.30898	0.114286	0.416929	1	1650	tags=28%, list=6%, signal=29%	674
GROSS_ELK3_TARGETS_DN	30	0.479576	1.30884	0.104762	0.416723	1	1642	tags=17%, list=6%, signal=18%	675
DELASERNA_MYOD_TARGETS_UP	79	0.407129	1.30753	0.0683646	0.419807	1	5999	tags=33%, list=22%, signal=42%	676
HELLER_HDAC_TARGETS_SILENCED_BY_METHYLATION_DN	271	0.357124	1.3073	0.0171821	0.419861	1	3836	tags=24%, list=14%, signal=28%	677
WP_THYROID_HORMONES_PRODUCTION_AND_PERIPHERAL_DOWNSTREAM_SIGNALING_EFFECTS	88	0.404834	1.306	0.0740741	0.422919	1	6094	tags=32%, list=22%, signal=41%	678
WP_KIT_RECEPTOR_SIGNALING_PATHWAY	59	0.43053	1.30573	0.0970464	0.423126	1	4634	tags=25%, list=17%, signal=30%	679
HAN_SATB1_TARGETS_DN	369	0.347852	1.30551	0.0130719	0.423101	1	5159	tags=23%, list=19%, signal=28%	680
BOYLAN_MULTIPLE_MYELOMA_D_CLUSTER_DN	35	0.467985	1.30525	0.113178	0.423197	1	1042	tags=9%, list=4%, signal=9%	681
CONCANNON_APOPTOSIS_BY_EPOXOMICIN_UP	231	0.360845	1.30516	0.0360046	0.422804	1	7345	tags=37%, list=26%, signal=50%	682
PID_IL2_1PATHWAY	55	0.43185	1.30512	0.0965909	0.422282	1	4083	tags=24%, list=15%, signal=28%	683
KEGG_EPITHELIAL_CELL_SIGNALING_IN_HELICOBACTER_PYLORI_INFECTION	67	0.419469	1.30463	0.109439	0.423029	1	5416	tags=24%, list=20%, signal=30%	684
GROSS_HYPOXIA_VIA_ELK3_ONLY_UP	31	0.482843	1.30426	0.104851	0.423464	1	3559	tags=35%, list=13%, signal=41%	685
PID_SYNDECAN_4_PATHWAY	32	0.474251	1.30372	0.112633	0.424367	1	2728	tags=22%, list=10%, signal=24%	686
SCIBETTA_KDM5B_TARGETS_UP	19	0.539359	1.30367	0.147745	0.423911	1	9648	tags=74%, list=35%, signal=113%	687
REACTOME_DIGESTION_AND_ABSORPTION	22	0.514197	1.30363	0.111628	0.423385	1	2770	tags=14%, list=10%, signal=15%	688
ANASTASSIOU_MULTICANCER_INVASIVENESS_SIGNATURE	58	0.431672	1.30351	0.0814111	0.423121	1	5165	tags=36%, list=19%, signal=44%	689
GARGALOVIC_RESPONSE_TO_OXIDIZED_PHOSPHOLIPIDS_MAGENTA_UP	28	0.493861	1.30333	0.135514	0.42297	1	6044	tags=43%, list=22%, signal=55%	690
REACTOME_SLC_MEDIATED_TRANSMEMBRANE_TRANSPORT	225	0.361548	1.30309	0.0312139	0.423062	1	4546	tags=24%, list=16%, signal=28%	691
WP_NEURODEGENERATION_WITH_BRAIN_IRON_ACCUMULATION_NBIA_SUBTYPES_PATHWAY	44	0.447104	1.30274	0.10119	0.423467	1	7129	tags=41%, list=26%, signal=55%	692
BIOCARTA_TNFR2_PATHWAY	17	0.54968	1.30265	0.151463	0.423072	1	207	tags=12%, list=1%, signal=12%	693
MEISSNER_BRAIN_HCP_WITH_H3K4ME2_AND_H3K27ME3	57	0.431051	1.30248	0.107042	0.422927	1	602	tags=16%, list=2%, signal=16%	694
ZHANG_INTERFERON_RESPONSE	24	0.504707	1.30214	0.123457	0.423247	1	5292	tags=33%, list=19%, signal=41%	695
BOWIE_RESPONSE_TO_TAMOXIFEN	18	0.547239	1.30181	0.145663	0.423527	1	5567	tags=50%, list=20%, signal=63%	696
MULLIGHAN_NPM1_SIGNATURE_3_DN	152	0.373028	1.30164	0.0510204	0.423373	1	3542	tags=18%, list=13%, signal=21%	697
WP_BLOOD_CLOTTING_CASCADE	19	0.534972	1.30128	0.144246	0.423795	1	2633	tags=32%, list=9%, signal=35%	698
GOLDRATH_IMMUNE_MEMORY	66	0.412094	1.30116	0.0879433	0.423554	1	4359	tags=27%, list=16%, signal=32%	699
WANG_HCP_PROSTATE_CANCER	103	0.395482	1.30111	0.0777339	0.423063	1	5562	tags=30%, list=20%, signal=38%	700
WP_COMMON_PATHWAYS_UNDERLYING_DRUG_ADDICTION	38	0.463306	1.30083	0.112094	0.423295	1	2819	tags=16%, list=10%, signal=18%	701
BIOCARTA_HDAC_PATHWAY	24	0.507992	1.30082	0.133758	0.422707	1	4325	tags=29%, list=16%, signal=35%	702
PID_IL1_PATHWAY	33	0.473066	1.30054	0.119155	0.422887	1	4635	tags=30%, list=17%, signal=36%	703
MANNE_COVID19_ICU_VS_HEALTHY_DONOR_PLATELETS_DN	145	0.373049	1.30042	0.0477356	0.422638	1	5053	tags=28%, list=18%, signal=34%	704
TONKS_TARGETS_OF_RUNX1_RUNX1T1_FUSION_HSC_UP	177	0.369598	1.30038	0.0379902	0.422135	1	4029	tags=24%, list=15%, signal=28%	705
KEGG_T_CELL_RECEPTOR_SIGNALING_PATHWAY	105	0.392627	1.29977	0.0623342	0.423154	1	2933	tags=16%, list=11%, signal=18%	706
KEGG_RENAL_CELL_CARCINOMA	68	0.416631	1.29956	0.0896552	0.423138	1	2933	tags=15%, list=11%, signal=16%	707
WP_THYMIC_STROMAL_LYMPHOPOIETIN_TSLP_SIGNALING_PATHWAY	46	0.442453	1.29947	0.121127	0.422777	1	4753	tags=33%, list=17%, signal=39%	708
KEGG_SMALL_CELL_LUNG_CANCER	81	0.399592	1.2981	0.0939597	0.425925	1	4003	tags=28%, list=14%, signal=33%	709
ABRAHAM_ALPC_VS_MULTIPLE_MYELOMA_UP	25	0.499379	1.29801	0.141566	0.425592	1	2983	tags=28%, list=11%, signal=31%	710
ZHENG_IL22_SIGNALING_DN	36	0.46844	1.2979	0.129738	0.425278	1	2362	tags=19%, list=9%, signal=21%	711
BLANCO_MELO_COVID19_SARS_COV_2_POS_PATIENT_LUNG_TISSUE_UP	148	0.37259	1.29765	0.0595691	0.425375	1	4604	tags=28%, list=17%, signal=34%	712
SIG_CHEMOTAXIS	45	0.440058	1.29751	0.105187	0.425172	1	8918	tags=47%, list=32%, signal=69%	713
NABA_SECRETED_FACTORS	257	0.35703	1.29749	0.0334487	0.424642	1	2961	tags=20%, list=11%, signal=22%	714
BIOCARTA_NO1_PATHWAY	26	0.491739	1.29711	0.133942	0.425084	1	3709	tags=27%, list=13%, signal=31%	715
ZHAN_MULTIPLE_MYELOMA_MF_UP	46	0.444276	1.29605	0.116547	0.427606	1	7245	tags=46%, list=26%, signal=62%	716
PID_RHOA_REG_PATHWAY	45	0.442285	1.29598	0.108382	0.427199	1	2989	tags=22%, list=11%, signal=25%	717
BOHN_PRIMARY_IMMUNODEFICIENCY_SYNDROM_UP	45	0.432412	1.29587	0.101574	0.4269	1	5462	tags=29%, list=20%, signal=36%	718
LINDSTEDT_DENDRITIC_CELL_MATURATION_C	61	0.423379	1.29578	0.0916784	0.426556	1	4114	tags=25%, list=15%, signal=29%	719
MIKKELSEN_IPS_WITH_HCP_H3K27ME3	91	0.395258	1.29568	0.0779754	0.426256	1	3738	tags=22%, list=13%, signal=25%	720
REN_ALVEOLAR_RHABDOMYOSARCOMA_UP	96	0.393736	1.29563	0.0697674	0.425809	1	4285	tags=29%, list=15%, signal=34%	721
XU_HGF_TARGETS_REPRESSED_BY_AKT1_DN	75	0.409683	1.29548	0.0885201	0.425624	1	1965	tags=16%, list=7%, signal=17%	722
BIOCARTA_AGR_PATHWAY	31	0.470736	1.29528	0.113178	0.425657	1	3457	tags=19%, list=12%, signal=22%	723
MIKKELSEN_NPC_HCP_WITH_H3K27ME3	292	0.349402	1.29449	0.0265193	0.427241	1	4400	tags=27%, list=16%, signal=32%	724
ANDERSEN_LIVER_CANCER_KRT19_DN	69	0.411423	1.29282	0.0873786	0.431339	1	6675	tags=33%, list=24%, signal=44%	725
REACTOME_CARDIAC_CONDUCTION	121	0.380703	1.29244	0.0667506	0.431844	1	3865	tags=23%, list=14%, signal=27%	726
REACTOME_FOXO_MEDIATED_TRANSCRIPTION_OF_OXIDATIVE_STRESS_METABOLIC_AND_NEURONAL_GENES	28	0.489806	1.29235	0.141985	0.431488	1	6318	tags=43%, list=23%, signal=55%	727
REACTOME_CDC42_GTPASE_CYCLE	153	0.372543	1.29226	0.0414573	0.431131	1	7181	tags=34%, list=26%, signal=46%	728
LEE_LIVER_CANCER_SURVIVAL_UP	166	0.368639	1.29194	0.0510949	0.431454	1	4363	tags=23%, list=16%, signal=28%	729
KEGG_ADIPOCYTOKINE_SIGNALING_PATHWAY	63	0.419743	1.29164	0.107143	0.431659	1	4083	tags=27%, list=15%, signal=32%	730
MEBARKI_HCC_PROGENITOR_WNT_UP_CTNNB1_INDEPENDENT	22	0.50286	1.29133	0.1456	0.431959	1	6409	tags=50%, list=23%, signal=65%	731
GRUETZMANN_PANCREATIC_CANCER_DN	187	0.362456	1.29133	0.0498221	0.431371	1	3897	tags=17%, list=14%, signal=20%	732
REACTOME_SIGNALING_BY_ERYTHROPOIETIN	25	0.500625	1.29099	0.153727	0.431783	1	5291	tags=36%, list=19%, signal=44%	733
XIE_LT_HSC_S1PR3_OE_UP	29	0.483715	1.29057	0.133846	0.432364	1	2173	tags=28%, list=8%, signal=30%	734
WP_APOPTOSIS	84	0.397045	1.2905	0.097166	0.431968	1	3824	tags=24%, list=14%, signal=28%	735
MA_MYELOID_DIFFERENTIATION_DN	40	0.453112	1.2904	0.125364	0.431643	1	1747	tags=15%, list=6%, signal=16%	736
HADDAD_B_LYMPHOCYTE_PROGENITOR	278	0.352422	1.29028	0.0354286	0.431393	1	6409	tags=36%, list=23%, signal=46%	737
VALK_AML_CLUSTER_13	29	0.473763	1.28877	0.1563	0.435124	1	6424	tags=45%, list=23%, signal=58%	738
MULLIGHAN_MLL_SIGNATURE_1_DN	231	0.354763	1.28866	0.0421053	0.434846	1	3893	tags=20%, list=14%, signal=23%	739
KEGG_INSULIN_SIGNALING_PATHWAY	128	0.374871	1.28755	0.0634715	0.437402	1	6477	tags=29%, list=23%, signal=38%	740
GENTILE_UV_LOW_DOSE_DN	62	0.416141	1.28709	0.117812	0.438037	1	1913	tags=18%, list=7%, signal=19%	741
WP_ROLES_OF_CERAMIDES_IN_THE_DEVELOPMENT_OF_INSULIN_RESISTANCE	21	0.513517	1.28691	0.165891	0.437947	1	3897	tags=29%, list=14%, signal=33%	742
YAMASHITA_LIVER_CANCER_WITH_EPCAM_UP	51	0.432326	1.28658	0.129445	0.438233	1	4672	tags=22%, list=17%, signal=26%	743
REACTOME_RAF_INDEPENDENT_MAPK1_3_ACTIVATION	23	0.504984	1.28601	0.144654	0.439232	1	567	tags=22%, list=2%, signal=22%	744
MORI_LARGE_PRE_BII_LYMPHOCYTE_DN	58	0.416904	1.28587	0.117647	0.439029	1	4089	tags=34%, list=15%, signal=40%	745
KEGG_INOSITOL_PHOSPHATE_METABOLISM	52	0.426263	1.28578	0.115438	0.438688	1	6569	tags=35%, list=24%, signal=45%	746
SHETH_LIVER_CANCER_VS_TXNIP_LOSS_PAM6	52	0.433923	1.28564	0.100982	0.438522	1	2702	tags=25%, list=10%, signal=28%	747
BIOCARTA_INTRINSIC_PATHWAY	18	0.524216	1.28554	0.152	0.438208	1	7549	tags=50%, list=27%, signal=69%	748
MOLENAAR_TARGETS_OF_CCND1_AND_CDK4_DN	58	0.41913	1.2851	0.100437	0.438884	1	8748	tags=45%, list=32%, signal=65%	749
PID_NFKAPPAB_ATYPICAL_PATHWAY	17	0.536409	1.28492	0.170569	0.438868	1	5013	tags=24%, list=18%, signal=29%	750
REACTOME_PHASE_0_RAPID_DEPOLARISATION	31	0.476373	1.28468	0.141823	0.43894	1	3673	tags=32%, list=13%, signal=37%	751
BOYLAN_MULTIPLE_MYELOMA_C_CLUSTER_DN	32	0.459685	1.28461	0.144158	0.43856	1	3562	tags=34%, list=13%, signal=39%	752
WARTERS_IR_RESPONSE_5GY	49	0.432758	1.28458	0.112082	0.438059	1	2820	tags=18%, list=10%, signal=20%	753
CAIRO_HEPATOBLASTOMA_DN	238	0.353786	1.28339	0.0429733	0.440723	1	6466	tags=32%, list=23%, signal=41%	754
REACTOME_NEUROTRANSMITTER_RELEASE_CYCLE	45	0.433606	1.2827	0.131098	0.442099	1	3713	tags=24%, list=13%, signal=28%	755
HIRSCH_CELLULAR_TRANSFORMATION_SIGNATURE_UP	236	0.354192	1.28249	0.0434286	0.442124	1	5969	tags=26%, list=22%, signal=33%	756
SHEPARD_BMYB_MORPHOLINO_DN	190	0.362056	1.28204	0.0470446	0.44276	1	5545	tags=31%, list=20%, signal=39%	757
MORI_SMALL_PRE_BII_LYMPHOCYTE_UP	73	0.406632	1.28199	0.101488	0.442297	1	2399	tags=15%, list=9%, signal=16%	758
TAKEDA_TARGETS_OF_NUP98_HOXA9_FUSION_16D_UP	159	0.367122	1.28196	0.0581114	0.441822	1	3789	tags=23%, list=14%, signal=27%	759
REACTOME_COSTIMULATION_BY_THE_CD28_FAMILY	67	0.409587	1.28186	0.101865	0.441522	1	3675	tags=22%, list=13%, signal=26%	760
GAJATE_RESPONSE_TO_TRABECTEDIN_UP	63	0.414956	1.28179	0.125529	0.441122	1	2186	tags=22%, list=8%, signal=24%	761
CHARAFE_BREAST_CANCER_BASAL_VS_MESENCHYMAL_DN	49	0.430217	1.28179	0.103896	0.440564	1	2583	tags=22%, list=9%, signal=25%	762
WP_TCELL_ANTIGEN_RECEPTOR_TCR_PATHWAY_DURING_STAPHYLOCOCCUS_AUREUS_INFECTION	62	0.416496	1.28177	0.117318	0.440041	1	3675	tags=21%, list=13%, signal=24%	763
ZHOU_INFLAMMATORY_RESPONSE_LPS_UP	351	0.342978	1.28162	0.0133929	0.439915	1	5687	tags=31%, list=21%, signal=39%	764
BLANCO_MELO_HUMAN_PARAINFLUENZA_VIRUS_3_INFECTION_A594_CELLS_DN	108	0.38008	1.28149	0.0832232	0.439689	1	5761	tags=42%, list=21%, signal=52%	765
MCCLUNG_DELTA_FOSB_TARGETS_2WK	43	0.435156	1.28144	0.124438	0.439252	1	5265	tags=33%, list=19%, signal=40%	766
WP_SMALL_CELL_LUNG_CANCER	92	0.392278	1.28094	0.101987	0.440085	1	4793	tags=29%, list=17%, signal=35%	767
BIOCARTA_CXCR4_PATHWAY	18	0.526823	1.28094	0.157143	0.439512	1	6951	tags=39%, list=25%, signal=52%	768
HU_GENOTOXIC_DAMAGE_4HR	35	0.45781	1.28092	0.147761	0.438988	1	6233	tags=34%, list=22%, signal=44%	769
DITTMER_PTHLH_TARGETS_DN	70	0.399636	1.28023	0.102351	0.440375	1	1713	tags=13%, list=6%, signal=14%	770
KEGG_LONG_TERM_DEPRESSION	65	0.416871	1.27896	0.103399	0.44345	1	2341	tags=17%, list=8%, signal=18%	771
GYORFFY_MITOXANTRONE_RESISTANCE	35	0.453072	1.27887	0.149477	0.443135	1	1918	tags=14%, list=7%, signal=15%	772
REACTOME_UNFOLDED_PROTEIN_RESPONSE_UPR	91	0.387823	1.27876	0.0918775	0.442841	1	5416	tags=27%, list=20%, signal=34%	773
REACTOME_LEISHMANIA_INFECTION	238	0.352573	1.27825	0.0420561	0.443738	1	3874	tags=18%, list=14%, signal=21%	774
CASORELLI_ACUTE_PROMYELOCYTIC_LEUKEMIA_UP	166	0.363223	1.27749	0.0628853	0.445339	1	5895	tags=28%, list=21%, signal=35%	775
LINDGREN_BLADDER_CANCER_HIGH_RECURRENCE	47	0.431235	1.27728	0.113181	0.445365	1	2927	tags=17%, list=11%, signal=19%	776
LINDGREN_BLADDER_CANCER_CLUSTER_2B	365	0.34026	1.27709	0.0233074	0.445356	1	4859	tags=25%, list=18%, signal=30%	777
SANA_TNF_SIGNALING_UP	76	0.402469	1.27707	0.0972222	0.444831	1	6233	tags=37%, list=22%, signal=47%	778
RICKMAN_HEAD_AND_NECK_CANCER_A	87	0.394313	1.27702	0.104775	0.444434	1	4647	tags=31%, list=17%, signal=37%	779
SATO_SILENCED_BY_METHYLATION_IN_PANCREATIC_CANCER_1	373	0.339227	1.27662	0.0240175	0.444962	1	4895	tags=26%, list=18%, signal=31%	780
HATADA_METHYLATED_IN_LUNG_CANCER_UP	337	0.346273	1.27591	0.0245262	0.446382	1	4412	tags=23%, list=16%, signal=27%	781
RASHI_RESPONSE_TO_IONIZING_RADIATION_2	119	0.377127	1.27541	0.0703851	0.447212	1	2903	tags=21%, list=10%, signal=23%	782
REACTOME_RHO_GTPASES_ACTIVATE_PAKS	20	0.511368	1.27497	0.167197	0.447832	1	6211	tags=30%, list=22%, signal=39%	783
NAKAYAMA_SOFT_TISSUE_TUMORS_PCA2_UP	85	0.394908	1.27494	0.10604	0.447356	1	7057	tags=44%, list=25%, signal=58%	784
REACTOME_NEGATIVE_REGULATION_OF_THE_PI3K_AKT_NETWORK	103	0.383922	1.27467	0.0804598	0.447563	1	3897	tags=24%, list=14%, signal=28%	785
YAN_ESCAPE_FROM_ANOIKIS	22	0.49477	1.27441	0.167183	0.447736	1	3353	tags=41%, list=12%, signal=46%	786
MIKKELSEN_ES_LCP_WITH_H3K4ME3	135	0.369418	1.27416	0.0671835	0.447872	1	6193	tags=30%, list=22%, signal=39%	787
FUJII_YBX1_TARGETS_UP	41	0.441558	1.27356	0.121257	0.44899	1	6257	tags=46%, list=23%, signal=60%	788
PYEON_CANCER_HEAD_AND_NECK_VS_CERVICAL_UP	188	0.358565	1.2733	0.060024	0.449158	1	9209	tags=45%, list=33%, signal=67%	789
VECCHI_GASTRIC_CANCER_EARLY_DN	331	0.341028	1.2731	0.0353201	0.449177	1	4759	tags=24%, list=17%, signal=29%	790
STAMBOLSKY_TARGETS_OF_MUTATED_TP53_DN	51	0.425176	1.27302	0.116864	0.44885	1	5113	tags=22%, list=18%, signal=26%	791
WP_INTERFERON_TYPE_I_SIGNALING_PATHWAYS	54	0.422268	1.27201	0.11713	0.451182	1	5998	tags=33%, list=22%, signal=42%	792
KLEIN_TARGETS_OF_BCR_ABL1_FUSION	46	0.428178	1.27184	0.131054	0.451072	1	5606	tags=39%, list=20%, signal=49%	793
REACTOME_SEMAPHORIN_INTERACTIONS	61	0.409793	1.27181	0.120397	0.450576	1	3013	tags=20%, list=11%, signal=22%	794
WP_GLIOBLASTOMA_SIGNALING_PATHWAYS	79	0.391884	1.27159	0.0963173	0.450653	1	8255	tags=46%, list=30%, signal=65%	795
WP_HOSTPATHOGEN_INTERACTION_OF_HUMAN_CORONAVIRUSES_INTERFERON_INDUCTION	33	0.465336	1.27094	0.131075	0.452001	1	6535	tags=36%, list=24%, signal=48%	796
CHEBOTAEV_GR_TARGETS_UP	70	0.405311	1.27072	0.110345	0.452047	1	3865	tags=24%, list=14%, signal=28%	797
NIKOLSKY_BREAST_CANCER_15Q26_AMPLICON	20	0.502201	1.27022	0.177215	0.452873	1	1644	tags=15%, list=6%, signal=16%	798
REACTOME_G_ALPHA_12_13_SIGNALLING_EVENTS	76	0.401254	1.26912	0.0966443	0.455412	1	4801	tags=30%, list=17%, signal=36%	799
SMIRNOV_RESPONSE_TO_IR_2HR_UP	51	0.425335	1.26885	0.125	0.455632	1	3337	tags=25%, list=12%, signal=29%	800
REACTOME_DOWNSTREAM_SIGNALING_OF_ACTIVATED_FGFR4	24	0.496633	1.26875	0.150082	0.455322	1	3675	tags=25%, list=13%, signal=29%	801
BIOCARTA_TOLL_PATHWAY	24	0.496181	1.26875	0.153383	0.45476	1	4249	tags=29%, list=15%, signal=34%	802
LINDSTEDT_DENDRITIC_CELL_MATURATION_A	57	0.414939	1.26847	0.118497	0.454919	1	3550	tags=21%, list=13%, signal=24%	803
REACTOME_SENSORY_PROCESSING_OF_SOUND_BY_OUTER_HAIR_CELLS_OF_THE_COCHLEA	54	0.416692	1.26831	0.109195	0.45483	1	2001	tags=19%, list=7%, signal=20%	804
JINESH_BLEBBISHIELD_TO_IMMUNE_CELL_FUSION_PBSHMS_UP	374	0.340077	1.26819	0.0232044	0.454622	1	3112	tags=17%, list=11%, signal=18%	805
REACTOME_REGULATION_OF_MECP2_EXPRESSION_AND_ACTIVITY	31	0.46754	1.26819	0.161905	0.454065	1	5210	tags=26%, list=19%, signal=32%	806
REACTOME_CROSSLINKING_OF_COLLAGEN_FIBRILS	17	0.525457	1.268	0.157895	0.45405	1	2724	tags=35%, list=10%, signal=39%	807
NIKOLSKY_BREAST_CANCER_16Q24_AMPLICON	51	0.423141	1.26761	0.136966	0.454554	1	1628	tags=18%, list=6%, signal=19%	808
RIZKI_TUMOR_INVASIVENESS_3D_UP	198	0.352744	1.26725	0.0386941	0.455023	1	4177	tags=19%, list=15%, signal=22%	809
KIM_GLIS2_TARGETS_UP	75	0.400205	1.26651	0.116248	0.45666	1	5404	tags=37%, list=19%, signal=46%	810
WP_MAPK_CASCADE	33	0.457434	1.26643	0.156342	0.456323	1	6808	tags=39%, list=25%, signal=52%	811
WP_HIPPOCAMPAL_SYNAPTOGENESIS_AND_NEUROGENESIS	26	0.476458	1.26619	0.165138	0.456463	1	2360	tags=27%, list=9%, signal=29%	812
REACTOME_FRS_MEDIATED_FGFR4_SIGNALING	19	0.514761	1.26596	0.177496	0.456586	1	2015	tags=21%, list=7%, signal=23%	813
REACTOME_SPHINGOLIPID_METABOLISM	85	0.393946	1.2658	0.112637	0.456477	1	3117	tags=15%, list=11%, signal=17%	814
KEGG_MAPK_SIGNALING_PATHWAY	253	0.345006	1.26575	0.0460157	0.45607	1	2341	tags=15%, list=8%, signal=17%	815
NABA_ECM_AFFILIATED	146	0.366205	1.26568	0.0773956	0.455713	1	5509	tags=29%, list=20%, signal=37%	816
CASORELLI_APL_SECONDARY_VS_DE_NOVO_UP	38	0.450878	1.26559	0.148036	0.455424	1	2031	tags=18%, list=7%, signal=20%	817
WP_SPHINGOLIPID_PATHWAY	30	0.472992	1.26548	0.149031	0.455207	1	1644	tags=20%, list=6%, signal=21%	818
ONO_FOXP3_TARGETS_DN	38	0.450682	1.26453	0.134441	0.457358	1	2360	tags=26%, list=9%, signal=29%	819
WEBER_METHYLATED_ICP_IN_FIBROBLAST	16	0.541813	1.26368	0.161716	0.459292	1	4641	tags=31%, list=17%, signal=38%	820
BOYAULT_LIVER_CANCER_SUBCLASS_G123_DN	47	0.433539	1.26263	0.126316	0.461701	1	3794	tags=23%, list=14%, signal=27%	821
BOYAULT_LIVER_CANCER_SUBCLASS_G5_DN	28	0.472546	1.26231	0.159677	0.462075	1	5555	tags=36%, list=20%, signal=45%	822
HOLLEMAN_VINCRISTINE_RESISTANCE_ALL_UP	26	0.482996	1.26158	0.171032	0.46364	1	3241	tags=31%, list=12%, signal=35%	823
ALTEMEIER_RESPONSE_TO_LPS_WITH_MECHANICAL_VENTILATION	112	0.378747	1.26115	0.0960307	0.464315	1	2903	tags=24%, list=10%, signal=27%	824
GU_PDEF_TARGETS_DN	33	0.457414	1.26115	0.155251	0.46378	1	2687	tags=21%, list=10%, signal=23%	825
WP_COHESIN_COMPLEX_CORNELIA_DE_LANGE_SYNDROME	34	0.458192	1.26091	0.151786	0.463928	1	10151	tags=56%, list=37%, signal=88%	826
SARTIPY_BLUNTED_BY_INSULIN_RESISTANCE_DN	17	0.519643	1.26084	0.193959	0.463574	1	4474	tags=29%, list=16%, signal=35%	827
MARIADASON_REGULATED_BY_HISTONE_ACETYLATION_UP	60	0.414758	1.26061	0.130194	0.463691	1	2552	tags=18%, list=9%, signal=20%	828
WP_2Q112_COPY_NUMBER_VARIATION_SYNDROME	40	0.442386	1.2603	0.157973	0.464002	1	8194	tags=52%, list=30%, signal=74%	829
SASSON_RESPONSE_TO_GONADOTROPHINS_DN	83	0.389097	1.26024	0.0994475	0.463658	1	5569	tags=29%, list=20%, signal=36%	830
YANG_BREAST_CANCER_ESR1_BULK_UP	26	0.470593	1.26016	0.154723	0.463318	1	2276	tags=19%, list=8%, signal=21%	831
WP_NICOTINE_EFFECT_ON_DOPAMINERGIC_NEURONS	19	0.506886	1.25953	0.197161	0.46452	1	2190	tags=21%, list=8%, signal=23%	832
DURCHDEWALD_SKIN_CARCINOGENESIS_DN	251	0.346027	1.25942	0.0471807	0.464305	1	2605	tags=14%, list=9%, signal=15%	833
VALK_AML_CLUSTER_7	23	0.494499	1.25868	0.18038	0.465883	1	3354	tags=35%, list=12%, signal=40%	834
REACTOME_OPIOID_SIGNALLING	84	0.389984	1.25863	0.124503	0.465461	1	3865	tags=23%, list=14%, signal=26%	835
BLANCO_MELO_BETA_INTERFERON_TREATED_BRONCHIAL_EPITHELIAL_CELLS_DN	178	0.357982	1.25863	0.0666667	0.464906	1	5125	tags=30%, list=18%, signal=37%	836
WP_RAC1PAK1P38MMP2_PATHWAY	68	0.399122	1.25856	0.130137	0.464575	1	4446	tags=24%, list=16%, signal=28%	837
CHEMNITZ_RESPONSE_TO_PROSTAGLANDIN_E2_DN	381	0.334246	1.25838	0.0291892	0.464518	1	5855	tags=28%, list=21%, signal=35%	838
WP_NOTCH1_REGULATION_OF_ENDOTHELIAL_CELL_CALCIFICATION	17	0.517953	1.25815	0.191489	0.464615	1	2849	tags=29%, list=10%, signal=33%	839
DEBOSSCHER_NFKB_TARGETS_REPRESSED_BY_GLUCOCORTICOIDS	18	0.520692	1.25757	0.189684	0.465777	1	6030	tags=50%, list=22%, signal=64%	840
KIM_PTEN_TARGETS_UP	18	0.519317	1.25703	0.15873	0.466729	1	690	tags=17%, list=2%, signal=17%	841
REACTOME_GENERATION_OF_SECOND_MESSENGER_MOLECULES	33	0.456925	1.25673	0.159938	0.467059	1	3314	tags=21%, list=12%, signal=24%	842
LEE_LIVER_CANCER_HEPATOBLAST	16	0.526185	1.25638	0.199037	0.467553	1	2525	tags=25%, list=9%, signal=27%	843
WP_PHOTODYNAMIC_THERAPYINDUCED_NFKB_SURVIVAL_SIGNALING	33	0.452683	1.25559	0.158059	0.46927	1	5416	tags=36%, list=20%, signal=45%	844
REACTOME_INTEGRIN_CELL_SURFACE_INTERACTIONS	81	0.390451	1.25555	0.107483	0.468828	1	8111	tags=47%, list=29%, signal=66%	845
PID_INTEGRIN5_PATHWAY	16	0.533974	1.2551	0.19697	0.469585	1	5647	tags=44%, list=20%, signal=55%	846
IWANAGA_CARCINOGENESIS_BY_KRAS_DN	115	0.370473	1.25464	0.105464	0.470325	1	4562	tags=23%, list=16%, signal=27%	847
GARY_CD5_TARGETS_UP	469	0.331167	1.2544	0.0255319	0.470432	1	6333	tags=29%, list=23%, signal=36%	848
REACTOME_SPHINGOLIPID_DE_NOVO_BIOSYNTHESIS	44	0.43205	1.25438	0.145374	0.469956	1	4194	tags=23%, list=15%, signal=27%	849
NIKOLSKY_BREAST_CANCER_20Q12_Q13_AMPLICON	136	0.365638	1.25363	0.0952381	0.471557	1	4712	tags=24%, list=17%, signal=29%	850
WP_PATHOGENESIS_OF_SARSCOV2_MEDIATED_BY_NSP9NSP10_COMPLEX	20	0.500026	1.25339	0.179969	0.471706	1	2927	tags=20%, list=11%, signal=22%	851
DORSAM_HOXA9_TARGETS_DN	32	0.458629	1.25282	0.181269	0.472812	1	2468	tags=22%, list=9%, signal=24%	852
BOQUEST_STEM_CELL_UP	233	0.345487	1.25281	0.0482353	0.472298	1	4736	tags=24%, list=17%, signal=29%	853
MARIADASON_RESPONSE_TO_CURCUMIN_SULINDAC_5	22	0.49069	1.25266	0.192616	0.472244	1	4891	tags=32%, list=18%, signal=39%	854
VERHAAK_GLIOBLASTOMA_PRONEURAL	163	0.357423	1.25195	0.0860606	0.473794	1	2409	tags=15%, list=9%, signal=16%	855
LINDGREN_BLADDER_CANCER_CLUSTER_3_DN	218	0.347779	1.25187	0.0679724	0.473484	1	5800	tags=28%, list=21%, signal=35%	856
MONNIER_POSTRADIATION_TUMOR_ESCAPE_DN	374	0.330455	1.25171	0.0262295	0.473372	1	6745	tags=30%, list=24%, signal=39%	857
SMID_BREAST_CANCER_LUMINAL_B_UP	153	0.360035	1.25149	0.0977444	0.473534	1	5291	tags=27%, list=19%, signal=34%	858
MIYAGAWA_TARGETS_OF_EWSR1_ETS_FUSIONS_UP	256	0.341014	1.25135	0.0672748	0.473373	1	5766	tags=29%, list=21%, signal=37%	859
WP_TGFBETA_SIGNALING_IN_THYROID_CELLS_FOR_EPITHELIALMESENCHYMAL_TRANSITION	17	0.521198	1.25089	0.19103	0.47418	1	2225	tags=24%, list=8%, signal=26%	860
ACEVEDO_LIVER_CANCER_WITH_H3K9ME3_UP	104	0.380653	1.25051	0.109233	0.474741	1	6596	tags=33%, list=24%, signal=43%	861
DEBIASI_APOPTOSIS_BY_REOVIRUS_INFECTION_UP	291	0.338907	1.25039	0.0492721	0.474504	1	5420	tags=21%, list=20%, signal=26%	862
YAO_TEMPORAL_RESPONSE_TO_PROGESTERONE_CLUSTER_15	32	0.458512	1.25034	0.181388	0.474098	1	5291	tags=31%, list=19%, signal=39%	863
CHIBA_RESPONSE_TO_TSA_UP	46	0.421897	1.24996	0.159379	0.474636	1	3608	tags=24%, list=13%, signal=27%	864
YAUCH_HEDGEHOG_SIGNALING_PARACRINE_DN	211	0.345829	1.24879	0.0639535	0.477565	1	6052	tags=36%, list=22%, signal=45%	865
YEGNASUBRAMANIAN_PROSTATE_CANCER	116	0.367053	1.24832	0.0958549	0.478395	1	5157	tags=28%, list=19%, signal=34%	866
MCLACHLAN_DENTAL_CARIES_UP	232	0.343107	1.2481	0.0553592	0.478485	1	3173	tags=21%, list=11%, signal=23%	867
AMIT_DELAYED_EARLY_GENES	18	0.509478	1.24757	0.188198	0.479567	1	2074	tags=44%, list=7%, signal=48%	868
HOLLEMAN_VINCRISTINE_RESISTANCE_B_ALL_UP	37	0.443498	1.24699	0.146379	0.480696	1	3241	tags=22%, list=12%, signal=24%	869
FOROUTAN_PRODRANK_TGFB_EMT_UP	175	0.353017	1.24665	0.0841346	0.481163	1	3230	tags=24%, list=12%, signal=27%	870
PICCALUGA_ANGIOIMMUNOBLASTIC_LYMPHOMA_UP	186	0.350729	1.24642	0.0605327	0.48133	1	2612	tags=19%, list=9%, signal=21%	871
WP_BARDETBIEDL_SYNDROME	86	0.388389	1.24604	0.124832	0.481881	1	9990	tags=58%, list=36%, signal=91%	872
NAKAMURA_ADIPOGENESIS_LATE_DN	30	0.466749	1.24582	0.175758	0.481951	1	705	tags=20%, list=3%, signal=20%	873
WP_CILIOPATHIES	180	0.351267	1.2458	0.0745192	0.481463	1	7633	tags=38%, list=28%, signal=52%	874
REACTOME_CYTOSOLIC_SULFONATION_OF_SMALL_MOLECULES	20	0.504393	1.24576	0.187402	0.481032	1	3983	tags=25%, list=14%, signal=29%	875
DAUER_STAT3_TARGETS_UP	44	0.425897	1.24504	0.155653	0.482554	1	4194	tags=32%, list=15%, signal=37%	876
SMIRNOV_RESPONSE_TO_IR_2HR_DN	57	0.404637	1.24488	0.144886	0.482455	1	4646	tags=37%, list=17%, signal=44%	877
XU_GH1_EXOGENOUS_TARGETS_UP	44	0.425247	1.24423	0.144345	0.483813	1	7284	tags=45%, list=26%, signal=62%	878
MOLENAAR_TARGETS_OF_CCND1_AND_CDK4_UP	68	0.397007	1.24419	0.110814	0.483382	1	6429	tags=35%, list=23%, signal=46%	879
BHATI_G2M_ARREST_BY_2METHOXYESTRADIOL_DN	121	0.367723	1.24416	0.0975	0.482922	1	5044	tags=26%, list=18%, signal=31%	880
CROONQUIST_STROMAL_STIMULATION_UP	48	0.421023	1.24406	0.145954	0.482678	1	1818	tags=21%, list=7%, signal=22%	881
SHEN_SMARCA2_TARGETS_DN	264	0.33955	1.24361	0.0616997	0.483362	1	5253	tags=28%, list=19%, signal=35%	882
MIKKELSEN_MEF_LCP_WITH_H3K27ME3	61	0.402792	1.24301	0.133333	0.484559	1	3304	tags=26%, list=12%, signal=30%	883
KEGG_CARDIAC_MUSCLE_CONTRACTION	71	0.390611	1.24297	0.138965	0.484125	1	3514	tags=17%, list=13%, signal=19%	884
REACTOME_TIGHT_JUNCTION_INTERACTIONS	23	0.486194	1.2423	0.186275	0.485574	1	7236	tags=52%, list=26%, signal=71%	885
ZHAN_MULTIPLE_MYELOMA_PR_DN	47	0.430125	1.24204	0.145985	0.485835	1	9940	tags=64%, list=36%, signal=99%	886
AMUNDSON_DNA_DAMAGE_RESPONSE_TP53	16	0.526531	1.24153	0.207488	0.486756	1	4253	tags=31%, list=15%, signal=37%	887
HARRIS_BRAIN_CANCER_PROGENITORS	40	0.429619	1.24125	0.164483	0.487069	1	2173	tags=23%, list=8%, signal=24%	888
JAATINEN_HEMATOPOIETIC_STEM_CELL_DN	214	0.344574	1.24065	0.0828331	0.488297	1	4061	tags=24%, list=15%, signal=28%	889
VANASSE_BCL2_TARGETS_DN	58	0.405067	1.24011	0.13314	0.489371	1	4304	tags=24%, list=16%, signal=29%	890
SILIGAN_TARGETS_OF_EWS_FLI1_FUSION_DN	18	0.506548	1.23991	0.208333	0.489388	1	6232	tags=44%, list=22%, signal=57%	891
DARWICHE_PAPILLOMA_RISK_LOW_DN	160	0.357221	1.23855	0.0860349	0.492909	1	5804	tags=27%, list=21%, signal=34%	892
PID_GLYPICAN_1PATHWAY	26	0.467135	1.23838	0.185693	0.492889	1	2927	tags=19%, list=11%, signal=21%	893
MIKKELSEN_MEF_LCP_WITH_H3K4ME3	118	0.369317	1.23821	0.106138	0.492856	1	5946	tags=25%, list=21%, signal=32%	894
WP_LUNG_FIBROSIS	55	0.412351	1.23814	0.157421	0.492507	1	1778	tags=22%, list=6%, signal=23%	895
CHEMELLO_SOLEUS_VS_EDL_MYOFIBERS_UP	17	0.511695	1.23774	0.19802	0.493152	1	2835	tags=29%, list=10%, signal=33%	896
PETROVA_ENDOTHELIUM_LYMPHATIC_VS_BLOOD_UP	129	0.36178	1.23739	0.0998703	0.493664	1	4561	tags=26%, list=16%, signal=31%	897
BROWNE_HCMV_INFECTION_2HR_DN	46	0.418328	1.23713	0.168168	0.493844	1	5980	tags=35%, list=22%, signal=44%	898
BIOCARTA_CTCF_PATHWAY	23	0.490909	1.23713	0.217929	0.493304	1	4003	tags=30%, list=14%, signal=36%	899
WU_HBX_TARGETS_2_UP	23	0.472321	1.23695	0.194127	0.493307	1	4561	tags=30%, list=16%, signal=36%	900
BLANCO_MELO_BETA_INTERFERON_TREATED_BRONCHIAL_EPITHELIAL_CELLS_UP	359	0.330967	1.23665	0.0325027	0.493681	1	3244	tags=19%, list=12%, signal=21%	901
TARTE_PLASMA_CELL_VS_PLASMABLAST_UP	348	0.332099	1.23615	0.0517435	0.494622	1	4697	tags=23%, list=17%, signal=27%	902
STREICHER_LSM1_TARGETS_UP	43	0.428014	1.23612	0.139673	0.494143	1	3173	tags=28%, list=11%, signal=31%	903
WIERENGA_STAT5A_TARGETS_GROUP1	121	0.365093	1.23597	0.11519	0.494059	1	3150	tags=22%, list=11%, signal=25%	904
REACTOME_SENSORY_PROCESSING_OF_SOUND	74	0.38751	1.23552	0.125	0.494876	1	2138	tags=16%, list=8%, signal=18%	905
WP_DEGRADATION_PATHWAY_OF_SPHINGOLIPIDS_INCLUDING_DISEASES	15	0.522023	1.23488	0.205433	0.49618	1	6839	tags=47%, list=25%, signal=62%	906
BERENJENO_ROCK_SIGNALING_NOT_VIA_RHOA_UP	26	0.467594	1.23449	0.172628	0.496758	1	3384	tags=27%, list=12%, signal=31%	907
MIKKELSEN_NPC_ICP_WITH_H3K4ME3	426	0.328012	1.23447	0.0358306	0.496279	1	5596	tags=24%, list=20%, signal=30%	908
REACTOME_RA_BIOSYNTHESIS_PATHWAY	19	0.505694	1.23415	0.193237	0.496693	1	4245	tags=32%, list=15%, signal=37%	909
PYEON_CANCER_HEAD_AND_NECK_VS_CERVICAL_DN	22	0.489341	1.23401	0.186646	0.496575	1	3764	tags=27%, list=14%, signal=32%	910
REACTOME_SIGNALING_BY_PTK6	49	0.416338	1.23355	0.134897	0.497465	1	3233	tags=22%, list=12%, signal=25%	911
PID_TNF_PATHWAY	45	0.418184	1.23326	0.149211	0.497774	1	4562	tags=22%, list=16%, signal=27%	912
ABBUD_LIF_SIGNALING_1_UP	39	0.433372	1.23317	0.173077	0.497472	1	1778	tags=18%, list=6%, signal=19%	913
ULE_SPLICING_VIA_NOVA2	41	0.428567	1.23292	0.173729	0.497625	1	6734	tags=32%, list=24%, signal=42%	914
HORIUCHI_WTAP_TARGETS_UP	294	0.333954	1.23264	0.0568562	0.497876	1	6813	tags=34%, list=25%, signal=44%	915
GENTILE_UV_RESPONSE_CLUSTER_D6	35	0.4368	1.23262	0.171472	0.497399	1	93	tags=6%, list=0%, signal=6%	916
PEREZ_TP63_TARGETS	344	0.330196	1.23253	0.0641892	0.497147	1	5187	tags=31%, list=19%, signal=38%	917
KIM_RESPONSE_TO_TSA_AND_DECITABINE_UP	116	0.363805	1.23253	0.118954	0.496607	1	4635	tags=29%, list=17%, signal=35%	918
REACTOME_SURFACTANT_METABOLISM	23	0.481239	1.23194	0.186364	0.497855	1	890	tags=13%, list=3%, signal=13%	919
WP_INSULIN_SIGNALING	154	0.352617	1.23174	0.0902439	0.497949	1	7242	tags=34%, list=26%, signal=46%	920
REACTOME_MET_ACTIVATES_PTK2_SIGNALING	29	0.457909	1.23155	0.204473	0.497962	1	4583	tags=34%, list=17%, signal=41%	921
WANG_LSD1_TARGETS_DN	35	0.448135	1.23119	0.18806	0.498442	1	962	tags=14%, list=3%, signal=15%	922
HELLER_SILENCED_BY_METHYLATION_UP	265	0.337552	1.23115	0.0723454	0.498034	1	5368	tags=31%, list=19%, signal=38%	923
XIE_ST_HSC_S1PR3_OE_DN	18	0.502762	1.23093	0.204355	0.498176	1	1777	tags=22%, list=6%, signal=24%	924
ODONNELL_METASTASIS_UP	64	0.395537	1.23059	0.129959	0.498671	1	5167	tags=31%, list=19%, signal=38%	925
PID_PLK1_PATHWAY	46	0.413942	1.23003	0.165289	0.499823	1	8918	tags=52%, list=32%, signal=77%	926
REACTOME_SYNTHESIS_OF_PIPS_AT_THE_EARLY_ENDOSOME_MEMBRANE	16	0.523671	1.22976	0.204659	0.500093	1	6961	tags=44%, list=25%, signal=58%	927
REACTOME_NON_INTEGRIN_MEMBRANE_ECM_INTERACTIONS	57	0.410935	1.22931	0.155492	0.500841	1	5078	tags=32%, list=18%, signal=39%	928
WP_HEMATOPOIETIC_STEM_CELL_GENE_REGULATION_BY_GABP_ALPHABETA_COMPLEX	21	0.490392	1.229	0.218703	0.501238	1	5028	tags=29%, list=18%, signal=35%	929
MCMURRAY_TP53_HRAS_COOPERATION_RESPONSE_DN	63	0.39578	1.22776	0.149718	0.504309	1	1348	tags=14%, list=5%, signal=15%	930
PID_ARF6_TRAFFICKING_PATHWAY	48	0.4155	1.22725	0.156805	0.505246	1	7575	tags=38%, list=27%, signal=52%	931
SMIRNOV_CIRCULATING_ENDOTHELIOCYTES_IN_CANCER_UP	155	0.349519	1.2271	0.105521	0.505149	1	3039	tags=24%, list=11%, signal=27%	932
CORRE_MULTIPLE_MYELOMA_DN	55	0.403544	1.22706	0.153846	0.504749	1	2074	tags=18%, list=7%, signal=20%	933
GHANDHI_DIRECT_IRRADIATION_DN	33	0.439832	1.2267	0.186765	0.505275	1	3438	tags=30%, list=12%, signal=35%	934
DING_LUNG_CANCER_BY_MUTATION_RATE	19	0.499945	1.22659	0.215781	0.505066	1	4715	tags=37%, list=17%, signal=44%	935
POOLA_INVASIVE_BREAST_CANCER_DN	116	0.364707	1.22619	0.115681	0.505654	1	4496	tags=28%, list=16%, signal=34%	936
REACTOME_METABOLISM_OF_ANGIOTENSINOGEN_TO_ANGIOTENSINS	16	0.520921	1.22618	0.196748	0.505162	1	2310	tags=31%, list=8%, signal=34%	937
WP_REGULATION_OF_ACTIN_CYTOSKELETON	140	0.354789	1.2259	0.0927573	0.505473	1	4404	tags=21%, list=16%, signal=25%	938
CREIGHTON_ENDOCRINE_THERAPY_RESISTANCE_5	474	0.322866	1.22572	0.0458422	0.505479	1	6558	tags=30%, list=24%, signal=39%	939
WANG_NFKB_TARGETS	21	0.483654	1.22552	0.193861	0.505547	1	3258	tags=29%, list=12%, signal=32%	940
GENTILE_UV_LOW_DOSE_UP	24	0.463059	1.22539	0.183386	0.505396	1	5073	tags=33%, list=18%, signal=41%	941
REACTOME_NEGATIVE_REGULATION_OF_MAPK_PATHWAY	43	0.418406	1.22532	0.177612	0.505072	1	567	tags=12%, list=2%, signal=12%	942
WP_IMMUNE_RESPONSE_TO_TUBERCULOSIS	23	0.46994	1.22491	0.209076	0.505797	1	6535	tags=48%, list=24%, signal=63%	943
REACTOME_INTERACTION_BETWEEN_L1_AND_ANKYRINS	30	0.450509	1.22426	0.179059	0.507243	1	5155	tags=40%, list=19%, signal=49%	944
MANNE_COVID19_NONICU_VS_HEALTHY_DONOR_PLATELETS_DN	189	0.347096	1.22376	0.109654	0.508234	1	4169	tags=24%, list=15%, signal=28%	945
REACTOME_COMMON_PATHWAY_OF_FIBRIN_CLOT_FORMATION	16	0.522928	1.22342	0.215947	0.508708	1	7549	tags=50%, list=27%, signal=69%	946
TONKS_TARGETS_OF_RUNX1_RUNX1T1_FUSION_SUSTAINDED_IN_ERYTHROCYTE_UP	42	0.424852	1.22335	0.177941	0.508383	1	3960	tags=24%, list=14%, signal=28%	947
KEGG_OTHER_GLYCAN_DEGRADATION	16	0.508755	1.22326	0.215719	0.508112	1	26	tags=6%, list=0%, signal=6%	948
NAKAMURA_CANCER_MICROENVIRONMENT_DN	46	0.416324	1.22324	0.165663	0.507632	1	4203	tags=30%, list=15%, signal=36%	949
LEE_LIVER_CANCER_E2F1_UP	58	0.400823	1.22307	0.152205	0.507593	1	4583	tags=26%, list=17%, signal=31%	950
REACTOME_EPHB_MEDIATED_FORWARD_SIGNALING	42	0.421369	1.22252	0.171303	0.508711	1	2927	tags=14%, list=11%, signal=16%	951
CHANG_POU5F1_TARGETS_UP	15	0.531127	1.22238	0.213703	0.508599	1	6409	tags=47%, list=23%, signal=61%	952
GALINDO_IMMUNE_RESPONSE_TO_ENTEROTOXIN	74	0.381365	1.22238	0.133978	0.508073	1	3033	tags=20%, list=11%, signal=23%	953
MCBRYAN_PUBERTAL_TGFB1_TARGETS_DN	56	0.399845	1.2221	0.153409	0.508442	1	2246	tags=21%, list=8%, signal=23%	954
BREDEMEYER_RAG_SIGNALING_VIA_ATM_NOT_VIA_NFKB_UP	51	0.408828	1.22189	0.174825	0.508536	1	3673	tags=22%, list=13%, signal=25%	955
ROSS_AML_WITH_MLL_FUSIONS	73	0.385102	1.22172	0.156809	0.508498	1	2681	tags=15%, list=10%, signal=17%	956
GRAHAM_CML_DIVIDING_VS_NORMAL_QUIESCENT_DN	86	0.381792	1.22157	0.146409	0.508426	1	4199	tags=27%, list=15%, signal=31%	957
REACTOME_TRAF6_MEDIATED_NF_KB_ACTIVATION	23	0.466083	1.22063	0.183413	0.510617	1	6790	tags=30%, list=24%, signal=40%	958
MCCABE_BOUND_BY_HOXC6	401	0.321831	1.22051	0.0533188	0.510436	1	5994	tags=24%, list=22%, signal=30%	959
ZHOU_INFLAMMATORY_RESPONSE_FIMA_UP	454	0.319657	1.22038	0.0572034	0.51027	1	5647	tags=30%, list=20%, signal=37%	960
POMEROY_MEDULLOBLASTOMA_DESMOPLASIC_VS_CLASSIC_DN	60	0.400507	1.22034	0.157224	0.509875	1	4466	tags=27%, list=16%, signal=32%	961
REACTOME_CELL_EXTRACELLULAR_MATRIX_INTERACTIONS	17	0.511437	1.22015	0.227419	0.5099	1	662	tags=12%, list=2%, signal=12%	962
OSWALD_HEMATOPOIETIC_STEM_CELL_IN_COLLAGEN_GEL_DN	269	0.333401	1.21999	0.0736607	0.509847	1	6282	tags=30%, list=23%, signal=39%	963
WP_NAD_METABOLISM	15	0.523536	1.21964	0.21732	0.510372	1	7082	tags=40%, list=26%, signal=54%	964
ZWANG_DOWN_BY_2ND_EGF_PULSE	291	0.329456	1.21961	0.0707865	0.509918	1	5138	tags=24%, list=19%, signal=29%	965
REACTOME_FORMATION_OF_THE_CORNIFIED_ENVELOPE	75	0.386857	1.21913	0.169655	0.51079	1	1183	tags=16%, list=4%, signal=17%	966
TAKADA_GASTRIC_CANCER_COPY_NUMBER_DN	24	0.475447	1.21872	0.207874	0.511457	1	6240	tags=38%, list=23%, signal=48%	967
WP_THYROID_STIMULATING_HORMONE_TSH_SIGNALING_PATHWAY	65	0.393886	1.2186	0.179598	0.511294	1	4502	tags=22%, list=16%, signal=26%	968
KEGG_VIRAL_MYOCARDITIS	63	0.390676	1.21832	0.148966	0.51158	1	6233	tags=33%, list=22%, signal=43%	969
REACTOME_RAF_ACTIVATION	33	0.43621	1.21816	0.189406	0.511504	1	7445	tags=30%, list=27%, signal=41%	970
WP_NANOPARTICLEMEDIATED_ACTIVATION_OF_RECEPTOR_SIGNALING	28	0.459038	1.21815	0.207317	0.511004	1	3457	tags=18%, list=12%, signal=20%	971
FORTSCHEGGER_PHF8_TARGETS_UP	264	0.333391	1.21793	0.0621404	0.511115	1	3928	tags=19%, list=14%, signal=21%	972
REACTOME_REGULATION_OF_INSULIN_SECRETION	72	0.385398	1.21771	0.151724	0.511258	1	4502	tags=26%, list=16%, signal=31%	973
PID_GMCSF_PATHWAY	36	0.433918	1.21769	0.189358	0.510786	1	4083	tags=22%, list=15%, signal=26%	974
REACTOME_SIGNALING_BY_FGFR	81	0.37186	1.21742	0.139973	0.511009	1	2858	tags=16%, list=10%, signal=18%	975
KEGG_ALLOGRAFT_REJECTION	33	0.436081	1.21721	0.209953	0.511044	1	1722	tags=24%, list=6%, signal=26%	976
WP_PI3KAKTMTOR_SIGNALING_PATHWAY_AND_THERAPEUTIC_OPPORTUNITIES	30	0.447828	1.21601	0.195489	0.514176	1	7239	tags=43%, list=26%, signal=59%	977
KERLEY_RESPONSE_TO_CISPLATIN_UP	44	0.415593	1.21585	0.174927	0.514113	1	3086	tags=25%, list=11%, signal=28%	978
REACTOME_SIGNALING_BY_FGFR_IN_DISEASE	58	0.395744	1.21554	0.17033	0.514491	1	2375	tags=17%, list=9%, signal=19%	979
REACTOME_COLLAGEN_FORMATION	87	0.373697	1.21543	0.1262	0.514268	1	5259	tags=31%, list=19%, signal=38%	980
REACTOME_SIGNALING_BY_RECEPTOR_TYROSINE_KINASES	494	0.318388	1.21541	0.0418848	0.513798	1	3400	tags=16%, list=12%, signal=18%	981
PID_PI3KCI_PATHWAY	48	0.409063	1.21521	0.193457	0.513871	1	5952	tags=35%, list=21%, signal=45%	982
ZWANG_EGF_INTERVAL_DN	212	0.337644	1.2146	0.100592	0.515185	1	6392	tags=33%, list=23%, signal=43%	983
PASINI_SUZ12_TARGETS_UP	105	0.363995	1.21444	0.128866	0.515142	1	6215	tags=31%, list=22%, signal=40%	984
WHITFIELD_CELL_CYCLE_G2_M	191	0.341292	1.21415	0.110036	0.515474	1	6425	tags=35%, list=23%, signal=45%	985
REACTOME_PLATELET_HOMEOSTASIS	82	0.371771	1.21409	0.162198	0.515119	1	4057	tags=24%, list=15%, signal=28%	986
WP_CIRCADIAN_RHYTHM_GENES	187	0.341089	1.214	0.0956416	0.514856	1	4370	tags=23%, list=16%, signal=27%	987
WP_UREA_CYCLE_AND_ASSOCIATED_PATHWAYS	24	0.472358	1.21395	0.204082	0.514498	1	2425	tags=17%, list=9%, signal=18%	988
HAHTOLA_MYCOSIS_FUNGOIDES_SKIN_DN	24	0.469338	1.21374	0.214062	0.514619	1	341	tags=8%, list=1%, signal=8%	989
WP_SPLICING_FACTOR_NOVA_REGULATED_SYNAPTIC_PROTEINS	37	0.428254	1.21361	0.186012	0.514484	1	4298	tags=19%, list=16%, signal=22%	990
RIZ_ERYTHROID_DIFFERENTIATION_12HR	35	0.429097	1.21339	0.195195	0.514619	1	1698	tags=14%, list=6%, signal=15%	991
REACTOME_SENSORY_PERCEPTION_OF_TASTE	41	0.419848	1.21327	0.189112	0.514476	1	6727	tags=39%, list=24%, signal=51%	992
SALVADOR_MARTIN_PEDIATRIC_TBD_ANTI_TNF_THERAPY_NONRESPONDER_PRE_TREATMENT_UP	26	0.464124	1.21323	0.20208	0.514056	1	647	tags=12%, list=2%, signal=12%	993
PLASARI_TGFB1_TARGETS_10HR_DN	242	0.335595	1.21271	0.0961761	0.515149	1	4651	tags=20%, list=17%, signal=24%	994
YAO_TEMPORAL_RESPONSE_TO_PROGESTERONE_CLUSTER_2	49	0.410333	1.21246	0.176554	0.515364	1	4546	tags=33%, list=16%, signal=39%	995
SA_CASPASE_CASCADE	19	0.484554	1.212	0.220367	0.516207	1	2459	tags=26%, list=9%, signal=29%	996
BOYLAN_MULTIPLE_MYELOMA_D_DN	76	0.387097	1.21196	0.161644	0.515813	1	4544	tags=21%, list=16%, signal=25%	997
REACTOME_TRP_CHANNELS	24	0.473748	1.21192	0.216039	0.515431	1	4620	tags=33%, list=17%, signal=40%	998
NABA_PROTEOGLYCANS	28	0.449815	1.21189	0.20948	0.51501	1	2346	tags=32%, list=8%, signal=35%	999
OUELLET_CULTURED_OVARIAN_CANCER_INVASIVE_VS_LMP_DN	27	0.453811	1.21187	0.205521	0.514546	1	1060	tags=15%, list=4%, signal=15%	1000
REACTOME_G_PROTEIN_MEDIATED_EVENTS	51	0.403409	1.21146	0.178918	0.515301	1	3865	tags=25%, list=14%, signal=30%	1001
REACTOME_NUCLEAR_RECEPTOR_TRANSCRIPTION_PATHWAY	50	0.400376	1.21083	0.168196	0.516625	1	5913	tags=40%, list=21%, signal=51%	1002
DARWICHE_PAPILLOMA_RISK_HIGH_DN	170	0.3427	1.21068	0.109916	0.516556	1	5266	tags=24%, list=19%, signal=30%	1003
LU_IL4_SIGNALING	89	0.374636	1.21056	0.148448	0.516404	1	4712	tags=29%, list=17%, signal=35%	1004
EBAUER_MYOGENIC_TARGETS_OF_PAX3_FOXO1_FUSION	44	0.418924	1.21049	0.191111	0.516094	1	2123	tags=18%, list=8%, signal=20%	1005
WP_NUCLEAR_RECEPTORS_METAPATHWAY	276	0.331347	1.21018	0.0658343	0.516532	1	3408	tags=19%, list=12%, signal=21%	1006
KIM_WT1_TARGETS_12HR_UP	160	0.3445	1.20968	0.132841	0.517497	1	2954	tags=18%, list=11%, signal=20%	1007
WP_HEAD_AND_NECK_SQUAMOUS_CELL_CARCINOMA	72	0.387571	1.20933	0.164626	0.517985	1	5672	tags=26%, list=20%, signal=33%	1008
REACTOME_EFFECTS_OF_PIP2_HYDROLYSIS	26	0.462822	1.20931	0.206452	0.517536	1	3865	tags=23%, list=14%, signal=27%	1009
KORKOLA_EMBRYONIC_CARCINOMA_VS_SEMINOMA_DN	19	0.496226	1.20923	0.232787	0.517291	1	1860	tags=16%, list=7%, signal=17%	1010
SEMENZA_HIF1_TARGETS	35	0.42841	1.20894	0.197329	0.517574	1	4253	tags=29%, list=15%, signal=34%	1011
WINTER_HYPOXIA_DN	49	0.404184	1.20894	0.184397	0.517076	1	3459	tags=31%, list=12%, signal=35%	1012
BEIER_GLIOMA_STEM_CELL_UP	36	0.431422	1.20841	0.204334	0.518131	1	3127	tags=19%, list=11%, signal=22%	1013
BOQUEST_STEM_CELL_DN	205	0.339351	1.20833	0.0998825	0.517839	1	3624	tags=22%, list=13%, signal=25%	1014
PEDERSEN_METASTASIS_BY_ERBB2_ISOFORM_6	25	0.463209	1.2079	0.215504	0.518546	1	3136	tags=28%, list=11%, signal=32%	1015
PID_LYMPH_ANGIOGENESIS_PATHWAY	24	0.460251	1.20789	0.225155	0.518081	1	3675	tags=21%, list=13%, signal=24%	1016
GAVIN_FOXP3_TARGETS_CLUSTER_P7	89	0.369122	1.20684	0.161507	0.520786	1	6000	tags=40%, list=22%, signal=51%	1017
WP_CALCIUM_REGULATION_IN_CARDIAC_CELLS	141	0.348131	1.20674	0.119701	0.52057	1	3865	tags=21%, list=14%, signal=25%	1018
BARRIER_CANCER_RELAPSE_NORMAL_SAMPLE_DN	31	0.437041	1.20661	0.216095	0.520439	1	8060	tags=45%, list=29%, signal=64%	1019
GEISS_RESPONSE_TO_DSRNA_UP	39	0.421126	1.20653	0.216814	0.520183	1	4806	tags=26%, list=17%, signal=31%	1020
TURASHVILI_BREAST_LOBULAR_CARCINOMA_VS_DUCTAL_NORMAL_DN	79	0.374853	1.20635	0.166439	0.520209	1	5941	tags=34%, list=21%, signal=43%	1021
STEARMAN_TUMOR_FIELD_EFFECT_UP	33	0.433661	1.20632	0.213292	0.519802	1	3033	tags=24%, list=11%, signal=27%	1022
BLANCO_MELO_COVID19_SARS_COV_2_INFECTION_A594_CELLS_DN	70	0.385525	1.20596	0.152355	0.520329	1	3608	tags=27%, list=13%, signal=31%	1023
GOBERT_CORE_OLIGODENDROCYTE_DIFFERENTIATION	43	0.414206	1.20575	0.191265	0.520467	1	7912	tags=58%, list=29%, signal=81%	1024
KEGG_TASTE_TRANSDUCTION	45	0.414369	1.20553	0.185879	0.520621	1	6727	tags=33%, list=24%, signal=44%	1025
BARRIER_COLON_CANCER_RECURRENCE_DN	19	0.484882	1.20433	0.236334	0.523698	1	5254	tags=26%, list=19%, signal=32%	1026
WIEDERSCHAIN_TARGETS_OF_BMI1_AND_PCGF2	54	0.393986	1.20406	0.196023	0.52395	1	2525	tags=19%, list=9%, signal=20%	1027
NABA_ECM_REGULATORS	200	0.339258	1.20368	0.11098	0.524561	1	4473	tags=24%, list=16%, signal=28%	1028
BLANCO_MELO_COVID19_BRONCHIAL_EPITHELIAL_CELLS_SARS_COV_2_INFECTION_UP	129	0.351749	1.20329	0.130268	0.525237	1	3300	tags=23%, list=12%, signal=26%	1029
REACTOME_NRAGE_SIGNALS_DEATH_THROUGH_JNK	57	0.395409	1.20307	0.180352	0.52538	1	4801	tags=30%, list=17%, signal=36%	1030
MUELLER_METHYLATED_IN_GLIOBLASTOMA	35	0.433352	1.20305	0.201192	0.524934	1	6320	tags=43%, list=23%, signal=55%	1031
FISCHER_G2_M_CELL_CYCLE	233	0.331592	1.20286	0.102389	0.52501	1	6398	tags=37%, list=23%, signal=48%	1032
MEISSNER_NPC_ICP_WITH_H3_UNMETHYLATED	20	0.475328	1.20268	0.227488	0.524988	1	1903	tags=20%, list=7%, signal=21%	1033
MARTIN_VIRAL_GPCR_SIGNALING_DN	46	0.406201	1.20145	0.193548	0.528222	1	7460	tags=41%, list=27%, signal=56%	1034
ENK_UV_RESPONSE_EPIDERMIS_DN	491	0.313744	1.20141	0.0493562	0.52784	1	4511	tags=24%, list=16%, signal=28%	1035
DASU_IL6_SIGNALING_SCAR_UP	31	0.435788	1.20123	0.219033	0.527856	1	4701	tags=32%, list=17%, signal=39%	1036
TERAMOTO_OPN_TARGETS_CLUSTER_7	17	0.499868	1.20121	0.236667	0.52743	1	4047	tags=41%, list=15%, signal=48%	1037
LEE_SP4_THYMOCYTE	15	0.504033	1.20101	0.242947	0.527536	1	912	tags=27%, list=3%, signal=28%	1038
KIM_ALL_DISORDERS_OLIGODENDROCYTE_NUMBER_CORR_DN	31	0.440295	1.20089	0.215208	0.527392	1	2365	tags=19%, list=9%, signal=21%	1039
PID_INTEGRIN_A4B1_PATHWAY	31	0.446762	1.20065	0.217988	0.527585	1	4587	tags=29%, list=17%, signal=35%	1040
MARSON_FOXP3_TARGETS_DN	52	0.400875	1.20047	0.200861	0.527616	1	2074	tags=15%, list=7%, signal=17%	1041
SATO_SILENCED_BY_METHYLATION_IN_PANCREATIC_CANCER_2	40	0.412675	1.2002	0.200586	0.527851	1	4253	tags=25%, list=15%, signal=29%	1042
HUANG_GATA2_TARGETS_DN	69	0.376319	1.19965	0.170765	0.529002	1	3428	tags=22%, list=12%, signal=25%	1043
REACTOME_KERATINIZATION	93	0.367615	1.19958	0.15912	0.528656	1	1960	tags=15%, list=7%, signal=16%	1044
LEIN_MEDULLA_MARKERS	82	0.366891	1.1992	0.176389	0.529299	1	1261	tags=12%, list=5%, signal=13%	1045
REACTOME_IMMUNOREGULATORY_INTERACTIONS_BETWEEN_A_LYMPHOID_AND_A_NON_LYMPHOID_CELL	137	0.347185	1.19902	0.12875	0.529339	1	4055	tags=23%, list=15%, signal=27%	1046
RODWELL_AGING_KIDNEY_UP	472	0.312924	1.19857	0.0697425	0.530182	1	4585	tags=22%, list=17%, signal=25%	1047
MOHANKUMAR_HOXA1_TARGETS_DN	153	0.342592	1.19853	0.13308	0.529796	1	5103	tags=31%, list=18%, signal=37%	1048
HUTTMANN_B_CLL_POOR_SURVIVAL_DN	58	0.394114	1.19826	0.189855	0.530093	1	5057	tags=28%, list=18%, signal=34%	1049
WP_EBOLA_VIRUS_INFECTION_IN_HOST	124	0.353128	1.19812	0.141927	0.530044	1	9091	tags=42%, list=33%, signal=62%	1050
TANG_SENESCENCE_TP53_TARGETS_DN	54	0.402074	1.19752	0.174487	0.531284	1	7019	tags=50%, list=25%, signal=67%	1051
KEGG_ERBB_SIGNALING_PATHWAY	83	0.370744	1.19748	0.172185	0.530901	1	4253	tags=23%, list=15%, signal=27%	1052
REACTOME_INTRINSIC_PATHWAY_OF_FIBRIN_CLOT_FORMATION	18	0.480417	1.19714	0.23539	0.531352	1	7549	tags=39%, list=27%, signal=53%	1053
SABATES_COLORECTAL_ADENOMA_SIZE_UP	23	0.469882	1.19713	0.222222	0.53089	1	1648	tags=17%, list=6%, signal=18%	1054
BLALOCK_ALZHEIMERS_DISEASE_INCIPIENT_UP	375	0.317815	1.19708	0.0740741	0.530555	1	6518	tags=27%, list=24%, signal=35%	1055
WP_AIRWAY_SMOOTH_MUSCLE_CELL_CONTRACTION	15	0.504962	1.19663	0.25	0.531391	1	769	tags=13%, list=3%, signal=14%	1056
JINESH_BLEBBISHIELD_VS_LIVE_CONTROL_DN	286	0.326199	1.19591	0.0929705	0.533072	1	3010	tags=17%, list=11%, signal=19%	1057
REACTOME_TP53_REGULATES_TRANSCRIPTION_OF_ADDITIONAL_CELL_CYCLE_GENES_WHOSE_EXACT_ROLE_IN_THE_P53_PATHWAY_REMAIN_UNCERTAIN	21	0.472443	1.1959	0.233807	0.532582	1	5456	tags=38%, list=20%, signal=47%	1058
PID_TCR_PATHWAY	64	0.386482	1.19579	0.192146	0.532424	1	2927	tags=16%, list=11%, signal=17%	1059
WP_APOPTOSIS_MODULATION_AND_SIGNALING	87	0.3704	1.19557	0.16338	0.532604	1	3556	tags=23%, list=13%, signal=26%	1060
REACTOME_OLFACTORY_SIGNALING_PATHWAY	83	0.373549	1.19486	0.170963	0.534209	1	3054	tags=14%, list=11%, signal=16%	1061
SEITZ_NEOPLASTIC_TRANSFORMATION_BY_8P_DELETION_DN	30	0.440853	1.19484	0.223602	0.533793	1	6680	tags=53%, list=24%, signal=70%	1062
TURASHVILI_BREAST_LOBULAR_CARCINOMA_VS_DUCTAL_NORMAL_UP	64	0.383201	1.1947	0.186782	0.533736	1	4820	tags=33%, list=17%, signal=40%	1063
VANDESLUIS_COMMD1_TARGETS_GROUP_3_UP	73	0.376107	1.1945	0.189488	0.533788	1	5691	tags=32%, list=21%, signal=40%	1064
WP_PROXIMAL_TUBULE_TRANSPORT	52	0.399718	1.19412	0.215714	0.534456	1	4430	tags=23%, list=16%, signal=27%	1065
SCHAVOLT_TARGETS_OF_TP53_AND_TP63	15	0.514858	1.19383	0.233108	0.534888	1	4544	tags=33%, list=16%, signal=40%	1066
REACTOME_ATF4_ACTIVATES_GENES_IN_RESPONSE_TO_ENDOPLASMIC_RETICULUM_STRESS	26	0.456475	1.19373	0.232441	0.534679	1	1974	tags=19%, list=7%, signal=21%	1067
WP_NEOVASCULARISATION_PROCESSES	37	0.421147	1.19265	0.195159	0.537362	1	2246	tags=19%, list=8%, signal=21%	1068
KOHOUTEK_CCNT1_TARGETS	51	0.39718	1.19263	0.207232	0.536935	1	6344	tags=39%, list=23%, signal=51%	1069
FINETTI_BREAST_CANCER_KINOME_GREEN	16	0.503582	1.19189	0.239095	0.538646	1	2579	tags=31%, list=9%, signal=34%	1070
MIKKELSEN_MCV6_LCP_WITH_H3K4ME3	149	0.344399	1.19185	0.128872	0.538246	1	7058	tags=30%, list=25%, signal=40%	1071
ONDER_CDH1_TARGETS_2_DN	433	0.314456	1.19165	0.0855905	0.538349	1	5596	tags=29%, list=20%, signal=36%	1072
TIEN_INTESTINE_PROBIOTICS_24HR_DN	211	0.328867	1.19093	0.108076	0.539974	1	5044	tags=22%, list=18%, signal=27%	1073
WP_GPCRS_OTHER	67	0.378068	1.19	0.19914	0.542328	1	4404	tags=28%, list=16%, signal=34%	1074
DER_IFN_ALPHA_RESPONSE_UP	71	0.377232	1.1899	0.193461	0.542153	1	2074	tags=14%, list=7%, signal=15%	1075
REACTOME_TRANSMISSION_ACROSS_CHEMICAL_SYNAPSES	236	0.328542	1.18869	0.119678	0.545343	1	3804	tags=21%, list=14%, signal=24%	1076
KEGG_CYTOKINE_CYTOKINE_RECEPTOR_INTERACTION	214	0.333322	1.18859	0.125728	0.545116	1	2842	tags=20%, list=10%, signal=22%	1077
KEGG_FC_GAMMA_R_MEDIATED_PHAGOCYTOSIS	94	0.357106	1.18845	0.178947	0.545028	1	4194	tags=18%, list=15%, signal=21%	1078
MCBRYAN_PUBERTAL_BREAST_4_5WK_UP	249	0.324472	1.18819	0.113557	0.545295	1	5499	tags=28%, list=20%, signal=35%	1079
WANG_MLL_TARGETS	265	0.319477	1.18817	0.117376	0.544866	1	4736	tags=23%, list=17%, signal=28%	1080
KEGG_PROSTATE_CANCER	87	0.369756	1.18803	0.175299	0.544797	1	4253	tags=22%, list=15%, signal=26%	1081
GROSS_HYPOXIA_VIA_ELK3_DN	149	0.340498	1.18803	0.146879	0.544293	1	4596	tags=28%, list=17%, signal=34%	1082
REACTOME_BASIGIN_INTERACTIONS	25	0.445474	1.18797	0.256822	0.543922	1	6042	tags=32%, list=22%, signal=41%	1083
WHITFIELD_CELL_CYCLE_S	147	0.344883	1.18787	0.145704	0.543753	1	7315	tags=33%, list=26%, signal=45%	1084
WP_KALLMANN_SYNDROME	20	0.479451	1.18699	0.25387	0.545922	1	1623	tags=20%, list=6%, signal=21%	1085
WP_TYPE_2_PAPILLARY_RENAL_CELL_CARCINOMA	34	0.431582	1.18656	0.21137	0.546702	1	2435	tags=18%, list=9%, signal=19%	1086
AUNG_GASTRIC_CANCER	47	0.405248	1.18632	0.20977	0.546901	1	5044	tags=23%, list=18%, signal=29%	1087
PID_AURORA_B_PATHWAY	38	0.420079	1.18546	0.247376	0.548987	1	7445	tags=50%, list=27%, signal=68%	1088
ALCALAY_AML_BY_NPM1_LOCALIZATION_DN	184	0.331917	1.18525	0.133253	0.549127	1	6230	tags=29%, list=22%, signal=38%	1089
UROSEVIC_RESPONSE_TO_IMIQUIMOD	18	0.494248	1.18517	0.259615	0.548876	1	1561	tags=22%, list=6%, signal=24%	1090
DELACROIX_RARG_BOUND_MEF	351	0.318178	1.18509	0.101224	0.54861	1	5855	tags=27%, list=21%, signal=34%	1091
REACTOME_COMPLEMENT_CASCADE	66	0.381782	1.1849	0.190217	0.548688	1	3850	tags=21%, list=14%, signal=25%	1092
REACTOME_PLASMA_LIPOPROTEIN_REMODELING	30	0.436192	1.1848	0.214173	0.5485	1	5266	tags=30%, list=19%, signal=37%	1093
FOROUTAN_TGFB_EMT_UP	181	0.333607	1.18457	0.14033	0.548639	1	3230	tags=24%, list=12%, signal=27%	1094
CHIANG_LIVER_CANCER_SUBCLASS_CTNNB1_UP	162	0.340298	1.18439	0.150246	0.548651	1	3771	tags=23%, list=14%, signal=27%	1095
CHANDRAN_METASTASIS_DN	295	0.320657	1.18436	0.0960894	0.54823	1	3095	tags=16%, list=11%, signal=18%	1096
REACTOME_RHOB_GTPASE_CYCLE	68	0.377832	1.18317	0.184507	0.551347	1	7764	tags=41%, list=28%, signal=57%	1097
TENEDINI_MEGAKARYOCYTE_MARKERS	58	0.386292	1.18303	0.196051	0.551261	1	4083	tags=31%, list=15%, signal=36%	1098
ROYLANCE_BREAST_CANCER_16Q_COPY_NUMBER_DN	23	0.464471	1.18294	0.259968	0.551011	1	1287	tags=17%, list=5%, signal=18%	1099
WOO_LIVER_CANCER_RECURRENCE_UP	98	0.35885	1.1828	0.183355	0.550962	1	2983	tags=19%, list=11%, signal=22%	1100
TONKS_TARGETS_OF_RUNX1_RUNX1T1_FUSION_HSC_DN	188	0.331864	1.18244	0.142512	0.55149	1	2859	tags=23%, list=10%, signal=25%	1101
REACTOME_SYNTHESIS_OF_PIPS_AT_THE_PLASMA_MEMBRANE	52	0.394935	1.18242	0.212166	0.551049	1	6070	tags=33%, list=22%, signal=42%	1102
BLANCO_MELO_COVID19_SARS_COV_2_LOW_MOI_INFECTION_A594_ACE2_EXPRESSING_CELLS_UP	159	0.335737	1.18228	0.146801	0.550972	1	2903	tags=18%, list=10%, signal=20%	1103
REACTOME_RHOC_GTPASE_CYCLE	73	0.37408	1.18222	0.185539	0.55065	1	4432	tags=25%, list=16%, signal=29%	1104
CERIBELLI_GENES_INACTIVE_AND_BOUND_BY_NFY	34	0.422675	1.18188	0.229385	0.551208	1	1493	tags=18%, list=5%, signal=19%	1105
WP_EGFEGFR_SIGNALING_PATHWAY	161	0.335728	1.18179	0.153098	0.550976	1	5825	tags=22%, list=21%, signal=27%	1106
LIM_MAMMARY_STEM_CELL_UP	453	0.310663	1.18164	0.0718884	0.550897	1	5385	tags=28%, list=19%, signal=34%	1107
LU_TUMOR_ENDOTHELIAL_MARKERS_UP	18	0.484077	1.18127	0.251185	0.551585	1	1802	tags=22%, list=6%, signal=24%	1108
WP_CLEAR_CELL_RENAL_CELL_CARCINOMA_PATHWAYS	82	0.365843	1.18058	0.16712	0.553114	1	2188	tags=15%, list=8%, signal=16%	1109
MEISSNER_NPC_HCP_WITH_H3K4ME3_AND_H3K27ME3	137	0.348132	1.18037	0.158354	0.553278	1	4821	tags=30%, list=17%, signal=36%	1110
MCCLUNG_CREB1_TARGETS_UP	85	0.362142	1.18029	0.19709	0.553004	1	3086	tags=16%, list=11%, signal=18%	1111
REACTOME_RHOA_GTPASE_CYCLE	146	0.342093	1.17998	0.155637	0.553423	1	7598	tags=34%, list=27%, signal=46%	1112
WP_EICOSANOID_METABOLISM_VIA_LIPOOXYGENASES_LOX	25	0.442689	1.17974	0.244373	0.553659	1	1143	tags=16%, list=4%, signal=17%	1113
WP_IL5_SIGNALING_PATHWAY	40	0.405982	1.17953	0.22831	0.553773	1	4622	tags=25%, list=17%, signal=30%	1114
JIANG_TIP30_TARGETS_DN	23	0.457342	1.17913	0.255627	0.554527	1	3312	tags=26%, list=12%, signal=30%	1115
HU_GENOTOXIC_DAMAGE_24HR	36	0.415527	1.17862	0.237956	0.555525	1	1974	tags=19%, list=7%, signal=21%	1116
REACTOME_GLUCAGON_TYPE_LIGAND_RECEPTORS	27	0.440561	1.17836	0.233494	0.555831	1	895	tags=15%, list=3%, signal=15%	1117
BROWNE_HCMV_INFECTION_4HR_UP	46	0.399601	1.17833	0.218341	0.55544	1	2588	tags=17%, list=9%, signal=19%	1118
REACTOME_SIGNALING_BY_FLT3_FUSION_PROTEINS	19	0.48219	1.17791	0.25641	0.556188	1	6477	tags=42%, list=23%, signal=55%	1119
AZARE_NEOPLASTIC_TRANSFORMATION_BY_STAT3_UP	116	0.349205	1.17757	0.174745	0.55672	1	5980	tags=34%, list=22%, signal=44%	1120
QI_PLASMACYTOMA_UP	247	0.322747	1.17752	0.132143	0.556374	1	5633	tags=29%, list=20%, signal=36%	1121
HOLLERN_EMT_BREAST_TUMOR_DN	121	0.346893	1.17736	0.174583	0.556359	1	2882	tags=20%, list=10%, signal=22%	1122
MACAEVA_PBMC_RESPONSE_TO_IR	102	0.353735	1.17729	0.173333	0.556079	1	5971	tags=24%, list=22%, signal=30%	1123
IVANOVA_HEMATOPOIESIS_MATURE_CELL	285	0.321373	1.17632	0.114736	0.558524	1	6398	tags=30%, list=23%, signal=38%	1124
PYEON_HPV_POSITIVE_TUMORS_UP	96	0.356213	1.17611	0.174029	0.558677	1	8748	tags=41%, list=32%, signal=59%	1125
WANG_NEOPLASTIC_TRANSFORMATION_BY_CCND1_MYC	20	0.469462	1.17564	0.237316	0.559529	1	2983	tags=25%, list=11%, signal=28%	1126
GENTILE_UV_RESPONSE_CLUSTER_D1	17	0.49475	1.17426	0.253226	0.56333	1	584	tags=18%, list=2%, signal=18%	1127
WINZEN_DEGRADED_VIA_KHSRP	92	0.356292	1.17372	0.175325	0.564449	1	3063	tags=25%, list=11%, signal=28%	1128
MASRI_RESISTANCE_TO_TAMOXIFEN_AND_AROMATASE_INHIBITORS_UP	19	0.472849	1.17293	0.258481	0.566403	1	1234	tags=21%, list=4%, signal=22%	1129
REACTOME_CHEMOKINE_RECEPTORS_BIND_CHEMOKINES	45	0.396265	1.17225	0.219585	0.567977	1	2392	tags=27%, list=9%, signal=29%	1130
WP_IL3_SIGNALING_PATHWAY	49	0.39798	1.17225	0.235119	0.567477	1	4083	tags=22%, list=15%, signal=26%	1131
REACTOME_SIGNALING_BY_BRAF_AND_RAF1_FUSIONS	63	0.377163	1.17205	0.216596	0.567609	1	6808	tags=27%, list=25%, signal=36%	1132
SHEDDEN_LUNG_CANCER_GOOD_SURVIVAL_A12	275	0.318202	1.17168	0.124434	0.568284	1	4061	tags=20%, list=15%, signal=23%	1133
NEWMAN_ERCC6_TARGETS_UP	25	0.449628	1.17132	0.265501	0.56891	1	5416	tags=32%, list=20%, signal=40%	1134
WU_HBX_TARGETS_1_UP	15	0.496418	1.17115	0.256944	0.568977	1	4561	tags=27%, list=16%, signal=32%	1135
ZHONG_SECRETOME_OF_LUNG_CANCER_AND_FIBROBLAST	126	0.34151	1.17094	0.164366	0.569128	1	3116	tags=14%, list=11%, signal=16%	1136
SENGUPTA_NASOPHARYNGEAL_CARCINOMA_WITH_LMP1_DN	150	0.33541	1.17072	0.166247	0.569327	1	2986	tags=17%, list=11%, signal=19%	1137
REACTOME_TRANSPORT_OF_BILE_SALTS_AND_ORGANIC_ACIDS_METAL_IONS_AND_AMINE_COMPOUNDS	75	0.364771	1.17057	0.205307	0.569343	1	1835	tags=13%, list=7%, signal=14%	1138
THUM_SYSTOLIC_HEART_FAILURE_UP	399	0.308144	1.17045	0.09375	0.569186	1	4558	tags=21%, list=16%, signal=25%	1139
CAIRO_LIVER_DEVELOPMENT_DN	199	0.325238	1.17034	0.139286	0.569006	1	6346	tags=33%, list=23%, signal=42%	1140
REACTOME_INTERFERON_GAMMA_SIGNALING	87	0.364511	1.17025	0.194444	0.568769	1	5998	tags=31%, list=22%, signal=39%	1141
CHANG_IMMORTALIZED_BY_HPV31_UP	64	0.372555	1.17001	0.218534	0.569021	1	8411	tags=47%, list=30%, signal=67%	1142
SCHAEFFER_PROSTATE_DEVELOPMENT_12HR_UP	96	0.358974	1.16999	0.198684	0.568592	1	1648	tags=16%, list=6%, signal=17%	1143
NAKAMURA_ADIPOGENESIS_EARLY_DN	29	0.428807	1.16984	0.242057	0.568554	1	2820	tags=31%, list=10%, signal=35%	1144
WP_ONCOSTATIN_M_SIGNALING_PATHWAY	64	0.379142	1.16923	0.208511	0.569987	1	4492	tags=23%, list=16%, signal=28%	1145
MCBRYAN_PUBERTAL_BREAST_3_4WK_UP	193	0.327121	1.16916	0.149343	0.569692	1	2644	tags=16%, list=10%, signal=17%	1146
REACTOME_ION_TRANSPORT_BY_P_TYPE_ATPASES	53	0.388403	1.16899	0.206506	0.56973	1	3673	tags=25%, list=13%, signal=28%	1147
GOZGIT_ESR1_TARGETS_UP	139	0.336324	1.16846	0.174938	0.570903	1	4257	tags=27%, list=15%, signal=32%	1148
DELYS_THYROID_CANCER_UP	423	0.308743	1.168	0.111708	0.571813	1	4662	tags=25%, list=17%, signal=29%	1149
TOMLINS_METASTASIS_DN	20	0.471445	1.168	0.270531	0.571332	1	5494	tags=40%, list=20%, signal=50%	1150
KAAB_HEART_ATRIUM_VS_VENTRICLE_UP	244	0.317609	1.16788	0.143353	0.571201	1	3534	tags=16%, list=13%, signal=18%	1151
MIKKELSEN_MCV6_HCP_WITH_H3K27ME3	380	0.309897	1.16787	0.106243	0.570731	1	4402	tags=26%, list=16%, signal=30%	1152
WP_CELL_DIFFERENTIATION_EXPANDED_INDEX	30	0.423762	1.16738	0.252006	0.571762	1	4083	tags=27%, list=15%, signal=31%	1153
WP_TYPE_II_DIABETES_MELLITUS	21	0.462526	1.16729	0.229236	0.571574	1	3897	tags=29%, list=14%, signal=33%	1154
GYORFFY_DOXORUBICIN_RESISTANCE	33	0.415646	1.16727	0.243827	0.571129	1	4632	tags=36%, list=17%, signal=44%	1155
RODRIGUES_NTN1_TARGETS_DN	157	0.332412	1.16657	0.169598	0.572746	1	5794	tags=32%, list=21%, signal=41%	1156
WP_PHOTODYNAMIC_THERAPYINDUCED_UNFOLDED_PROTEIN_RESPONSE	26	0.438159	1.16657	0.265649	0.572264	1	6010	tags=42%, list=22%, signal=54%	1157
BIOCARTA_RAS_PATHWAY	22	0.459121	1.16508	0.2832	0.576376	1	6808	tags=32%, list=25%, signal=42%	1158
MATTHEWS_SKIN_CARCINOGENESIS_VIA_JUN	16	0.487878	1.16441	0.273616	0.577983	1	3033	tags=31%, list=11%, signal=35%	1159
SWEET_LUNG_CANCER_KRAS_DN	381	0.30875	1.16432	0.121681	0.57774	1	3056	tags=18%, list=11%, signal=20%	1160
NIKOLSKY_BREAST_CANCER_1Q21_AMPLICON	37	0.410486	1.16326	0.254135	0.580474	1	4523	tags=24%, list=16%, signal=29%	1161
LASTOWSKA_COAMPLIFIED_WITH_MYCN	41	0.401607	1.16283	0.238166	0.581326	1	3947	tags=22%, list=14%, signal=26%	1162
CHOW_RASSF1_TARGETS_DN	30	0.432032	1.16264	0.243789	0.581424	1	2216	tags=13%, list=8%, signal=14%	1163
KEGG_AXON_GUIDANCE	125	0.342386	1.16203	0.192308	0.58286	1	4285	tags=20%, list=15%, signal=24%	1164
WP_VITAMIN_B12_METABOLISM	43	0.405111	1.16132	0.237263	0.584597	1	5546	tags=30%, list=20%, signal=38%	1165
PILON_KLF1_TARGETS_UP	459	0.305849	1.16071	0.106496	0.586001	1	5159	tags=21%, list=19%, signal=26%	1166
PID_RAC1_PATHWAY	53	0.388177	1.16065	0.250364	0.585686	1	6278	tags=30%, list=23%, signal=39%	1167
RAMPON_ENRICHED_LEARNING_ENVIRONMENT_LATE_UP	21	0.45473	1.16059	0.261157	0.585348	1	3692	tags=14%, list=13%, signal=16%	1168
HOWLIN_CITED1_TARGETS_2_DN	15	0.492899	1.16051	0.273026	0.585121	1	3562	tags=27%, list=13%, signal=31%	1169
SABATES_COLORECTAL_ADENOMA_DN	243	0.318722	1.1604	0.15625	0.584949	1	3838	tags=21%, list=14%, signal=24%	1170
LEE_AGING_CEREBELLUM_UP	74	0.365115	1.15983	0.216253	0.586238	1	3033	tags=15%, list=11%, signal=17%	1171
FAELT_B_CLL_WITH_VH3_21_DN	48	0.390042	1.15827	0.240981	0.590685	1	6302	tags=27%, list=23%, signal=35%	1172
REACTOME_RESOLUTION_OF_D_LOOP_STRUCTURES	35	0.414272	1.15807	0.271756	0.590809	1	7947	tags=46%, list=29%, signal=64%	1173
DACOSTA_ERCC3_ALLELE_XPCS_VS_TTD_UP	27	0.436527	1.15782	0.275708	0.591115	1	2310	tags=19%, list=8%, signal=20%	1174
WP_TYPE_I_COLLAGEN_SYNTHESIS_IN_THE_CONTEXT_OF_OSTEOGENESIS_IMPERFECTA	31	0.423309	1.15758	0.256024	0.59135	1	5316	tags=39%, list=19%, signal=48%	1175
BLUM_RESPONSE_TO_SALIRASIB_UP	241	0.318894	1.15722	0.143876	0.591948	1	6425	tags=29%, list=23%, signal=37%	1176
KEGG_NOD_LIKE_RECEPTOR_SIGNALING_PATHWAY	54	0.379474	1.15714	0.224113	0.591683	1	4816	tags=26%, list=17%, signal=31%	1177
REACTOME_GLUTATHIONE_CONJUGATION	29	0.436554	1.15704	0.285714	0.591497	1	2640	tags=14%, list=10%, signal=15%	1178
GAUSSMANN_MLL_AF4_FUSION_TARGETS_C_UP	169	0.327207	1.157	0.180606	0.591085	1	6409	tags=31%, list=23%, signal=40%	1179
RODRIGUES_NTN1_AND_DCC_TARGETS	33	0.420534	1.157	0.257485	0.590601	1	6775	tags=45%, list=24%, signal=60%	1180
REACTOME_GLYCEROPHOSPHOLIPID_BIOSYNTHESIS	123	0.341219	1.15634	0.181132	0.592127	1	2141	tags=13%, list=8%, signal=14%	1181
HEIDENBLAD_AMPLIFIED_IN_PANCREATIC_CANCER	56	0.38515	1.15613	0.240288	0.592285	1	6586	tags=25%, list=24%, signal=33%	1182
KEGG_GALACTOSE_METABOLISM	25	0.434755	1.15563	0.26094	0.59335	1	7735	tags=40%, list=28%, signal=55%	1183
KRASNOSELSKAYA_ILF3_TARGETS_UP	36	0.410398	1.15529	0.244378	0.593955	1	1845	tags=19%, list=7%, signal=21%	1184
WP_DOPAMINERGIC_NEUROGENESIS	23	0.447909	1.15512	0.279879	0.594005	1	5665	tags=39%, list=20%, signal=49%	1185
KEGG_OXIDATIVE_PHOSPHORYLATION	127	0.336611	1.15393	0.185621	0.597221	1	2604	tags=7%, list=9%, signal=8%	1186
PIONTEK_PKD1_TARGETS_UP	34	0.417985	1.15392	0.266667	0.596759	1	2401	tags=21%, list=9%, signal=23%	1187
FARDIN_HYPOXIA_11	32	0.412832	1.15391	0.27218	0.596292	1	5366	tags=34%, list=19%, signal=43%	1188
FARMER_BREAST_CANCER_CLUSTER_2	33	0.41883	1.15344	0.265554	0.597263	1	6992	tags=48%, list=25%, signal=65%	1189
SMITH_TERT_TARGETS_UP	142	0.330269	1.15302	0.2	0.59807	1	5764	tags=25%, list=21%, signal=32%	1190
HEDENFALK_BREAST_CANCER_BRACX_UP	19	0.475255	1.15264	0.272	0.598763	1	5573	tags=32%, list=20%, signal=39%	1191
DE_YY1_TARGETS_UP	19	0.467871	1.15239	0.268058	0.599053	1	4094	tags=32%, list=15%, signal=37%	1192
REACTOME_GENE_AND_PROTEIN_EXPRESSION_BY_JAK_STAT_SIGNALING_AFTER_INTERLEUKIN_12_STIMULATION	35	0.413295	1.15157	0.259259	0.601143	1	1079	tags=9%, list=4%, signal=9%	1193
BIOCARTA_TH1TH2_PATHWAY	21	0.461194	1.15147	0.272873	0.600942	1	2440	tags=33%, list=9%, signal=37%	1194
BERENJENO_TRANSFORMED_BY_RHOA_FOREVER_UP	19	0.459706	1.15141	0.275362	0.600637	1	8941	tags=53%, list=32%, signal=78%	1195
WP_VITAMIN_D_RECEPTOR_PATHWAY	147	0.334104	1.15118	0.198286	0.600853	1	3039	tags=22%, list=11%, signal=24%	1196
STEARMAN_LUNG_CANCER_EARLY_VS_LATE_UP	127	0.336866	1.15109	0.210997	0.600622	1	7419	tags=35%, list=27%, signal=48%	1197
BLANCO_MELO_BRONCHIAL_EPITHELIAL_CELLS_INFLUENZA_A_INFECTION_UP	132	0.33379	1.15095	0.203562	0.600567	1	5804	tags=28%, list=21%, signal=35%	1198
DOANE_BREAST_CANCER_ESR1_UP	99	0.350264	1.15087	0.206494	0.600309	1	5693	tags=31%, list=21%, signal=39%	1199
DELACROIX_RAR_BOUND_ES	439	0.303901	1.15086	0.123523	0.599844	1	3334	tags=15%, list=12%, signal=17%	1200
ZHAN_MULTIPLE_MYELOMA_LB_UP	47	0.39513	1.15048	0.257468	0.600524	1	6856	tags=38%, list=25%, signal=51%	1201
BERENJENO_TRANSFORMED_BY_RHOA_DN	384	0.306888	1.15041	0.123497	0.600235	1	7159	tags=31%, list=26%, signal=41%	1202
WP_RENINANGIOTENSINALDOSTERONE_SYSTEM_RAAS	41	0.402121	1.14915	0.262918	0.603708	1	6278	tags=37%, list=23%, signal=47%	1203
IBRAHIM_NRF2_DOWN	159	0.33025	1.14865	0.199248	0.60475	1	7375	tags=40%, list=27%, signal=55%	1204
LEE_NAIVE_T_LYMPHOCYTE	20	0.463423	1.14853	0.291667	0.604595	1	3112	tags=35%, list=11%, signal=39%	1205
PID_PTP1B_PATHWAY	50	0.386162	1.14829	0.245199	0.60484	1	4272	tags=28%, list=15%, signal=33%	1206
MAYBURD_RESPONSE_TO_L663536_UP	28	0.429482	1.14808	0.270769	0.604982	1	5149	tags=36%, list=19%, signal=44%	1207
REACTOME_INTEGRATION_OF_ENERGY_METABOLISM	102	0.341186	1.14749	0.212711	0.606351	1	4629	tags=24%, list=17%, signal=28%	1208
TONKS_TARGETS_OF_RUNX1_RUNX1T1_FUSION_ERYTHROCYTE_DN	16	0.4872	1.14743	0.27438	0.606028	1	1384	tags=19%, list=5%, signal=20%	1209
WP_MIRNA_REGULATION_OF_P53_PATHWAY_IN_PROSTATE_CANCER	28	0.426782	1.14685	0.26227	0.607332	1	5965	tags=32%, list=22%, signal=41%	1210
FERRANDO_TAL1_NEIGHBORS	20	0.469335	1.14667	0.302067	0.607408	1	5183	tags=35%, list=19%, signal=43%	1211
FONTAINE_PAPILLARY_THYROID_CARCINOMA_DN	72	0.364246	1.14665	0.2249	0.606972	1	6320	tags=33%, list=23%, signal=43%	1212
WP_ERBB_SIGNALING_PATHWAY	88	0.353392	1.14654	0.22953	0.6068	1	4253	tags=22%, list=15%, signal=25%	1213
YAGI_AML_WITH_T_9_11_TRANSLOCATION	126	0.333898	1.14646	0.221216	0.606561	1	6166	tags=30%, list=22%, signal=39%	1214
REACTOME_COLLAGEN_DEGRADATION	59	0.373289	1.14616	0.223164	0.607015	1	4736	tags=29%, list=17%, signal=35%	1215
SENGUPTA_NASOPHARYNGEAL_CARCINOMA_UP	299	0.311326	1.1459	0.163861	0.607337	1	6409	tags=28%, list=23%, signal=36%	1216
JOHNSTONE_PARVB_TARGETS_3_UP	428	0.30423	1.1459	0.139868	0.606862	1	5654	tags=24%, list=20%, signal=30%	1217
WP_REGULATORY_CIRCUITS_OF_THE_STAT3_SIGNALING_PATHWAY	76	0.359288	1.14566	0.227815	0.607127	1	4083	tags=24%, list=15%, signal=28%	1218
CERVERA_SDHB_TARGETS_1_UP	112	0.339804	1.14558	0.205128	0.60692	1	2687	tags=21%, list=10%, signal=23%	1219
VALK_AML_CLUSTER_2	28	0.425046	1.14543	0.267311	0.606896	1	4485	tags=29%, list=16%, signal=34%	1220
COLINA_TARGETS_OF_4EBP1_AND_4EBP2	339	0.305992	1.14533	0.15402	0.606759	1	7132	tags=30%, list=26%, signal=40%	1221
WP_IL1_SIGNALING_PATHWAY	54	0.38295	1.14502	0.25889	0.607173	1	7050	tags=33%, list=25%, signal=45%	1222
BIOCARTA_NTHI_PATHWAY	22	0.452272	1.14485	0.312	0.607247	1	5416	tags=27%, list=20%, signal=34%	1223
REACTOME_G_ALPHA_Z_SIGNALLING_EVENTS	43	0.391382	1.14477	0.262463	0.606977	1	2993	tags=21%, list=11%, signal=23%	1224
BIOCARTA_PDGF_PATHWAY	28	0.430365	1.14409	0.293564	0.608522	1	6951	tags=43%, list=25%, signal=57%	1225
BIOCARTA_IL6_PATHWAY	21	0.454245	1.14392	0.292994	0.608557	1	6808	tags=43%, list=25%, signal=57%	1226
HECKER_IFNB1_TARGETS	83	0.357432	1.14372	0.236878	0.608665	1	3500	tags=20%, list=13%, signal=23%	1227
WP_SYNAPTIC_SIGNALING_PATHWAYS_ASSOCIATED_WITH_AUTISM_SPECTRUM_DISORDER	48	0.384845	1.14371	0.266568	0.608194	1	6477	tags=27%, list=23%, signal=35%	1228
BROWNE_HCMV_INFECTION_48HR_UP	169	0.323096	1.14345	0.184442	0.608507	1	4047	tags=18%, list=15%, signal=21%	1229
VANTVEER_BREAST_CANCER_METASTASIS_UP	42	0.397332	1.14335	0.232012	0.608376	1	6208	tags=36%, list=22%, signal=46%	1230
BROWNE_HCMV_INFECTION_12HR_DN	98	0.344969	1.14326	0.230458	0.608132	1	4969	tags=28%, list=18%, signal=33%	1231
YAO_HOXA10_TARGETS_VIA_PROGESTERONE_UP	79	0.360065	1.14294	0.238621	0.608664	1	2983	tags=20%, list=11%, signal=23%	1232
WP_PDGFRBETA_PATHWAY	29	0.429263	1.14152	0.280728	0.612707	1	6951	tags=41%, list=25%, signal=55%	1233
VALK_AML_CLUSTER_12	27	0.431401	1.14135	0.268139	0.612748	1	4160	tags=33%, list=15%, signal=39%	1234
HOSHIDA_LIVER_CANCER_SURVIVAL_DN	106	0.341137	1.14085	0.227513	0.613848	1	5221	tags=23%, list=19%, signal=28%	1235
PEDERSEN_METASTASIS_BY_ERBB2_ISOFORM_1	44	0.392155	1.14064	0.266176	0.614025	1	2056	tags=20%, list=7%, signal=22%	1236
MINGUEZ_LIVER_CANCER_VASCULAR_INVASION_DN	17	0.465907	1.14055	0.286667	0.613789	1	5823	tags=53%, list=21%, signal=67%	1237
WP_GENES_RELATED_TO_PRIMARY_CILIUM_DEVELOPMENT_BASED_ON_CRISPR	101	0.340931	1.14016	0.225764	0.614507	1	9990	tags=46%, list=36%, signal=71%	1238
REACTOME_OTHER_INTERLEUKIN_SIGNALING	24	0.435053	1.13992	0.290909	0.614784	1	7242	tags=50%, list=26%, signal=68%	1239
QI_HYPOXIA_TARGETS_OF_HIF1A_AND_FOXA2	34	0.406657	1.13979	0.274242	0.614707	1	2552	tags=21%, list=9%, signal=23%	1240
REACTOME_NEURONAL_SYSTEM	359	0.302765	1.13978	0.165198	0.614264	1	3859	tags=19%, list=14%, signal=22%	1241
POS_HISTAMINE_RESPONSE_NETWORK	30	0.417953	1.13974	0.268702	0.613875	1	3184	tags=27%, list=11%, signal=30%	1242
WP_LEUCINE_ISOLEUCINE_AND_VALINE_METABOLISM	23	0.448434	1.13967	0.3	0.613638	1	4851	tags=26%, list=17%, signal=32%	1243
TURASHVILI_BREAST_LOBULAR_CARCINOMA_VS_LOBULAR_NORMAL_DN	69	0.359082	1.13966	0.244505	0.613153	1	6409	tags=36%, list=23%, signal=47%	1244
MANNE_COVID19_COMBINED_COHORT_VS_HEALTHY_DONOR_PLATELETS_DN	201	0.3202	1.13957	0.201661	0.612966	1	4169	tags=23%, list=15%, signal=27%	1245
REACTOME_RHO_GTPASE_CYCLE	441	0.29883	1.13921	0.144708	0.613541	1	6582	tags=26%, list=24%, signal=33%	1246
WHITFIELD_CELL_CYCLE_LITERATURE	44	0.390003	1.13908	0.256975	0.613448	1	7019	tags=36%, list=25%, signal=49%	1247
HOEBEKE_LYMPHOID_STEM_CELL_UP	95	0.347188	1.13898	0.2346	0.613263	1	4989	tags=29%, list=18%, signal=36%	1248
PID_HNF3A_PATHWAY	39	0.403378	1.13897	0.247423	0.612785	1	2598	tags=15%, list=9%, signal=17%	1249
RICKMAN_HEAD_AND_NECK_CANCER_E	63	0.371323	1.13889	0.235135	0.612551	1	2242	tags=19%, list=8%, signal=21%	1250
GAUSSMANN_MLL_AF4_FUSION_TARGETS_A_UP	186	0.320256	1.13885	0.206024	0.612208	1	5655	tags=25%, list=20%, signal=32%	1251
REACTOME_PLATELET_ACTIVATION_SIGNALING_AND_AGGREGATION	242	0.312643	1.13871	0.184931	0.61213	1	4017	tags=18%, list=14%, signal=21%	1252
HOFMANN_CELL_LYMPHOMA_DN	39	0.397001	1.13807	0.255255	0.61371	1	2896	tags=15%, list=10%, signal=17%	1253
LIU_OVARIAN_CANCER_TUMORS_AND_XENOGRAFTS_KINASES_DN	33	0.413252	1.13751	0.276336	0.61499	1	4272	tags=30%, list=15%, signal=36%	1254
REACTOME_COLLAGEN_CHAIN_TRIMERIZATION	43	0.388688	1.13737	0.271472	0.614916	1	4736	tags=30%, list=17%, signal=36%	1255
GRAESSMANN_RESPONSE_TO_MC_AND_SERUM_DEPRIVATION_DN	79	0.353661	1.13722	0.242991	0.614884	1	8353	tags=39%, list=30%, signal=56%	1256
FALVELLA_SMOKERS_WITH_LUNG_CANCER	75	0.355175	1.13634	0.245257	0.617115	1	3595	tags=17%, list=13%, signal=20%	1257
DARWICHE_SQUAMOUS_CELL_CARCINOMA_DN	170	0.321661	1.13626	0.192918	0.616884	1	5072	tags=20%, list=18%, signal=24%	1258
BIOCARTA_PML_PATHWAY	17	0.472608	1.13623	0.305864	0.616477	1	4296	tags=24%, list=15%, signal=28%	1259
WP_MIR5093P_ALTERATION_OF_YAP1ECM_AXIS	16	0.482762	1.13597	0.313629	0.616777	1	4029	tags=44%, list=15%, signal=51%	1260
GARGALOVIC_RESPONSE_TO_OXIDIZED_PHOSPHOLIPIDS_SALMON_DN	15	0.4901	1.13589	0.319489	0.616535	1	4050	tags=33%, list=15%, signal=39%	1261
IWANAGA_CARCINOGENESIS_BY_KRAS_UP	166	0.326408	1.13551	0.213675	0.617307	1	6417	tags=27%, list=23%, signal=34%	1262
WP_INHIBITION_OF_EXOSOME_BIOGENESIS_AND_SECRETION_BY_MANUMYCIN_A_IN_CRPC_CELLS	18	0.463332	1.13536	0.295209	0.617283	1	6477	tags=28%, list=23%, signal=36%	1263
REACTOME_INTERLEUKIN_20_FAMILY_SIGNALING	23	0.448023	1.13493	0.282468	0.618195	1	4083	tags=39%, list=15%, signal=46%	1264
BOYAULT_LIVER_CANCER_SUBCLASS_G6_UP	66	0.364519	1.13488	0.264789	0.617853	1	3947	tags=15%, list=14%, signal=18%	1265
AFFAR_YY1_TARGETS_UP	182	0.31858	1.13471	0.210909	0.617937	1	4320	tags=19%, list=16%, signal=23%	1266
MIKKELSEN_IPS_LCP_WITH_H3K4ME3	167	0.322021	1.13437	0.216117	0.618493	1	5995	tags=26%, list=22%, signal=33%	1267
REACTOME_SHC1_EVENTS_IN_ERBB2_SIGNALING	19	0.467946	1.13419	0.307317	0.618593	1	2961	tags=16%, list=11%, signal=18%	1268
REACTOME_INTERFERON_ALPHA_BETA_SIGNALING	60	0.368362	1.13411	0.241084	0.618362	1	6744	tags=42%, list=24%, signal=55%	1269
BAE_BRCA1_TARGETS_UP	71	0.361282	1.13383	0.254902	0.618739	1	2073	tags=15%, list=7%, signal=17%	1270
DAZARD_UV_RESPONSE_CLUSTER_G2	29	0.415283	1.13379	0.283048	0.618394	1	1974	tags=24%, list=7%, signal=26%	1271
WP_GPR143_IN_MELANOCYTES_AND_RETINAL_PIGMENT_EPITHELIUM_CELLS	28	0.425638	1.13356	0.287284	0.618627	1	7304	tags=43%, list=26%, signal=58%	1272
WP_ALPHA_6_BETA_4_SIGNALING_PATHWAY	33	0.410152	1.13339	0.276758	0.618714	1	4837	tags=24%, list=17%, signal=29%	1273
KEGG_LONG_TERM_POTENTIATION	63	0.371155	1.13338	0.269122	0.618266	1	6951	tags=32%, list=25%, signal=42%	1274
RODWELL_AGING_KIDNEY_DN	140	0.327845	1.13326	0.236546	0.618157	1	8635	tags=43%, list=31%, signal=62%	1275
TOMIDA_METASTASIS_DN	18	0.47513	1.13317	0.304487	0.617954	1	3184	tags=22%, list=11%, signal=25%	1276
WP_FAMILIAL_HYPERLIPIDEMIA_TYPE_4	20	0.455914	1.13302	0.291935	0.617975	1	7801	tags=55%, list=28%, signal=76%	1277
WP_CORTICOTROPINRELEASING_HORMONE_SIGNALING_PATHWAY	86	0.348925	1.13286	0.237154	0.61798	1	6294	tags=34%, list=23%, signal=43%	1278
KUMAR_AUTOPHAGY_NETWORK	68	0.365268	1.13252	0.258333	0.618573	1	5482	tags=29%, list=20%, signal=37%	1279
WHITEHURST_PACLITAXEL_SENSITIVITY	37	0.400109	1.13145	0.2694	0.621522	1	1520	tags=19%, list=5%, signal=20%	1280
SIG_CD40PATHWAYMAP	34	0.407736	1.13141	0.276853	0.621168	1	3754	tags=21%, list=14%, signal=24%	1281
AMIT_EGF_RESPONSE_480_MCF10A	40	0.390719	1.13125	0.277213	0.62113	1	7792	tags=48%, list=28%, signal=66%	1282
BOQUEST_STEM_CELL_CULTURED_VS_FRESH_DN	24	0.434286	1.13125	0.311258	0.620659	1	5266	tags=38%, list=19%, signal=46%	1283
PID_ERBB4_PATHWAY	35	0.403627	1.13077	0.275256	0.621669	1	3957	tags=20%, list=14%, signal=23%	1284
HELLEBREKERS_SILENCED_DURING_TUMOR_ANGIOGENESIS	72	0.358602	1.1305	0.260446	0.622045	1	5782	tags=31%, list=21%, signal=39%	1285
BIOCARTA_MITOCHONDRIA_PATHWAY	19	0.459787	1.13044	0.319355	0.621714	1	2459	tags=21%, list=9%, signal=23%	1286
RIGGI_EWING_SARCOMA_PROGENITOR_UP	407	0.300127	1.13035	0.16129	0.621496	1	3525	tags=19%, list=13%, signal=21%	1287
NABA_COLLAGENS	43	0.388688	1.13018	0.274929	0.621559	1	4736	tags=30%, list=17%, signal=36%	1288
TURASHVILI_BREAST_LOBULAR_CARCINOMA_VS_LOBULAR_NORMAL_UP	84	0.351859	1.13015	0.271523	0.621152	1	5655	tags=29%, list=20%, signal=36%	1289
BEIER_GLIOMA_STEM_CELL_DN	62	0.366495	1.13003	0.264706	0.621031	1	4584	tags=26%, list=17%, signal=31%	1290
REACTOME_PHOSPHOLIPID_METABOLISM	204	0.318741	1.12967	0.204033	0.621692	1	6070	tags=26%, list=22%, signal=34%	1291
TONKS_TARGETS_OF_RUNX1_RUNX1T1_FUSION_SUSTAINED_IN_GRANULOCYTE_UP	15	0.483789	1.12935	0.324675	0.622237	1	6294	tags=40%, list=23%, signal=52%	1292
PID_SYNDECAN_2_PATHWAY	32	0.410728	1.12928	0.308868	0.621952	1	8679	tags=44%, list=31%, signal=64%	1293
KANG_DOXORUBICIN_RESISTANCE_DN	19	0.457389	1.12914	0.314425	0.621918	1	4712	tags=32%, list=17%, signal=38%	1294
GRABARCZYK_BCL11B_TARGETS_DN	60	0.363906	1.12889	0.263966	0.62219	1	4139	tags=25%, list=15%, signal=29%	1295
HALMOS_CEBPA_TARGETS_UP	46	0.383076	1.12856	0.273002	0.622745	1	3069	tags=22%, list=11%, signal=24%	1296
REACTOME_NUCLEOTIDE_BINDING_DOMAIN_LEUCINE_RICH_REPEAT_CONTAINING_RECEPTOR_NLR_SIGNALING_PATHWAYS	55	0.375633	1.1285	0.277778	0.622466	1	4782	tags=27%, list=17%, signal=33%	1297
BIOCARTA_TGFB_PATHWAY	19	0.457176	1.12841	0.292007	0.622244	1	520	tags=11%, list=2%, signal=11%	1298
SPIRA_SMOKERS_LUNG_CANCER_UP	35	0.398983	1.1284	0.278383	0.621806	1	216	tags=9%, list=1%, signal=9%	1299
SUBTIL_PROGESTIN_TARGETS	36	0.40592	1.12801	0.296736	0.622525	1	4563	tags=36%, list=16%, signal=43%	1300
REACTOME_COLLAGEN_BIOSYNTHESIS_AND_MODIFYING_ENZYMES	65	0.365914	1.12787	0.251739	0.622479	1	4849	tags=29%, list=17%, signal=35%	1301
AIYAR_COBRA1_TARGETS_UP	37	0.399288	1.12754	0.288012	0.623011	1	4170	tags=24%, list=15%, signal=29%	1302
WU_HBX_TARGETS_1_DN	22	0.450138	1.12719	0.315871	0.623634	1	4835	tags=36%, list=17%, signal=44%	1303
PETROVA_ENDOTHELIUM_LYMPHATIC_VS_BLOOD_DN	154	0.32288	1.1271	0.243446	0.623418	1	3503	tags=19%, list=13%, signal=22%	1304
PID_THROMBIN_PAR1_PATHWAY	42	0.3882	1.12703	0.264451	0.623178	1	4502	tags=26%, list=16%, signal=31%	1305
SMID_BREAST_CANCER_LUMINAL_A_UP	74	0.352231	1.12631	0.255116	0.624869	1	2612	tags=19%, list=9%, signal=21%	1306
REACTOME_PURINERGIC_SIGNALING_IN_LEISHMANIASIS_INFECTION	24	0.429172	1.12515	0.2848	0.628028	1	4782	tags=29%, list=17%, signal=35%	1307
MORI_PRE_BI_LYMPHOCYTE_DN	77	0.354595	1.12474	0.261972	0.628848	1	6024	tags=36%, list=22%, signal=46%	1308
HOFFMANN_PRE_BI_TO_LARGE_PRE_BII_LYMPHOCYTE_UP	27	0.42237	1.12362	0.306991	0.631883	1	629	tags=7%, list=2%, signal=8%	1309
MULLIGHAN_NPM1_MUTATED_SIGNATURE_1_DN	118	0.334165	1.1228	0.249032	0.634008	1	3542	tags=17%, list=13%, signal=19%	1310
BIOCARTA_IL1R_PATHWAY	29	0.415688	1.12248	0.297381	0.634535	1	4635	tags=28%, list=17%, signal=33%	1311
FOROUTAN_INTEGRATED_TGFB_EMT_UP	112	0.332829	1.12205	0.248092	0.635394	1	2693	tags=23%, list=10%, signal=26%	1312
APPIERTO_RESPONSE_TO_FENRETINIDE_UP	35	0.399561	1.12193	0.287651	0.635284	1	4711	tags=31%, list=17%, signal=38%	1313
XU_GH1_EXOGENOUS_TARGETS_DN	90	0.343752	1.12188	0.264	0.634972	1	4798	tags=22%, list=17%, signal=27%	1314
MULLIGHAN_MLL_SIGNATURE_2_DN	271	0.305892	1.12119	0.202475	0.636718	1	3893	tags=17%, list=14%, signal=20%	1315
THUM_MIR21_TARGETS_HEART_DISEASE_UP	15	0.482167	1.12079	0.336149	0.637531	1	4583	tags=33%, list=17%, signal=40%	1316
ZWANG_CLASS_1_TRANSIENTLY_INDUCED_BY_EGF	493	0.294424	1.12048	0.172813	0.63801	1	4647	tags=22%, list=17%, signal=26%	1317
LIEN_BREAST_CARCINOMA_METAPLASTIC	28	0.418531	1.12039	0.303599	0.637788	1	2792	tags=25%, list=10%, signal=28%	1318
BIOCARTA_INSULIN_PATHWAY	21	0.448274	1.12036	0.332263	0.637392	1	4037	tags=33%, list=15%, signal=39%	1319
MATZUK_SPERMATID_DIFFERENTIATION	31	0.418294	1.12014	0.304284	0.637562	1	6692	tags=42%, list=24%, signal=55%	1320
MURATA_VIRULENCE_OF_H_PILORI	20	0.452653	1.11977	0.305112	0.638244	1	5073	tags=50%, list=18%, signal=61%	1321
SHI_SPARC_TARGETS_UP	23	0.434919	1.11944	0.312989	0.638812	1	3337	tags=17%, list=12%, signal=20%	1322
FONTAINE_THYROID_TUMOR_UNCERTAIN_MALIGNANCY_DN	23	0.441914	1.11927	0.312694	0.638853	1	5221	tags=35%, list=19%, signal=43%	1323
BUCKANOVICH_T_LYMPHOCYTE_HOMING_ON_TUMOR_UP	20	0.448849	1.11906	0.31811	0.639086	1	3418	tags=30%, list=12%, signal=34%	1324
WP_JOUBERT_SYNDROME	76	0.354417	1.11869	0.272603	0.639727	1	8165	tags=39%, list=29%, signal=56%	1325
MIYAGAWA_TARGETS_OF_EWSR1_ETS_FUSIONS_DN	216	0.310584	1.11862	0.230769	0.639467	1	3112	tags=19%, list=11%, signal=21%	1326
GOTZMANN_EPITHELIAL_TO_MESENCHYMAL_TRANSITION_UP	64	0.358347	1.11847	0.266484	0.639408	1	2792	tags=17%, list=10%, signal=19%	1327
MCDOWELL_ACUTE_LUNG_INJURY_UP	42	0.387417	1.11837	0.276471	0.639259	1	4647	tags=36%, list=17%, signal=43%	1328
BOYAULT_LIVER_CANCER_SUBCLASS_G1_UP	115	0.333176	1.11835	0.259403	0.63882	1	7646	tags=35%, list=28%, signal=48%	1329
NAKAYAMA_SOFT_TISSUE_TUMORS_PCA1_UP	67	0.357195	1.11798	0.261603	0.639446	1	2475	tags=21%, list=9%, signal=23%	1330
WP_CANNABINOID_RECEPTOR_SIGNALING	29	0.408716	1.11795	0.304147	0.639083	1	3709	tags=28%, list=13%, signal=32%	1331
KEGG_GLIOMA	63	0.359272	1.11793	0.273529	0.63866	1	6951	tags=35%, list=25%, signal=46%	1332
DACOSTA_UV_RESPONSE_VIA_ERCC3_XPCS_DN	82	0.344043	1.11773	0.274457	0.638792	1	5083	tags=20%, list=18%, signal=24%	1333
ZHAN_MULTIPLE_MYELOMA_UP	62	0.363426	1.1176	0.262204	0.638704	1	4585	tags=21%, list=17%, signal=25%	1334
LIEN_BREAST_CARCINOMA_METAPLASTIC_VS_DUCTAL_DN	103	0.332114	1.11752	0.241873	0.638485	1	4300	tags=23%, list=16%, signal=27%	1335
REACTOME_SIGNALING_BY_RETINOIC_ACID	39	0.387627	1.11735	0.29142	0.63855	1	4793	tags=28%, list=17%, signal=34%	1336
FIRESTEIN_PROLIFERATION	159	0.320209	1.11715	0.249694	0.638695	1	4629	tags=23%, list=17%, signal=27%	1337
DARWICHE_SKIN_TUMOR_PROMOTER_UP	134	0.326349	1.11712	0.25964	0.638295	1	3144	tags=15%, list=11%, signal=17%	1338
BANG_VERTEPORFIN_ENDOMETRIAL_CANCER_CELLS_DN	18	0.46122	1.11695	0.334921	0.63835	1	6593	tags=44%, list=24%, signal=58%	1339
LIM_MAMMARY_STEM_CELL_DN	408	0.296281	1.11687	0.182599	0.638147	1	6476	tags=26%, list=23%, signal=33%	1340
OUILLETTE_CLL_13Q14_DELETION_UP	74	0.355341	1.11674	0.283934	0.638086	1	4664	tags=23%, list=17%, signal=28%	1341
REACTOME_CLASS_B_2_SECRETIN_FAMILY_RECEPTORS	79	0.346022	1.11664	0.256831	0.637919	1	4068	tags=29%, list=15%, signal=34%	1342
FRIDMAN_IMMORTALIZATION_DN	30	0.409225	1.11659	0.314286	0.637599	1	5557	tags=37%, list=20%, signal=46%	1343
BIOCARTA_GCR_PATHWAY	17	0.461216	1.11652	0.320064	0.637341	1	4003	tags=24%, list=14%, signal=27%	1344
YAGI_AML_WITH_T_8_21_TRANSLOCATION	353	0.296224	1.11637	0.199777	0.637325	1	5479	tags=20%, list=20%, signal=25%	1345
GU_PDEF_TARGETS_UP	65	0.358466	1.11621	0.280775	0.637367	1	2225	tags=18%, list=8%, signal=20%	1346
KORKOLA_TERATOMA	39	0.393731	1.11612	0.300752	0.6372	1	3715	tags=28%, list=13%, signal=33%	1347
REACTOME_ABC_FAMILY_PROTEINS_MEDIATED_TRANSPORT	102	0.337023	1.11597	0.248021	0.637198	1	3209	tags=12%, list=12%, signal=13%	1348
BONOME_OVARIAN_CANCER_SURVIVAL_OPTIMAL_DEBULKING	228	0.307181	1.11551	0.221165	0.638143	1	3553	tags=14%, list=13%, signal=16%	1349
ASTON_MAJOR_DEPRESSIVE_DISORDER_DN	156	0.320039	1.11542	0.256691	0.637955	1	5709	tags=26%, list=21%, signal=33%	1350
HOLLERN_EMT_BREAST_TUMOR_UP	135	0.32589	1.1152	0.256571	0.63817	1	3201	tags=16%, list=12%, signal=18%	1351
DELASERNA_MYOD_TARGETS_DN	54	0.371517	1.11508	0.284495	0.638057	1	2381	tags=11%, list=9%, signal=12%	1352
SCHLINGEMANN_SKIN_CARCINOGENESIS_TPA_DN	24	0.430843	1.11507	0.316817	0.637614	1	1537	tags=13%, list=6%, signal=13%	1353
WP_B_CELL_RECEPTOR_SIGNALING_PATHWAY	97	0.337176	1.11488	0.263907	0.637712	1	5322	tags=25%, list=19%, signal=31%	1354
HATADA_METHYLATED_IN_LUNG_CANCER_DN	31	0.405634	1.1147	0.295886	0.637828	1	3445	tags=23%, list=12%, signal=26%	1355
KEGG_TOLL_LIKE_RECEPTOR_SIGNALING_PATHWAY	86	0.338327	1.11458	0.269076	0.637763	1	4397	tags=24%, list=16%, signal=29%	1356
WP_EXTRAFOLLICULAR_B_CELL_ACTIVATION_BY_SARSCOV2	66	0.354603	1.11444	0.286713	0.637723	1	2399	tags=21%, list=9%, signal=23%	1357
FLECHNER_BIOPSY_KIDNEY_TRANSPLANT_OK_VS_DONOR_DN	23	0.439081	1.11423	0.333846	0.637926	1	2846	tags=22%, list=10%, signal=24%	1358
TERAO_AOX4_TARGETS_SKIN_DN	20	0.44385	1.11404	0.313916	0.638069	1	2853	tags=20%, list=10%, signal=22%	1359
DACOSTA_UV_RESPONSE_VIA_ERCC3_COMMON_DN	460	0.291991	1.11392	0.172562	0.637999	1	8065	tags=34%, list=29%, signal=47%	1360
REACTOME_INTERLEUKIN_10_SIGNALING	41	0.395386	1.1138	0.299553	0.637884	1	2452	tags=27%, list=9%, signal=29%	1361
PID_EPHB_FWD_PATHWAY	40	0.386418	1.1134	0.298438	0.638636	1	2063	tags=13%, list=7%, signal=13%	1362
REACTOME_ACTIVATION_OF_MATRIX_METALLOPROTEINASES	28	0.417195	1.11305	0.324961	0.639244	1	1723	tags=21%, list=6%, signal=23%	1363
MARKEY_RB1_ACUTE_LOF_DN	211	0.309219	1.113	0.237981	0.638915	1	3014	tags=17%, list=11%, signal=18%	1364
REACTOME_GPVI_MEDIATED_ACTIVATION_CASCADE	35	0.399877	1.11262	0.304085	0.639672	1	5404	tags=34%, list=19%, signal=43%	1365
BIOCARTA_IGF1MTOR_PATHWAY	19	0.445917	1.1123	0.319277	0.640205	1	5825	tags=26%, list=21%, signal=33%	1366
WP_ADIPOGENESIS	126	0.325249	1.1122	0.262613	0.640067	1	3501	tags=22%, list=13%, signal=25%	1367
BIOCARTA_CCR5_PATHWAY	17	0.457935	1.11167	0.340604	0.64129	1	3457	tags=24%, list=12%, signal=27%	1368
WP_HEPATITIS_B_INFECTION	136	0.322702	1.1112	0.268107	0.64228	1	6585	tags=29%, list=24%, signal=37%	1369
PID_HNF3B_PATHWAY	40	0.386119	1.11116	0.306452	0.641938	1	2364	tags=20%, list=9%, signal=22%	1370
GENTILE_UV_HIGH_DOSE_UP	21	0.442646	1.11095	0.31348	0.642081	1	1915	tags=19%, list=7%, signal=20%	1371
WILLIAMS_ESR1_TARGETS_UP	23	0.433889	1.11083	0.321656	0.642007	1	970	tags=17%, list=3%, signal=18%	1372
WP_EGFR_TYROSINE_KINASE_INHIBITOR_RESISTANCE	81	0.348091	1.1108	0.280212	0.641634	1	5766	tags=28%, list=21%, signal=36%	1373
WP_ONECARBON_METABOLISM_AND_RELATED_PATHWAYS	47	0.379211	1.11075	0.28169	0.641325	1	1095	tags=11%, list=4%, signal=11%	1374
PHONG_TNF_RESPONSE_VIA_P38_PARTIAL	158	0.316422	1.11064	0.243478	0.641178	1	3592	tags=22%, list=13%, signal=25%	1375
CHIARETTI_ACUTE_LYMPHOBLASTIC_LEUKEMIA_ZAP70	65	0.359593	1.11033	0.29681	0.641667	1	5028	tags=23%, list=18%, signal=28%	1376
KAYO_AGING_MUSCLE_UP	216	0.307892	1.11025	0.219833	0.641465	1	4711	tags=22%, list=17%, signal=26%	1377
DAVICIONI_TARGETS_OF_PAX_FOXO1_FUSIONS_UP	246	0.305292	1.10995	0.204289	0.64193	1	2598	tags=15%, list=9%, signal=16%	1378
REACTOME_CELL_DEATH_SIGNALLING_VIA_NRAGE_NRIF_AND_NADE	74	0.348825	1.10904	0.30226	0.644287	1	4801	tags=24%, list=17%, signal=29%	1379
WP_MALE_INFERTILITY	132	0.326427	1.10885	0.269923	0.644378	1	4040	tags=21%, list=15%, signal=25%	1380
EPPERT_HSC_R	123	0.324581	1.10878	0.26536	0.644123	1	4199	tags=21%, list=15%, signal=25%	1381
REACTOME_G_ALPHA_I_SIGNALLING_EVENTS	268	0.302162	1.10856	0.237089	0.644335	1	3930	tags=21%, list=14%, signal=25%	1382
CHARAFE_BREAST_CANCER_LUMINAL_VS_BASAL_DN	435	0.292256	1.10759	0.194805	0.6468	1	2703	tags=13%, list=10%, signal=15%	1383
WP_MODULATORS_OF_TCR_SIGNALING_AND_T_CELL_ACTIVATION	61	0.358599	1.1075	0.285509	0.646586	1	2656	tags=13%, list=10%, signal=14%	1384
DAVICIONI_RHABDOMYOSARCOMA_PAX_FOXO1_FUSION_UP	60	0.362405	1.10729	0.291545	0.646796	1	2598	tags=17%, list=9%, signal=18%	1385
KEGG_ENDOCYTOSIS	179	0.310545	1.10708	0.26384	0.64704	1	6584	tags=25%, list=24%, signal=33%	1386
BURTON_ADIPOGENESIS_11	51	0.371426	1.10664	0.29055	0.647993	1	9869	tags=57%, list=36%, signal=88%	1387
SHIPP_DLBCL_VS_FOLLICULAR_LYMPHOMA_DN	39	0.386171	1.10647	0.309201	0.648076	1	3266	tags=26%, list=12%, signal=29%	1388
CHIANG_LIVER_CANCER_SUBCLASS_INTERFERON_UP	21	0.443922	1.10632	0.346218	0.648045	1	4063	tags=29%, list=15%, signal=33%	1389
PLASARI_TGFB1_SIGNALING_VIA_NFIC_1HR_UP	32	0.411561	1.10618	0.30721	0.647972	1	3565	tags=28%, list=13%, signal=32%	1390
PID_INTEGRIN3_PATHWAY	39	0.385193	1.10601	0.295252	0.648047	1	4204	tags=36%, list=15%, signal=42%	1391
GREENBAUM_E2A_TARGETS_DN	18	0.456421	1.106	0.35634	0.647635	1	3012	tags=33%, list=11%, signal=37%	1392
SABATES_COLORECTAL_ADENOMA_UP	121	0.330332	1.10588	0.270408	0.647536	1	3105	tags=19%, list=11%, signal=21%	1393
REACTOME_PI_METABOLISM	82	0.339289	1.10578	0.271739	0.647368	1	6234	tags=30%, list=22%, signal=39%	1394
RORIE_TARGETS_OF_EWSR1_FLI1_FUSION_UP	27	0.412531	1.10523	0.319685	0.648608	1	710	tags=15%, list=3%, signal=15%	1395
DEBIASI_APOPTOSIS_BY_REOVIRUS_INFECTION_DN	274	0.300904	1.10484	0.229213	0.649292	1	6747	tags=29%, list=24%, signal=38%	1396
SESTO_RESPONSE_TO_UV_C3	19	0.449837	1.1048	0.331723	0.648953	1	794	tags=16%, list=3%, signal=16%	1397
NOUSHMEHR_GBM_SILENCED_BY_METHYLATION	43	0.38035	1.10415	0.313253	0.65058	1	2707	tags=19%, list=10%, signal=21%	1398
LEE_NEURAL_CREST_STEM_CELL_DN	115	0.325591	1.10401	0.285897	0.650517	1	3447	tags=21%, list=12%, signal=24%	1399
BROWNE_HCMV_INFECTION_30MIN_UP	47	0.369632	1.10306	0.3	0.652985	1	4934	tags=36%, list=18%, signal=44%	1400
WP_GALANIN_RECEPTOR_PATHWAY	19	0.439797	1.10305	0.321486	0.652559	1	4253	tags=32%, list=15%, signal=37%	1401
WP_IL2_SIGNALING_PATHWAY	42	0.384489	1.10243	0.338663	0.653979	1	2927	tags=17%, list=11%, signal=19%	1402
BIOCARTA_IL12_PATHWAY	19	0.448083	1.10229	0.345515	0.653981	1	192	tags=11%, list=1%, signal=11%	1403
PEREZ_TP53_AND_TP63_TARGETS	200	0.308155	1.10134	0.256098	0.656457	1	5087	tags=29%, list=18%, signal=35%	1404
RASHI_NFKB1_TARGETS	18	0.458332	1.10098	0.349662	0.657076	1	2459	tags=28%, list=9%, signal=30%	1405
MAHADEVAN_IMATINIB_RESISTANCE_DN	18	0.452322	1.10085	0.344771	0.657023	1	3960	tags=44%, list=14%, signal=52%	1406
BILBAN_B_CLL_LPL_UP	60	0.360108	1.10063	0.314246	0.657229	1	4615	tags=23%, list=17%, signal=28%	1407
ENGELMANN_CANCER_PROGENITORS_UP	44	0.378905	1.10058	0.329004	0.656914	1	4932	tags=39%, list=18%, signal=47%	1408
CHIARADONNA_NEOPLASTIC_TRANSFORMATION_KRAS_CDC25_UP	57	0.36626	1.10053	0.304286	0.656597	1	3033	tags=19%, list=11%, signal=22%	1409
VERRECCHIA_RESPONSE_TO_TGFB1_C1	19	0.447146	1.10022	0.343799	0.657093	1	4508	tags=26%, list=16%, signal=31%	1410
PHONG_TNF_RESPONSE_NOT_VIA_P38	332	0.29543	1.10013	0.254749	0.656937	1	4736	tags=23%, list=17%, signal=28%	1411
MATTIOLI_MULTIPLE_MYELOMA_WITH_14Q32_TRANSLOCATIONS	34	0.396102	1.09998	0.312977	0.656925	1	3649	tags=21%, list=13%, signal=24%	1412
MEISSNER_BRAIN_ICP_WITH_H3K4ME3	30	0.394887	1.09963	0.322188	0.657559	1	8311	tags=43%, list=30%, signal=62%	1413
CAVARD_LIVER_CANCER_MALIGNANT_VS_BENIGN	25	0.414127	1.09962	0.342314	0.657127	1	7320	tags=44%, list=26%, signal=60%	1414
WP_CCL18_SIGNALING_PATHWAY	49	0.373026	1.09934	0.328012	0.657539	1	2225	tags=18%, list=8%, signal=20%	1415
KANG_DOXORUBICIN_RESISTANCE_UP	54	0.371103	1.09933	0.327561	0.65709	1	8718	tags=48%, list=31%, signal=70%	1416
WP_EXERCISEINDUCED_CIRCADIAN_REGULATION	47	0.37342	1.09924	0.319364	0.656918	1	5823	tags=28%, list=21%, signal=35%	1417
WIERENGA_STAT5A_TARGETS_UP	192	0.307145	1.09893	0.271961	0.657451	1	3150	tags=21%, list=11%, signal=23%	1418
PID_A6B1_A6B4_INTEGRIN_PATHWAY	45	0.377203	1.09881	0.331437	0.657398	1	4837	tags=27%, list=17%, signal=32%	1419
WP_CYSTEINE_AND_METHIONINE_CATABOLISM	15	0.465193	1.09862	0.353997	0.657489	1	4047	tags=27%, list=15%, signal=31%	1420
MARTORIATI_MDM4_TARGETS_NEUROEPITHELIUM_UP	171	0.308596	1.09832	0.273956	0.657937	1	4622	tags=19%, list=17%, signal=23%	1421
MARKS_HDAC_TARGETS_UP	22	0.434699	1.09824	0.340659	0.657736	1	3312	tags=23%, list=12%, signal=26%	1422
REACTOME_VEGFR2_MEDIATED_CELL_PROLIFERATION	19	0.448592	1.09767	0.343799	0.659062	1	6951	tags=42%, list=25%, signal=56%	1423
MOREAUX_B_LYMPHOCYTE_MATURATION_BY_TACI_UP	83	0.336754	1.0976	0.287417	0.658791	1	4964	tags=28%, list=18%, signal=34%	1424
CREIGHTON_ENDOCRINE_THERAPY_RESISTANCE_2	453	0.287441	1.09712	0.227079	0.659836	1	6916	tags=32%, list=25%, signal=43%	1425
REACTOME_DISEASES_OF_SIGNAL_TRANSDUCTION_BY_GROWTH_FACTOR_RECEPTORS_AND_SECOND_MESSENGERS	417	0.289404	1.09702	0.237581	0.659684	1	4375	tags=18%, list=16%, signal=21%	1426
CHARAFE_BREAST_CANCER_LUMINAL_VS_BASAL_UP	375	0.292108	1.09697	0.246753	0.659379	1	5570	tags=26%, list=20%, signal=33%	1427
REACTOME_METABOLISM_OF_AMINO_ACIDS_AND_DERIVATIVES	359	0.29332	1.0968	0.23395	0.659441	1	4595	tags=14%, list=17%, signal=17%	1428
WP_NOVEL_INTRACELLULAR_COMPONENTS_OF_RIGILIKE_RECEPTOR_PATHWAY	57	0.365689	1.09654	0.303745	0.659758	1	3472	tags=14%, list=13%, signal=16%	1429
REACTOME_PERK_REGULATES_GENE_EXPRESSION	31	0.402459	1.09622	0.331839	0.660278	1	5416	tags=32%, list=20%, signal=40%	1430
LE_EGR2_TARGETS_UP	106	0.328927	1.09622	0.299472	0.65982	1	6365	tags=31%, list=23%, signal=40%	1431
REACTOME_PLASMA_LIPOPROTEIN_ASSEMBLY_REMODELING_AND_CLEARANCE	70	0.347559	1.09589	0.290587	0.660372	1	5367	tags=21%, list=19%, signal=27%	1432
REACTOME_SIGNALING_BY_CYTOSOLIC_FGFR1_FUSION_MUTANTS	18	0.452336	1.09571	0.352066	0.660475	1	5401	tags=33%, list=19%, signal=41%	1433
FISCHER_G1_S_CELL_CYCLE	193	0.306795	1.09563	0.257745	0.66027	1	8748	tags=36%, list=32%, signal=53%	1434
LEE_RECENT_THYMIC_EMIGRANT	232	0.301034	1.09527	0.259604	0.660965	1	3581	tags=17%, list=13%, signal=19%	1435
WP_COMPLEMENT_SYSTEM_IN_NEURONAL_DEVELOPMENT_AND_PLASTICITY	99	0.335116	1.09513	0.308824	0.660943	1	2984	tags=15%, list=11%, signal=17%	1436
REACTOME_NEUREXINS_AND_NEUROLIGINS	53	0.362934	1.09483	0.307803	0.661424	1	1952	tags=9%, list=7%, signal=10%	1437
GROSS_HIF1A_TARGETS_DN	24	0.421669	1.09459	0.3536	0.661726	1	2483	tags=13%, list=9%, signal=14%	1438
JAEGER_METASTASIS_DN	224	0.301585	1.09403	0.264947	0.663029	1	2612	tags=17%, list=9%, signal=19%	1439
YAO_HOXA10_TARGETS_VIA_PROGESTERONE_DN	18	0.449328	1.09403	0.355556	0.662574	1	2764	tags=33%, list=10%, signal=37%	1440
WP_INFLAMMATORY_BOWEL_DISEASE_SIGNALING	41	0.384956	1.09362	0.32641	0.663338	1	1536	tags=17%, list=6%, signal=18%	1441
RIZ_ERYTHROID_DIFFERENTIATION_HBZ	34	0.393077	1.09345	0.333333	0.663394	1	2081	tags=18%, list=8%, signal=19%	1442
TORCHIA_TARGETS_OF_EWSR1_FLI1_FUSION_UP	264	0.297298	1.09312	0.25711	0.663956	1	4485	tags=23%, list=16%, signal=28%	1443
REACTOME_INITIAL_TRIGGERING_OF_COMPLEMENT	38	0.384882	1.09306	0.345566	0.663694	1	3850	tags=24%, list=14%, signal=27%	1444
REACTOME_NOD1_2_SIGNALING_PATHWAY	36	0.386218	1.09304	0.35	0.663315	1	4544	tags=25%, list=16%, signal=30%	1445
TURASHVILI_BREAST_DUCTAL_CARCINOMA_VS_DUCTAL_NORMAL_UP	45	0.373289	1.09289	0.326733	0.663295	1	5497	tags=31%, list=20%, signal=39%	1446
HOELZEL_NF1_TARGETS_UP	128	0.319727	1.09275	0.283186	0.663282	1	4404	tags=21%, list=16%, signal=25%	1447
NAKAYAMA_SOFT_TISSUE_TUMORS_PCA1_DN	68	0.349112	1.09264	0.30057	0.663188	1	3279	tags=19%, list=12%, signal=22%	1448
GARGALOVIC_RESPONSE_TO_OXIDIZED_PHOSPHOLIPIDS_CYAN_UP	17	0.45943	1.09195	0.385621	0.664953	1	3357	tags=29%, list=12%, signal=33%	1449
WP_47_HEDGEHOG_SIGNALING_PATHWAY	16	0.456667	1.09129	0.364842	0.666534	1	6848	tags=50%, list=25%, signal=66%	1450
BIOCARTA_BIOPEPTIDES_PATHWAY	28	0.409607	1.09124	0.332283	0.666231	1	8152	tags=39%, list=29%, signal=56%	1451
WARTERS_RESPONSE_TO_IR_SKIN	79	0.335488	1.09117	0.315515	0.665983	1	4363	tags=22%, list=16%, signal=25%	1452
NAKAMURA_ADIPOGENESIS_LATE_UP	95	0.329906	1.09081	0.29909	0.66661	1	4154	tags=22%, list=15%, signal=26%	1453
WP_SIGNAL_TRANSDUCTION_THROUGH_IL1R	31	0.394624	1.09057	0.327941	0.666896	1	4635	tags=26%, list=17%, signal=31%	1454
LIU_PROSTATE_CANCER_UP	91	0.334282	1.09045	0.319519	0.666793	1	3345	tags=19%, list=12%, signal=21%	1455
AMIT_SERUM_RESPONSE_120_MCF10A	63	0.352241	1.09016	0.336043	0.667218	1	5499	tags=33%, list=20%, signal=41%	1456
RIGGINS_TAMOXIFEN_RESISTANCE_DN	215	0.304705	1.0901	0.260465	0.666934	1	5557	tags=23%, list=20%, signal=28%	1457
ZHENG_IL22_SIGNALING_UP	48	0.367935	1.08987	0.316265	0.667177	1	3300	tags=23%, list=12%, signal=26%	1458
ONDER_CDH1_TARGETS_3_UP	18	0.444191	1.08973	0.345719	0.667169	1	3011	tags=39%, list=11%, signal=44%	1459
REACTOME_TRAF3_DEPENDENT_IRF_ACTIVATION_PATHWAY	15	0.466691	1.08967	0.371069	0.666903	1	5968	tags=27%, list=22%, signal=34%	1460
ICHIBA_GRAFT_VERSUS_HOST_DISEASE_D7_UP	102	0.329765	1.08941	0.319896	0.667278	1	3060	tags=18%, list=11%, signal=20%	1461
CARRILLOREIXACH_HEPATOBLASTOMA_VS_NORMAL_HYPOMETHYLATED_AND_UP	150	0.313558	1.08932	0.282178	0.667074	1	4708	tags=28%, list=17%, signal=34%	1462
DAUER_STAT3_TARGETS_DN	48	0.364035	1.08931	0.307918	0.666656	1	5968	tags=29%, list=22%, signal=37%	1463
MEISSNER_ES_ICP_WITH_H3K4ME3	31	0.406103	1.08929	0.349206	0.666277	1	4864	tags=26%, list=18%, signal=31%	1464
NUTT_GBM_VS_AO_GLIOMA_DN	46	0.379096	1.08924	0.368268	0.665974	1	1100	tags=7%, list=4%, signal=7%	1465
KEGG_NEUROTROPHIN_SIGNALING_PATHWAY	123	0.322072	1.08917	0.28536	0.665744	1	5555	tags=29%, list=20%, signal=36%	1466
REACTOME_SYNDECAN_INTERACTIONS	27	0.415557	1.08897	0.346213	0.665919	1	6951	tags=48%, list=25%, signal=64%	1467
JACKSON_DNMT1_TARGETS_UP	80	0.340125	1.08861	0.305785	0.666576	1	6233	tags=34%, list=22%, signal=43%	1468
WP_TOLLLIKE_RECEPTOR_SIGNALING_PATHWAY	87	0.338553	1.08812	0.322011	0.667632	1	4397	tags=24%, list=16%, signal=29%	1469
KEGG_FC_EPSILON_RI_SIGNALING_PATHWAY	78	0.335884	1.08811	0.308322	0.667208	1	4249	tags=21%, list=15%, signal=24%	1470
REACTOME_NEGATIVE_REGULATORS_OF_DDX58_IFIH1_SIGNALING	35	0.383218	1.08749	0.349254	0.668701	1	1882	tags=11%, list=7%, signal=12%	1471
PID_CD8_TCR_DOWNSTREAM_PATHWAY	53	0.364982	1.08745	0.330472	0.668361	1	1178	tags=11%, list=4%, signal=12%	1472
WP_HOSTPATHOGEN_INTERACTION_OF_HUMAN_CORONAVIRUSES_MAPK_SIGNALING	36	0.392316	1.08733	0.333333	0.668293	1	5018	tags=28%, list=18%, signal=34%	1473
SASAI_RESISTANCE_TO_NEOPLASTIC_TRANSFROMATION	44	0.372275	1.08709	0.328849	0.668598	1	1472	tags=14%, list=5%, signal=14%	1474
REACTOME_SEMA3A_PAK_DEPENDENT_AXON_REPULSION	16	0.462491	1.08691	0.372519	0.668682	1	2927	tags=25%, list=11%, signal=28%	1475
REACTOME_INTRACELLULAR_SIGNALING_BY_SECOND_MESSENGERS	296	0.292765	1.08691	0.24055	0.66824	1	4635	tags=18%, list=17%, signal=22%	1476
PID_AP1_PATHWAY	68	0.343062	1.08682	0.327846	0.668058	1	2727	tags=19%, list=10%, signal=21%	1477
YAMASHITA_METHYLATED_IN_PROSTATE_CANCER	56	0.359314	1.08676	0.321178	0.667793	1	3039	tags=21%, list=11%, signal=24%	1478
PID_IL3_PATHWAY	26	0.413518	1.08672	0.357372	0.667456	1	3957	tags=19%, list=14%, signal=22%	1479
KEGG_PRIMARY_IMMUNODEFICIENCY	35	0.384714	1.08649	0.32925	0.667705	1	5461	tags=29%, list=20%, signal=36%	1480
NOJIMA_SFRP2_TARGETS_DN	24	0.41264	1.08638	0.342193	0.667597	1	2487	tags=17%, list=9%, signal=18%	1481
WP_ANGIOPOIETINLIKE_PROTEIN_8_REGULATORY_PATHWAY	125	0.320177	1.08627	0.301423	0.667491	1	5520	tags=26%, list=20%, signal=32%	1482
BROWNE_HCMV_INFECTION_10HR_DN	56	0.359193	1.0854	0.322437	0.669791	1	3063	tags=18%, list=11%, signal=20%	1483
WP_TNFRELATED_WEAK_INDUCER_OF_APOPTOSIS_TWEAK_SIGNALING_PATHWAY	42	0.378043	1.08522	0.343328	0.669889	1	4770	tags=24%, list=17%, signal=29%	1484
PID_CDC42_REG_PATHWAY	30	0.398922	1.08487	0.347633	0.670516	1	3371	tags=20%, list=12%, signal=23%	1485
SUNG_METASTASIS_STROMA_UP	103	0.323939	1.08454	0.292328	0.671064	1	5274	tags=26%, list=19%, signal=32%	1486
NGUYEN_NOTCH1_TARGETS_DN	82	0.340994	1.08453	0.317241	0.670633	1	5545	tags=29%, list=20%, signal=36%	1487
BOCHKIS_FOXA2_TARGETS	407	0.284235	1.08424	0.267896	0.67108	1	6675	tags=29%, list=24%, signal=37%	1488
CAFFAREL_RESPONSE_TO_THC_UP	31	0.39372	1.08391	0.31677	0.671669	1	5462	tags=35%, list=20%, signal=44%	1489
MCCABE_HOXC6_TARGETS_CANCER_UP	31	0.393913	1.0833	0.345201	0.673095	1	4168	tags=26%, list=15%, signal=30%	1490
FIGUEROA_AML_METHYLATION_CLUSTER_6_DN	31	0.397184	1.08309	0.341246	0.673313	1	3509	tags=19%, list=13%, signal=22%	1491
SOGA_COLORECTAL_CANCER_MYC_DN	68	0.347112	1.08289	0.357724	0.673476	1	3983	tags=16%, list=14%, signal=19%	1492
CHARAFE_BREAST_CANCER_LUMINAL_VS_MESENCHYMAL_UP	443	0.285893	1.08275	0.245919	0.67349	1	7306	tags=34%, list=26%, signal=46%	1493
SEAVEY_EPITHELIOID_HEMANGIOENDOTHELIOMA	86	0.331271	1.08256	0.32337	0.673579	1	4204	tags=20%, list=15%, signal=23%	1494
MOOTHA_GLYCOLYSIS	20	0.430054	1.08253	0.36063	0.67321	1	5770	tags=25%, list=21%, signal=32%	1495
BIOCARTA_BCR_PATHWAY	33	0.389892	1.08221	0.343284	0.673814	1	3836	tags=18%, list=14%, signal=21%	1496
REACTOME_INTERLEUKIN_RECEPTOR_SHC_SIGNALING	27	0.402176	1.082	0.351682	0.674028	1	619	tags=11%, list=2%, signal=11%	1497
BIOCARTA_RELA_PATHWAY	15	0.45772	1.08193	0.359867	0.673822	1	135	tags=7%, list=0%, signal=7%	1498
HUANG_FOXA2_TARGETS_DN	37	0.374315	1.08186	0.330861	0.673583	1	3033	tags=27%, list=11%, signal=30%	1499
MEBARKI_HCC_PROGENITOR_WNT_UP_CTNNB1_DEPENDENT	76	0.33845	1.08184	0.321945	0.67321	1	5557	tags=37%, list=20%, signal=46%	1500
MISHRA_CARCINOMA_ASSOCIATED_FIBROBLAST_DN	23	0.419918	1.08155	0.343307	0.673634	1	2531	tags=17%, list=9%, signal=19%	1501
TONKS_TARGETS_OF_RUNX1_RUNX1T1_FUSION_SUSTAINED_IN_MONOCYTE_UP	20	0.440999	1.08153	0.368595	0.673245	1	3960	tags=30%, list=14%, signal=35%	1502
MORI_PLASMA_CELL_UP	53	0.361076	1.08142	0.33427	0.673148	1	737	tags=8%, list=3%, signal=8%	1503
REACTOME_SYNTHESIS_OF_PIPS_AT_THE_GOLGI_MEMBRANE	16	0.449592	1.08089	0.361426	0.674284	1	9439	tags=56%, list=34%, signal=85%	1504
WINTER_HYPOXIA_METAGENE	229	0.294954	1.08011	0.293632	0.676264	1	3855	tags=21%, list=14%, signal=24%	1505
UEDA_CENTRAL_CLOCK	85	0.329801	1.07983	0.314016	0.676681	1	4745	tags=22%, list=17%, signal=27%	1506
BROCKE_APOPTOSIS_REVERSED_BY_IL6	145	0.311771	1.07941	0.298851	0.677477	1	3033	tags=18%, list=11%, signal=20%	1507
JAZAG_TGFB1_SIGNALING_DN	34	0.388222	1.07919	0.343939	0.677709	1	4985	tags=24%, list=18%, signal=29%	1508
JINESH_BLEBBISHIELD_TRANSFORMED_STEM_CELL_SPHERES_DN	343	0.289755	1.07904	0.261984	0.677716	1	5863	tags=26%, list=21%, signal=33%	1509
REACTOME_DISEASES_ASSOCIATED_WITH_GLYCOSAMINOGLYCAN_METABOLISM	38	0.382229	1.07895	0.360704	0.677552	1	2330	tags=16%, list=8%, signal=17%	1510
WP_FAS_LIGAND_PATHWAY_AND_STRESS_INDUCTION_OF_HEAT_SHOCK_PROTEINS	42	0.374603	1.0789	0.36865	0.677249	1	3678	tags=21%, list=13%, signal=25%	1511
WP_MEASLES_VIRUS_INFECTION	120	0.318699	1.07866	0.306389	0.677595	1	4397	tags=24%, list=16%, signal=29%	1512
HOLLERN_ADENOMYOEPITHELIAL_BREAST_TUMOR	15	0.462933	1.07813	0.350413	0.678765	1	530	tags=13%, list=2%, signal=14%	1513
VECCHI_GASTRIC_CANCER_ADVANCED_VS_EARLY_DN	126	0.316272	1.0778	0.311454	0.67933	1	7009	tags=30%, list=25%, signal=40%	1514
XU_GH1_AUTOCRINE_TARGETS_UP	173	0.306507	1.07778	0.306943	0.678921	1	5693	tags=24%, list=21%, signal=30%	1515
PETRETTO_CARDIAC_HYPERTROPHY	34	0.395291	1.07775	0.35312	0.678568	1	4583	tags=35%, list=17%, signal=42%	1516
CROONQUIST_NRAS_VS_STROMAL_STIMULATION_UP	40	0.375594	1.07758	0.348529	0.678633	1	2681	tags=23%, list=10%, signal=25%	1517
FULCHER_INFLAMMATORY_RESPONSE_LECTIN_VS_LPS_DN	435	0.283571	1.07704	0.265659	0.679949	1	5375	tags=26%, list=19%, signal=31%	1518
CHIANG_LIVER_CANCER_SUBCLASS_INTERFERON_DN	50	0.359555	1.07689	0.344056	0.679965	1	5196	tags=28%, list=19%, signal=34%	1519
MEISSNER_NPC_HCP_WITH_H3K27ME3	67	0.34247	1.07672	0.339806	0.680041	1	2756	tags=18%, list=10%, signal=20%	1520
VERRECCHIA_EARLY_RESPONSE_TO_TGFB1	53	0.355726	1.07617	0.358631	0.681336	1	6294	tags=34%, list=23%, signal=44%	1521
HADDAD_T_LYMPHOCYTE_AND_NK_PROGENITOR_DN	60	0.350307	1.0758	0.343575	0.682038	1	4464	tags=30%, list=16%, signal=36%	1522
CUI_GLUCOSE_DEPRIVATION	61	0.3466	1.07572	0.327684	0.681855	1	5085	tags=23%, list=18%, signal=28%	1523
REACTOME_PI_3K_CASCADE_FGFR2	18	0.444749	1.07568	0.366013	0.681531	1	3675	tags=33%, list=13%, signal=38%	1524
BANDRES_RESPONSE_TO_CARMUSTIN_WITHOUT_MGMT_48HR_DN	31	0.394134	1.0755	0.371814	0.68164	1	4325	tags=26%, list=16%, signal=31%	1525
REACTOME_SIGNALING_BY_ERBB2	47	0.358215	1.07543	0.347059	0.68143	1	3675	tags=15%, list=13%, signal=17%	1526
PID_MET_PATHWAY	78	0.339562	1.07499	0.321285	0.682331	1	3675	tags=14%, list=13%, signal=16%	1527
ZHU_SKIL_TARGETS_UP	19	0.439885	1.07445	0.371248	0.683512	1	4253	tags=42%, list=15%, signal=50%	1528
PID_S1P_S1P1_PATHWAY	21	0.41976	1.07436	0.369085	0.683357	1	6278	tags=33%, list=23%, signal=43%	1529
REACTOME_CD28_CO_STIMULATION	33	0.391862	1.0743	0.359014	0.683086	1	3675	tags=21%, list=13%, signal=24%	1530
PASQUALUCCI_LYMPHOMA_BY_GC_STAGE_UP	283	0.290644	1.07296	0.286682	0.686806	1	3164	tags=13%, list=11%, signal=14%	1531
MILI_PSEUDOPODIA	48	0.36268	1.07271	0.343066	0.68715	1	2056	tags=13%, list=7%, signal=13%	1532
REACTOME_ASPIRIN_ADME	24	0.41423	1.07237	0.367925	0.687799	1	2752	tags=21%, list=10%, signal=23%	1533
WP_ESTROGEN_SIGNALING_PATHWAY	22	0.419811	1.07219	0.361702	0.687904	1	5399	tags=27%, list=19%, signal=34%	1534
WP_INTERLEUKIN11_SIGNALING_PATHWAY	44	0.371051	1.07199	0.349206	0.688066	1	6808	tags=34%, list=25%, signal=45%	1535
LIU_BREAST_CANCER	29	0.402636	1.07194	0.375	0.687776	1	172	tags=7%, list=1%, signal=7%	1536
BIOCARTA_TID_PATHWAY	19	0.439343	1.07175	0.369127	0.687885	1	5567	tags=32%, list=20%, signal=39%	1537
WP_15Q133_COPY_NUMBER_VARIATION_SYNDROME	20	0.422634	1.07152	0.363047	0.688163	1	3932	tags=25%, list=14%, signal=29%	1538
GARGALOVIC_RESPONSE_TO_OXIDIZED_PHOSPHOLIPIDS_TURQUOISE_UP	82	0.334668	1.07122	0.330698	0.68865	1	1319	tags=12%, list=5%, signal=13%	1539
WP_MAMMARY_GLAND_DEVELOPMENT_PATHWAY_PREGNANCY_AND_LACTATION_STAGE_3_OF_4	29	0.39583	1.07113	0.370427	0.688496	1	4114	tags=28%, list=15%, signal=32%	1540
PID_REELIN_PATHWAY	28	0.39786	1.07108	0.355769	0.688185	1	3675	tags=18%, list=13%, signal=21%	1541
DE_YY1_TARGETS_DN	91	0.328138	1.07105	0.335157	0.687826	1	2225	tags=13%, list=8%, signal=14%	1542
PID_ERBB2_ERBB3_PATHWAY	43	0.364466	1.07057	0.348597	0.688932	1	4083	tags=19%, list=15%, signal=22%	1543
BIOCARTA_NFAT_PATHWAY	46	0.366237	1.0701	0.347243	0.689933	1	4003	tags=20%, list=14%, signal=23%	1544
REACTOME_DIGESTION	18	0.444933	1.07005	0.396774	0.689628	1	9353	tags=44%, list=34%, signal=67%	1545
BIOCARTA_CASPASE_PATHWAY	22	0.425523	1.06975	0.374183	0.690086	1	6711	tags=41%, list=24%, signal=54%	1546
BROWNE_HCMV_INFECTION_18HR_UP	169	0.3012	1.06974	0.306717	0.689657	1	2943	tags=12%, list=11%, signal=14%	1547
BIOCARTA_STATHMIN_PATHWAY	20	0.431846	1.06973	0.365449	0.689244	1	3709	tags=20%, list=13%, signal=23%	1548
PARK_TRETINOIN_RESPONSE_AND_PML_RARA_FUSION	30	0.392645	1.06964	0.344668	0.689079	1	2705	tags=27%, list=10%, signal=30%	1549
WP_WNT_SIGNALING_PATHWAY_AND_PLURIPOTENCY	97	0.321043	1.06932	0.32021	0.689671	1	3312	tags=16%, list=12%, signal=19%	1550
BIOCARTA_HIVNEF_PATHWAY	56	0.347805	1.06851	0.363384	0.691776	1	3529	tags=20%, list=13%, signal=22%	1551
PID_MYC_REPRESS_PATHWAY	60	0.345609	1.06848	0.345833	0.691416	1	5036	tags=22%, list=18%, signal=26%	1552
WP_SUDDEN_INFANT_DEATH_SYNDROME_SIDS_SUSCEPTIBILITY_PATHWAYS	143	0.309013	1.06819	0.323567	0.691896	1	4092	tags=20%, list=15%, signal=23%	1553
BIDUS_METASTASIS_DN	146	0.308965	1.06807	0.332056	0.691823	1	6009	tags=29%, list=22%, signal=37%	1554
WP_IMATINIB_AND_CHRONIC_MYELOID_LEUKEMIA	20	0.426467	1.0679	0.378812	0.69189	1	2858	tags=25%, list=10%, signal=28%	1555
PID_NETRIN_PATHWAY	32	0.384343	1.06766	0.375185	0.692162	1	6808	tags=34%, list=25%, signal=46%	1556
IVANOVA_HEMATOPOIESIS_STEM_CELL_LONG_TERM	199	0.299342	1.06754	0.322235	0.692087	1	5693	tags=27%, list=21%, signal=34%	1557
SENESE_HDAC1_TARGETS_DN	250	0.295102	1.06753	0.309942	0.691689	1	4570	tags=23%, list=16%, signal=27%	1558
GUTIERREZ_CHRONIC_LYMPHOCYTIC_LEUKEMIA_DN	54	0.353658	1.06747	0.346726	0.691434	1	5241	tags=31%, list=19%, signal=39%	1559
DOANE_BREAST_CANCER_CLASSES_DN	30	0.397171	1.06736	0.369925	0.691337	1	3492	tags=23%, list=13%, signal=27%	1560
LEE_EARLY_T_LYMPHOCYTE_UP	110	0.319403	1.06726	0.328534	0.691216	1	5992	tags=32%, list=22%, signal=40%	1561
DER_IFN_BETA_RESPONSE_UP	101	0.322283	1.06701	0.342105	0.691519	1	5423	tags=23%, list=20%, signal=28%	1562
KEGG_PATHWAYS_IN_CANCER	310	0.287553	1.0665	0.308656	0.692641	1	3500	tags=16%, list=13%, signal=19%	1563
REACTOME_GLYCOSPHINGOLIPID_METABOLISM	41	0.376122	1.06649	0.352239	0.69221	1	59	tags=5%, list=0%, signal=5%	1564
KEGG_P53_SIGNALING_PATHWAY	67	0.336841	1.06631	0.346099	0.692331	1	4359	tags=24%, list=16%, signal=28%	1565
SHETH_LIVER_CANCER_VS_TXNIP_LOSS_PAM4	262	0.294581	1.0663	0.31813	0.69192	1	6640	tags=30%, list=24%, signal=39%	1566
FIGUEROA_AML_METHYLATION_CLUSTER_1_UP	111	0.31945	1.06619	0.35705	0.691803	1	5559	tags=26%, list=20%, signal=33%	1567
PLASARI_TGFB1_SIGNALING_VIA_NFIC_10HR_DN	31	0.392707	1.06608	0.374803	0.69171	1	3225	tags=19%, list=12%, signal=22%	1568
WP_ENDOPLASMIC_RETICULUM_STRESS_RESPONSE_IN_CORONAVIRUS_INFECTION	45	0.368425	1.06597	0.372263	0.691623	1	6188	tags=31%, list=22%, signal=40%	1569
NAKAYAMA_SOFT_TISSUE_TUMORS_PCA2_DN	72	0.341025	1.06532	0.348649	0.693112	1	5246	tags=26%, list=19%, signal=32%	1570
PID_HIF1_TFPATHWAY	65	0.346771	1.06529	0.363636	0.69277	1	2468	tags=15%, list=9%, signal=17%	1571
HUMMERICH_BENIGN_SKIN_TUMOR_DN	16	0.438173	1.0649	0.371611	0.6935	1	4132	tags=25%, list=15%, signal=29%	1572
RICKMAN_HEAD_AND_NECK_CANCER_B	43	0.367446	1.06466	0.369784	0.693797	1	3764	tags=19%, list=14%, signal=21%	1573
PID_AVB3_INTEGRIN_PATHWAY	71	0.33725	1.06454	0.350415	0.693717	1	6569	tags=37%, list=24%, signal=48%	1574
KANG_AR_TARGETS_DN	17	0.441507	1.06416	0.377743	0.694401	1	3033	tags=24%, list=11%, signal=26%	1575
KEGG_AMYOTROPHIC_LATERAL_SCLEROSIS_ALS	51	0.362371	1.06384	0.383853	0.694941	1	4544	tags=22%, list=16%, signal=26%	1576
XU_HGF_TARGETS_INDUCED_BY_AKT1_6HR	19	0.426356	1.06376	0.374183	0.694755	1	4604	tags=32%, list=17%, signal=38%	1577
WESTON_VEGFA_TARGETS	85	0.328632	1.06268	0.372283	0.697598	1	2709	tags=16%, list=10%, signal=18%	1578
BENNETT_SYSTEMIC_LUPUS_ERYTHEMATOSUS	26	0.409067	1.06253	0.397059	0.697646	1	1561	tags=19%, list=6%, signal=20%	1579
ZHAN_LATE_DIFFERENTIATION_GENES_DN	17	0.432822	1.06213	0.380952	0.698415	1	3501	tags=24%, list=13%, signal=27%	1580
RIGGINS_TAMOXIFEN_RESISTANCE_UP	60	0.349708	1.06156	0.354885	0.699734	1	6077	tags=32%, list=22%, signal=40%	1581
KEGG_CHEMOKINE_SIGNALING_PATHWAY	164	0.3016	1.06125	0.317136	0.700257	1	4096	tags=23%, list=15%, signal=26%	1582
WIERENGA_STAT5A_TARGETS_DN	186	0.297903	1.06117	0.336124	0.700072	1	4412	tags=23%, list=16%, signal=27%	1583
BLANCO_MELO_BRONCHIAL_EPITHELIAL_CELLS_INFLUENZA_A_INFECTION_DN	79	0.331585	1.06072	0.352394	0.700933	1	6188	tags=33%, list=22%, signal=42%	1584
MARTORIATI_MDM4_TARGETS_NEUROEPITHELIUM_DN	144	0.30546	1.06064	0.3525	0.700743	1	5835	tags=30%, list=21%, signal=38%	1585
KEGG_RENIN_ANGIOTENSIN_SYSTEM	17	0.437714	1.06037	0.392126	0.701102	1	210	tags=12%, list=1%, signal=12%	1586
BROWNE_HCMV_INFECTION_12HR_UP	107	0.316421	1.06001	0.351804	0.701738	1	6044	tags=28%, list=22%, signal=36%	1587
PID_EPO_PATHWAY	33	0.385068	1.05949	0.392097	0.702828	1	5291	tags=36%, list=19%, signal=45%	1588
REACTOME_IL_6_TYPE_CYTOKINE_RECEPTOR_LIGAND_INTERACTIONS	17	0.435745	1.05945	0.386218	0.702524	1	8799	tags=71%, list=32%, signal=103%	1589
JINESH_BLEBBISHIELD_VS_LIVE_CONTROL_UP	437	0.278266	1.05941	0.322687	0.702206	1	5842	tags=25%, list=21%, signal=31%	1590
VANTVEER_BREAST_CANCER_METASTASIS_DN	107	0.318093	1.05919	0.348624	0.702418	1	6416	tags=33%, list=23%, signal=42%	1591
AZARE_NEOPLASTIC_TRANSFORMATION_BY_STAT3_DN	18	0.438553	1.05877	0.385714	0.703228	1	5794	tags=44%, list=21%, signal=56%	1592
HINATA_NFKB_TARGETS_KERATINOCYTE_UP	78	0.332157	1.05868	0.365101	0.703062	1	2774	tags=19%, list=10%, signal=21%	1593
PID_FRA_PATHWAY	35	0.377794	1.05829	0.387283	0.703778	1	2525	tags=23%, list=9%, signal=25%	1594
WEINMANN_ADAPTATION_TO_HYPOXIA_DN	36	0.374174	1.05817	0.381459	0.703716	1	4806	tags=33%, list=17%, signal=40%	1595
HOFFMANN_PRE_BI_TO_LARGE_PRE_BII_LYMPHOCYTE_DN	73	0.331593	1.05802	0.368493	0.703739	1	3630	tags=18%, list=13%, signal=20%	1596
TSENG_IRS1_TARGETS_DN	127	0.306045	1.05756	0.356962	0.70468	1	4694	tags=21%, list=17%, signal=25%	1597
PID_ARF6_PATHWAY	33	0.381561	1.05753	0.355487	0.704322	1	3777	tags=24%, list=14%, signal=28%	1598
CAIRO_HEPATOBLASTOMA_CLASSES_DN	197	0.293604	1.0575	0.341727	0.703951	1	4442	tags=21%, list=16%, signal=25%	1599
YAGI_AML_WITH_11Q23_REARRANGED	336	0.283864	1.05733	0.342665	0.70405	1	6905	tags=27%, list=25%, signal=36%	1600
LINDGREN_BLADDER_CANCER_CLUSTER_2A_DN	135	0.307972	1.05726	0.351899	0.703803	1	5084	tags=18%, list=18%, signal=22%	1601
WU_CELL_MIGRATION	175	0.299659	1.0572	0.34878	0.703584	1	2983	tags=18%, list=11%, signal=20%	1602
RATTENBACHER_BOUND_BY_CELF1	407	0.277833	1.05652	0.339827	0.705192	1	5609	tags=23%, list=20%, signal=29%	1603
WP_P53_TRANSCRIPTIONAL_GENE_NETWORK	88	0.327702	1.05604	0.374502	0.706203	1	2725	tags=17%, list=10%, signal=19%	1604
WP_PROTEOGLYCAN_BIOSYNTHESIS	18	0.438284	1.05562	0.405186	0.707065	1	359	tags=11%, list=1%, signal=11%	1605
PID_PDGFRB_PATHWAY	129	0.306957	1.05504	0.342857	0.708446	1	4325	tags=19%, list=16%, signal=22%	1606
SMID_BREAST_CANCER_RELAPSE_IN_PLEURA_DN	26	0.407794	1.05488	0.39084	0.708461	1	1835	tags=23%, list=7%, signal=25%	1607
TORCHIA_TARGETS_OF_EWSR1_FLI1_FUSION_DN	313	0.282858	1.05486	0.338983	0.708094	1	4377	tags=19%, list=16%, signal=22%	1608
HOFMANN_MYELODYSPLASTIC_SYNDROM_RISK_UP	22	0.41951	1.05437	0.392188	0.709166	1	2820	tags=23%, list=10%, signal=25%	1609
REACTOME_SIGNALING_BY_FGFR2_IIIA_TM	19	0.424735	1.05434	0.42029	0.708813	1	1421	tags=16%, list=5%, signal=17%	1610
REACTOME_RHOQ_GTPASE_CYCLE	59	0.345726	1.05408	0.365303	0.709227	1	7502	tags=37%, list=27%, signal=51%	1611
REACTOME_RESPONSE_OF_MTB_TO_PHAGOCYTOSIS	23	0.412165	1.05391	0.391576	0.709322	1	2425	tags=13%, list=9%, signal=14%	1612
MACLACHLAN_BRCA1_TARGETS_UP	21	0.41678	1.05385	0.4	0.709048	1	1355	tags=10%, list=5%, signal=10%	1613
REACTOME_METABOLISM_OF_STEROID_HORMONES	31	0.383176	1.05346	0.365127	0.709797	1	3275	tags=26%, list=12%, signal=29%	1614
BRUINS_UVC_RESPONSE_VIA_TP53_GROUP_D	257	0.289448	1.05339	0.327664	0.709562	1	4179	tags=17%, list=15%, signal=20%	1615
FARMER_BREAST_CANCER_CLUSTER_3	16	0.446219	1.05282	0.391234	0.710898	1	850	tags=13%, list=3%, signal=13%	1616
HARRIS_HYPOXIA	76	0.327984	1.05269	0.367627	0.710863	1	3833	tags=24%, list=14%, signal=27%	1617
ROZANOV_MMP14_TARGETS_SUBSET	29	0.388019	1.05242	0.378539	0.711234	1	2225	tags=21%, list=8%, signal=22%	1618
BONOME_OVARIAN_CANCER_POOR_SURVIVAL_UP	31	0.378807	1.05236	0.365777	0.710986	1	3647	tags=26%, list=13%, signal=30%	1619
MARSON_FOXP3_TARGETS_STIMULATED_UP	29	0.382089	1.05216	0.386646	0.711136	1	1597	tags=14%, list=6%, signal=15%	1620
ONO_AML1_TARGETS_UP	23	0.407109	1.05184	0.390533	0.711669	1	1825	tags=22%, list=7%, signal=23%	1621
THUM_SYSTOLIC_HEART_FAILURE_DN	209	0.292804	1.05166	0.355972	0.711746	1	8359	tags=38%, list=30%, signal=54%	1622
GRESHOCK_CANCER_COPY_NUMBER_UP	317	0.282947	1.05125	0.347727	0.712567	1	3736	tags=16%, list=13%, signal=18%	1623
REACTOME_NR1H3_NR1H2_REGULATE_GENE_EXPRESSION_LINKED_TO_CHOLESTEROL_TRANSPORT_AND_EFFLUX	35	0.375303	1.05121	0.371814	0.712251	1	5367	tags=31%, list=19%, signal=39%	1624
VALK_AML_CLUSTER_5	29	0.39127	1.05107	0.388976	0.712263	1	4055	tags=28%, list=15%, signal=32%	1625
WP_TNFALPHA_SIGNALING_PATHWAY	91	0.324521	1.05101	0.364486	0.712	1	5239	tags=20%, list=19%, signal=24%	1626
REACTOME_SIGNALING_BY_VEGF	104	0.311912	1.05087	0.370757	0.711971	1	3865	tags=17%, list=14%, signal=20%	1627
KOYAMA_SEMA3B_TARGETS_UP	248	0.288441	1.05077	0.334503	0.711825	1	3205	tags=17%, list=12%, signal=19%	1628
LEE_AGING_NEOCORTEX_UP	72	0.332917	1.05062	0.364146	0.711874	1	5023	tags=24%, list=18%, signal=29%	1629
BIOCARTA_CSK_PATHWAY	20	0.418537	1.05057	0.399023	0.711576	1	3709	tags=20%, list=13%, signal=23%	1630
PID_ERA_GENOMIC_PATHWAY	60	0.341619	1.05055	0.379801	0.711222	1	3492	tags=17%, list=13%, signal=19%	1631
CHIANG_LIVER_CANCER_SUBCLASS_PROLIFERATION_DN	151	0.298984	1.05042	0.352147	0.711153	1	6183	tags=31%, list=22%, signal=40%	1632
BASSO_CD40_SIGNALING_DN	69	0.33208	1.05042	0.378788	0.710728	1	4474	tags=26%, list=16%, signal=31%	1633
BIOCARTA_HIF_PATHWAY	15	0.442704	1.05034	0.419773	0.7105	1	1890	tags=13%, list=7%, signal=14%	1634
BROWNE_HCMV_INFECTION_4HR_DN	242	0.289618	1.05026	0.355401	0.710307	1	4913	tags=18%, list=18%, signal=21%	1635
DAZARD_UV_RESPONSE_CLUSTER_G6	142	0.303916	1.05002	0.351051	0.710606	1	8119	tags=41%, list=29%, signal=57%	1636
GRAHAM_CML_QUIESCENT_VS_CML_DIVIDING_UP	19	0.43418	1.05001	0.408197	0.710203	1	3539	tags=26%, list=13%, signal=30%	1637
PID_TRKR_PATHWAY	60	0.344595	1.04996	0.384726	0.709928	1	2709	tags=15%, list=10%, signal=17%	1638
LEIN_OLIGODENDROCYTE_MARKERS	74	0.332169	1.04995	0.373444	0.709528	1	5709	tags=32%, list=21%, signal=41%	1639
ROSTY_CERVICAL_CANCER_PROLIFERATION_CLUSTER	139	0.301453	1.04982	0.343001	0.709472	1	7019	tags=32%, list=25%, signal=43%	1640
SAKAI_CHRONIC_HEPATITIS_VS_LIVER_CANCER_DN	29	0.388255	1.04934	0.392801	0.710474	1	3258	tags=28%, list=12%, signal=31%	1641
WP_MICROTUBULE_CYTOSKELETON_REGULATION	45	0.349435	1.0492	0.368343	0.710474	1	9831	tags=58%, list=35%, signal=89%	1642
WANG_CISPLATIN_RESPONSE_AND_XPC_DN	209	0.290194	1.04911	0.351648	0.710313	1	7140	tags=30%, list=26%, signal=40%	1643
GRYDER_PAX3FOXO1_TOP_ENHANCERS	433	0.277322	1.04853	0.345865	0.711656	1	5254	tags=20%, list=19%, signal=24%	1644
PID_ARF6_DOWNSTREAM_PATHWAY	15	0.444268	1.04834	0.389968	0.71179	1	2525	tags=20%, list=9%, signal=22%	1645
ANDERSEN_CHOLANGIOCARCINOMA_CLASS2	161	0.298955	1.04831	0.376202	0.711441	1	4590	tags=25%, list=17%, signal=30%	1646
MOSERLE_IFNA_RESPONSE	31	0.384457	1.04747	0.390769	0.713494	1	5968	tags=42%, list=22%, signal=53%	1647
WP_NEURAL_CREST_CELL_MIGRATION_DURING_DEVELOPMENT	39	0.367055	1.04734	0.381022	0.713434	1	4083	tags=21%, list=15%, signal=24%	1648
LEE_AGING_CEREBELLUM_DN	71	0.329	1.04712	0.382022	0.713661	1	4546	tags=28%, list=16%, signal=34%	1649
PID_S1P_META_PATHWAY	21	0.418441	1.04697	0.420881	0.71372	1	3468	tags=29%, list=13%, signal=33%	1650
RAMASWAMY_METASTASIS_DN	55	0.341892	1.04693	0.382857	0.713411	1	5033	tags=25%, list=18%, signal=31%	1651
WP_CLOCKCONTROLLED_AUTOPHAGY_IN_BONE_METABOLISM	73	0.333308	1.04682	0.37027	0.713339	1	6355	tags=33%, list=23%, signal=43%	1652
FARMER_BREAST_CANCER_APOCRINE_VS_LUMINAL	311	0.281633	1.04673	0.349612	0.713152	1	3014	tags=14%, list=11%, signal=16%	1653
PID_IL2_PI3K_PATHWAY	34	0.375151	1.04672	0.396084	0.712782	1	2440	tags=15%, list=9%, signal=16%	1654
WP_MIRNA_REGULATION_OF_PROSTATE_CANCER_SIGNALING_PATHWAYS	36	0.375451	1.04637	0.40916	0.713352	1	8506	tags=47%, list=31%, signal=68%	1655
LEE_LIVER_CANCER_ACOX1_DN	54	0.349164	1.04628	0.377168	0.713185	1	5424	tags=33%, list=20%, signal=41%	1656
BANDRES_RESPONSE_TO_CARMUSTIN_MGMT_48HR_DN	142	0.300464	1.04618	0.359795	0.71308	1	2304	tags=14%, list=8%, signal=15%	1657
MIKKELSEN_IPS_ICP_WITH_H3K27ME3	46	0.355076	1.04559	0.383942	0.714429	1	4898	tags=35%, list=18%, signal=42%	1658
PEDERSEN_TARGETS_OF_611CTF_ISOFORM_OF_ERBB2	71	0.329636	1.04555	0.371669	0.714139	1	2967	tags=21%, list=11%, signal=24%	1659
NAKAJIMA_EOSINOPHIL	24	0.403459	1.04544	0.381558	0.714042	1	2178	tags=25%, list=8%, signal=27%	1660
NIKOLSKY_BREAST_CANCER_7Q21_Q22_AMPLICON	70	0.333995	1.0449	0.369655	0.715223	1	6342	tags=30%, list=23%, signal=39%	1661
MEISSNER_NPC_HCP_WITH_H3K4ME2_AND_H3K27ME3	301	0.280991	1.0448	0.348571	0.715064	1	4400	tags=26%, list=16%, signal=30%	1662
REACTOME_DISEASES_OF_DNA_REPAIR	51	0.350351	1.04474	0.401697	0.714824	1	8718	tags=41%, list=31%, signal=60%	1663
BIOCARTA_NOS1_PATHWAY	21	0.414234	1.04468	0.398724	0.714572	1	62	tags=5%, list=0%, signal=5%	1664
CHIARADONNA_NEOPLASTIC_TRANSFORMATION_CDC25_UP	112	0.31078	1.04429	0.380637	0.715331	1	1988	tags=13%, list=7%, signal=14%	1665
WP_MIRNAS_INVOLVEMENT_IN_THE_IMMUNE_RESPONSE_IN_SEPSIS	41	0.364858	1.04414	0.399096	0.715347	1	5750	tags=29%, list=21%, signal=37%	1666
WU_ALZHEIMER_DISEASE_DN	17	0.437815	1.04395	0.424837	0.715457	1	4177	tags=35%, list=15%, signal=42%	1667
WP_MATRIX_METALLOPROTEINASES	26	0.393962	1.0439	0.385737	0.715193	1	2582	tags=23%, list=9%, signal=25%	1668
GENTLES_LEUKEMIC_STEM_CELL_UP	28	0.390045	1.04353	0.401274	0.715852	1	4041	tags=36%, list=15%, signal=42%	1669
WATANABE_ULCERATIVE_COLITIS_WITH_CANCER_UP	18	0.428858	1.04346	0.423381	0.715652	1	9543	tags=61%, list=34%, signal=93%	1670
EHLERS_ANEUPLOIDY_UP	37	0.372961	1.04339	0.394303	0.715462	1	4702	tags=32%, list=17%, signal=39%	1671
PID_AR_NONGENOMIC_PATHWAY	31	0.385013	1.04329	0.397554	0.715316	1	6808	tags=29%, list=25%, signal=38%	1672
TOOKER_GEMCITABINE_RESISTANCE_DN	118	0.311069	1.04301	0.372881	0.715681	1	1124	tags=8%, list=4%, signal=9%	1673
KLEIN_PRIMARY_EFFUSION_LYMPHOMA_DN	57	0.342557	1.04294	0.385886	0.715443	1	4957	tags=33%, list=18%, signal=41%	1674
BARRIER_CANCER_RELAPSE_TUMOR_SAMPLE_UP	15	0.450595	1.0421	0.420784	0.717592	1	1578	tags=13%, list=6%, signal=14%	1675
REACTOME_RESPONSE_TO_ELEVATED_PLATELET_CYTOSOLIC_CA2	121	0.306612	1.04132	0.391753	0.719461	1	2842	tags=14%, list=10%, signal=16%	1676
SANSOM_APC_TARGETS_DN	333	0.280057	1.04117	0.379041	0.719494	1	3957	tags=17%, list=14%, signal=20%	1677
MARKEY_RB1_CHRONIC_LOF_DN	103	0.313573	1.04095	0.386395	0.719726	1	5292	tags=31%, list=19%, signal=38%	1678
REACTOME_METABOLISM_OF_FAT_SOLUBLE_VITAMINS	40	0.358586	1.04053	0.412747	0.720566	1	6712	tags=35%, list=24%, signal=46%	1679
VERHAAK_GLIOBLASTOMA_NEURAL	114	0.306674	1.04028	0.387676	0.720872	1	7537	tags=34%, list=27%, signal=47%	1680
LAMB_CCND1_TARGETS	20	0.416414	1.03976	0.414356	0.721983	1	1124	tags=10%, list=4%, signal=10%	1681
WP_METABOLISM_OF_SPINGOLIPIDS_IN_ER_AND_GOLGI_APPARATUS	19	0.414979	1.03899	0.408867	0.723874	1	1644	tags=16%, list=6%, signal=17%	1682
BROWNE_HCMV_INFECTION_14HR_DN	276	0.280514	1.03881	0.380023	0.723973	1	5183	tags=22%, list=19%, signal=27%	1683
SHETH_LIVER_CANCER_VS_TXNIP_LOSS_PAM5	95	0.315226	1.03868	0.387228	0.723934	1	5716	tags=26%, list=21%, signal=33%	1684
WP_TYROBP_CAUSAL_NETWORK_IN_MICROGLIA	58	0.340255	1.0385	0.408571	0.724042	1	4010	tags=31%, list=14%, signal=36%	1685
IWANAGA_CARCINOGENESIS_BY_KRAS_PTEN_DN	327	0.279405	1.03833	0.370288	0.724165	1	6008	tags=27%, list=22%, signal=34%	1686
REACTOME_SIGNALING_BY_MET	78	0.321241	1.03762	0.396761	0.725896	1	4083	tags=21%, list=15%, signal=24%	1687
FIGUEROA_AML_METHYLATION_CLUSTER_6_UP	131	0.305221	1.0376	0.386216	0.725512	1	5559	tags=24%, list=20%, signal=29%	1688
RIZKI_TUMOR_INVASIVENESS_3D_DN	247	0.284646	1.03704	0.383577	0.726779	1	3774	tags=15%, list=14%, signal=18%	1689
LENAOUR_DENDRITIC_CELL_MATURATION_UP	108	0.308918	1.03699	0.394839	0.726491	1	3033	tags=20%, list=11%, signal=23%	1690
KEGG_MELANOMA	63	0.332948	1.03692	0.40113	0.726277	1	4253	tags=21%, list=15%, signal=24%	1691
FIGUEROA_AML_METHYLATION_CLUSTER_2_UP	52	0.345849	1.03688	0.400881	0.725959	1	6637	tags=33%, list=24%, signal=43%	1692
BURTON_ADIPOGENESIS_PEAK_AT_2HR	43	0.361767	1.03681	0.394345	0.725763	1	287	tags=12%, list=1%, signal=12%	1693
WANG_BARRETTS_ESOPHAGUS_DN	22	0.411217	1.03665	0.421705	0.725799	1	8400	tags=45%, list=30%, signal=65%	1694
SHETH_LIVER_CANCER_VS_TXNIP_LOSS_PAM3	66	0.331476	1.03658	0.403458	0.725599	1	1489	tags=18%, list=5%, signal=19%	1695
CARRILLOREIXACH_HEPATOBLASTOMA_VS_NORMAL_HYPERMETHYLATED_AND_DN	20	0.419875	1.03649	0.4176	0.725429	1	3039	tags=25%, list=11%, signal=28%	1696
PID_SYNDECAN_3_PATHWAY	17	0.427029	1.03647	0.419355	0.725043	1	3357	tags=24%, list=12%, signal=27%	1697
REACTOME_ROLE_OF_PHOSPHOLIPIDS_IN_PHAGOCYTOSIS	45	0.352508	1.03643	0.408555	0.724764	1	7114	tags=33%, list=26%, signal=45%	1698
PID_ECADHERIN_STABILIZATION_PATHWAY	39	0.356397	1.03575	0.392366	0.726356	1	3038	tags=18%, list=11%, signal=20%	1699
VART_KSHV_INFECTION_ANGIOGENIC_MARKERS_DN	125	0.303382	1.03523	0.38648	0.727525	1	2859	tags=20%, list=10%, signal=22%	1700
PETROVA_PROX1_TARGETS_UP	25	0.401994	1.03505	0.411024	0.727644	1	5335	tags=32%, list=19%, signal=40%	1701
OSMAN_BLADDER_CANCER_DN	418	0.272838	1.03432	0.392241	0.729383	1	6208	tags=22%, list=22%, signal=27%	1702
HERNANDEZ_ABERRANT_MITOSIS_BY_DOCETACEL_4NM_UP	19	0.415822	1.03389	0.409018	0.730208	1	1314	tags=16%, list=5%, signal=17%	1703
LUI_THYROID_CANCER_CLUSTER_1	52	0.343655	1.03385	0.400844	0.729909	1	5863	tags=37%, list=21%, signal=46%	1704
REACTOME_NUCLEAR_SIGNALING_BY_ERBB4	27	0.394705	1.03382	0.416923	0.729556	1	3357	tags=19%, list=12%, signal=21%	1705
WANG_ADIPOGENIC_GENES_REPRESSED_BY_SIRT1	24	0.400765	1.03347	0.408951	0.730196	1	184	tags=8%, list=1%, signal=8%	1706
LEE_METASTASIS_AND_ALTERNATIVE_SPLICING_DN	44	0.357027	1.03322	0.414201	0.730483	1	5640	tags=39%, list=20%, signal=48%	1707
WP_ACUTE_VIRAL_MYOCARDITIS	82	0.326887	1.03313	0.405405	0.730334	1	2487	tags=17%, list=9%, signal=19%	1708
AMIT_EGF_RESPONSE_240_HELA	56	0.335509	1.03192	0.408078	0.733617	1	1408	tags=11%, list=5%, signal=11%	1709
JAZAG_TGFB1_SIGNALING_VIA_SMAD4_DN	59	0.337025	1.03141	0.405483	0.734686	1	3083	tags=22%, list=11%, signal=25%	1710
ZHAN_MULTIPLE_MYELOMA_SPIKED	21	0.409941	1.03122	0.413146	0.734834	1	2691	tags=29%, list=10%, signal=32%	1711
BIOCARTA_ALK_PATHWAY	34	0.374028	1.03101	0.433588	0.735017	1	2083	tags=15%, list=8%, signal=16%	1712
REACTOME_DDX58_IFIH1_MEDIATED_INDUCTION_OF_INTERFERON_ALPHA_BETA	67	0.327256	1.03098	0.418079	0.734697	1	2246	tags=10%, list=8%, signal=11%	1713
EBAUER_TARGETS_OF_PAX3_FOXO1_FUSION_DN	48	0.353175	1.03089	0.419591	0.734531	1	3515	tags=25%, list=13%, signal=29%	1714
REACTOME_SIGNALING_BY_ERBB4	50	0.341212	1.03073	0.412607	0.734568	1	3675	tags=16%, list=13%, signal=18%	1715
REACTOME_POST_TRANSLATIONAL_MODIFICATION_SYNTHESIS_OF_GPI_ANCHORED_PROTEINS	77	0.318074	1.03056	0.418699	0.734642	1	3344	tags=17%, list=12%, signal=19%	1716
REACTOME_REGULATION_OF_GENE_EXPRESSION_IN_BETA_CELLS	20	0.410823	1.0305	0.431405	0.734381	1	858	tags=10%, list=3%, signal=10%	1717
REACTOME_INTRINSIC_PATHWAY_FOR_APOPTOSIS	54	0.339594	1.03045	0.405248	0.734111	1	4734	tags=24%, list=17%, signal=29%	1718
WP_NUCLEOTIDEBINDING_OLIGOMERIZATION_DOMAIN_NOD_PATHWAY	39	0.363987	1.03023	0.416914	0.734359	1	4782	tags=28%, list=17%, signal=34%	1719
WP_THERMOGENESIS	104	0.310065	1.03003	0.413613	0.734542	1	5305	tags=20%, list=19%, signal=25%	1720
HUANG_DASATINIB_RESISTANCE_DN	69	0.322261	1.02997	0.397743	0.734291	1	4747	tags=28%, list=17%, signal=33%	1721
REACTOME_SIGNALING_BY_SCF_KIT	43	0.360112	1.02991	0.407463	0.734043	1	4634	tags=23%, list=17%, signal=28%	1722
KEGG_OLFACTORY_TRANSDUCTION	89	0.315275	1.02935	0.415426	0.735355	1	4049	tags=17%, list=15%, signal=20%	1723
BOWIE_RESPONSE_TO_EXTRACELLULAR_MATRIX	17	0.42738	1.02933	0.419773	0.73497	1	5567	tags=35%, list=20%, signal=44%	1724
XIE_ST_HSC_S1PR3_OE_UP	182	0.289597	1.02863	0.383886	0.736661	1	3353	tags=20%, list=12%, signal=22%	1725
REACTOME_PHASE_II_CONJUGATION_OF_COMPOUNDS	78	0.322346	1.02833	0.423989	0.737132	1	1212	tags=8%, list=4%, signal=8%	1726
REACTOME_DOWNSTREAM_SIGNALING_OF_ACTIVATED_FGFR2	25	0.393048	1.02802	0.442073	0.737607	1	3675	tags=24%, list=13%, signal=28%	1727
PID_AR_TF_PATHWAY	50	0.345928	1.02792	0.414226	0.737451	1	5790	tags=32%, list=21%, signal=40%	1728
REACTOME_DOWNSTREAM_SIGNAL_TRANSDUCTION	29	0.37672	1.02784	0.423493	0.737285	1	4753	tags=24%, list=17%, signal=29%	1729
HEIDENBLAD_AMPLICON_12P11_12_UP	35	0.366779	1.0276	0.430982	0.737578	1	958	tags=9%, list=3%, signal=9%	1730
MARTORIATI_MDM4_TARGETS_FETAL_LIVER_UP	229	0.282953	1.02754	0.396226	0.737326	1	4820	tags=18%, list=17%, signal=22%	1731
REACTOME_INTERLEUKIN_12_SIGNALING	44	0.349565	1.02722	0.419118	0.737881	1	4720	tags=20%, list=17%, signal=25%	1732
SUZUKI_RESPONSE_TO_TSA	17	0.423436	1.02713	0.437304	0.737725	1	3901	tags=24%, list=14%, signal=27%	1733
BREDEMEYER_RAG_SIGNALING_NOT_VIA_ATM_DN	57	0.338039	1.02705	0.396914	0.737566	1	6981	tags=37%, list=25%, signal=49%	1734
REACTOME_NEGATIVE_REGULATION_OF_FGFR4_SIGNALING	28	0.378036	1.02691	0.402913	0.737568	1	2015	tags=14%, list=7%, signal=15%	1735
VECCHI_GASTRIC_CANCER_ADVANCED_VS_EARLY_UP	167	0.293048	1.02685	0.410714	0.73733	1	3826	tags=21%, list=14%, signal=24%	1736
KOKKINAKIS_METHIONINE_DEPRIVATION_96HR_UP	113	0.305316	1.02668	0.407022	0.737405	1	7132	tags=34%, list=26%, signal=45%	1737
KEGG_PRIMARY_BILE_ACID_BIOSYNTHESIS	16	0.433456	1.02666	0.437908	0.737027	1	7628	tags=63%, list=28%, signal=86%	1738
ZHENG_GLIOBLASTOMA_PLASTICITY_UP	240	0.28164	1.02656	0.405405	0.736887	1	4380	tags=20%, list=16%, signal=23%	1739
KORKOLA_EMBRYONIC_CARCINOMA_VS_SEMINOMA_UP	21	0.40866	1.02646	0.434169	0.736762	1	744	tags=14%, list=3%, signal=15%	1740
WP_MELATONIN_METABOLISM_AND_EFFECTS	35	0.368188	1.02623	0.433234	0.736988	1	5707	tags=31%, list=21%, signal=40%	1741
ZHOU_INFLAMMATORY_RESPONSE_LIVE_UP	402	0.270324	1.02611	0.398907	0.736911	1	3489	tags=17%, list=13%, signal=19%	1742
WP_GASTRIN_SIGNALING_PATHWAY	113	0.310163	1.02608	0.429348	0.73658	1	4622	tags=22%, list=17%, signal=26%	1743
WP_NANOMATERIAL_INDUCED_APOPTOSIS	20	0.414688	1.02592	0.438679	0.736662	1	2360	tags=20%, list=9%, signal=22%	1744
REACTOME_DISASSEMBLY_OF_THE_DESTRUCTION_COMPLEX_AND_RECRUITMENT_OF_AXIN_TO_THE_MEMBRANE	30	0.379077	1.02553	0.429477	0.737376	1	2348	tags=20%, list=8%, signal=22%	1745
HERNANDEZ_MITOTIC_ARREST_BY_DOCETAXEL_2_DN	18	0.432538	1.0253	0.44113	0.737648	1	4204	tags=33%, list=15%, signal=39%	1746
MADAN_DPPA4_TARGETS	53	0.338593	1.0253	0.441795	0.737243	1	4008	tags=21%, list=14%, signal=24%	1747
BOYAULT_LIVER_CANCER_SUBCLASS_G6_DN	18	0.421185	1.02504	0.443918	0.73758	1	1575	tags=22%, list=6%, signal=24%	1748
DACOSTA_UV_RESPONSE_VIA_ERCC3_TTD_DN	83	0.316186	1.02477	0.412807	0.737945	1	5083	tags=24%, list=18%, signal=29%	1749
PEPPER_CHRONIC_LYMPHOCYTIC_LEUKEMIA_UP	25	0.392512	1.02433	0.423381	0.73882	1	1890	tags=12%, list=7%, signal=13%	1750
KIM_LRRC3B_TARGETS	29	0.390084	1.0242	0.43465	0.73877	1	8247	tags=41%, list=30%, signal=59%	1751
WILSON_PROTEASES_AT_TUMOR_BONE_INTERFACE_UP	19	0.41326	1.02414	0.433071	0.738532	1	7334	tags=37%, list=26%, signal=50%	1752
KEGG_ALZHEIMERS_DISEASE	157	0.295426	1.02404	0.418405	0.738442	1	6278	tags=17%, list=23%, signal=22%	1753
STOSSI_RESPONSE_TO_ESTRADIOL	40	0.355354	1.02315	0.431853	0.740652	1	2755	tags=15%, list=10%, signal=17%	1754
REACTOME_SIGNALLING_TO_RAS	20	0.406661	1.02303	0.436482	0.740606	1	602	tags=10%, list=2%, signal=10%	1755
KIM_WT1_TARGETS_DN	461	0.268753	1.02297	0.4037	0.740356	1	7155	tags=29%, list=26%, signal=39%	1756
REACTOME_ZBP1_DAI_MEDIATED_INDUCTION_OF_TYPE_I_IFNS	21	0.41185	1.02297	0.455836	0.739937	1	4436	tags=24%, list=16%, signal=28%	1757
BIOCARTA_TPO_PATHWAY	24	0.39302	1.02295	0.430091	0.739575	1	4083	tags=25%, list=15%, signal=29%	1758
ZHANG_ANTIVIRAL_RESPONSE_TO_RIBAVIRIN_UP	26	0.394376	1.02264	0.427273	0.740095	1	3384	tags=23%, list=12%, signal=26%	1759
REACTOME_RHOG_GTPASE_CYCLE	73	0.32468	1.02227	0.449861	0.740762	1	5839	tags=25%, list=21%, signal=31%	1760
PEDERSEN_METASTASIS_BY_ERBB2_ISOFORM_7	388	0.270593	1.02193	0.403782	0.741368	1	6340	tags=27%, list=23%, signal=34%	1761
HOSHIDA_LIVER_CANCER_LATE_RECURRENCE_UP	54	0.332901	1.02189	0.436232	0.741034	1	1723	tags=13%, list=6%, signal=14%	1762
SANA_TNF_SIGNALING_DN	79	0.322962	1.02163	0.437326	0.741366	1	1849	tags=11%, list=7%, signal=12%	1763
LINDVALL_IMMORTALIZED_BY_TERT_UP	63	0.333342	1.02145	0.439667	0.74144	1	6586	tags=35%, list=24%, signal=46%	1764
WP_FOLATE_METABOLISM	58	0.33185	1.02134	0.396802	0.741357	1	5690	tags=26%, list=21%, signal=32%	1765
WP_OVERVIEW_OF_NANOPARTICLE_EFFECTS	18	0.410341	1.0211	0.415214	0.7416	1	2360	tags=17%, list=9%, signal=18%	1766
REACTOME_TOLL_LIKE_RECEPTOR_9_TLR9_CASCADE	103	0.306664	1.02107	0.431347	0.741279	1	7143	tags=31%, list=26%, signal=42%	1767
ZHONG_SECRETOME_OF_LUNG_CANCER_AND_MACROPHAGE	75	0.321599	1.02017	0.404993	0.743515	1	3116	tags=13%, list=11%, signal=15%	1768
FOURNIER_ACINAR_DEVELOPMENT_EARLY_UP	18	0.420769	1.0201	0.456229	0.743298	1	4725	tags=33%, list=17%, signal=40%	1769
OLSSON_E2F3_TARGETS_DN	37	0.35518	1.02008	0.421947	0.742965	1	3760	tags=22%, list=14%, signal=25%	1770
IVANOVA_HEMATOPOIESIS_STEM_CELL	178	0.286828	1.01999	0.424757	0.742807	1	1716	tags=9%, list=6%, signal=10%	1771
TIAN_TNF_SIGNALING_NOT_VIA_NFKB	22	0.401835	1.01977	0.444795	0.743064	1	2468	tags=32%, list=9%, signal=35%	1772
BROWNE_HCMV_INFECTION_16HR_DN	78	0.32005	1.01946	0.418381	0.743512	1	4252	tags=22%, list=15%, signal=26%	1773
SESTO_RESPONSE_TO_UV_C2	54	0.344977	1.01936	0.423462	0.743402	1	4119	tags=19%, list=15%, signal=22%	1774
LI_INDUCED_T_TO_NATURAL_KILLER_UP	306	0.273636	1.01919	0.410341	0.743491	1	4633	tags=22%, list=17%, signal=26%	1775
EPPERT_CE_HSC_LSC	39	0.352935	1.01918	0.417533	0.743104	1	4121	tags=23%, list=15%, signal=27%	1776
WP_RESISTIN_AS_A_REGULATOR_OF_INFLAMMATION	32	0.369669	1.01879	0.422492	0.743832	1	6278	tags=38%, list=23%, signal=48%	1777
PID_TGFBR_PATHWAY	52	0.342486	1.01857	0.43454	0.744014	1	168	tags=4%, list=1%, signal=4%	1778
IIZUKA_LIVER_CANCER_PROGRESSION_L0_L1_DN	17	0.415969	1.01824	0.457278	0.744572	1	7889	tags=41%, list=28%, signal=58%	1779
DELLA_RESPONSE_TO_TSA_AND_BUTYRATE	20	0.405629	1.018	0.44375	0.744861	1	4646	tags=25%, list=17%, signal=30%	1780
TONKS_TARGETS_OF_RUNX1_RUNX1T1_FUSION_ERYTHROCYTE_UP	146	0.293196	1.0174	0.42928	0.746233	1	5385	tags=30%, list=19%, signal=37%	1781
CADWELL_ATG16L1_TARGETS_UP	94	0.310134	1.0173	0.444892	0.74613	1	3753	tags=22%, list=14%, signal=26%	1782
WP_PRION_DISEASE_PATHWAY	32	0.368334	1.01714	0.425	0.746162	1	4250	tags=31%, list=15%, signal=37%	1783
LI_INDUCED_T_TO_NATURAL_KILLER_DN	133	0.297365	1.01553	0.415633	0.750472	1	4326	tags=19%, list=16%, signal=22%	1784
WP_NEURAL_CREST_CELL_MIGRATION_IN_CANCER	42	0.35093	1.01527	0.426647	0.75079	1	4083	tags=19%, list=15%, signal=22%	1785
REACTOME_TRANSCRIPTIONAL_REGULATION_BY_MECP2	58	0.329651	1.01481	0.430435	0.751718	1	4038	tags=21%, list=15%, signal=24%	1786
VARELA_ZMPSTE24_TARGETS_UP	43	0.350655	1.01462	0.425406	0.751867	1	2074	tags=21%, list=7%, signal=23%	1787
KIM_LIVER_CANCER_POOR_SURVIVAL_DN	37	0.359059	1.01425	0.450151	0.752547	1	3521	tags=19%, list=13%, signal=22%	1788
JOHNSTONE_PARVB_TARGETS_1_DN	62	0.327648	1.0142	0.435461	0.752284	1	5923	tags=34%, list=21%, signal=43%	1789
SCHAEFFER_PROSTATE_DEVELOPMENT_48HR_UP	422	0.269076	1.01381	0.44397	0.752957	1	3723	tags=17%, list=13%, signal=20%	1790
LANDIS_ERBB2_BREAST_PRENEOPLASTIC_DN	54	0.339882	1.01379	0.466667	0.752583	1	5367	tags=20%, list=19%, signal=25%	1791
WP_HAIR_FOLLICLE_DEVELOPMENT_ORGANOGENESIS_PART_2_OF_3	31	0.369036	1.01375	0.455752	0.752291	1	2792	tags=23%, list=10%, signal=25%	1792
KATSANOU_ELAVL1_TARGETS_DN	136	0.295793	1.01371	0.422589	0.752004	1	6295	tags=29%, list=23%, signal=38%	1793
VANTVEER_BREAST_CANCER_ESR1_UP	146	0.29141	1.01364	0.448575	0.751758	1	5576	tags=26%, list=20%, signal=32%	1794
VIETOR_IFRD1_TARGETS	23	0.400143	1.01314	0.451908	0.75284	1	5216	tags=26%, list=19%, signal=32%	1795
WP_DNA_DAMAGE_RESPONSE_ONLY_ATM_DEPENDENT	106	0.305164	1.013	0.441327	0.752855	1	4253	tags=22%, list=15%, signal=26%	1796
WP_TGFBETA_RECEPTOR_SIGNALING	54	0.334264	1.01291	0.447075	0.752672	1	3595	tags=20%, list=13%, signal=23%	1797
BURTON_ADIPOGENESIS_9	78	0.315496	1.01218	0.4437	0.754405	1	7054	tags=32%, list=25%, signal=43%	1798
BRUECKNER_TARGETS_OF_MIRLET7A3_UP	104	0.304431	1.01216	0.435233	0.754058	1	4754	tags=24%, list=17%, signal=29%	1799
RICKMAN_TUMOR_DIFFERENTIATED_WELL_VS_MODERATELY_UP	105	0.306969	1.01195	0.422627	0.754269	1	6344	tags=32%, list=23%, signal=42%	1800
REACTOME_PI_3K_CASCADE_FGFR3	15	0.436951	1.01159	0.473016	0.754894	1	3675	tags=33%, list=13%, signal=38%	1801
LEIN_NEURON_MARKERS	67	0.32265	1.01158	0.437166	0.754514	1	7836	tags=43%, list=28%, signal=60%	1802
SHEN_SMARCA2_TARGETS_UP	426	0.268164	1.01115	0.432166	0.755315	1	9568	tags=30%, list=35%, signal=46%	1803
KONG_E2F3_TARGETS	99	0.303692	1.01113	0.424084	0.754976	1	7019	tags=36%, list=25%, signal=49%	1804
ROSS_LEUKEMIA_WITH_MLL_FUSIONS	74	0.31666	1.01023	0.449502	0.757211	1	3609	tags=14%, list=13%, signal=15%	1805
RICKMAN_METASTASIS_DN	248	0.277236	1.00997	0.4375	0.757522	1	6042	tags=23%, list=22%, signal=29%	1806
REACTOME_SIGNALING_BY_NODAL	20	0.408243	1.00937	0.458396	0.758901	1	7034	tags=40%, list=25%, signal=54%	1807
BLANCO_MELO_COVID19_SARS_COV_2_INFECTION_A594_ACE2_EXPRESSING_CELLS_DN	91	0.304959	1.00927	0.445799	0.758798	1	2374	tags=12%, list=9%, signal=13%	1808
HOQUE_METHYLATED_IN_CANCER	49	0.341736	1.00912	0.45142	0.758824	1	1355	tags=12%, list=5%, signal=13%	1809
VERHAAK_GLIOBLASTOMA_MESENCHYMAL	207	0.278656	1.00907	0.427007	0.758547	1	4753	tags=25%, list=17%, signal=30%	1810
WP_GENES_CONTROLLING_NEPHROGENESIS	42	0.346531	1.00892	0.464179	0.758556	1	5843	tags=38%, list=21%, signal=48%	1811
GROSS_HYPOXIA_VIA_ELK3_AND_HIF1A_UP	138	0.290206	1.00879	0.449937	0.75852	1	4596	tags=20%, list=17%, signal=23%	1812
RICKMAN_TUMOR_DIFFERENTIATED_WELL_VS_POORLY_DN	365	0.268597	1.00865	0.443333	0.758479	1	3435	tags=16%, list=12%, signal=18%	1813
HUANG_DASATINIB_SENSITIVITY_UP	78	0.314771	1.00818	0.435829	0.759405	1	4023	tags=22%, list=15%, signal=25%	1814
REACTOME_CONSTITUTIVE_SIGNALING_BY_AKT1_E17K_IN_CANCER	26	0.379808	1.00808	0.473768	0.75929	1	4622	tags=27%, list=17%, signal=32%	1815
XU_AKT1_TARGETS_6HR	27	0.371045	1.00769	0.442006	0.760017	1	5968	tags=33%, list=22%, signal=42%	1816
BIOCARTA_STRESS_PATHWAY	24	0.387119	1.0075	0.455951	0.760117	1	5239	tags=25%, list=19%, signal=31%	1817
LEE_LIVER_CANCER_E2F1_DN	52	0.338154	1.00749	0.451149	0.759722	1	6745	tags=38%, list=24%, signal=51%	1818
WP_SPINAL_CORD_INJURY	109	0.302215	1.00733	0.446215	0.759746	1	2487	tags=17%, list=9%, signal=19%	1819
WP_VASOPRESSINREGULATED_WATER_REABSORPTION	43	0.352485	1.00719	0.459971	0.759764	1	6486	tags=30%, list=23%, signal=39%	1820
RODRIGUES_THYROID_CARCINOMA_DN	76	0.318506	1.00715	0.446897	0.759466	1	4445	tags=25%, list=16%, signal=30%	1821
KYNG_DNA_DAMAGE_BY_UV	52	0.336693	1.00703	0.449275	0.759387	1	6680	tags=37%, list=24%, signal=48%	1822
MARCHINI_TRABECTEDIN_RESISTANCE_DN	45	0.345198	1.00703	0.453079	0.758972	1	4570	tags=24%, list=16%, signal=29%	1823
PID_KIT_PATHWAY	52	0.334794	1.00684	0.455344	0.75914	1	6224	tags=33%, list=22%, signal=42%	1824
REACTOME_SIGNALING_BY_ALK_IN_CANCER	54	0.335078	1.00668	0.448625	0.759195	1	4680	tags=26%, list=17%, signal=31%	1825
PID_EPHRINB_REV_PATHWAY	28	0.373176	1.00659	0.477199	0.759037	1	3675	tags=29%, list=13%, signal=33%	1826
REACTOME_ION_HOMEOSTASIS	52	0.332483	1.00652	0.450072	0.75883	1	3865	tags=19%, list=14%, signal=22%	1827
SESTO_RESPONSE_TO_UV_C7	67	0.322426	1.00594	0.441958	0.760104	1	5078	tags=22%, list=18%, signal=27%	1828
TAKEDA_TARGETS_OF_NUP98_HOXA9_FUSION_8D_UP	148	0.291049	1.00498	0.445145	0.762517	1	3353	tags=18%, list=12%, signal=20%	1829
WP_VEGFAVEGFR2_SIGNALING_PATHWAY	420	0.264624	1.00483	0.468382	0.76253	1	5127	tags=20%, list=18%, signal=24%	1830
WP_NUCLEAR_RECEPTORS	35	0.359164	1.0047	0.454683	0.762515	1	3768	tags=31%, list=14%, signal=36%	1831
WP_ENDOMETRIAL_CANCER	63	0.326493	1.00397	0.430493	0.764259	1	6808	tags=30%, list=25%, signal=40%	1832
BROWNE_HCMV_INFECTION_18HR_DN	168	0.288381	1.00386	0.444721	0.764149	1	5124	tags=25%, list=18%, signal=30%	1833
REACTOME_O_GLYCOSYLATION_OF_TSR_DOMAIN_CONTAINING_PROTEINS	37	0.356466	1.00374	0.467176	0.764074	1	4365	tags=35%, list=16%, signal=42%	1834
PID_PI3K_PLC_TRK_PATHWAY	36	0.35679	1.00349	0.446154	0.764431	1	4622	tags=28%, list=17%, signal=33%	1835
BOYLAN_MULTIPLE_MYELOMA_PCA3_DN	61	0.32455	1.00288	0.44058	0.76582	1	7834	tags=33%, list=28%, signal=46%	1836
PID_NEPHRIN_NEPH1_PATHWAY	30	0.371508	1.00256	0.458967	0.766375	1	3675	tags=23%, list=13%, signal=27%	1837
PID_BETA_CATENIN_NUC_PATHWAY	74	0.31444	1.00249	0.447025	0.766152	1	2787	tags=15%, list=10%, signal=16%	1838
SA_B_CELL_RECEPTOR_COMPLEXES	24	0.389009	1.00195	0.47813	0.767279	1	367	tags=8%, list=1%, signal=8%	1839
HOEBEKE_LYMPHOID_STEM_CELL_DN	86	0.308343	1.00177	0.455263	0.767388	1	6660	tags=35%, list=24%, signal=46%	1840
SU_LIVER	47	0.344794	1.00147	0.465318	0.767848	1	4520	tags=19%, list=16%, signal=23%	1841
DOANE_RESPONSE_TO_ANDROGEN_UP	173	0.282292	1.00142	0.453892	0.7676	1	3780	tags=19%, list=14%, signal=22%	1842
WATANABE_COLON_CANCER_MSI_VS_MSS_DN	56	0.325599	1.00141	0.448718	0.767206	1	4682	tags=25%, list=17%, signal=30%	1843
WP_TCELL_RECEPTOR_SIGNALING_PATHWAY	86	0.307827	1.00119	0.447332	0.767429	1	5018	tags=21%, list=18%, signal=25%	1844
NIKOLSKY_MUTATED_AND_AMPLIFIED_IN_BREAST_CANCER	91	0.304121	1.00092	0.46	0.767768	1	4608	tags=22%, list=17%, signal=26%	1845
WANG_PROSTATE_CANCER_ANDROGEN_INDEPENDENT	62	0.328001	1.00081	0.452883	0.767694	1	2946	tags=13%, list=11%, signal=14%	1846
BARRIER_COLON_CANCER_RECURRENCE_UP	41	0.349184	1.00047	0.45815	0.768276	1	1563	tags=10%, list=6%, signal=10%	1847
VILIMAS_NOTCH1_TARGETS_UP	52	0.336883	1.00004	0.455202	0.769098	1	2459	tags=23%, list=9%, signal=25%	1848
REACTOME_ELEVATION_OF_CYTOSOLIC_CA2_LEVELS	15	0.421873	1.00003	0.460102	0.768705	1	3865	tags=27%, list=14%, signal=31%	1849
CHIANG_LIVER_CANCER_SUBCLASS_POLYSOMY7_UP	72	0.315108	0.999356	0.454178	0.770255	1	6525	tags=32%, list=24%, signal=42%	1850
DAVICIONI_MOLECULAR_ARMS_VS_ERMS_UP	327	0.269101	0.999056	0.487265	0.770701	1	6393	tags=26%, list=23%, signal=33%	1851
WAMUNYOKOLI_OVARIAN_CANCER_GRADES_1_2_DN	66	0.32034	0.99905	0.460545	0.770299	1	7571	tags=33%, list=27%, signal=46%	1852
REACTOME_PD_1_SIGNALING	21	0.394402	0.998339	0.469522	0.771914	1	3314	tags=24%, list=12%, signal=27%	1853
ROSS_AML_WITH_AML1_ETO_FUSION	77	0.312143	0.998198	0.473132	0.771899	1	5175	tags=29%, list=19%, signal=35%	1854
MIKKELSEN_MEF_ICP_WITH_H3K4ME3_AND_H3K27ME3	31	0.358806	0.997716	0.46997	0.77289	1	7839	tags=48%, list=28%, signal=67%	1855
PID_MTOR_4PATHWAY	69	0.319797	0.997607	0.459085	0.772776	1	6951	tags=29%, list=25%, signal=39%	1856
REACTOME_CELLULAR_HEXOSE_TRANSPORT	19	0.408739	0.997393	0.472669	0.772969	1	3341	tags=26%, list=12%, signal=30%	1857
REACTOME_FRS_MEDIATED_FGFR2_SIGNALING	20	0.403318	0.996692	0.482702	0.77458	1	2015	tags=20%, list=7%, signal=22%	1858
DOANE_BREAST_CANCER_CLASSES_UP	64	0.321612	0.996563	0.469154	0.774511	1	5511	tags=30%, list=20%, signal=37%	1859
KASLER_HDAC7_TARGETS_1_DN	17	0.420898	0.996262	0.47377	0.774993	1	3033	tags=24%, list=11%, signal=26%	1860
MCDOWELL_ACUTE_LUNG_INJURY_DN	43	0.345092	0.996107	0.455072	0.775046	1	3048	tags=23%, list=11%, signal=26%	1861
WP_CHEMOKINE_SIGNALING_PATHWAY	150	0.285281	0.995417	0.458543	0.776659	1	4096	tags=22%, list=15%, signal=26%	1862
REACTOME_FGFR2_MUTANT_RECEPTOR_ACTIVATION	28	0.370724	0.995339	0.486862	0.776469	1	2015	tags=18%, list=7%, signal=19%	1863
KASLER_HDAC7_TARGETS_2_DN	33	0.354421	0.995299	0.463566	0.776178	1	1890	tags=21%, list=7%, signal=23%	1864
REACTOME_PRE_NOTCH_PROCESSING_IN_GOLGI	18	0.411714	0.995286	0.485197	0.775799	1	4570	tags=28%, list=16%, signal=33%	1865
WANG_LMO4_TARGETS_DN	349	0.264696	0.995273	0.477974	0.775421	1	6562	tags=21%, list=24%, signal=27%	1866
MAEKAWA_ATF2_TARGETS	20	0.39788	0.995093	0.468852	0.775525	1	5121	tags=35%, list=18%, signal=43%	1867
MEISSNER_NPC_HCP_WITH_H3K4ME2	466	0.261829	0.994803	0.5	0.775964	1	3915	tags=17%, list=14%, signal=19%	1868
BROWNE_HCMV_INFECTION_6HR_DN	158	0.283092	0.994676	0.478643	0.775912	1	6029	tags=23%, list=22%, signal=29%	1869
LEE_LIVER_CANCER_MYC_TGFA_DN	56	0.325482	0.99449	0.465693	0.776054	1	2364	tags=16%, list=9%, signal=18%	1870
BIOCARTA_PTEN_PATHWAY	18	0.407228	0.99441	0.499157	0.775879	1	8152	tags=50%, list=29%, signal=71%	1871
WESTON_VEGFA_TARGETS_3HR	60	0.329001	0.994381	0.464336	0.775554	1	2709	tags=15%, list=10%, signal=17%	1872
VARELA_ZMPSTE24_TARGETS_DN	36	0.356525	0.994215	0.455118	0.77563	1	2399	tags=17%, list=9%, signal=18%	1873
HONRADO_BREAST_CANCER_BRCA1_VS_BRCA2	16	0.419687	0.993947	0.496732	0.775997	1	7975	tags=50%, list=29%, signal=70%	1874
LI_WILMS_TUMOR_VS_FETAL_KIDNEY_1_UP	178	0.281919	0.99332	0.495157	0.777389	1	5709	tags=27%, list=21%, signal=34%	1875
SILIGAN_TARGETS_OF_EWS_FLI1_FUSION_UP	15	0.42318	0.993155	0.487725	0.777441	1	1352	tags=13%, list=5%, signal=14%	1876
REACTOME_INFLAMMASOMES	20	0.395678	0.99275	0.466338	0.778192	1	4782	tags=35%, list=17%, signal=42%	1877
SATO_SILENCED_EPIGENETICALLY_IN_PANCREATIC_CANCER	39	0.346252	0.992732	0.472222	0.77782	1	5499	tags=31%, list=20%, signal=38%	1878
BIOCARTA_PYK2_PATHWAY	27	0.366135	0.99252	0.488959	0.778006	1	9210	tags=41%, list=33%, signal=61%	1879
KEGG_NATURAL_KILLER_CELL_MEDIATED_CYTOTOXICITY	114	0.294607	0.991399	0.500666	0.780849	1	2933	tags=14%, list=11%, signal=16%	1880
TSAI_RESPONSE_TO_IONIZING_RADIATION	141	0.288077	0.991227	0.496917	0.780918	1	4359	tags=21%, list=16%, signal=25%	1881
PID_ER_NONGENOMIC_PATHWAY	40	0.347928	0.991201	0.465976	0.780576	1	966	tags=10%, list=3%, signal=10%	1882
MILI_PSEUDOPODIA_CHEMOTAXIS_UP	84	0.30757	0.991174	0.476	0.780242	1	4119	tags=15%, list=15%, signal=18%	1883
ROY_WOUND_BLOOD_VESSEL_DN	20	0.411104	0.991143	0.500785	0.77992	1	2563	tags=20%, list=9%, signal=22%	1884
WP_APOPTOSISRELATED_NETWORK_DUE_TO_ALTERED_NOTCH3_IN_OVARIAN_CANCER	52	0.332012	0.990983	0.468354	0.779987	1	2007	tags=12%, list=7%, signal=12%	1885
ISSAEVA_MLL2_TARGETS	57	0.323631	0.99095	0.464286	0.779678	1	2572	tags=21%, list=9%, signal=23%	1886
REACTOME_ZINC_TRANSPORTERS	17	0.409739	0.990768	0.476423	0.779814	1	6111	tags=35%, list=22%, signal=45%	1887
GEORGES_CELL_CYCLE_MIR192_TARGETS	61	0.323364	0.990457	0.476728	0.780298	1	5335	tags=23%, list=19%, signal=28%	1888
LU_AGING_BRAIN_DN	148	0.283387	0.989368	0.471322	0.783032	1	3768	tags=18%, list=14%, signal=20%	1889
MCBRYAN_PUBERTAL_BREAST_4_5WK_DN	192	0.276112	0.989349	0.473684	0.782689	1	2811	tags=10%, list=10%, signal=12%	1890
YIH_RESPONSE_TO_ARSENITE_C3	30	0.368476	0.989312	0.483776	0.782393	1	4119	tags=20%, list=15%, signal=23%	1891
SHEPARD_BMYB_MORPHOLINO_UP	207	0.274986	0.989125	0.483051	0.782517	1	2931	tags=11%, list=11%, signal=12%	1892
NIKOLSKY_BREAST_CANCER_20Q11_AMPLICON	31	0.361119	0.988956	0.483283	0.782611	1	4826	tags=19%, list=17%, signal=23%	1893
CASTELLANO_NRAS_TARGETS_UP	67	0.316038	0.988903	0.474114	0.78234	1	5346	tags=28%, list=19%, signal=35%	1894
BOSCO_EPITHELIAL_DIFFERENTIATION_MODULE	51	0.323268	0.988846	0.467766	0.782075	1	2045	tags=16%, list=7%, signal=17%	1895
BURTON_ADIPOGENESIS_8	76	0.31635	0.988569	0.481583	0.782441	1	2083	tags=13%, list=8%, signal=14%	1896
REACTOME_CELL_SURFACE_INTERACTIONS_AT_THE_VASCULAR_WALL	140	0.288664	0.9884	0.48802	0.782506	1	3850	tags=19%, list=14%, signal=21%	1897
KONDO_PROSTATE_CANCER_HCP_WITH_H3K27ME3	86	0.304724	0.988308	0.478723	0.782365	1	4345	tags=22%, list=16%, signal=26%	1898
REACTOME_SIGNALING_BY_FLT3_ITD_AND_TKD_MUTANTS	16	0.415643	0.988301	0.496815	0.781976	1	8152	tags=44%, list=29%, signal=62%	1899
FERNANDEZ_BOUND_BY_MYC	178	0.277525	0.988256	0.499394	0.781688	1	4054	tags=16%, list=15%, signal=19%	1900
WEI_MIR34A_TARGETS	141	0.286642	0.988233	0.489975	0.781346	1	5999	tags=23%, list=22%, signal=29%	1901
LENAOUR_DENDRITIC_CELL_MATURATION_DN	121	0.290377	0.987744	0.48005	0.782328	1	2933	tags=19%, list=11%, signal=21%	1902
KENNY_CTNNB1_TARGETS_DN	51	0.326493	0.987724	0.495119	0.781972	1	2612	tags=14%, list=9%, signal=15%	1903
HINATA_NFKB_TARGETS_KERATINOCYTE_DN	20	0.398966	0.987712	0.491393	0.781591	1	176	tags=15%, list=1%, signal=15%	1904
RAY_TUMORIGENESIS_BY_ERBB2_CDC25A_DN	253	0.27277	0.987651	0.483616	0.781367	1	5595	tags=20%, list=20%, signal=25%	1905
WANG_TARGETS_OF_MLL_CBP_FUSION_UP	42	0.337415	0.987602	0.481146	0.781117	1	3606	tags=19%, list=13%, signal=22%	1906
REACTOME_MET_PROMOTES_CELL_MOTILITY	40	0.346671	0.987561	0.480406	0.780825	1	4583	tags=28%, list=17%, signal=33%	1907
HOFMANN_MYELODYSPLASTIC_SYNDROM_RISK_DN	21	0.386569	0.987409	0.504052	0.780822	1	2232	tags=14%, list=8%, signal=16%	1908
INGRAM_SHH_TARGETS_DN	60	0.320857	0.987109	0.490832	0.781268	1	5087	tags=25%, list=18%, signal=31%	1909
RAO_BOUND_BY_SALL4_ISOFORM_B	487	0.260378	0.986889	0.525641	0.781502	1	6715	tags=26%, list=24%, signal=33%	1910
KEGG_VIBRIO_CHOLERAE_INFECTION	53	0.325979	0.986519	0.48688	0.782121	1	2170	tags=11%, list=8%, signal=12%	1911
BRUECKNER_TARGETS_OF_MIRLET7A3_DN	75	0.311667	0.985854	0.469613	0.783607	1	2458	tags=15%, list=9%, signal=16%	1912
WESTON_VEGFA_TARGETS_6HR	43	0.342642	0.985386	0.467532	0.784518	1	2709	tags=21%, list=10%, signal=23%	1913
KAAB_HEART_ATRIUM_VS_VENTRICLE_DN	255	0.270425	0.985233	0.515909	0.784547	1	5222	tags=17%, list=19%, signal=21%	1914
BIOCARTA_IL2_PATHWAY	22	0.380027	0.985036	0.46677	0.784686	1	192	tags=9%, list=1%, signal=9%	1915
COLIN_PILOCYTIC_ASTROCYTOMA_VS_GLIOBLASTOMA_UP	32	0.357969	0.984953	0.5	0.784531	1	8229	tags=41%, list=30%, signal=58%	1916
FOSTER_TOLERANT_MACROPHAGE_DN	409	0.259549	0.98492	0.51469	0.784205	1	5856	tags=24%, list=21%, signal=31%	1917
HOFMANN_MYELODYSPLASTIC_SYNDROM_LOW_RISK_UP	21	0.386651	0.984765	0.48336	0.784227	1	5265	tags=33%, list=19%, signal=41%	1918
REACTOME_MYD88_INDEPENDENT_TLR4_CASCADE	105	0.294466	0.984444	0.513158	0.784713	1	6926	tags=29%, list=25%, signal=38%	1919
REACTOME_INTERLEUKIN_6_FAMILY_SIGNALING	24	0.382188	0.984252	0.489499	0.784848	1	8799	tags=58%, list=32%, signal=85%	1920
HANN_RESISTANCE_TO_BCL2_INHIBITOR_DN	45	0.33715	0.984129	0.48924	0.784792	1	7970	tags=47%, list=29%, signal=65%	1921
BIOCARTA_PPARA_PATHWAY	50	0.329074	0.983766	0.478519	0.785408	1	6951	tags=34%, list=25%, signal=45%	1922
RUTELLA_RESPONSE_TO_HGF_VS_CSF2RB_AND_IL4_DN	244	0.267221	0.983402	0.516919	0.786036	1	3428	tags=16%, list=12%, signal=18%	1923
WP_EXTRACELLULAR_VESICLES_IN_THE_CROSSTALK_OF_CARDIAC_CELLS	18	0.410962	0.982904	0.497645	0.787039	1	4083	tags=22%, list=15%, signal=26%	1924
TIEN_INTESTINE_PROBIOTICS_2HR_DN	89	0.296303	0.982763	0.497965	0.787025	1	4214	tags=15%, list=15%, signal=17%	1925
DAZARD_UV_RESPONSE_CLUSTER_G28	19	0.400064	0.982411	0.5	0.787593	1	1642	tags=21%, list=6%, signal=22%	1926
KEGG_PROGESTERONE_MEDIATED_OOCYTE_MATURATION	79	0.30554	0.981731	0.508772	0.789114	1	6477	tags=24%, list=23%, signal=31%	1927
TERAMOTO_OPN_TARGETS_CLUSTER_6	26	0.375386	0.981202	0.486529	0.79019	1	9759	tags=50%, list=35%, signal=77%	1928
XU_RESPONSE_TO_TRETINOIN_AND_NSC682994_UP	15	0.4229	0.981181	0.484076	0.789844	1	1496	tags=13%, list=5%, signal=14%	1929
REACTOME_SULFUR_AMINO_ACID_METABOLISM	26	0.376784	0.980984	0.492163	0.789983	1	4047	tags=15%, list=15%, signal=18%	1930
REN_ALVEOLAR_RHABDOMYOSARCOMA_DN	396	0.258599	0.98089	0.546347	0.789849	1	4900	tags=19%, list=18%, signal=23%	1931
GINESTIER_BREAST_CANCER_20Q13_AMPLIFICATION_UP	104	0.296682	0.980755	0.494118	0.78982	1	6488	tags=22%, list=23%, signal=29%	1932
REACTOME_CHONDROITIN_SULFATE_BIOSYNTHESIS	20	0.387446	0.980107	0.50487	0.791144	1	3473	tags=35%, list=13%, signal=40%	1933
REACTOME_MYOGENESIS	27	0.372356	0.980107	0.509863	0.790736	1	4249	tags=22%, list=15%, signal=26%	1934
KEGG_OOCYTE_MEIOSIS	105	0.29362	0.979699	0.483829	0.791474	1	6224	tags=20%, list=22%, signal=26%	1935
SIG_PIP3_SIGNALING_IN_CARDIAC_MYOCTES	63	0.316474	0.979508	0.50765	0.791608	1	4622	tags=22%, list=17%, signal=27%	1936
LINDVALL_IMMORTALIZED_BY_TERT_DN	66	0.312469	0.97932	0.493132	0.791739	1	4885	tags=27%, list=18%, signal=33%	1937
SMIRNOV_RESPONSE_TO_IR_6HR_UP	167	0.280583	0.979081	0.495122	0.792052	1	3086	tags=11%, list=11%, signal=13%	1938
FARMER_BREAST_CANCER_CLUSTER_1	45	0.329813	0.978661	0.484892	0.792863	1	1441	tags=13%, list=5%, signal=14%	1939
LINDGREN_BLADDER_CANCER_CLUSTER_1_DN	369	0.259525	0.977861	0.546154	0.794722	1	6488	tags=27%, list=23%, signal=35%	1940
GINESTIER_BREAST_CANCER_ZNF217_AMPLIFIED_UP	69	0.307018	0.977702	0.515581	0.794755	1	9154	tags=42%, list=33%, signal=63%	1941
MATSUDA_NATURAL_KILLER_DIFFERENTIATION	461	0.256416	0.977291	0.539615	0.795486	1	3094	tags=15%, list=11%, signal=16%	1942
SENESE_HDAC3_TARGETS_UP	466	0.256915	0.975938	0.549676	0.798827	1	6050	tags=25%, list=22%, signal=31%	1943
REACTOME_TRANSCRIPTIONAL_REGULATION_BY_THE_AP_2_TFAP2_FAMILY_OF_TRANSCRIPTION_FACTORS	35	0.354757	0.975862	0.504518	0.798645	1	1890	tags=11%, list=7%, signal=12%	1944
YAGI_AML_WITH_INV_16_TRANSLOCATION	392	0.257177	0.975578	0.53217	0.799022	1	4788	tags=15%, list=17%, signal=18%	1945
TANAKA_METHYLATED_IN_ESOPHAGEAL_CARCINOMA	82	0.3011	0.975457	0.517711	0.798937	1	5644	tags=28%, list=20%, signal=35%	1946
SMID_BREAST_CANCER_RELAPSE_IN_BONE_DN	277	0.265339	0.975255	0.530822	0.7991	1	3492	tags=17%, list=13%, signal=19%	1947
AMIT_EGF_RESPONSE_120_HELA	66	0.316114	0.975151	0.495225	0.798982	1	6711	tags=36%, list=24%, signal=48%	1948
RUTELLA_RESPONSE_TO_HGF_DN	232	0.268486	0.974172	0.534262	0.801392	1	6320	tags=30%, list=23%, signal=38%	1949
SESTO_RESPONSE_TO_UV_C4	18	0.39457	0.974086	0.510815	0.801232	1	2604	tags=11%, list=9%, signal=12%	1950
SHETH_LIVER_CANCER_VS_TXNIP_LOSS_PAM2	165	0.276362	0.973922	0.521303	0.801296	1	6404	tags=25%, list=23%, signal=32%	1951
REACTOME_SLC_TRANSPORTER_DISORDERS	93	0.299676	0.973384	0.52129	0.802394	1	4680	tags=18%, list=17%, signal=22%	1952
NIKOLSKY_BREAST_CANCER_5P15_AMPLICON	25	0.379522	0.97332	0.515528	0.802158	1	2748	tags=20%, list=10%, signal=22%	1953
JINESH_BLEBBISHIELD_TO_IMMUNE_CELL_FUSION_PBSHMS_DN	384	0.255658	0.973228	0.565121	0.802016	1	4640	tags=19%, list=17%, signal=23%	1954
REACTOME_RHOJ_GTPASE_CYCLE	54	0.321127	0.973207	0.5	0.801662	1	4721	tags=20%, list=17%, signal=25%	1955
TAKEDA_TARGETS_OF_NUP98_HOXA9_FUSION_6HR_DN	43	0.332349	0.972662	0.505263	0.80278	1	5950	tags=33%, list=21%, signal=41%	1956
REACTOME_INSULIN_PROCESSING	25	0.368044	0.972615	0.495385	0.802503	1	7322	tags=28%, list=26%, signal=38%	1957
BILANGES_SERUM_SENSITIVE_GENES	75	0.305794	0.972555	0.48743	0.802263	1	6047	tags=27%, list=22%, signal=34%	1958
BROWNE_HCMV_INFECTION_24HR_DN	140	0.282388	0.972434	0.518285	0.802188	1	3094	tags=16%, list=11%, signal=18%	1959
DEURIG_T_CELL_PROLYMPHOCYTIC_LEUKEMIA_UP	348	0.260814	0.972314	0.554585	0.802113	1	2779	tags=11%, list=10%, signal=12%	1960
WP_TOLLLIKE_RECEPTOR_SIGNALING_RELATED_TO_MYD88	30	0.361252	0.972193	0.534351	0.802031	1	5013	tags=30%, list=18%, signal=37%	1961
DER_IFN_GAMMA_RESPONSE_UP	68	0.309971	0.972174	0.513928	0.801678	1	2074	tags=10%, list=7%, signal=11%	1962
GRYDER_PAX3FOXO1_ENHANCERS_KO_DOWN	427	0.254791	0.971806	0.56129	0.802329	1	4343	tags=17%, list=16%, signal=20%	1963
WAMUNYOKOLI_OVARIAN_CANCER_LMP_DN	190	0.274627	0.971165	0.552506	0.803724	1	7549	tags=31%, list=27%, signal=42%	1964
REACTOME_BETA_CATENIN_PHOSPHORYLATION_CASCADE	17	0.403245	0.97094	0.504026	0.803963	1	2348	tags=18%, list=8%, signal=19%	1965
REACTOME_MITOTIC_SPINDLE_CHECKPOINT	110	0.289581	0.970852	0.512987	0.803815	1	9692	tags=45%, list=35%, signal=68%	1966
ROPERO_HDAC2_TARGETS	103	0.291364	0.970359	0.519621	0.804783	1	3193	tags=15%, list=12%, signal=16%	1967
PAPASPYRIDONOS_UNSTABLE_ATEROSCLEROTIC_PLAQUE_UP	48	0.32644	0.968691	0.49486	0.808992	1	3525	tags=19%, list=13%, signal=21%	1968
REACTOME_INTERLEUKIN_4_AND_INTERLEUKIN_13_SIGNALING	103	0.291304	0.967989	0.508519	0.810552	1	4753	tags=26%, list=17%, signal=32%	1969
LEE_AGING_NEOCORTEX_DN	63	0.31291	0.967352	0.504814	0.811916	1	6244	tags=25%, list=23%, signal=33%	1970
DING_LUNG_CANCER_MUTATED_SIGNIFICANTLY	24	0.372503	0.9669	0.519048	0.812795	1	5531	tags=38%, list=20%, signal=47%	1971
REACTOME_FLT3_SIGNALING_IN_DISEASE	28	0.365325	0.966824	0.488654	0.8126	1	6477	tags=29%, list=23%, signal=37%	1972
WP_PROGERIAASSOCIATED_LIPODYSTROPHY	20	0.389068	0.965979	0.528926	0.814571	1	38	tags=5%, list=0%, signal=5%	1973
ROSS_AML_OF_FAB_M7_TYPE	67	0.312444	0.965512	0.526954	0.815488	1	5278	tags=24%, list=19%, signal=29%	1974
JI_RESPONSE_TO_FSH_UP	66	0.306549	0.965398	0.508941	0.815387	1	4544	tags=21%, list=16%, signal=25%	1975
KONDO_EZH2_TARGETS	210	0.270342	0.964692	0.568102	0.817004	1	4056	tags=19%, list=15%, signal=22%	1976
KAMIKUBO_MYELOID_MN1_NETWORK	18	0.389915	0.964561	0.519672	0.816959	1	4199	tags=28%, list=15%, signal=33%	1977
PID_TCR_CALCIUM_PATHWAY	28	0.358297	0.964384	0.515008	0.817066	1	199	tags=11%, list=1%, signal=11%	1978
WANG_RECURRENT_LIVER_CANCER_DN	16	0.410717	0.964218	0.533437	0.817124	1	2259	tags=19%, list=8%, signal=20%	1979
REACTOME_AQUAPORIN_MEDIATED_TRANSPORT	47	0.329934	0.964194	0.505036	0.816784	1	3709	tags=23%, list=13%, signal=27%	1980
DAIRKEE_CANCER_PRONE_RESPONSE_BPA_E2	117	0.287798	0.963928	0.535302	0.817094	1	2010	tags=11%, list=7%, signal=12%	1981
CERIBELLI_PROMOTERS_INACTIVE_AND_BOUND_BY_NFY	26	0.364941	0.963829	0.535714	0.816972	1	2529	tags=15%, list=9%, signal=17%	1982
ZHAN_MULTIPLE_MYELOMA_HP_UP	44	0.332834	0.963743	0.508929	0.816814	1	6038	tags=30%, list=22%, signal=38%	1983
GARGALOVIC_RESPONSE_TO_OXIDIZED_PHOSPHOLIPIDS_BLUE_UP	136	0.282515	0.963675	0.555693	0.816575	1	3217	tags=15%, list=12%, signal=17%	1984
REACTOME_P75_NTR_RECEPTOR_MEDIATED_SIGNALLING	95	0.298414	0.963638	0.540291	0.816272	1	4801	tags=21%, list=17%, signal=25%	1985
RODWELL_AGING_KIDNEY_NO_BLOOD_DN	143	0.277426	0.963325	0.525641	0.816736	1	7979	tags=34%, list=29%, signal=47%	1986
IWANAGA_E2F1_TARGETS_INDUCED_BY_SERUM	24	0.368248	0.963115	0.509677	0.816909	1	10517	tags=50%, list=38%, signal=80%	1987
PID_P53_DOWNSTREAM_PATHWAY	133	0.280591	0.962942	0.555556	0.816972	1	5298	tags=24%, list=19%, signal=30%	1988
BILANGES_SERUM_RESPONSE_TRANSLATION	31	0.348176	0.962844	0.528634	0.816829	1	11456	tags=61%, list=41%, signal=104%	1989
DELACROIX_RAR_TARGETS_UP	45	0.326875	0.96284	0.5081	0.816433	1	4885	tags=31%, list=18%, signal=38%	1990
CUI_TCF21_TARGETS_UP	35	0.347168	0.962613	0.508296	0.816643	1	6193	tags=37%, list=22%, signal=48%	1991
PUIFFE_INVASION_INHIBITED_BY_ASCITES_DN	144	0.281044	0.962548	0.551893	0.816425	1	422	tags=4%, list=2%, signal=4%	1992
REACTOME_HDR_THROUGH_SINGLE_STRAND_ANNEALING_SSA	37	0.339621	0.962187	0.506042	0.817005	1	8718	tags=43%, list=31%, signal=63%	1993
REACTOME_ASSEMBLY_OF_ACTIVE_LPL_AND_LIPC_LIPASE_COMPLEXES	16	0.406093	0.962177	0.517241	0.816618	1	8913	tags=50%, list=32%, signal=74%	1994
SCHLOSSER_SERUM_RESPONSE_UP	123	0.282949	0.962118	0.548101	0.816369	1	6598	tags=26%, list=24%, signal=34%	1995
REACTOME_TBC_RABGAPS	44	0.334012	0.962089	0.508124	0.816031	1	8308	tags=34%, list=30%, signal=49%	1996
NIKOLSKY_BREAST_CANCER_8Q23_Q24_AMPLICON	142	0.281241	0.962048	0.549096	0.81574	1	4606	tags=20%, list=17%, signal=24%	1997
REACTOME_THROMBOXANE_SIGNALLING_THROUGH_TP_RECEPTOR	22	0.376683	0.96189	0.510301	0.815782	1	2993	tags=27%, list=11%, signal=31%	1998
REACTOME_VLDLR_INTERNALISATION_AND_DEGRADATION	16	0.402198	0.961814	0.516556	0.815586	1	147	tags=6%, list=1%, signal=6%	1999
[truncated: 1,059 more rows]

## Sheet: gene sets upregulated in Veh
NAME	SIZE	ES	NES	NOM p-val	FDR q-val	FWER p-val	RANK AT MAX	LEADING EDGE	NES_rank
SCHUHMACHER_MYC_TARGETS_UP	79	-0.718346	-2.61997	0	0	0	4570	tags=62%, list=16%, signal=74%	1
REACTOME_RRNA_MODIFICATION_IN_THE_NUCLEUS_AND_CYTOSOL	60	-0.710692	-2.5065	0	0	0	6181	tags=75%, list=22%, signal=96%	2
REACTOME_RRNA_PROCESSING	205	-0.590588	-2.49767	0	0	0	6254	tags=46%, list=23%, signal=59%	3
SCHLOSSER_MYC_TARGETS_AND_SERUM_RESPONSE_DN	48	-0.731469	-2.49613	0	0	0	6168	tags=79%, list=22%, signal=102%	4
REACTOME_TRANSPORT_OF_CONNEXONS_TO_THE_PLASMA_MEMBRANE	18	-0.885404	-2.4251	0	0	0	1005	tags=61%, list=4%, signal=63%	5
REACTOME_ACTIVATION_OF_AMPK_DOWNSTREAM_OF_NMDARS	25	-0.838735	-2.41793	0	0	0	1060	tags=44%, list=4%, signal=46%	6
REACTOME_SEALING_OF_THE_NUCLEAR_ENVELOPE_NE_BY_ESCRT_III	29	-0.80119	-2.41215	0	0	0	1005	tags=34%, list=4%, signal=36%	7
REACTOME_HSP90_CHAPERONE_CYCLE_FOR_STEROID_HORMONE_RECEPTORS_SHR_IN_THE_PRESENCE_OF_LIGAND	52	-0.715043	-2.40863	0	0	0	2828	tags=46%, list=10%, signal=51%	8
REACTOME_POST_CHAPERONIN_TUBULIN_FOLDING_PATHWAY	19	-0.866959	-2.38125	0	0	0	1005	tags=53%, list=4%, signal=55%	9
REACTOME_MITOCHONDRIAL_TRANSLATION	96	-0.603641	-2.3113	0	0	0	6643	tags=54%, list=24%, signal=71%	10
REACTOME_CARBOXYTERMINAL_POST_TRANSLATIONAL_MODIFICATIONS_OF_TUBULIN	41	-0.700593	-2.31121	0	0	0	1300	tags=27%, list=5%, signal=28%	11
REACTOME_RECYCLING_PATHWAY_OF_L1	45	-0.688572	-2.30079	0	0	0	1005	tags=22%, list=4%, signal=23%	12
REACTOME_COOPERATION_OF_PREFOLDIN_AND_TRIC_CCT_IN_ACTIN_AND_TUBULIN_FOLDING	30	-0.750631	-2.29547	0	0	0	2329	tags=47%, list=8%, signal=51%	13
REACTOME_COPI_INDEPENDENT_GOLGI_TO_ER_RETROGRADE_TRAFFIC	49	-0.676029	-2.2953	0	0	0	1631	tags=24%, list=6%, signal=26%	14
DANG_MYC_TARGETS_UP	128	-0.567398	-2.29326	0	0	0	5514	tags=43%, list=20%, signal=53%	15
HORTON_SREBF_TARGETS	24	-0.781086	-2.27881	0	0	0	2827	tags=58%, list=10%, signal=65%	16
SCHMIDT_POR_TARGETS_IN_LIMB_BUD_UP	26	-0.760531	-2.27581	0	7.17928e-05	0.001	3502	tags=73%, list=13%, signal=84%	17
REACTOME_GAP_JUNCTION_ASSEMBLY	28	-0.759788	-2.25798	0	6.78044e-05	0.001	1005	tags=39%, list=4%, signal=41%	18
REACTOME_GAP_JUNCTION_TRAFFICKING_AND_REGULATION	41	-0.703587	-2.25035	0	0.000126607	0.002	1005	tags=29%, list=4%, signal=30%	19
MANALO_HYPOXIA_DN	290	-0.514314	-2.24984	0	0.000120276	0.002	6053	tags=49%, list=22%, signal=62%	20
REACTOME_RHO_GTPASES_ACTIVATE_IQGAPS	29	-0.735426	-2.24521	0	0.000114549	0.002	1005	tags=34%, list=4%, signal=36%	21
SARTIPY_NORMAL_AT_INSULIN_RESISTANCE_UP	28	-0.751426	-2.23556	0	0.000109342	0.002	2623	tags=57%, list=9%, signal=63%	22
WP_PARKINUBIQUITIN_PROTEASOMAL_SYSTEM_PATHWAY	68	-0.622759	-2.23365	0	0.000104588	0.002	1109	tags=22%, list=4%, signal=23%	23
REACTOME_FORMATION_OF_TUBULIN_FOLDING_INTERMEDIATES_BY_CCT_TRIC	23	-0.774247	-2.2279	0	0.00010023	0.002	4464	tags=78%, list=16%, signal=93%	24
SCHLOSSER_MYC_TARGETS_AND_SERUM_RESPONSE_UP	48	-0.654754	-2.21301	0	0.000190939	0.004	6913	tags=73%, list=25%, signal=97%	25
REACTOME_THE_ROLE_OF_GTSE1_IN_G2_M_PROGRESSION_AFTER_G2_CHECKPOINT	76	-0.600562	-2.19681	0	0.000183595	0.004	2410	tags=20%, list=9%, signal=22%	26
KARLSSON_TGFB1_TARGETS_UP	119	-0.555951	-2.18089	0	0.000263697	0.006	4164	tags=50%, list=15%, signal=59%	27
REACTOME_NUCLEAR_ENVELOPE_NE_REASSEMBLY	73	-0.597314	-2.17918	0	0.000254279	0.006	1692	tags=16%, list=6%, signal=17%	28
KEGG_PATHOGENIC_ESCHERICHIA_COLI_INFECTION	51	-0.637443	-2.17764	0	0.000286434	0.007	1581	tags=27%, list=6%, signal=29%	29
REACTOME_AGGREPHAGY	41	-0.679345	-2.1754	0	0.000316648	0.008	2225	tags=34%, list=8%, signal=37%	30
WP_PATHOGENIC_ESCHERICHIA_COLI_INFECTION	51	-0.637443	-2.16029	0	0.00038174	0.01	1581	tags=27%, list=6%, signal=29%	31
REACTOME_ASSEMBLY_AND_CELL_SURFACE_PRESENTATION_OF_NMDA_RECEPTORS	40	-0.671005	-2.15215	0	0.000369811	0.01	1005	tags=25%, list=4%, signal=26%	32
KIM_MYC_AMPLIFICATION_TARGETS_UP	197	-0.514768	-2.1477	0	0.000358605	0.01	5119	tags=39%, list=18%, signal=48%	33
MULLIGAN_NTF3_SIGNALING_VIA_INSR_AND_IGF1R_UP	20	-0.776513	-2.14487	0	0.000348058	0.01	2803	tags=65%, list=10%, signal=72%	34
WP_CHOLESTEROL_SYNTHESIS_DISORDERS	18	-0.787274	-2.11775	0	0.000607717	0.018	2827	tags=67%, list=10%, signal=74%	35
BILD_MYC_ONCOGENIC_SIGNATURE	203	-0.500907	-2.11518	0	0.000623874	0.019	3713	tags=42%, list=13%, signal=49%	36
REACTOME_HCMV_EARLY_EVENTS	124	-0.534856	-2.1019	0	0.000737205	0.023	2225	tags=22%, list=8%, signal=24%	37
WP_CHOLESTEROL_BIOSYNTHESIS_PATHWAY	15	-0.813426	-2.08391	0.00258398	0.00112303	0.036	2827	tags=73%, list=10%, signal=82%	38
REACTOME_TRNA_PROCESSING	110	-0.531647	-2.08166	0	0.00115396	0.038	7403	tags=54%, list=27%, signal=73%	39
SCHLOSSER_MYC_AND_SERUM_RESPONSE_SYNERGY	33	-0.652525	-2.06402	0	0.00139184	0.046	8153	tags=82%, list=29%, signal=116%	40
REACTOME_CHOLESTEROL_BIOSYNTHESIS	27	-0.688601	-2.03075	0	0.00318922	0.103	3502	tags=52%, list=13%, signal=59%	41
REACTOME_SELECTIVE_AUTOPHAGY	77	-0.554802	-2.02325	0	0.00342385	0.112	2225	tags=25%, list=8%, signal=27%	42
REACTOME_TRANSLOCATION_OF_SLC2A4_GLUT4_TO_THE_PLASMA_MEMBRANE	68	-0.565489	-2.0191	0	0.00348466	0.117	1005	tags=16%, list=4%, signal=17%	43
REACTOME_TRNA_MODIFICATION_IN_THE_NUCLEUS_AND_CYTOSOL	43	-0.615265	-2.0148	0	0.00364951	0.126	7287	tags=67%, list=26%, signal=91%	44
REACTOME_INTRAFLAGELLAR_TRANSPORT	52	-0.591257	-2.01249	0	0.00364634	0.129	997	tags=19%, list=4%, signal=20%	45
CAFFAREL_RESPONSE_TO_THC_DN	31	-0.668709	-1.99881	0	0.00438926	0.159	3124	tags=42%, list=11%, signal=47%	46
REACTOME_SNRNP_ASSEMBLY	54	-0.578762	-1.98627	0	0.00517476	0.188	8631	tags=70%, list=31%, signal=102%	47
REACTOME_RECRUITMENT_OF_NUMA_TO_MITOTIC_CENTROSOMES	92	-0.519047	-1.98313	0	0.00531663	0.195	1005	tags=14%, list=4%, signal=15%	48
KEGG_SPLICEOSOME	127	-0.488768	-1.96681	0	0.00691837	0.254	8851	tags=57%, list=32%, signal=84%	49
SOGA_COLORECTAL_CANCER_MYC_UP	82	-0.516218	-1.95209	0	0.00810097	0.295	5392	tags=46%, list=19%, signal=57%	50
KEGG_GAP_JUNCTION	80	-0.525085	-1.94135	0	0.00931537	0.333	1237	tags=21%, list=4%, signal=22%	51
FERRANDO_LYL1_NEIGHBORS	15	-0.764796	-1.94087	0	0.00927295	0.339	606	tags=33%, list=2%, signal=34%	52
REACTOME_KINESINS	56	-0.553296	-1.94072	0	0.00912173	0.34	1005	tags=20%, list=4%, signal=20%	53
REACTOME_PROTEIN_FOLDING	92	-0.502297	-1.92262	0	0.0117592	0.416	2329	tags=22%, list=8%, signal=24%	54
ELVIDGE_HYPOXIA_DN	147	-0.476105	-1.92058	0	0.0118883	0.424	4849	tags=41%, list=17%, signal=50%	55
GARY_CD5_TARGETS_DN	434	-0.4175	-1.92037	0	0.0117195	0.425	6884	tags=47%, list=25%, signal=62%	56
PLASARI_TGFB1_TARGETS_1HR_UP	31	-0.635197	-1.91168	0	0.0127524	0.464	3552	tags=42%, list=13%, signal=48%	57
REACTOME_HCMV_INFECTION	148	-0.469872	-1.8839	0	0.0181917	0.601	3734	tags=24%, list=13%, signal=27%	58
PID_MYC_ACTIV_PATHWAY	78	-0.509863	-1.87862	0	0.0191052	0.63	7981	tags=62%, list=29%, signal=86%	59
REACTOME_TRANSLATION	294	-0.420484	-1.87618	0	0.0193831	0.641	7698	tags=42%, list=28%, signal=58%	60
SCHLINGEMANN_SKIN_CARCINOGENESIS_TPA_UP	35	-0.58202	-1.86887	0	0.0213018	0.686	2803	tags=20%, list=10%, signal=22%	61
TOMIDA_METASTASIS_UP	24	-0.649144	-1.86542	0.00282486	0.0216611	0.699	1857	tags=21%, list=7%, signal=22%	62
ZAMORA_NOS2_TARGETS_UP	55	-0.529895	-1.8595	0	0.0227847	0.723	5610	tags=35%, list=20%, signal=43%	63
ELVIDGE_HIF1A_TARGETS_UP	67	-0.522265	-1.85894	0	0.0226124	0.726	3922	tags=43%, list=14%, signal=50%	64
DANG_REGULATED_BY_MYC_UP	66	-0.523943	-1.85808	0	0.0223371	0.726	7575	tags=61%, list=27%, signal=83%	65
REACTOME_RUNX1_REGULATES_TRANSCRIPTION_OF_GENES_INVOLVED_IN_DIFFERENTIATION_OF_HSCS	120	-0.480782	-1.85075	0	0.0242098	0.754	6082	tags=37%, list=22%, signal=47%	66
LIANG_HEMATOPOIESIS_STEM_CELL_NUMBER_LARGE_VS_TINY_UP	40	-0.575229	-1.84857	0.00280899	0.0243806	0.763	2785	tags=30%, list=10%, signal=33%	67
MALONEY_RESPONSE_TO_17AAG_DN	77	-0.499728	-1.8444	0	0.0252992	0.781	7330	tags=49%, list=26%, signal=67%	68
GARGALOVIC_RESPONSE_TO_OXIDIZED_PHOSPHOLIPIDS_YELLOW_DN	23	-0.6496	-1.83791	0.00815217	0.0268005	0.799	3323	tags=43%, list=12%, signal=49%	69
YAO_TEMPORAL_RESPONSE_TO_PROGESTERONE_CLUSTER_14	140	-0.449238	-1.83516	0	0.027279	0.812	5765	tags=42%, list=21%, signal=53%	70
REACTOME_RNA_POLYMERASE_I_PROMOTER_ESCAPE	81	-0.495693	-1.83463	0.00409836	0.0270952	0.815	5859	tags=44%, list=21%, signal=56%	71
BHATTACHARYA_EMBRYONIC_STEM_CELL	81	-0.48868	-1.83334	0	0.0271332	0.816	4124	tags=32%, list=15%, signal=38%	72
WELCSH_BRCA1_TARGETS_DN	140	-0.452755	-1.8298	0	0.0277207	0.825	7131	tags=51%, list=26%, signal=68%	73
REACTOME_AUF1_HNRNP_D0_BINDS_AND_DESTABILIZES_MRNA	55	-0.530997	-1.82917	0	0.027523	0.827	9626	tags=67%, list=35%, signal=103%	74
WP_OXIDATIVE_STRESS_RESPONSE	30	-0.602343	-1.82776	0.00291545	0.0276272	0.829	2791	tags=33%, list=10%, signal=37%	75
YAO_TEMPORAL_RESPONSE_TO_PROGESTERONE_CLUSTER_11	98	-0.479024	-1.82646	0	0.0278708	0.833	5157	tags=49%, list=19%, signal=60%	76
WP_STEROL_REGULATORY_ELEMENTBINDING_PROTEINS_SREBP_SIGNALING	66	-0.504561	-1.82179	0	0.0290825	0.844	2827	tags=27%, list=10%, signal=30%	77
REACTOME_ANTIMICROBIAL_PEPTIDES	46	-0.535013	-1.81667	0.00307692	0.0303344	0.864	1304	tags=13%, list=5%, signal=14%	78
REACTOME_ACTIVATION_OF_NMDA_RECEPTORS_AND_POSTSYNAPTIC_EVENTS	85	-0.488414	-1.81645	0	0.0300255	0.866	1060	tags=13%, list=4%, signal=13%	79
REACTOME_HEDGEHOG_OFF_STATE	110	-0.461486	-1.81462	0	0.0302573	0.871	1370	tags=10%, list=5%, signal=10%	80
IBRAHIM_NRF1_UP	417	-0.399445	-1.81227	0	0.0308373	0.877	8146	tags=47%, list=29%, signal=66%	81
GAZIN_EPIGENETIC_SILENCING_BY_KRAS	25	-0.633558	-1.79573	0.0026738	0.0366914	0.925	154	tags=8%, list=1%, signal=8%	82
BILANGES_RAPAMYCIN_SENSITIVE_VIA_TSC1_AND_TSC2	69	-0.48605	-1.79225	0	0.037685	0.93	7029	tags=42%, list=25%, signal=56%	83
ZHANG_RESPONSE_TO_CANTHARIDIN_DN	66	-0.502229	-1.79219	0	0.0372364	0.93	5314	tags=36%, list=19%, signal=45%	84
SCHLOSSER_MYC_TARGETS_REPRESSED_BY_SERUM	161	-0.43607	-1.79045	0	0.0374983	0.931	9258	tags=66%, list=33%, signal=98%	85
VANTVEER_BREAST_CANCER_BRCA1_UP	34	-0.572907	-1.78824	0	0.0378649	0.936	3657	tags=44%, list=13%, signal=51%	86
REACTOME_RNA_POLYMERASE_I_TRANSCRIPTION	101	-0.464844	-1.78128	0	0.0405235	0.951	5903	tags=42%, list=21%, signal=53%	87
REACTOME_ORC1_REMOVAL_FROM_CHROMATIN	71	-0.496899	-1.77953	0	0.0409221	0.954	9626	tags=63%, list=35%, signal=97%	88
BIOCARTA_VIP_PATHWAY	25	-0.607843	-1.77732	0.00578035	0.0413641	0.956	3156	tags=28%, list=11%, signal=32%	89
REACTOME_SCF_BETA_TRCP_MEDIATED_DEGRADATION_OF_EMI1	55	-0.509432	-1.77723	0	0.0409831	0.956	9626	tags=64%, list=35%, signal=97%	90
ELVIDGE_HIF1A_AND_HIF2A_TARGETS_UP	41	-0.560727	-1.77602	0.0031746	0.041056	0.96	4222	tags=44%, list=15%, signal=52%	91
REACTOME_FORMATION_OF_THE_BETA_CATENIN_TCF_TRANSACTIVATING_COMPLEX	81	-0.480384	-1.77012	0	0.0429948	0.969	5829	tags=38%, list=21%, signal=48%	92
VALK_AML_CLUSTER_4	28	-0.582116	-1.76995	0.00269542	0.0425839	0.969	1514	tags=21%, list=5%, signal=23%	93
WENG_POR_TARGETS_LIVER_UP	40	-0.553699	-1.76932	0	0.0424226	0.97	3012	tags=38%, list=11%, signal=42%	94
REACTOME_REGULATION_OF_RUNX3_EXPRESSION_AND_ACTIVITY	54	-0.517572	-1.76662	0.00337838	0.0430542	0.972	9626	tags=67%, list=35%, signal=102%	95
REACTOME_L1CAM_INTERACTIONS	113	-0.450224	-1.76649	0	0.0426802	0.972	1030	tags=16%, list=4%, signal=16%	96
REACTOME_ACTIVATION_OF_GENE_EXPRESSION_BY_SREBF_SREBP	42	-0.536138	-1.76374	0	0.0434825	0.973	6854	tags=64%, list=25%, signal=85%	97
WENG_POR_TARGETS_GLOBAL_UP	18	-0.643688	-1.76058	0.00262467	0.0445098	0.974	2913	tags=44%, list=11%, signal=50%	98
REACTOME_DEGRADATION_OF_GLI1_BY_THE_PROTEASOME	60	-0.501571	-1.75864	0	0.0451608	0.974	9626	tags=62%, list=35%, signal=94%	99
ACOSTA_PROLIFERATION_INDEPENDENT_MYC_TARGETS_UP	83	-0.470177	-1.75708	0	0.0454435	0.976	6624	tags=57%, list=24%, signal=74%	100
REACTOME_TRNA_PROCESSING_IN_THE_NUCLEUS	58	-0.502443	-1.75596	0	0.04558	0.976	8631	tags=59%, list=31%, signal=85%	101
REACTOME_SIGNALING_BY_ALK	27	-0.588887	-1.7498	0.0052356	0.0482422	0.978	1670	tags=19%, list=6%, signal=20%	102
COLLER_MYC_TARGETS_UP	23	-0.618272	-1.74927	0.00259067	0.0479925	0.978	5511	tags=61%, list=20%, signal=76%	103
LANDIS_BREAST_CANCER_PROGRESSION_UP	44	-0.525254	-1.74853	0	0.0478857	0.978	3761	tags=25%, list=14%, signal=29%	104
REACTOME_SWITCHING_OF_ORIGINS_TO_A_POST_REPLICATIVE_STATE	92	-0.461399	-1.74745	0	0.047902	0.978	9700	tags=60%, list=35%, signal=92%	105
REACTOME_COPI_DEPENDENT_GOLGI_TO_ER_RETROGRADE_TRAFFIC	95	-0.455195	-1.74653	0	0.047964	0.98	1005	tags=12%, list=4%, signal=12%	106
WP_EICOSANOID_METABOLISM_VIA_CYCLOOXYGENASES_COX	28	-0.583032	-1.74558	0	0.048012	0.98	3147	tags=29%, list=11%, signal=32%	107
LI_ADIPOGENESIS_BY_ACTIVATED_PPARG	18	-0.651197	-1.73853	0	0.0507243	0.983	1473	tags=33%, list=5%, signal=35%	108
REACTOME_MITOCHONDRIAL_PROTEIN_IMPORT	62	-0.493173	-1.73599	0	0.0515304	0.984	8386	tags=63%, list=30%, signal=90%	109
REACTOME_MRNA_SPLICING	189	-0.416243	-1.73587	0	0.0511591	0.984	8785	tags=54%, list=32%, signal=78%	110
REACTOME_POSITIVE_EPIGENETIC_REGULATION_OF_RRNA_EXPRESSION	96	-0.455616	-1.73522	0	0.0509747	0.984	5903	tags=42%, list=21%, signal=53%	111
HENDRICKS_SMARCA4_TARGETS_DN	44	-0.534256	-1.73357	0	0.0513444	0.985	3147	tags=27%, list=11%, signal=31%	112
REACTOME_ACYL_CHAIN_REMODELLING_OF_PG	17	-0.653142	-1.73113	0.00914634	0.0521279	0.987	1631	tags=24%, list=6%, signal=25%	113
REACTOME_REGULATION_OF_CHOLESTEROL_BIOSYNTHESIS_BY_SREBP_SREBF	55	-0.495821	-1.73112	0	0.0516706	0.987	6334	tags=51%, list=23%, signal=66%	114
KEGG_STEROID_BIOSYNTHESIS	17	-0.651651	-1.72694	0.0131579	0.0534356	0.989	2827	tags=47%, list=10%, signal=52%	115
REACTOME_NGF_STIMULATED_TRANSCRIPTION	37	-0.53116	-1.72421	0.00326797	0.0543568	0.989	2484	tags=32%, list=9%, signal=36%	116
LI_LUNG_CANCER	40	-0.530793	-1.72002	0.00303951	0.0563575	0.992	3367	tags=25%, list=12%, signal=28%	117
MONNIER_POSTRADIATION_TUMOR_ESCAPE_UP	398	-0.384428	-1.7197	0	0.0560515	0.992	5772	tags=36%, list=21%, signal=45%	118
CHIANG_LIVER_CANCER_SUBCLASS_UNANNOTATED_DN	194	-0.407638	-1.71719	0	0.0569035	0.992	8013	tags=46%, list=29%, signal=65%	119
KEGG_PROTEASOME	46	-0.518523	-1.71394	0.00566572	0.0582946	0.993	8847	tags=63%, list=32%, signal=92%	120
WP_CHOLESTEROL_METABOLISM_WITH_BLOCH_AND_KANDUTSCHRUSSELL_PATHWAYS	46	-0.511387	-1.71353	0.00324675	0.0580389	0.993	3502	tags=39%, list=13%, signal=45%	121
HUPER_BREAST_BASAL_VS_LUMINAL_UP	38	-0.5359	-1.71327	0.0056338	0.0577184	0.993	715	tags=26%, list=3%, signal=27%	122
CAFFAREL_RESPONSE_TO_THC_24HR_5_UP	32	-0.554794	-1.71324	0	0.0572879	0.993	7207	tags=47%, list=26%, signal=63%	123
MOREIRA_RESPONSE_TO_TSA_UP	28	-0.571489	-1.70986	0.00560224	0.0589684	0.996	2330	tags=29%, list=8%, signal=31%	124
REACTOME_SIRT1_NEGATIVELY_REGULATES_RRNA_EXPRESSION	58	-0.484766	-1.70796	0.00332226	0.0596055	0.997	5829	tags=41%, list=21%, signal=52%	125
REACTOME_NUCLEAR_EVENTS_MEDIATED_BY_NFE2L2	76	-0.464952	-1.70759	0	0.0593106	0.997	8847	tags=61%, list=32%, signal=89%	126
WANG_RESPONSE_TO_GSK3_INHIBITOR_SB216763_DN	366	-0.382435	-1.7043	0	0.0608252	0.997	3955	tags=31%, list=14%, signal=36%	127
REACTOME_NEGATIVE_EPIGENETIC_REGULATION_OF_RRNA_EXPRESSION	99	-0.445569	-1.70319	0	0.0610096	0.997	5859	tags=37%, list=21%, signal=47%	128
MAHADEVAN_IMATINIB_RESISTANCE_UP	18	-0.629326	-1.70073	0.0159574	0.0620676	0.998	3443	tags=39%, list=12%, signal=44%	129
STAMBOLSKY_BOUND_BY_MUTATED_TP53	17	-0.643786	-1.69994	0.0129534	0.0621094	0.999	385	tags=18%, list=1%, signal=18%	130
REACTOME_PROCESSING_OF_CAPPED_INTRON_CONTAINING_PRE_MRNA	242	-0.39944	-1.6999	0	0.061653	0.999	8785	tags=52%, list=32%, signal=76%	131
REACTOME_ASSEMBLY_OF_THE_ORC_COMPLEX_AT_THE_ORIGIN_OF_REPLICATION	59	-0.485127	-1.6999	0.0033557	0.0611859	0.999	5829	tags=41%, list=21%, signal=51%	132
RHODES_CANCER_META_SIGNATURE	65	-0.484596	-1.69867	0	0.0613047	0.999	5917	tags=42%, list=21%, signal=53%	133
KEGG_RNA_POLYMERASE	29	-0.557853	-1.69761	0.00306748	0.0613977	0.999	6615	tags=66%, list=24%, signal=86%	134
ABRAMSON_INTERACT_WITH_AIRE	43	-0.509165	-1.69654	0.00617284	0.0616184	0.999	6322	tags=47%, list=23%, signal=60%	135
REACTOME_DNA_REPLICATION	178	-0.40865	-1.69507	0	0.0619509	0.999	9028	tags=51%, list=33%, signal=75%	136
REACTOME_REGULATION_OF_RUNX2_EXPRESSION_AND_ACTIVITY	73	-0.462697	-1.69388	0.00352113	0.0621777	0.999	8847	tags=60%, list=32%, signal=88%	137
REACTOME_CONDENSATION_OF_PROPHASE_CHROMOSOMES	63	-0.46792	-1.69308	0.00355872	0.0621397	1	5829	tags=41%, list=21%, signal=52%	138
REACTOME_REGULATION_OF_MRNA_STABILITY_BY_PROTEINS_THAT_BIND_AU_RICH_ELEMENTS	87	-0.449509	-1.69214	0	0.0621866	1	9677	tags=63%, list=35%, signal=97%	139
REACTOME_B_WICH_COMPLEX_POSITIVELY_REGULATES_RRNA_EXPRESSION	81	-0.460341	-1.68983	0.00383142	0.0631056	1	5859	tags=43%, list=21%, signal=55%	140
WP_PROSTAGLANDIN_SYNTHESIS_AND_REGULATION	44	-0.502801	-1.68183	0.00626959	0.0676799	1	4105	tags=39%, list=15%, signal=45%	141
REACTOME_AZATHIOPRINE_ADME	21	-0.621927	-1.68145	0.00546448	0.0674608	1	4123	tags=48%, list=15%, signal=56%	142
HONMA_DOCETAXEL_RESISTANCE	35	-0.542342	-1.68101	0.00874636	0.0672053	1	4487	tags=29%, list=16%, signal=34%	143
YAO_TEMPORAL_RESPONSE_TO_PROGESTERONE_CLUSTER_17	182	-0.407705	-1.68035	0	0.0671732	1	8084	tags=50%, list=29%, signal=70%	144
GROSS_HYPOXIA_VIA_HIF1A_UP	77	-0.452106	-1.6792	0	0.0674772	1	6277	tags=52%, list=23%, signal=67%	145
REACTOME_DNA_METHYLATION	54	-0.48794	-1.67911	0	0.0670726	1	5829	tags=44%, list=21%, signal=56%	146
REACTOME_TRANSCRIPTIONAL_REGULATION_OF_GRANULOPOIESIS	80	-0.461381	-1.67624	0	0.0683736	1	4956	tags=38%, list=18%, signal=46%	147
BURTON_ADIPOGENESIS_5	115	-0.426426	-1.67512	0	0.0686494	1	6779	tags=50%, list=24%, signal=66%	148
REACTOME_ERCC6_CSB_AND_EHMT2_G9A_POSITIVELY_REGULATE_RRNA_EXPRESSION	66	-0.468292	-1.67462	0	0.0685218	1	5903	tags=42%, list=21%, signal=54%	149
PODAR_RESPONSE_TO_ADAPHOSTIN_DN	18	-0.633031	-1.67258	0.00557103	0.0692047	1	5631	tags=67%, list=20%, signal=84%	150
WP_DEVELOPMENT_AND_HETEROGENEITY_OF_THE_ILC_FAMILY	28	-0.549711	-1.66405	0.0149254	0.0742993	1	282	tags=21%, list=1%, signal=22%	151
REACTOME_DNA_REPLICATION_PRE_INITIATION	150	-0.412529	-1.6602	0	0.0766599	1	9028	tags=51%, list=33%, signal=76%	152
REACTOME_MRNA_SPLICING_MINOR_PATHWAY	50	-0.491678	-1.6563	0.00682594	0.079027	1	7829	tags=70%, list=28%, signal=97%	153
DANG_MYC_TARGETS_DN	29	-0.556082	-1.65496	0.00598802	0.0793462	1	6441	tags=55%, list=23%, signal=72%	154
DEN_INTERACT_WITH_LCA5	26	-0.560175	-1.65312	0.0111421	0.0801602	1	6933	tags=65%, list=25%, signal=87%	155
NAKAMURA_TUMOR_ZONE_PERIPHERAL_VS_CENTRAL_UP	273	-0.382335	-1.65256	0	0.0800735	1	4423	tags=30%, list=16%, signal=35%	156
REACTOME_RNA_POLYMERASE_III_TRANSCRIPTION	41	-0.508322	-1.64918	0.00316456	0.081977	1	6412	tags=51%, list=23%, signal=67%	157
REACTOME_EPIGENETIC_REGULATION_OF_GENE_EXPRESSION	137	-0.405127	-1.64824	0	0.082194	1	5903	tags=35%, list=21%, signal=44%	158
REACTOME_POSTMITOTIC_NUCLEAR_PORE_COMPLEX_NPC_REFORMATION	27	-0.550051	-1.64356	0.0108108	0.0850677	1	8631	tags=63%, list=31%, signal=91%	159
REACTOME_NEGATIVE_REGULATION_OF_NOTCH4_SIGNALING	54	-0.477248	-1.64324	0.003125	0.0847194	1	9626	tags=65%, list=35%, signal=99%	160
REACTOME_COPI_MEDIATED_ANTEROGRADE_TRANSPORT	97	-0.433636	-1.63998	0	0.0865828	1	1005	tags=11%, list=4%, signal=12%	161
BURTON_ADIPOGENESIS_PEAK_AT_8HR	39	-0.507802	-1.63728	0.00588235	0.0881772	1	1399	tags=28%, list=5%, signal=30%	162
REACTOME_CRISTAE_FORMATION	31	-0.531285	-1.63479	0.0084507	0.0893711	1	9716	tags=65%, list=35%, signal=99%	163
CHANDRAN_METASTASIS_TOP50_UP	35	-0.526492	-1.63244	0.00321543	0.0907077	1	6030	tags=49%, list=22%, signal=62%	164
LI_CISPLATIN_RESISTANCE_DN	28	-0.544092	-1.62735	0.0151057	0.094152	1	4594	tags=39%, list=17%, signal=47%	165
REACTOME_INTERACTIONS_OF_REV_WITH_HOST_CELLULAR_PROTEINS	37	-0.506896	-1.6263	0.00606061	0.0944748	1	8631	tags=59%, list=31%, signal=86%	166
REACTOME_HOST_INTERACTIONS_OF_HIV_FACTORS	131	-0.404323	-1.62389	0	0.0959843	1	9626	tags=63%, list=35%, signal=95%	167
GARGALOVIC_RESPONSE_TO_OXIDIZED_PHOSPHOLIPIDS_BROWN_UP	15	-0.63033	-1.61992	0.019656	0.0986893	1	3968	tags=40%, list=14%, signal=47%	168
DACOSTA_UV_RESPONSE_VIA_ERCC3_TTD_UP	58	-0.459845	-1.61423	0.0159744	0.103162	1	7317	tags=41%, list=26%, signal=56%	169
REACTOME_SIGNALING_BY_HEDGEHOG	145	-0.39907	-1.61417	0	0.102604	1	1370	tags=9%, list=5%, signal=9%	170
PID_NFAT_TFPATHWAY	45	-0.483071	-1.61369	0.00687285	0.102428	1	2159	tags=33%, list=8%, signal=36%	171
STAEGE_EWING_FAMILY_TUMOR	29	-0.53624	-1.61304	0.00284091	0.102412	1	4109	tags=34%, list=15%, signal=40%	172
WP_PURINE_METABOLISM_AND_RELATED_DISORDERS	21	-0.590204	-1.60881	0.0193906	0.105441	1	4487	tags=57%, list=16%, signal=68%	173
SHEPARD_CRASH_AND_BURN_MUTANT_UP	197	-0.381452	-1.60577	0	0.107432	1	5997	tags=47%, list=22%, signal=59%	174
YAO_TEMPORAL_RESPONSE_TO_PROGESTERONE_CLUSTER_7	71	-0.447249	-1.60426	0	0.108261	1	5891	tags=38%, list=21%, signal=48%	175
MARZEC_IL2_SIGNALING_UP	114	-0.415603	-1.60259	0	0.108988	1	2741	tags=35%, list=10%, signal=39%	176
SHAFFER_IRF4_TARGETS_IN_ACTIVATED_B_LYMPHOCYTE	80	-0.429305	-1.60234	0.00390625	0.108687	1	4053	tags=34%, list=15%, signal=39%	177
REACTOME_NS1_MEDIATED_EFFECTS_ON_HOST_PATHWAYS	41	-0.489639	-1.59755	0.00611621	0.112808	1	9143	tags=63%, list=33%, signal=94%	178
HESS_TARGETS_OF_HOXA9_AND_MEIS1_UP	66	-0.448262	-1.59722	0.0105263	0.112502	1	2304	tags=26%, list=8%, signal=28%	179
BHAT_ESR1_TARGETS_VIA_AKT1_UP	271	-0.367529	-1.59618	0	0.112859	1	3753	tags=32%, list=14%, signal=37%	180
REACTOME_ATTENUATION_PHASE	27	-0.536295	-1.59539	0.0165746	0.112846	1	3683	tags=41%, list=13%, signal=47%	181
ONDER_CDH1_TARGETS_1_DN	157	-0.395302	-1.58902	0	0.118123	1	3922	tags=27%, list=14%, signal=31%	182
WANG_RESPONSE_TO_FORSKOLIN_UP	23	-0.573037	-1.58836	0.0231884	0.118168	1	2225	tags=35%, list=8%, signal=38%	183
REACTOME_MITOTIC_G2_G2_M_PHASES	197	-0.380433	-1.58782	0	0.118029	1	2494	tags=11%, list=9%, signal=12%	184
GOLDRATH_HOMEOSTATIC_PROLIFERATION	146	-0.395878	-1.58709	0	0.118052	1	7303	tags=49%, list=26%, signal=66%	185
REACTOME_GOLGI_TO_ER_RETROGRADE_TRANSPORT	128	-0.400527	-1.58693	0	0.117589	1	1005	tags=9%, list=4%, signal=10%	186
KIM_WT1_TARGETS_12HR_DN	205	-0.373604	-1.58492	0	0.11895	1	4993	tags=34%, list=18%, signal=41%	187
IVANOVA_HEMATOPOIESIS_EARLY_PROGENITOR	440	-0.348805	-1.58441	0	0.118833	1	5737	tags=30%, list=21%, signal=38%	188
TONKS_TARGETS_OF_RUNX1_RUNX1T1_FUSION_MONOCYTE_UP	195	-0.373741	-1.58437	0	0.118248	1	5341	tags=36%, list=19%, signal=45%	189
IRITANI_MAD1_TARGETS_DN	45	-0.474665	-1.5835	0.00980392	0.118485	1	7567	tags=44%, list=27%, signal=61%	190
MORI_SMALL_PRE_BII_LYMPHOCYTE_DN	73	-0.432632	-1.58281	0	0.11843	1	3472	tags=29%, list=13%, signal=33%	191
LEE_CALORIE_RESTRICTION_MUSCLE_DN	48	-0.457568	-1.58011	0.00986842	0.120426	1	4164	tags=29%, list=15%, signal=34%	192
REACTOME_PRC2_METHYLATES_HISTONES_AND_DNA	63	-0.453926	-1.57994	0.01	0.120012	1	5829	tags=40%, list=21%, signal=50%	193
REACTOME_AUTOPHAGY	145	-0.384527	-1.57918	0	0.120132	1	2225	tags=14%, list=8%, signal=15%	194
MODY_HIPPOCAMPUS_NEONATAL	30	-0.520977	-1.57914	0.0173913	0.119534	1	2548	tags=40%, list=9%, signal=44%	195
REACTOME_TRANSCRIPTIONAL_REGULATION_BY_SMALL_RNAS	97	-0.419461	-1.57723	0.00408163	0.120642	1	6903	tags=43%, list=25%, signal=57%	196
SESTO_RESPONSE_TO_UV_C0	103	-0.405508	-1.57667	0	0.120613	1	7079	tags=41%, list=26%, signal=55%	197
LEE_CALORIE_RESTRICTION_MUSCLE_UP	35	-0.494088	-1.57476	0.0181269	0.121776	1	2420	tags=26%, list=9%, signal=28%	198
BORCZUK_MALIGNANT_MESOTHELIOMA_UP	303	-0.357192	-1.57365	0	0.122177	1	8034	tags=45%, list=29%, signal=63%	199
REACTOME_MHC_CLASS_II_ANTIGEN_PRESENTATION	117	-0.403543	-1.57027	0.00425532	0.124998	1	1005	tags=10%, list=4%, signal=11%	200
REACTOME_RNA_POLYMERASE_I_TRANSCRIPTION_TERMINATION	31	-0.511916	-1.5692	0.0140449	0.125362	1	5859	tags=45%, list=21%, signal=57%	201
REACTOME_KEAP1_NFE2L2_PATHWAY	99	-0.407893	-1.56431	0	0.129527	1	7657	tags=47%, list=28%, signal=65%	202
REACTOME_DOWNREGULATION_OF_TGF_BETA_RECEPTOR_SIGNALING	26	-0.540363	-1.56261	0.0344828	0.130555	1	6533	tags=50%, list=24%, signal=65%	203
REACTOME_DOWNSTREAM_SIGNALING_EVENTS_OF_B_CELL_RECEPTOR_BCR	81	-0.422199	-1.56257	0.00364964	0.129944	1	9626	tags=59%, list=35%, signal=91%	204
LIU_IL13_PRIMING_MODEL	15	-0.610043	-1.56018	0.0319149	0.131795	1	5855	tags=53%, list=21%, signal=68%	205
MOROSETTI_FACIOSCAPULOHUMERAL_MUSCULAR_DISTROPHY_UP	15	-0.614016	-1.55919	0.0141844	0.1322	1	481	tags=27%, list=2%, signal=27%	206
WP_TRANSLATION_FACTORS	49	-0.457659	-1.55865	0.0146628	0.1321	1	7480	tags=53%, list=27%, signal=73%	207
REACTOME_SYNTHESIS_OF_DNA	121	-0.402983	-1.55861	0.00458716	0.131516	1	9700	tags=55%, list=35%, signal=84%	208
SANSOM_APC_TARGETS_REQUIRE_MYC	221	-0.365669	-1.55858	0	0.130916	1	3962	tags=28%, list=14%, signal=32%	209
REACTOME_TRANSPORT_OF_MATURE_MRNAS_DERIVED_FROM_INTRONLESS_TRANSCRIPTS	43	-0.474526	-1.55848	0.0128205	0.130417	1	8631	tags=56%, list=31%, signal=81%	210
LEE_METASTASIS_AND_RNA_PROCESSING_UP	16	-0.611789	-1.55647	0.0231959	0.131932	1	7907	tags=63%, list=29%, signal=87%	211
RHEIN_ALL_GLUCOCORTICOID_THERAPY_DN	365	-0.345141	-1.55481	0	0.132837	1	7631	tags=42%, list=28%, signal=57%	212
PID_CMYB_PATHWAY	79	-0.417462	-1.55323	0	0.13384	1	1304	tags=18%, list=5%, signal=19%	213
REACTOME_E3_UBIQUITIN_LIGASES_UBIQUITINATE_TARGET_PROTEINS	58	-0.446841	-1.55323	0.0126582	0.133215	1	8607	tags=47%, list=31%, signal=67%	214
REACTOME_DEFECTIVE_CFTR_CAUSES_CYSTIC_FIBROSIS	61	-0.440563	-1.55317	0.00662252	0.132651	1	9626	tags=62%, list=35%, signal=95%	215
WP_INFLUENCE_OF_LAMINOPATHIES_ON_WNT_SIGNALING	36	-0.487606	-1.55247	0.0151976	0.132906	1	1647	tags=22%, list=6%, signal=24%	216
REACTOME_RESOLUTION_OF_SISTER_CHROMATID_COHESION	122	-0.389784	-1.55196	0	0.132949	1	1005	tags=9%, list=4%, signal=9%	217
ICHIBA_GRAFT_VERSUS_HOST_DISEASE_35D_DN	48	-0.462248	-1.5516	0.00598802	0.132742	1	4915	tags=25%, list=18%, signal=30%	218
REACTOME_RECRUITMENT_OF_MITOTIC_CENTROSOME_PROTEINS_AND_COMPLEXES	81	-0.416758	-1.55135	0.00350877	0.132321	1	190	tags=7%, list=1%, signal=7%	219
REACTOME_APC_C_CDH1_MEDIATED_DEGRADATION_OF_CDC20_AND_OTHER_APC_C_CDH1_TARGETED_PROTEINS_IN_LATE_MITOSIS_EARLY_G1	74	-0.420467	-1.55059	0.00357143	0.132496	1	9700	tags=59%, list=35%, signal=91%	220
REACTOME_ASYMMETRIC_LOCALIZATION_OF_PCP_PROTEINS	64	-0.437154	-1.54783	0.00727273	0.134831	1	8847	tags=59%, list=32%, signal=87%	221
WP_FATTY_ACID_TRANSPORTERS	15	-0.605089	-1.54718	0.0359712	0.13495	1	6450	tags=67%, list=23%, signal=87%	222
KORKOLA_CORRELATED_WITH_POU5F1	26	-0.534547	-1.54678	0.0262391	0.134733	1	6266	tags=58%, list=23%, signal=74%	223
REACTOME_REGULATION_OF_PTEN_STABILITY_AND_ACTIVITY	69	-0.430746	-1.54664	0.00355872	0.134274	1	9626	tags=62%, list=35%, signal=95%	224
REACTOME_TRANSPORT_OF_THE_SLBP_DEPENDANT_MATURE_MRNA	36	-0.48477	-1.54563	0.0193548	0.134655	1	8631	tags=58%, list=31%, signal=85%	225
PARK_TRETINOIN_RESPONSE_AND_RARA_PLZF_FUSION	23	-0.536256	-1.54019	0.0441558	0.139728	1	1695	tags=30%, list=6%, signal=32%	226
REACTOME_NICOTINAMIDE_SALVAGING	18	-0.570181	-1.5396	0.0422535	0.139667	1	1194	tags=17%, list=4%, signal=17%	227
REACTOME_ACTIVATED_PKN1_STIMULATES_TRANSCRIPTION_OF_AR_ANDROGEN_RECEPTOR_REGULATED_GENES_KLK2_AND_KLK3	57	-0.439212	-1.53926	0.0152672	0.139392	1	5829	tags=42%, list=21%, signal=53%	228
BONOME_OVARIAN_CANCER_POOR_SURVIVAL_DN	21	-0.55514	-1.53896	0.0337662	0.139081	1	4769	tags=52%, list=17%, signal=63%	229
REACTOME_MRNA_DECAY_BY_3_TO_5_EXORIBONUCLEASE	16	-0.589481	-1.53883	0.0284974	0.138642	1	6004	tags=44%, list=22%, signal=56%	230
REACTOME_DNA_DAMAGE_TELOMERE_STRESS_INDUCED_SENESCENCE	73	-0.41951	-1.53465	0.0192308	0.14245	1	5054	tags=33%, list=18%, signal=40%	231
REACTOME_O_LINKED_GLYCOSYLATION_OF_MUCINS	57	-0.433791	-1.53243	0.00649351	0.144363	1	2271	tags=23%, list=8%, signal=25%	232
REACTOME_DEGRADATION_OF_DVL	57	-0.446957	-1.53213	0.00970874	0.144073	1	9626	tags=67%, list=35%, signal=102%	233
REACTOME_PROTEIN_METHYLATION	17	-0.574297	-1.53188	0.0303797	0.143722	1	5375	tags=35%, list=19%, signal=44%	234
WP_METHIONINE_DE_NOVO_AND_SALVAGE_PATHWAY	21	-0.532764	-1.53029	0.0453258	0.144912	1	4027	tags=38%, list=15%, signal=45%	235
BURTON_ADIPOGENESIS_4	45	-0.465947	-1.5287	0.00625	0.145986	1	7443	tags=53%, list=27%, signal=73%	236
YAMAZAKI_TCEB3_TARGETS_DN	190	-0.359889	-1.5285	0	0.145585	1	3995	tags=24%, list=14%, signal=27%	237
REACTOME_NUCLEAR_IMPORT_OF_REV_PROTEIN	34	-0.490409	-1.52762	0.0172911	0.145949	1	8631	tags=59%, list=31%, signal=85%	238
BHAT_ESR1_TARGETS_NOT_VIA_AKT1_UP	204	-0.364211	-1.52293	0	0.150313	1	3753	tags=32%, list=14%, signal=37%	239
SWEET_KRAS_TARGETS_DN	58	-0.440555	-1.51994	0.013986	0.15294	1	3253	tags=29%, list=12%, signal=33%	240
FAELT_B_CLL_WITH_VH3_21_UP	44	-0.448199	-1.51928	0.0191693	0.153033	1	8294	tags=50%, list=30%, signal=71%	241
MATTIOLI_MULTIPLE_MYELOMA_SUBGROUPS	15	-0.594432	-1.51731	0.048	0.154896	1	3851	tags=47%, list=14%, signal=54%	242
CERVERA_SDHB_TARGETS_1_DN	28	-0.49766	-1.51421	0.022792	0.157666	1	1304	tags=18%, list=5%, signal=19%	243
REACTOME_BASE_EXCISION_REPAIR_AP_SITE_FORMATION	57	-0.42442	-1.5141	0.0101351	0.157126	1	5902	tags=42%, list=21%, signal=53%	244
REACTOME_AURKA_ACTIVATION_BY_TPX2	72	-0.417922	-1.51117	0.00793651	0.160139	1	190	tags=8%, list=1%, signal=8%	245
GARCIA_TARGETS_OF_FLI1_AND_DAX1_DN	162	-0.373863	-1.51045	0.0103093	0.160443	1	7361	tags=46%, list=27%, signal=62%	246
LIN_NPAS4_TARGETS_DN	67	-0.418556	-1.50869	0.00359712	0.161952	1	1059	tags=18%, list=4%, signal=19%	247
OKUMURA_INFLAMMATORY_RESPONSE_LPS	174	-0.360178	-1.50858	0.00584795	0.161441	1	3978	tags=26%, list=14%, signal=31%	248
REACTOME_CELLULAR_RESPONSE_TO_HYPOXIA	75	-0.411601	-1.50118	0.00684931	0.169528	1	9681	tags=64%, list=35%, signal=98%	249
TIEN_INTESTINE_PROBIOTICS_6HR_UP	51	-0.445766	-1.50063	0.0167224	0.16957	1	2106	tags=12%, list=8%, signal=13%	250
REACTOME_HCMV_LATE_EVENTS	105	-0.382489	-1.4967	0	0.173718	1	8653	tags=56%, list=31%, signal=81%	251
UEDA_PERIFERAL_CLOCK	165	-0.364332	-1.49648	0.00537634	0.173334	1	3813	tags=30%, list=14%, signal=34%	252
HOUSTIS_ROS	34	-0.48447	-1.49596	0.0308989	0.173336	1	6650	tags=50%, list=24%, signal=66%	253
REACTOME_RMTS_METHYLATE_HISTONE_ARGININES	69	-0.416929	-1.4943	0.0110701	0.174545	1	5829	tags=41%, list=21%, signal=51%	254
REACTOME_NUCLEAR_EVENTS_KINASE_AND_TRANSCRIPTION_FACTOR_ACTIVATION	59	-0.427789	-1.49282	0.0167785	0.175874	1	2648	tags=27%, list=10%, signal=30%	255
VALK_AML_WITH_CEBPA	32	-0.483922	-1.49093	0.0229885	0.177594	1	3679	tags=31%, list=13%, signal=36%	256
PRAMOONJAGO_SOX4_TARGETS_DN	49	-0.4389	-1.49007	0.0186335	0.178017	1	7523	tags=49%, list=27%, signal=67%	257
MATZUK_IMPLANTATION_AND_UTERINE	21	-0.53421	-1.48711	0.0453258	0.181088	1	5246	tags=52%, list=19%, signal=65%	258
REACTOME_P75NTR_SIGNALS_VIA_NF_KB	16	-0.556633	-1.4871	0.0765432	0.180403	1	4506	tags=38%, list=16%, signal=45%	259
BIOCARTA_PROTEASOME_PATHWAY	19	-0.541569	-1.48612	0.0410256	0.181069	1	9415	tags=68%, list=34%, signal=104%	260
REACTOME_PROTEIN_UBIQUITINATION	78	-0.406233	-1.48241	0.0181159	0.185225	1	9497	tags=54%, list=34%, signal=82%	261
MUELLER_PLURINET	295	-0.333383	-1.48206	0	0.184901	1	6142	tags=37%, list=22%, signal=47%	262
PLASARI_NFIC_TARGETS_BASAL_DN	21	-0.530382	-1.48165	0.0445682	0.184698	1	2406	tags=33%, list=9%, signal=36%	263
REACTOME_PROCESSING_OF_CAPPED_INTRONLESS_PRE_MRNA	29	-0.496363	-1.48043	0.0364146	0.185599	1	9602	tags=69%, list=35%, signal=105%	264
WP_SELECTIVE_EXPRESSION_OF_CHEMOKINE_RECEPTORS_DURING_TCELL_POLARIZATION	28	-0.49253	-1.47738	0.0291545	0.188686	1	1479	tags=29%, list=5%, signal=30%	265
LUI_TARGETS_OF_PAX8_PPARG_FUSION	34	-0.468952	-1.47727	0.0151057	0.188146	1	8187	tags=44%, list=30%, signal=63%	266
REACTOME_WNT_LIGAND_BIOGENESIS_AND_TRAFFICKING	24	-0.502189	-1.47615	0.0502645	0.188864	1	3041	tags=25%, list=11%, signal=28%	267
NAGASHIMA_EGF_SIGNALING_UP	54	-0.434419	-1.47552	0.01	0.189007	1	2435	tags=39%, list=9%, signal=43%	268
REACTOME_PCP_CE_PATHWAY	92	-0.38954	-1.47512	0	0.188904	1	8847	tags=59%, list=32%, signal=86%	269
YAO_TEMPORAL_RESPONSE_TO_PROGESTERONE_CLUSTER_13	177	-0.354237	-1.47017	0.00546448	0.19499	1	8195	tags=44%, list=30%, signal=62%	270
REACTOME_HDACS_DEACETYLATE_HISTONES	83	-0.398572	-1.46965	0.0123457	0.194913	1	5903	tags=37%, list=21%, signal=47%	271
DAZARD_UV_RESPONSE_CLUSTER_G24	22	-0.515883	-1.46817	0.03207	0.196241	1	1201	tags=27%, list=4%, signal=28%	272
BOYAULT_LIVER_CANCER_SUBCLASS_G123_UP	46	-0.443228	-1.46807	0.0283019	0.195656	1	6786	tags=46%, list=24%, signal=60%	273
REACTOME_RNA_POLYMERASE_I_TRANSCRIPTION_INITIATION	47	-0.435009	-1.46595	0.0226537	0.197771	1	7756	tags=53%, list=28%, signal=74%	274
REACTOME_FATTY_ACYL_COA_BIOSYNTHESIS	38	-0.458698	-1.4655	0.0362538	0.197646	1	5030	tags=42%, list=18%, signal=51%	275
REACTOME_MEIOTIC_RECOMBINATION	76	-0.399884	-1.46335	0.00342466	0.199724	1	6039	tags=37%, list=22%, signal=47%	276
WP_ID_SIGNALING_PATHWAY	15	-0.563739	-1.46272	0.0710901	0.199846	1	1298	tags=20%, list=5%, signal=21%	277
REACTOME_SYNTHESIS_OF_PROSTAGLANDINS_PG_AND_THROMBOXANES_TX	15	-0.559966	-1.46259	0.0526316	0.199328	1	3903	tags=53%, list=14%, signal=62%	278
REACTOME_FACTORS_INVOLVED_IN_MEGAKARYOCYTE_DEVELOPMENT_AND_PLATELET_PRODUCTION	142	-0.36253	-1.46197	0.00497512	0.199307	1	2201	tags=17%, list=8%, signal=18%	279
BAE_BRCA1_TARGETS_DN	30	-0.476391	-1.46167	0.0344828	0.199023	1	7129	tags=47%, list=26%, signal=63%	280
REACTOME_DEACTIVATION_OF_THE_BETA_CATENIN_TRANSACTIVATING_COMPLEX	38	-0.466275	-1.45961	0.0347003	0.201017	1	3867	tags=21%, list=14%, signal=24%	281
REACTOME_FORMATION_OF_SENESCENCE_ASSOCIATED_HETEROCHROMATIN_FOCI_SAHF	16	-0.553309	-1.45888	0.0614251	0.201254	1	5054	tags=50%, list=18%, signal=61%	282
SEKI_INFLAMMATORY_RESPONSE_LPS_DN	21	-0.521522	-1.45453	0.0599455	0.206511	1	1304	tags=38%, list=5%, signal=40%	283
LI_WILMS_TUMOR	24	-0.487614	-1.45358	0.0482955	0.207115	1	2406	tags=25%, list=9%, signal=27%	284
BIOCARTA_IL2RB_PATHWAY	37	-0.45064	-1.45314	0.0433437	0.207067	1	2159	tags=22%, list=8%, signal=23%	285
CROMER_METASTASIS_DN	75	-0.399818	-1.4521	0.00763359	0.207661	1	5544	tags=35%, list=20%, signal=43%	286
REACTOME_INFLUENZA_INFECTION	157	-0.35398	-1.45129	0	0.208099	1	8631	tags=40%, list=31%, signal=58%	287
REACTOME_TCF_DEPENDENT_SIGNALING_IN_RESPONSE_TO_WNT	216	-0.344091	-1.44982	0	0.209389	1	6528	tags=33%, list=24%, signal=43%	288
HOFFMANN_IMMATURE_TO_MATURE_B_LYMPHOCYTE_DN	45	-0.44348	-1.44971	0.0224359	0.208828	1	3656	tags=27%, list=13%, signal=31%	289
WP_EUKARYOTIC_TRANSCRIPTION_INITIATION	42	-0.45118	-1.44955	0.0337423	0.208325	1	7883	tags=57%, list=28%, signal=80%	290
MORI_EMU_MYC_LYMPHOMA_BY_ONSET_TIME_UP	111	-0.368183	-1.44931	0	0.208017	1	7082	tags=43%, list=26%, signal=58%	291
REACTOME_DECTIN_1_MEDIATED_NONCANONICAL_NF_KB_SIGNALING	61	-0.414334	-1.44721	0.0206897	0.210467	1	9626	tags=61%, list=35%, signal=93%	292
WP_SREBF_AND_MIR33_IN_CHOLESTEROL_AND_LIPID_HOMEOSTASIS	17	-0.552443	-1.44364	0.0869565	0.214867	1	2710	tags=35%, list=10%, signal=39%	293
DAWSON_METHYLATED_IN_LYMPHOMA_TCL1	43	-0.444154	-1.44239	0.0361842	0.215933	1	2275	tags=23%, list=8%, signal=25%	294
REACTOME_REGULATION_OF_PLK1_ACTIVITY_AT_G2_M_TRANSITION	87	-0.398338	-1.4423	0.0181159	0.21531	1	2282	tags=11%, list=8%, signal=12%	295
REACTOME_RNA_POLYMERASE_III_TRANSCRIPTION_INITIATION_FROM_TYPE_3_PROMOTER	28	-0.475695	-1.44218	0.0542005	0.21475	1	6412	tags=50%, list=23%, signal=65%	296
KEGG_PROTEIN_EXPORT	24	-0.494506	-1.44192	0.0355191	0.214426	1	8009	tags=54%, list=29%, signal=76%	297
REACTOME_GENE_SILENCING_BY_RNA	128	-0.359598	-1.4416	0	0.214143	1	5859	tags=34%, list=21%, signal=43%	298
REACTOME_DEGRADATION_OF_AXIN	55	-0.415928	-1.44	0.0275862	0.215669	1	9626	tags=62%, list=35%, signal=95%	299
WONG_EMBRYONIC_STEM_CELL_CORE	333	-0.329345	-1.4386	0	0.217032	1	6004	tags=32%, list=22%, signal=40%	300
WANG_RESPONSE_TO_ANDROGEN_UP	29	-0.479666	-1.4374	0.0497076	0.217928	1	2225	tags=28%, list=8%, signal=30%	301
PID_PRL_SIGNALING_EVENTS_PATHWAY	23	-0.496772	-1.43722	0.0480226	0.217469	1	85	tags=9%, list=0%, signal=9%	302
REACTOME_NONHOMOLOGOUS_END_JOINING_NHEJ	65	-0.403524	-1.43675	0.025	0.217525	1	5728	tags=34%, list=21%, signal=43%	303
REACTOME_METABOLISM_OF_NUCLEOTIDES	94	-0.385857	-1.43663	0.00462963	0.217036	1	4617	tags=30%, list=17%, signal=36%	304
REACTOME_TRANSCRIPTIONAL_REGULATION_BY_RUNX1	225	-0.33869	-1.43656	0.0135135	0.216422	1	5067	tags=25%, list=18%, signal=30%	305
REACTOME_AMYLOID_FIBER_FORMATION	92	-0.380606	-1.43624	0.00701754	0.216121	1	3297	tags=24%, list=12%, signal=27%	306
STEGER_ADIPOGENESIS_UP	19	-0.534698	-1.43608	0.0818414	0.215641	1	1473	tags=26%, list=5%, signal=28%	307
REACTOME_RHO_GTPASES_ACTIVATE_FORMINS	136	-0.347313	-1.43463	0.00478469	0.216925	1	1005	tags=8%, list=4%, signal=8%	308
BENPORATH_ES_2	38	-0.445031	-1.4304	0.0495627	0.222712	1	5547	tags=39%, list=20%, signal=49%	309
XU_CREBBP_TARGETS_DN	39	-0.446999	-1.43004	0.0538922	0.222611	1	2921	tags=26%, list=11%, signal=29%	310
TOMLINS_PROSTATE_CANCER_UP	40	-0.440092	-1.42944	0.0310559	0.222663	1	5459	tags=33%, list=20%, signal=40%	311
REACTOME_SUMOYLATION_OF_CHROMATIN_ORGANIZATION_PROTEINS	71	-0.393085	-1.428	0.00749064	0.223933	1	8645	tags=52%, list=31%, signal=76%	312
CHEN_HOXA5_TARGETS_9HR_DN	41	-0.428863	-1.42786	0.0431035	0.223414	1	3683	tags=37%, list=13%, signal=42%	313
WP_PI3KAKTMTOR_VITAMIN_D3_SIGNALING	21	-0.510182	-1.42647	0.079452	0.224718	1	699	tags=24%, list=3%, signal=24%	314
REACTOME_HIV_INFECTION	231	-0.336177	-1.4264	0	0.224081	1	8847	tags=52%, list=32%, signal=75%	315
CREIGHTON_AKT1_SIGNALING_VIA_MTOR_DN	23	-0.508759	-1.42353	0.0640668	0.227687	1	7290	tags=48%, list=26%, signal=65%	316
WP_PEPTIDE_GPCRS	58	-0.410012	-1.42321	0.029316	0.227478	1	2190	tags=21%, list=8%, signal=22%	317
IVANOVA_HEMATOPOIESIS_INTERMEDIATE_PROGENITOR	130	-0.355849	-1.42321	0	0.226763	1	6878	tags=47%, list=25%, signal=62%	318
REACTOME_RECOGNITION_AND_ASSOCIATION_OF_DNA_GLYCOSYLASE_WITH_SITE_CONTAINING_AN_AFFECTED_PURINE	50	-0.426072	-1.42262	0.0222222	0.226922	1	5902	tags=38%, list=21%, signal=48%	319
REACTOME_RNA_POLYMERASE_III_TRANSCRIPTION_INITIATION_FROM_TYPE_1_PROMOTER	28	-0.481985	-1.42067	0.054878	0.229129	1	6412	tags=54%, list=23%, signal=70%	320
SHIPP_DLBCL_VS_FOLLICULAR_LYMPHOMA_UP	45	-0.42008	-1.42047	0.0451389	0.228726	1	5038	tags=40%, list=18%, signal=49%	321
REACTOME_METABOLISM_OF_STEROIDS	144	-0.34934	-1.41948	0	0.229549	1	2633	tags=20%, list=9%, signal=22%	322
KUROZUMI_RESPONSE_TO_ONCOCYTIC_VIRUS_AND_CYCLIC_RGD	19	-0.512629	-1.41701	0.078534	0.23251	1	2291	tags=42%, list=8%, signal=46%	323
SANA_RESPONSE_TO_IFNG_DN	85	-0.380337	-1.41678	0.0156863	0.232205	1	4134	tags=28%, list=15%, signal=33%	324
WINTER_HYPOXIA_UP	93	-0.370578	-1.41669	0.0156863	0.231647	1	4261	tags=26%, list=15%, signal=30%	325
WP_OSX_AND_MIRNAS_IN_TOOTH_DEVELOPMENT	21	-0.510871	-1.41629	0.0716253	0.231594	1	5934	tags=43%, list=21%, signal=54%	326
WP_MRNA_PROCESSING	125	-0.354464	-1.41562	0	0.231953	1	8851	tags=53%, list=32%, signal=77%	327
REACTOME_DISEASES_ASSOCIATED_WITH_GLYCOSYLATION_PRECURSOR_BIOSYNTHESIS	15	-0.561855	-1.41429	0.0878553	0.233293	1	6443	tags=60%, list=23%, signal=78%	328
REACTOME_REGULATION_OF_HSF1_MEDIATED_HEAT_SHOCK_RESPONSE	81	-0.383606	-1.41348	0.0411985	0.233704	1	8631	tags=53%, list=31%, signal=77%	329
WP_ENDODERM_DIFFERENTIATION	132	-0.352428	-1.41242	0.00507614	0.234719	1	2017	tags=18%, list=7%, signal=20%	330
WP_UREA_CYCLE_AND_METABOLISM_OF_AMINO_GROUPS	21	-0.503834	-1.4122	0.0741758	0.234354	1	1939	tags=33%, list=7%, signal=36%	331
REACTOME_SYNTHESIS_OF_BILE_ACIDS_AND_BILE_SALTS_VIA_7ALPHA_HYDROXYCHOLESTEROL	23	-0.486776	-1.40965	0.0613333	0.237502	1	1985	tags=22%, list=7%, signal=23%	332
REACTOME_SENESCENCE_ASSOCIATED_SECRETORY_PHENOTYPE_SASP	99	-0.363105	-1.40869	0.0146341	0.238187	1	5215	tags=31%, list=19%, signal=38%	333
REACTOME_INTERACTIONS_OF_VPR_WITH_HOST_CELLULAR_PROTEINS	37	-0.442881	-1.40611	0.0510511	0.241524	1	8631	tags=57%, list=31%, signal=82%	334
BASSO_CD40_SIGNALING_UP	98	-0.367349	-1.40603	0.0386266	0.24092	1	4928	tags=36%, list=18%, signal=43%	335
BENPORATH_ES_1	369	-0.317936	-1.40456	0	0.242482	1	3429	tags=21%, list=12%, signal=23%	336
REACTOME_RUNX1_REGULATES_GENES_INVOLVED_IN_MEGAKARYOCYTE_DIFFERENTIATION_AND_PLATELET_FUNCTION	85	-0.375896	-1.40362	0.0236487	0.243178	1	5064	tags=33%, list=18%, signal=40%	337
BREDEMEYER_RAG_SIGNALING_NOT_VIA_ATM_UP	63	-0.401548	-1.40355	0.0387097	0.24256	1	5641	tags=30%, list=20%, signal=38%	338
REACTOME_MITOTIC_PROPHASE	132	-0.348146	-1.40233	0.0128755	0.24378	1	7396	tags=38%, list=27%, signal=51%	339
BURTON_ADIPOGENESIS_10	27	-0.473256	-1.40215	0.0601719	0.24339	1	2634	tags=33%, list=9%, signal=37%	340
REACTOME_TELOMERE_MAINTENANCE	107	-0.36188	-1.40084	0.0195312	0.24463	1	5902	tags=33%, list=21%, signal=41%	341
LIANG_HEMATOPOIESIS_STEM_CELL_NUMBER_QTL	15	-0.540958	-1.4007	0.0878553	0.244129	1	654	tags=20%, list=2%, signal=20%	342
GRADE_COLON_VS_RECTAL_CANCER_UP	34	-0.451767	-1.40062	0.0758018	0.243577	1	5346	tags=29%, list=19%, signal=36%	343
WP_FLUOROPYRIMIDINE_ACTIVITY	32	-0.452172	-1.40045	0.0574018	0.243152	1	6032	tags=44%, list=22%, signal=56%	344
REACTOME_TRANSPORT_OF_MATURE_TRANSCRIPT_TO_CYTOPLASM	83	-0.369534	-1.39804	0.0233463	0.246217	1	8631	tags=51%, list=31%, signal=73%	345
GAJATE_RESPONSE_TO_TRABECTEDIN_DN	20	-0.517957	-1.39704	0.0921409	0.247071	1	4423	tags=35%, list=16%, signal=42%	346
RASHI_RESPONSE_TO_IONIZING_RADIATION_1	37	-0.437615	-1.39626	0.0471698	0.247548	1	3732	tags=35%, list=13%, signal=41%	347
LI_DCP2_BOUND_MRNA	88	-0.367993	-1.39583	0.0338983	0.247536	1	8975	tags=55%, list=32%, signal=80%	348
HASLINGER_B_CLL_WITH_6Q21_DELETION	22	-0.504676	-1.3958	0.0868347	0.246885	1	7778	tags=41%, list=28%, signal=57%	349
REACTOME_HEDGEHOG_ON_STATE	84	-0.375242	-1.39545	0.0148699	0.246733	1	8847	tags=52%, list=32%, signal=77%	350
PLASARI_TGFB1_TARGETS_10HR_UP	184	-0.337142	-1.3947	0.0118343	0.247211	1	2487	tags=23%, list=9%, signal=25%	351
REACTOME_SARS_COV_2_MODULATES_HOST_TRANSLATION_MACHINERY	51	-0.414626	-1.39341	0.0353698	0.248604	1	7156	tags=31%, list=26%, signal=42%	352
BURTON_ADIPOGENESIS_2	68	-0.391119	-1.39288	0.0226415	0.248775	1	3914	tags=44%, list=14%, signal=51%	353
REACTOME_ASSOCIATION_OF_TRIC_CCT_WITH_TARGET_PROTEINS_DURING_BIOSYNTHESIS	39	-0.432152	-1.39186	0.057508	0.249713	1	5802	tags=38%, list=21%, signal=49%	354
REACTOME_ANCHORING_OF_THE_BASAL_BODY_TO_THE_PLASMA_MEMBRANE	97	-0.366784	-1.38848	0.0275591	0.254407	1	190	tags=6%, list=1%, signal=6%	355
LOPEZ_TRANSLATION_VIA_FN1_SIGNALING	34	-0.444738	-1.38801	0.0699088	0.254475	1	5910	tags=38%, list=21%, signal=49%	356
WP_WNT_SIGNALING_PATHWAY	51	-0.408472	-1.388	0.0559006	0.253788	1	2945	tags=20%, list=11%, signal=22%	357
KANNAN_TP53_TARGETS_DN	21	-0.507065	-1.38663	0.0769231	0.255192	1	3764	tags=52%, list=14%, signal=61%	358
BROWNE_HCMV_INFECTION_8HR_DN	45	-0.425288	-1.38575	0.0522876	0.25607	1	4127	tags=29%, list=15%, signal=34%	359
PID_HIF1A_PATHWAY	18	-0.515886	-1.38462	0.0682415	0.257189	1	3546	tags=28%, list=13%, signal=32%	360
GENTILE_UV_RESPONSE_CLUSTER_D9	26	-0.478954	-1.3841	0.0780781	0.257302	1	2183	tags=27%, list=8%, signal=29%	361
JAIN_NFKB_SIGNALING	74	-0.380617	-1.38262	0.0283401	0.259008	1	5349	tags=34%, list=19%, signal=42%	362
REACTOME_DISEASES_OF_PROGRAMMED_CELL_DEATH	92	-0.370316	-1.38261	0.0117647	0.258304	1	5829	tags=37%, list=21%, signal=47%	363
REACTOME_INHIBITION_OF_DNA_RECOMBINATION_AT_TELOMERE	62	-0.391125	-1.38257	0.0315789	0.257666	1	5902	tags=40%, list=21%, signal=51%	364
REACTOME_PROTEIN_LOCALIZATION	157	-0.340237	-1.38198	0.00476191	0.257868	1	8386	tags=47%, list=30%, signal=67%	365
REACTOME_ACTIVATED_NOTCH1_TRANSMITS_SIGNAL_TO_THE_NUCLEUS	30	-0.46005	-1.38181	0.0734463	0.257464	1	3813	tags=33%, list=14%, signal=39%	366
WIERENGA_STAT5A_TARGETS_GROUP2	50	-0.403882	-1.38152	0.0460123	0.257234	1	1742	tags=24%, list=6%, signal=26%	367
WP_EFFECT_OF_PROGERIN_ON_GENES_INVOLVED_IN_HUTCHINSONGILFORD_PROGERIA_SYNDROME	32	-0.455492	-1.38151	0.0860927	0.256554	1	5903	tags=41%, list=21%, signal=52%	368
REACTOME_SCF_SKP2_MEDIATED_DEGRADATION_OF_P27_P21	60	-0.397952	-1.38086	0.0532319	0.257115	1	9626	tags=65%, list=35%, signal=99%	369
REACTOME_TELOMERE_EXTENSION_BY_TELOMERASE	23	-0.486747	-1.3779	0.0983607	0.261592	1	7377	tags=52%, list=27%, signal=71%	370
IZADPANAH_STEM_CELL_ADIPOSE_VS_BONE_UP	125	-0.355675	-1.37704	0.0322581	0.262187	1	4733	tags=35%, list=17%, signal=42%	371
KEGG_ARACHIDONIC_ACID_METABOLISM	52	-0.406652	-1.37699	0.0460123	0.261562	1	3903	tags=25%, list=14%, signal=29%	372
WANG_TARGETS_OF_MLL_CBP_FUSION_DN	44	-0.423928	-1.37672	0.0681115	0.261328	1	6832	tags=59%, list=25%, signal=78%	373
ELVIDGE_HYPOXIA_BY_DMOG_DN	59	-0.387752	-1.37618	0.0413793	0.261508	1	3922	tags=37%, list=14%, signal=43%	374
REACTOME_ER_TO_GOLGI_ANTEROGRADE_TRANSPORT	149	-0.348809	-1.37605	0.015625	0.261078	1	1005	tags=8%, list=4%, signal=8%	375
ONO_AML1_TARGETS_DN	36	-0.431086	-1.37562	0.0802469	0.261	1	1425	tags=25%, list=5%, signal=26%	376
KOBAYASHI_EGFR_SIGNALING_24HR_DN	247	-0.315473	-1.37315	0	0.264336	1	2486	tags=16%, list=9%, signal=17%	377
KEGG_BASAL_CELL_CARCINOMA	52	-0.397473	-1.37204	0.05	0.265602	1	2027	tags=17%, list=7%, signal=19%	378
REACTOME_BASE_EXCISION_REPAIR	85	-0.366663	-1.3703	0.0311284	0.267769	1	5926	tags=33%, list=21%, signal=42%	379
WP_NSP1_FROM_SARSCOV2_INHIBITS_TRANSLATION_INITIATION_IN_THE_HOST_CELL	16	-0.532043	-1.37019	0.0953608	0.267236	1	7230	tags=63%, list=26%, signal=84%	380
MARKEY_RB1_CHRONIC_LOF_UP	111	-0.349612	-1.37019	0.030303	0.266537	1	3836	tags=24%, list=14%, signal=28%	381
MARTINEZ_RESPONSE_TO_TRABECTEDIN_DN	269	-0.320021	-1.36948	0	0.266928	1	4578	tags=21%, list=17%, signal=25%	382
WANG_SMARCE1_TARGETS_DN	365	-0.308649	-1.36937	0	0.266404	1	6066	tags=34%, list=22%, signal=43%	383
BIOCARTA_BARRESTIN_SRC_PATHWAY	17	-0.516259	-1.3682	0.102362	0.267602	1	1368	tags=18%, list=5%, signal=19%	384
KYNG_ENVIRONMENTAL_STRESS_RESPONSE_NOT_BY_GAMMA_IN_WS	28	-0.465291	-1.3681	0.0706215	0.267048	1	6604	tags=39%, list=24%, signal=52%	385
KEGG_ALPHA_LINOLENIC_ACID_METABOLISM	18	-0.518428	-1.36793	0.0911528	0.266623	1	1631	tags=17%, list=6%, signal=18%	386
MURAKAMI_UV_RESPONSE_1HR_UP	15	-0.533847	-1.36723	0.108466	0.267194	1	3552	tags=27%, list=13%, signal=31%	387
REACTOME_CELLULAR_RESPONSE_TO_HEAT_STRESS	99	-0.356251	-1.36666	0.0116732	0.267407	1	7096	tags=40%, list=26%, signal=54%	388
APRELIKOVA_BRCA1_TARGETS	46	-0.411712	-1.36608	0.0506329	0.267568	1	5701	tags=37%, list=21%, signal=46%	389
REACTOME_TERMINATION_OF_O_GLYCAN_BIOSYNTHESIS	19	-0.519199	-1.36569	0.113208	0.267587	1	1448	tags=32%, list=5%, signal=33%	390
WP_METABOLIC_REPROGRAMMING_IN_PANCREATIC_CANCER	41	-0.419959	-1.36568	0.0700637	0.266918	1	5701	tags=44%, list=21%, signal=55%	391
LI_CYTIDINE_ANALOG_PATHWAY	16	-0.51682	-1.36531	0.0871795	0.266848	1	3124	tags=31%, list=11%, signal=35%	392
GRADE_COLON_AND_RECTAL_CANCER_UP	286	-0.314115	-1.36513	0	0.266519	1	5817	tags=34%, list=21%, signal=42%	393
REACTOME_G0_AND_EARLY_G1	27	-0.458435	-1.36397	0.0859599	0.267834	1	1466	tags=11%, list=5%, signal=12%	394
REACTOME_INTERLEUKIN_37_SIGNALING	21	-0.480572	-1.36299	0.0911681	0.268832	1	571	tags=14%, list=2%, signal=15%	395
WP_EICOSANOID_SYNTHESIS	23	-0.482965	-1.36249	0.0932203	0.269081	1	3903	tags=35%, list=14%, signal=40%	396
REACTOME_NUCLEOTIDE_SALVAGE	23	-0.478376	-1.36223	0.107955	0.26881	1	5089	tags=30%, list=18%, signal=37%	397
LI_WILMS_TUMOR_VS_FETAL_KIDNEY_2_DN	45	-0.407457	-1.359	0.0664557	0.273812	1	1380	tags=24%, list=5%, signal=26%	398
RIZ_ERYTHROID_DIFFERENTIATION_6HR	33	-0.430231	-1.35791	0.0662461	0.275126	1	1190	tags=18%, list=4%, signal=19%	399
REACTOME_G1_S_SPECIFIC_TRANSCRIPTION	29	-0.444159	-1.35723	0.0891892	0.275649	1	6048	tags=28%, list=22%, signal=35%	400
REACTOME_HSF1_ACTIVATION	30	-0.446528	-1.35543	0.079646	0.278104	1	7096	tags=50%, list=26%, signal=67%	401
ZHAN_MULTIPLE_MYELOMA_CD2_DN	47	-0.409807	-1.35459	0.0485437	0.278921	1	5779	tags=43%, list=21%, signal=54%	402
RICKMAN_TUMOR_DIFFERENTIATED_WELL_VS_MODERATELY_DN	100	-0.353225	-1.35414	0.021097	0.278998	1	2210	tags=16%, list=8%, signal=17%	403
JEPSEN_SMRT_TARGETS	32	-0.441048	-1.35381	0.0788732	0.278833	1	249	tags=13%, list=1%, signal=13%	404
WHITE_NEUROBLASTOMA_WITH_1P36.3_DELETION	19	-0.502191	-1.35185	0.09375	0.281422	1	6956	tags=42%, list=25%, signal=56%	405
SCHLOSSER_SERUM_RESPONSE_AUGMENTED_BY_MYC	105	-0.351688	-1.35176	0.0238095	0.28086	1	8721	tags=51%, list=31%, signal=75%	406
RIEGE_DELTANP63_DIRECT_TARGETS_UP	133	-0.33687	-1.35141	0.0184332	0.280743	1	3826	tags=26%, list=14%, signal=30%	407
WANG_TUMOR_INVASIVENESS_UP	378	-0.301526	-1.3488	0	0.284307	1	5920	tags=28%, list=21%, signal=35%	408
GENTILE_UV_RESPONSE_CLUSTER_D2	37	-0.430116	-1.34547	0.0826211	0.289214	1	3730	tags=24%, list=13%, signal=28%	409
REACTOME_STABILIZATION_OF_P53	56	-0.385592	-1.3445	0.0387324	0.290252	1	9626	tags=61%, list=35%, signal=93%	410
REACTOME_INSERTION_OF_TAIL_ANCHORED_PROTEINS_INTO_THE_ENDOPLASMIC_RETICULUM_MEMBRANE	22	-0.479432	-1.3439	0.102639	0.290626	1	7504	tags=41%, list=27%, signal=56%	411
GRAESSMANN_RESPONSE_TO_MC_AND_SERUM_DEPRIVATION_UP	204	-0.319946	-1.34346	0	0.290656	1	4216	tags=25%, list=15%, signal=29%	412
REACTOME_SEPARATION_OF_SISTER_CHROMATIDS	187	-0.317238	-1.34249	0.0118343	0.291651	1	2647	tags=10%, list=10%, signal=11%	413
NAKAMURA_METASTASIS_MODEL_UP	41	-0.41637	-1.34225	0.0709677	0.291438	1	3027	tags=24%, list=11%, signal=27%	414
REACTOME_SUMOYLATION_OF_UBIQUITINYLATION_PROTEINS	39	-0.410305	-1.34205	0.0652819	0.291052	1	9274	tags=56%, list=33%, signal=85%	415
REACTOME_SUMOYLATION_OF_SUMOYLATION_PROTEINS	35	-0.424836	-1.33837	0.0949555	0.297122	1	9274	tags=57%, list=33%, signal=86%	416
REACTOME_NRIF_SIGNALS_CELL_DEATH_FROM_THE_NUCLEUS	16	-0.510123	-1.33828	0.131234	0.296579	1	1829	tags=19%, list=7%, signal=20%	417
AMIT_SERUM_RESPONSE_480_MCF10A	34	-0.430719	-1.33828	0.0734463	0.295873	1	5308	tags=32%, list=19%, signal=40%	418
COULOUARN_TEMPORAL_TGFB1_SIGNATURE_DN	131	-0.335499	-1.33794	0.0309735	0.295796	1	3199	tags=25%, list=12%, signal=28%	419
NEMETH_INFLAMMATORY_RESPONSE_LPS_UP	79	-0.370026	-1.33731	0.0551181	0.296306	1	4664	tags=32%, list=17%, signal=38%	420
ZHAN_LATE_DIFFERENTIATION_GENES_UP	33	-0.429265	-1.33658	0.123563	0.296939	1	1696	tags=15%, list=6%, signal=16%	421
YAO_TEMPORAL_RESPONSE_TO_PROGESTERONE_CLUSTER_10	69	-0.369058	-1.33546	0.0648855	0.298196	1	8108	tags=49%, list=29%, signal=69%	422
WP_HISTONE_MODIFICATIONS	62	-0.377121	-1.33518	0.0721312	0.298007	1	5763	tags=32%, list=21%, signal=41%	423
REACTOME_PINK1_PRKN_MEDIATED_MITOPHAGY	21	-0.478986	-1.3351	0.114754	0.297424	1	3693	tags=29%, list=13%, signal=33%	424
WP_MITOCHONDRIAL_COMPLEX_IV_ASSEMBLY	34	-0.436657	-1.33472	0.0833333	0.297423	1	8913	tags=44%, list=32%, signal=65%	425
REACTOME_RNA_POLYMERASE_II_PRE_TRANSCRIPTION_EVENTS	81	-0.352882	-1.33432	0.030303	0.297489	1	7883	tags=48%, list=28%, signal=67%	426
DIRMEIER_LMP1_RESPONSE_EARLY	61	-0.382293	-1.33298	0.0332226	0.299192	1	2435	tags=25%, list=9%, signal=27%	427
WP_WNTBETACATENIN_SIGNALING_PATHWAY_IN_LEUKEMIA	25	-0.460645	-1.33061	0.0924855	0.302717	1	3220	tags=20%, list=12%, signal=23%	428
GUO_TARGETS_OF_IRS1_AND_IRS2	93	-0.350807	-1.33026	0.0398406	0.302647	1	2034	tags=24%, list=7%, signal=25%	429
LOPES_METHYLATED_IN_COLON_CANCER_DN	26	-0.461983	-1.33025	0.0727848	0.301968	1	1085	tags=15%, list=4%, signal=16%	430
WP_PROSTAGLANDIN_AND_LEUKOTRIENE_METABOLISM_IN_SENESCENCE	31	-0.436084	-1.3274	0.0807453	0.306404	1	4287	tags=39%, list=15%, signal=46%	431
REACTOME_VIRAL_MESSENGER_RNA_SYNTHESIS	44	-0.399472	-1.32452	0.0759494	0.311167	1	8631	tags=61%, list=31%, signal=89%	432
PID_NOTCH_PATHWAY	58	-0.383088	-1.32443	0.0757576	0.310646	1	1862	tags=14%, list=7%, signal=15%	433
DAIRKEE_CANCER_PRONE_RESPONSE_BPA	49	-0.397215	-1.32352	0.0896057	0.31158	1	6405	tags=41%, list=23%, signal=53%	434
MOHANKUMAR_HOXA1_TARGETS_UP	396	-0.29288	-1.32332	0	0.31127	1	6413	tags=33%, list=23%, signal=42%	435
WP_TUMOR_SUPPRESSOR_ACTIVITY_OF_SMARCB1	30	-0.43739	-1.3232	0.0994152	0.310781	1	4461	tags=23%, list=16%, signal=28%	436
BASSO_B_LYMPHOCYTE_NETWORK	144	-0.32735	-1.32305	0.0274725	0.310377	1	3928	tags=28%, list=14%, signal=32%	437
EPPERT_PROGENITOR	137	-0.324501	-1.32293	0.0188679	0.309912	1	7946	tags=42%, list=29%, signal=58%	438
REACTOME_SYNTHESIS_OF_BILE_ACIDS_AND_BILE_SALTS_VIA_27_HYDROXYCHOLESTEROL	15	-0.535298	-1.32242	0.133838	0.310146	1	1985	tags=27%, list=7%, signal=29%	439
ROSS_AML_WITH_CBFB_MYH11_FUSION	48	-0.391515	-1.32237	0.0816327	0.309504	1	2012	tags=17%, list=7%, signal=18%	440
LIAN_LIPA_TARGETS_6M	61	-0.379799	-1.32214	0.0553506	0.309283	1	1516	tags=16%, list=5%, signal=17%	441
ZHAN_MULTIPLE_MYELOMA_CD1_AND_CD2_DN	53	-0.386061	-1.32096	0.0522876	0.310814	1	5061	tags=32%, list=18%, signal=39%	442
PELLICCIOTTA_HDAC_IN_ANTIGEN_PRESENTATION_DN	49	-0.395273	-1.3205	0.04811	0.310908	1	8844	tags=53%, list=32%, signal=78%	443
TIEN_INTESTINE_PROBIOTICS_2HR_UP	29	-0.44431	-1.3203	0.0940171	0.310609	1	2106	tags=14%, list=8%, signal=15%	444
LUI_THYROID_CANCER_CLUSTER_3	28	-0.438619	-1.31991	0.092437	0.310653	1	8187	tags=43%, list=30%, signal=61%	445
ZHANG_ANTIVIRAL_RESPONSE_TO_RIBAVIRIN_DN	42	-0.411362	-1.31948	0.0781759	0.310704	1	238	tags=12%, list=1%, signal=12%	446
AMIT_EGF_RESPONSE_120_MCF10A	40	-0.409849	-1.31943	0.0764526	0.310123	1	3419	tags=25%, list=12%, signal=28%	447
BIOCARTA_EIF_PATHWAY	16	-0.50129	-1.31863	0.146907	0.310935	1	5993	tags=50%, list=22%, signal=64%	448
KEGG_HEDGEHOG_SIGNALING_PATHWAY	53	-0.387058	-1.3147	0.0852459	0.317773	1	2027	tags=15%, list=7%, signal=16%	449
LANDIS_ERBB2_BREAST_TUMORS_324_UP	145	-0.329246	-1.31403	0.038835	0.318303	1	3971	tags=21%, list=14%, signal=25%	450
REACTOME_RNA_POLYMERASE_III_TRANSCRIPTION_TERMINATION	23	-0.463057	-1.31368	0.127907	0.318233	1	6412	tags=52%, list=23%, signal=68%	451
BOYAULT_LIVER_CANCER_SUBCLASS_G3_UP	188	-0.31339	-1.31366	0.0180723	0.31755	1	6412	tags=35%, list=23%, signal=45%	452
REACTOME_O_LINKED_GLYCOSYLATION	104	-0.337927	-1.31118	0.0382979	0.321576	1	2271	tags=18%, list=8%, signal=20%	453
FINAK_BREAST_CANCER_SDPP_SIGNATURE	22	-0.464195	-1.31097	0.103448	0.321275	1	4293	tags=32%, list=15%, signal=38%	454
WOOD_EBV_EBNA1_TARGETS_UP	107	-0.335205	-1.30839	0.0311111	0.325399	1	5031	tags=33%, list=18%, signal=40%	455
YUAN_ZNF143_PARTNERS	21	-0.458237	-1.30814	0.128852	0.325189	1	5788	tags=33%, list=21%, signal=42%	456
REACTOME_SIGNALING_BY_WNT	310	-0.300754	-1.30644	0.00854701	0.327648	1	6528	tags=30%, list=24%, signal=39%	457
CAIRO_LIVER_DEVELOPMENT_UP	157	-0.318613	-1.30607	0.0163043	0.327624	1	4105	tags=27%, list=15%, signal=32%	458
LI_CYTIDINE_ANALOGS_CYCTOTOXICITY	15	-0.512573	-1.30486	0.124031	0.329365	1	5246	tags=33%, list=19%, signal=41%	459
GRABARCZYK_BCL11B_TARGETS_UP	81	-0.354503	-1.30469	0.056391	0.328973	1	2478	tags=17%, list=9%, signal=19%	460
MATZUK_SPERMATOGONIA	23	-0.454422	-1.30432	0.11236	0.328949	1	1586	tags=22%, list=6%, signal=23%	461
NUNODA_RESPONSE_TO_DASATINIB_IMATINIB_UP	29	-0.437445	-1.30392	0.110169	0.328989	1	3754	tags=31%, list=14%, signal=36%	462
REACTOME_RNA_POLYMERASE_II_TRANSCRIBES_SNRNA_GENES	78	-0.357843	-1.3034	0.0801282	0.329318	1	7669	tags=45%, list=28%, signal=62%	463
JECHLINGER_EPITHELIAL_TO_MESENCHYMAL_TRANSITION_DN	58	-0.376807	-1.30312	0.0731707	0.329161	1	577	tags=16%, list=2%, signal=16%	464
REACTOME_HSF1_DEPENDENT_TRANSACTIVATION	36	-0.409877	-1.3025	0.0822785	0.329662	1	4742	tags=36%, list=17%, signal=44%	465
CROONQUIST_NRAS_SIGNALING_UP	38	-0.403783	-1.30235	0.10355	0.329203	1	2012	tags=21%, list=7%, signal=23%	466
BUFFA_HYPOXIA_METAGENE	50	-0.386176	-1.30215	0.0754098	0.328927	1	5349	tags=28%, list=19%, signal=35%	467
YAUCH_HEDGEHOG_SIGNALING_PARACRINE_UP	136	-0.328018	-1.30131	0.0199005	0.329828	1	2082	tags=16%, list=8%, signal=17%	468
KEGG_PYRIMIDINE_METABOLISM	96	-0.343848	-1.3013	0.0284553	0.329155	1	6419	tags=38%, list=23%, signal=49%	469
WONG_MITOCHONDRIA_GENE_MODULE	214	-0.302539	-1.30107	0	0.328911	1	8837	tags=44%, list=32%, signal=65%	470
SESTO_RESPONSE_TO_UV_C1	71	-0.357663	-1.3005	0.0617761	0.329243	1	7155	tags=39%, list=26%, signal=53%	471
CAIRO_PML_TARGETS_BOUND_BY_MYC_UP	22	-0.468803	-1.30027	0.119363	0.328974	1	4998	tags=41%, list=18%, signal=50%	472
REACTOME_MITOTIC_PROMETAPHASE	199	-0.308855	-1.29929	0.00636943	0.330185	1	1005	tags=7%, list=4%, signal=7%	473
RICKMAN_TUMOR_DIFFERENTIATED_MODERATELY_VS_POORLY_DN	16	-0.511019	-1.29907	0.145078	0.329955	1	5291	tags=44%, list=19%, signal=54%	474
HU_GENOTOXIN_ACTION_DIRECT_VS_INDIRECT_24HR	49	-0.388123	-1.29837	0.0806452	0.330529	1	5722	tags=35%, list=21%, signal=44%	475
WANG_CLASSIC_ADIPOGENIC_TARGETS_OF_PPARG	26	-0.441046	-1.29776	0.130058	0.330992	1	1473	tags=23%, list=5%, signal=24%	476
REACTOME_HIV_LIFE_CYCLE	149	-0.31682	-1.29766	0.0104712	0.330535	1	8721	tags=51%, list=31%, signal=74%	477
GERY_CEBP_TARGETS	116	-0.332981	-1.29728	0.0251046	0.330629	1	2826	tags=22%, list=10%, signal=25%	478
ZHAN_MULTIPLE_MYELOMA_SUBGROUPS	30	-0.425361	-1.29618	0.132353	0.331968	1	9249	tags=53%, list=33%, signal=80%	479
WP_ENERGY_METABOLISM	46	-0.392719	-1.29432	0.0753425	0.334796	1	1624	tags=17%, list=6%, signal=18%	480
REACTOME_FORMATION_OF_RNA_POL_II_ELONGATION_COMPLEX	58	-0.372846	-1.29428	0.0863309	0.334169	1	7736	tags=52%, list=28%, signal=72%	481
REACTOME_EXPORT_OF_VIRAL_RIBONUCLEOPROTEINS_FROM_NUCLEUS	33	-0.417421	-1.29418	0.0988372	0.33365	1	8631	tags=55%, list=31%, signal=79%	482
DUTERTRE_ESTRADIOL_RESPONSE_6HR_UP	221	-0.304301	-1.29328	0	0.334682	1	2889	tags=25%, list=10%, signal=28%	483
WP_OMEGA3_OMEGA6_FATTY_ACID_SYNTHESIS	15	-0.497445	-1.29155	0.142061	0.337431	1	3314	tags=27%, list=12%, signal=30%	484
LUI_THYROID_CANCER_PAX8_PPARG_DN	46	-0.388492	-1.29092	0.109756	0.338068	1	8201	tags=43%, list=30%, signal=62%	485
WP_MITOCHONDRIAL_GENE_EXPRESSION	19	-0.469581	-1.28947	0.143236	0.340115	1	3781	tags=32%, list=14%, signal=37%	486
HILLION_HMGA1_TARGETS	76	-0.350652	-1.28881	0.0464135	0.34078	1	7209	tags=43%, list=26%, signal=59%	487
WP_DIFFERENTIATION_OF_WHITE_AND_BROWN_ADIPOCYTE	24	-0.437737	-1.28847	0.135065	0.340707	1	1299	tags=25%, list=5%, signal=26%	488
WONG_PROTEASOME_GENE_MODULE	50	-0.377208	-1.28844	0.0993151	0.340079	1	9215	tags=56%, list=33%, signal=84%	489
ALONSO_METASTASIS_EMT_UP	31	-0.420716	-1.28838	0.127596	0.339522	1	4318	tags=29%, list=16%, signal=34%	490
WP_CHOLESTASIS	17	-0.485595	-1.28673	0.153453	0.341986	1	852	tags=24%, list=3%, signal=24%	491
HUNSBERGER_EXERCISE_REGULATED_GENES	31	-0.415104	-1.28563	0.123989	0.343503	1	2012	tags=19%, list=7%, signal=21%	492
REACTOME_UCH_PROTEINASES	96	-0.336456	-1.28509	0.0503876	0.343897	1	8963	tags=46%, list=32%, signal=67%	493
KORKOLA_YOLK_SAC_TUMOR_UP	20	-0.469624	-1.28399	0.157609	0.345475	1	2983	tags=25%, list=11%, signal=28%	494
HERNANDEZ_MITOTIC_ARREST_BY_DOCETAXEL_1_DN	34	-0.418732	-1.28361	0.118012	0.345533	1	1903	tags=18%, list=7%, signal=19%	495
DORN_ADENOVIRUS_INFECTION_12HR_DN	33	-0.409934	-1.28304	0.120344	0.345936	1	1014	tags=15%, list=4%, signal=16%	496
GERHOLD_ADIPOGENESIS_DN	58	-0.364548	-1.28259	0.0985916	0.346178	1	2345	tags=21%, list=8%, signal=23%	497
MEINHOLD_OVARIAN_CANCER_LOW_GRADE_DN	19	-0.474795	-1.28167	0.146154	0.34728	1	496	tags=11%, list=2%, signal=11%	498
REACTOME_INTERLEUKIN_7_SIGNALING	30	-0.421731	-1.28082	0.135359	0.348208	1	2201	tags=23%, list=8%, signal=25%	499
WP_FAMILIAL_PARTIAL_LIPODYSTROPHY	28	-0.418196	-1.27978	0.121302	0.349612	1	1473	tags=18%, list=5%, signal=19%	500
OLSSON_E2F3_TARGETS_UP	25	-0.434825	-1.27931	0.130435	0.349926	1	4933	tags=36%, list=18%, signal=44%	501
REACTOME_KSRP_KHSRP_BINDS_AND_DESTABILIZES_MRNA	17	-0.469307	-1.27914	0.155718	0.349518	1	6004	tags=41%, list=22%, signal=53%	502
MOREIRA_RESPONSE_TO_TSA_DN	18	-0.482515	-1.27855	0.152589	0.350008	1	1940	tags=22%, list=7%, signal=24%	503
KIM_WT1_TARGETS_UP	212	-0.300484	-1.27805	0.0174419	0.35038	1	2921	tags=22%, list=11%, signal=24%	504
WEINMANN_ADAPTATION_TO_HYPOXIA_UP	25	-0.432411	-1.27741	0.157143	0.350972	1	1781	tags=20%, list=6%, signal=21%	505
BRUNO_HEMATOPOIESIS	62	-0.362459	-1.27721	0.107595	0.350744	1	1087	tags=16%, list=4%, signal=17%	506
MATTIOLI_MGUS_VS_PCL	112	-0.323359	-1.27708	0.055794	0.350302	1	5930	tags=32%, list=21%, signal=41%	507
REACTOME_ACTIVATION_OF_ANTERIOR_HOX_GENES_IN_HINDBRAIN_DEVELOPMENT_DURING_EARLY_EMBRYOGENESIS	110	-0.330353	-1.27662	0.0378151	0.350551	1	5859	tags=34%, list=21%, signal=42%	508
BIOCARTA_MTA3_PATHWAY	17	-0.482628	-1.27613	0.164557	0.350813	1	794	tags=18%, list=3%, signal=18%	509
YAO_TEMPORAL_RESPONSE_TO_PROGESTERONE_CLUSTER_16	75	-0.347564	-1.2758	0.0695971	0.350724	1	4424	tags=23%, list=16%, signal=27%	510
WP_S1P_RECEPTOR_SIGNAL_TRANSDUCTION	25	-0.429547	-1.27552	0.127907	0.350621	1	4356	tags=28%, list=16%, signal=33%	511
GROSS_HYPOXIA_VIA_ELK3_UP	207	-0.306773	-1.27547	0.025641	0.350036	1	3581	tags=21%, list=13%, signal=24%	512
REACTOME_DEGRADATION_OF_BETA_CATENIN_BY_THE_DESTRUCTION_COMPLEX	85	-0.331164	-1.27532	0.0559702	0.349626	1	9626	tags=55%, list=35%, signal=84%	513
GUILLAUMOND_KLF10_TARGETS_DN	28	-0.433075	-1.27486	0.114525	0.349944	1	6180	tags=32%, list=22%, signal=41%	514
REACTOME_CD22_MEDIATED_BCR_REGULATION	26	-0.446427	-1.2737	0.126615	0.351632	1	2450	tags=27%, list=9%, signal=30%	515
TAKEDA_TARGETS_OF_NUP98_HOXA9_FUSION_10D_DN	125	-0.319649	-1.27309	0.0357143	0.352207	1	2365	tags=19%, list=9%, signal=21%	516
REACTOME_CILIUM_ASSEMBLY	198	-0.304743	-1.27269	0.0292398	0.352215	1	1005	tags=7%, list=4%, signal=7%	517
TSENG_ADIPOGENIC_POTENTIAL_UP	28	-0.41308	-1.27222	0.116343	0.352376	1	1951	tags=25%, list=7%, signal=27%	518
REACTOME_SIGNALING_BY_NOTCH1_HD_DOMAIN_MUTANTS_IN_CANCER	15	-0.488596	-1.27149	0.158986	0.353152	1	3373	tags=40%, list=12%, signal=46%	519
VERNOCHET_ADIPOGENESIS	15	-0.492977	-1.27078	0.168342	0.353873	1	2993	tags=33%, list=11%, signal=37%	520
ALONSO_METASTASIS_UP	188	-0.308685	-1.26992	0.0268456	0.355002	1	7391	tags=42%, list=27%, signal=57%	521
REACTOME_CHAPERONE_MEDIATED_AUTOPHAGY	21	-0.450613	-1.26974	0.138587	0.354643	1	2034	tags=24%, list=7%, signal=26%	522
PID_WNT_SIGNALING_PATHWAY	24	-0.448346	-1.26952	0.152975	0.354397	1	3041	tags=29%, list=11%, signal=33%	523
REACTOME_ESR_MEDIATED_SIGNALING	205	-0.298126	-1.26932	0.00609756	0.354099	1	5930	tags=33%, list=21%, signal=42%	524
SARRIO_EPITHELIAL_MESENCHYMAL_TRANSITION_UP	163	-0.311768	-1.26926	0.0208333	0.353528	1	3986	tags=20%, list=14%, signal=24%	525
NAKAMURA_METASTASIS_MODEL_DN	42	-0.388354	-1.26846	0.0976431	0.354418	1	3709	tags=29%, list=13%, signal=33%	526
WP_INITIATION_OF_TRANSCRIPTION_AND_TRANSLATION_ELONGATION_AT_THE_HIV1_LTR	31	-0.416471	-1.26825	0.129909	0.354184	1	7534	tags=42%, list=27%, signal=58%	527
REACTOME_HIV_TRANSCRIPTION_ELONGATION	43	-0.37976	-1.26769	0.114754	0.354663	1	7736	tags=56%, list=28%, signal=77%	528
RODRIGUES_THYROID_CARCINOMA_UP	16	-0.479549	-1.26553	0.164975	0.358327	1	3658	tags=38%, list=13%, signal=43%	529
BIOCARTA_ARF_PATHWAY	16	-0.487587	-1.26539	0.155556	0.357928	1	2170	tags=31%, list=8%, signal=34%	530
STREICHER_LSM1_TARGETS_DN	19	-0.461526	-1.26428	0.163978	0.359505	1	1017	tags=21%, list=4%, signal=22%	531
BIOCARTA_IL3_PATHWAY	15	-0.497757	-1.26192	0.183784	0.36351	1	2159	tags=20%, list=8%, signal=22%	532
WP_SMALL_LIGAND_GPCRS	19	-0.462754	-1.26184	0.16	0.362964	1	876	tags=21%, list=3%, signal=22%	533
REACTOME_TNF_RECEPTOR_SUPERFAMILY_TNFSF_MEMBERS_MEDIATING_NON_CANONICAL_NF_KB_PATHWAY	17	-0.481262	-1.26151	0.168734	0.362908	1	2291	tags=29%, list=8%, signal=32%	534
FOURNIER_ACINAR_DEVELOPMENT_LATE_2	279	-0.287203	-1.25988	0	0.365807	1	6447	tags=35%, list=23%, signal=45%	535
REACTOME_DRUG_ADME	66	-0.354496	-1.25956	0.114815	0.365813	1	2803	tags=23%, list=10%, signal=25%	536
AMIT_EGF_RESPONSE_40_HELA	41	-0.386367	-1.25915	0.121581	0.365969	1	622	tags=22%, list=2%, signal=22%	537
LI_CISPLATIN_RESISTANCE_UP	25	-0.436906	-1.25891	0.139344	0.365771	1	952	tags=16%, list=3%, signal=17%	538
HEIDENBLAD_AMPLICON_8Q24_UP	39	-0.401067	-1.25888	0.133136	0.365159	1	2821	tags=21%, list=10%, signal=23%	539
LI_PROSTATE_CANCER_EPIGENETIC	30	-0.408892	-1.25812	0.143258	0.366041	1	4362	tags=33%, list=16%, signal=40%	540
REACTOME_DNA_DOUBLE_STRAND_BREAK_RESPONSE	75	-0.34248	-1.25804	0.0867925	0.365537	1	4956	tags=27%, list=18%, signal=32%	541
REACTOME_APC_C_MEDIATED_DEGRADATION_OF_CELL_CYCLE_PROTEINS	88	-0.336031	-1.25799	0.0740741	0.36495	1	9700	tags=53%, list=35%, signal=82%	542
REACTOME_OXIDATIVE_STRESS_INDUCED_SENESCENCE	112	-0.326218	-1.25768	0.0504202	0.364914	1	3715	tags=21%, list=13%, signal=25%	543
REACTOME_FORMATION_OF_ATP_BY_CHEMIOSMOTIC_COUPLING	18	-0.465298	-1.25606	0.168449	0.367543	1	9424	tags=56%, list=34%, signal=84%	544
REACTOME_METABOLISM_OF_POLYAMINES	59	-0.360323	-1.256	0.0863787	0.367008	1	8847	tags=58%, list=32%, signal=84%	545
PID_HDAC_CLASSII_PATHWAY	34	-0.414405	-1.25514	0.154762	0.368141	1	794	tags=15%, list=3%, signal=15%	546
REACTOME_CLEC7A_DECTIN_1_SIGNALING	97	-0.330345	-1.25476	0.0849421	0.368238	1	9626	tags=54%, list=35%, signal=82%	547
REACTOME_ESTROGEN_DEPENDENT_GENE_EXPRESSION	138	-0.316648	-1.25421	0.0465116	0.368744	1	5859	tags=37%, list=21%, signal=47%	548
REACTOME_HEDGEHOG_LIGAND_BIOGENESIS	65	-0.353673	-1.25313	0.0978261	0.370293	1	8901	tags=55%, list=32%, signal=81%	549
HOFMANN_MYELODYSPLASTIC_SYNDROM_LOW_RISK_DN	29	-0.418138	-1.25301	0.146006	0.369882	1	3367	tags=34%, list=12%, signal=39%	550
BENPORATH_MYC_TARGETS_WITH_EBOX	224	-0.293278	-1.25225	0.0322581	0.37075	1	5545	tags=33%, list=20%, signal=40%	551
WANG_BARRETTS_ESOPHAGUS_AND_ESOPHAGUS_CANCER_DN	31	-0.407877	-1.25213	0.152905	0.370327	1	3723	tags=29%, list=13%, signal=33%	552
SHIN_B_CELL_LYMPHOMA_CLUSTER_9	19	-0.47243	-1.25206	0.171216	0.369779	1	737	tags=21%, list=3%, signal=22%	553
GENTILE_UV_RESPONSE_CLUSTER_D5	34	-0.399871	-1.25199	0.0873786	0.369258	1	2659	tags=21%, list=10%, signal=23%	554
PECE_MAMMARY_STEM_CELL_UP	137	-0.306657	-1.25096	0.030837	0.370664	1	7052	tags=30%, list=25%, signal=40%	555
ABE_VEGFA_TARGETS_30MIN	26	-0.43014	-1.2506	0.149333	0.370773	1	322	tags=19%, list=1%, signal=19%	556
REACTOME_ORGANELLE_BIOGENESIS_AND_MAINTENANCE	291	-0.281889	-1.24976	0.038835	0.371874	1	1005	tags=7%, list=4%, signal=7%	557
AMIT_EGF_RESPONSE_240_MCF10A	21	-0.45062	-1.249	0.174041	0.372813	1	1066	tags=33%, list=4%, signal=35%	558
REACTOME_CELLULAR_SENESCENCE	181	-0.302692	-1.24857	0.0333333	0.373007	1	5054	tags=24%, list=18%, signal=30%	559
REACTOME_NEGATIVE_REGULATION_OF_FLT3	15	-0.496204	-1.24737	0.18797	0.374885	1	3090	tags=27%, list=11%, signal=30%	560
SHAFFER_IRF4_MULTIPLE_MYELOMA_PROGRAM	36	-0.39856	-1.24732	0.130435	0.374326	1	1466	tags=19%, list=5%, signal=21%	561
SCHAEFFER_PROSTATE_DEVELOPMENT_12HR_DN	46	-0.381317	-1.24715	0.15	0.374011	1	1276	tags=17%, list=5%, signal=18%	562
SESTO_RESPONSE_TO_UV_C5	46	-0.378365	-1.24632	0.127329	0.375209	1	1351	tags=13%, list=5%, signal=14%	563
REACTOME_PROCESSING_OF_DNA_DOUBLE_STRAND_BREAK_ENDS	94	-0.330327	-1.24601	0.0474138	0.375271	1	5700	tags=27%, list=21%, signal=33%	564
WP_7OXOC_AND_7BETAHC_PATHWAYS	24	-0.445634	-1.24526	0.169096	0.376248	1	2470	tags=17%, list=9%, signal=18%	565
REACTOME_TRANSCRIPTIONAL_REGULATION_BY_RUNX2	117	-0.311168	-1.24465	0.0571429	0.376851	1	6082	tags=30%, list=22%, signal=38%	566
RAHMAN_TP53_TARGETS_PHOSPHORYLATED	20	-0.447994	-1.24464	0.1675	0.376226	1	6275	tags=45%, list=23%, signal=58%	567
KOKKINAKIS_METHIONINE_DEPRIVATION_96HR_DN	68	-0.346706	-1.24271	0.101083	0.379637	1	3709	tags=26%, list=13%, signal=30%	568
HAHTOLA_MYCOSIS_FUNGOIDES_UP	15	-0.485825	-1.24269	0.190231	0.379011	1	4664	tags=40%, list=17%, signal=48%	569
JAATINEN_HEMATOPOIETIC_STEM_CELL_UP	316	-0.286493	-1.24265	0.0169492	0.378424	1	2946	tags=17%, list=11%, signal=19%	570
CHAUHAN_RESPONSE_TO_METHOXYESTRADIOL_UP	49	-0.367624	-1.24248	0.114007	0.378074	1	2938	tags=27%, list=11%, signal=30%	571
VECCHI_GASTRIC_CANCER_EARLY_UP	427	-0.276088	-1.24187	0	0.378737	1	5672	tags=30%, list=20%, signal=37%	572
REACTOME_EUKARYOTIC_TRANSLATION_INITIATION	120	-0.31609	-1.24159	0.0495868	0.378686	1	7643	tags=29%, list=28%, signal=40%	573
KIM_WT1_TARGETS_8HR_UP	165	-0.302518	-1.24129	0.0625	0.378625	1	2322	tags=18%, list=8%, signal=20%	574
SENESE_HDAC2_TARGETS_UP	110	-0.3212	-1.24061	0.0604651	0.379463	1	5080	tags=29%, list=18%, signal=35%	575
URS_ADIPOCYTE_DIFFERENTIATION_DN	28	-0.41058	-1.24046	0.154303	0.379136	1	1733	tags=21%, list=6%, signal=23%	576
REACTOME_FORMATION_OF_TC_NER_PRE_INCISION_COMPLEX	53	-0.359456	-1.24018	0.120253	0.379041	1	8752	tags=58%, list=32%, signal=85%	577
REACTOME_TRANSCRIPTION_OF_E2F_TARGETS_UNDER_NEGATIVE_CONTROL_BY_DREAM_COMPLEX	19	-0.453424	-1.24008	0.193906	0.378626	1	6048	tags=26%, list=22%, signal=34%	578
REACTOME_APC_C_CDC20_MEDIATED_DEGRADATION_OF_CYCLIN_B	24	-0.421471	-1.23995	0.135065	0.378231	1	6413	tags=33%, list=23%, signal=43%	579
WP_RELATIONSHIP_BETWEEN_INFLAMMATION_COX2_AND_EGFR	25	-0.427393	-1.23953	0.179348	0.378489	1	876	tags=16%, list=3%, signal=17%	580
HOSHIDA_LIVER_CANCER_SURVIVAL_UP	70	-0.345831	-1.2393	0.0966543	0.37828	1	1379	tags=14%, list=5%, signal=15%	581
REACTOME_TRANSCRIPTION_OF_THE_HIV_GENOME	70	-0.340277	-1.23919	0.090301	0.377823	1	7883	tags=47%, list=28%, signal=66%	582
HERNANDEZ_MITOTIC_ARREST_BY_DOCETAXEL_2_UP	56	-0.359085	-1.23846	0.101449	0.378653	1	1201	tags=14%, list=4%, signal=15%	583
TORCHIA_TARGETS_OF_EWSR1_FLI1_FUSION_TOP20_UP	19	-0.447621	-1.23823	0.186111	0.378468	1	4118	tags=32%, list=15%, signal=37%	584
BERENJENO_TRANSFORMED_BY_RHOA_FOREVER_DN	28	-0.419732	-1.23785	0.151261	0.378652	1	2349	tags=21%, list=8%, signal=23%	585
WP_OVERLAP_BETWEEN_SIGNAL_TRANSDUCTION_PATHWAYS_CONTRIBUTING_TO_LMNA_LAMINOPATHIES	54	-0.361141	-1.23616	0.121107	0.381703	1	1862	tags=19%, list=7%, signal=20%	586
PID_MYC_PATHWAY	24	-0.42589	-1.23611	0.184	0.38116	1	7883	tags=46%, list=28%, signal=64%	587
REACTOME_NEDDYLATION	235	-0.286081	-1.2357	0.0298507	0.381339	1	8847	tags=45%, list=32%, signal=66%	588
HADDAD_T_LYMPHOCYTE_AND_NK_PROGENITOR_UP	74	-0.340146	-1.23565	0.104869	0.3808	1	2501	tags=20%, list=9%, signal=22%	589
MALTA_CURATED_STEMNESS_MARKERS	21	-0.438213	-1.23497	0.180516	0.38159	1	4669	tags=38%, list=17%, signal=46%	590
BHATI_G2M_ARREST_BY_2METHOXYESTRADIOL_UP	116	-0.313833	-1.23454	0.0723404	0.381842	1	3707	tags=21%, list=13%, signal=24%	591
WILENSKY_RESPONSE_TO_DARAPLADIB	27	-0.422902	-1.23386	0.162791	0.382505	1	2366	tags=22%, list=9%, signal=24%	592
BROWN_MYELOID_CELL_DEVELOPMENT_DN	128	-0.315685	-1.23362	0.0488889	0.382387	1	3495	tags=30%, list=13%, signal=34%	593
REACTOME_SYNTHESIS_OF_PA	37	-0.39282	-1.23361	0.168168	0.381768	1	3926	tags=22%, list=14%, signal=25%	594
REACTOME_SIGNAL_REGULATORY_PROTEIN_FAMILY_INTERACTIONS	15	-0.478749	-1.2329	0.164286	0.38264	1	779	tags=13%, list=3%, signal=14%	595
LIU_CDX2_TARGETS_UP	31	-0.406177	-1.2321	0.127219	0.383704	1	1304	tags=23%, list=5%, signal=24%	596
WP_PREIMPLANTATION_EMBRYO	49	-0.369456	-1.23126	0.133127	0.384788	1	1795	tags=20%, list=6%, signal=22%	597
GARGALOVIC_RESPONSE_TO_OXIDIZED_PHOSPHOLIPIDS_GREEN_UP	25	-0.433133	-1.22958	0.155496	0.387868	1	2590	tags=28%, list=9%, signal=31%	598
VANOEVELEN_MYOGENESIS_SIN3A_TARGETS	219	-0.287915	-1.22829	0.0182927	0.389965	1	5157	tags=26%, list=19%, signal=31%	599
DAZARD_UV_RESPONSE_CLUSTER_G4	17	-0.467452	-1.228	0.1875	0.389954	1	4487	tags=47%, list=16%, signal=56%	600
REACTOME_SIGNALING_BY_HIPPO	20	-0.435805	-1.22771	0.186352	0.389976	1	676	tags=15%, list=2%, signal=15%	601
REACTOME_SIGNALING_BY_NOTCH1	73	-0.33916	-1.22706	0.0945455	0.390669	1	3813	tags=21%, list=14%, signal=24%	602
WANG_RESPONSE_TO_BEXAROTENE_DN	26	-0.413556	-1.22675	0.182584	0.39067	1	1241	tags=19%, list=4%, signal=20%	603
VALK_AML_CLUSTER_15	29	-0.402802	-1.22654	0.189911	0.39046	1	3101	tags=28%, list=11%, signal=31%	604
KORKOLA_YOLK_SAC_TUMOR	55	-0.353758	-1.22639	0.137324	0.390165	1	2892	tags=22%, list=10%, signal=24%	605
REACTOME_INTRA_GOLGI_AND_RETROGRADE_GOLGI_TO_ER_TRAFFIC	196	-0.290846	-1.22513	0.0612245	0.392153	1	1933	tags=9%, list=7%, signal=9%	606
PHONG_TNF_TARGETS_UP	62	-0.348859	-1.22503	0.111111	0.391692	1	1251	tags=21%, list=5%, signal=22%	607
TONG_INTERACT_WITH_PTTG1	56	-0.350147	-1.22443	0.111111	0.392368	1	6375	tags=43%, list=23%, signal=56%	608
RUIZ_TNC_TARGETS_DN	139	-0.304697	-1.22343	0.0646552	0.393839	1	4423	tags=24%, list=16%, signal=29%	609
AKL_HTLV1_INFECTION_UP	27	-0.409604	-1.22327	0.198864	0.393547	1	4333	tags=26%, list=16%, signal=31%	610
BASSO_HAIRY_CELL_LEUKEMIA_UP	75	-0.343323	-1.22129	0.128405	0.397228	1	1514	tags=13%, list=5%, signal=14%	611
BARIS_THYROID_CANCER_DN	58	-0.347753	-1.22028	0.122924	0.398838	1	2012	tags=16%, list=7%, signal=17%	612
WP_NEUROGENESIS_REGULATION_IN_THE_OLFACTORY_EPITHELIUM	53	-0.351053	-1.21974	0.112245	0.399424	1	2484	tags=25%, list=9%, signal=27%	613
NAM_FXYD5_TARGETS_DN	18	-0.452793	-1.21961	0.199461	0.399011	1	9432	tags=72%, list=34%, signal=109%	614
WP_OVARIAN_INFERTILITY	28	-0.410535	-1.21918	0.173021	0.399259	1	283	tags=11%, list=1%, signal=11%	615
SANSOM_APC_TARGETS_UP	128	-0.30293	-1.21862	0.0921659	0.39992	1	5926	tags=30%, list=21%, signal=39%	616
REACTOME_NUCLEAR_PORE_COMPLEX_NPC_DISASSEMBLY	36	-0.375233	-1.21831	0.167164	0.399954	1	8631	tags=47%, list=31%, signal=68%	617
BURTON_ADIPOGENESIS_7	47	-0.371647	-1.21794	0.12459	0.400193	1	1885	tags=17%, list=7%, signal=18%	618
ZHOU_TNF_SIGNALING_30MIN	49	-0.358508	-1.21762	0.119741	0.400281	1	1218	tags=12%, list=4%, signal=13%	619
KEGG_NITROGEN_METABOLISM	20	-0.447949	-1.21758	0.181818	0.399737	1	3222	tags=30%, list=12%, signal=34%	620
WP_INTERACTIONS_OF_NATURAL_KILLER_CELLS_IN_PANCREATIC_CANCER	26	-0.418052	-1.21731	0.198795	0.399668	1	3532	tags=27%, list=13%, signal=31%	621
PARK_HSC_VS_MULTIPOTENT_PROGENITORS_UP	19	-0.445704	-1.21725	0.213158	0.399151	1	5577	tags=32%, list=20%, signal=40%	622
MIKKELSEN_NPC_HCP_WITH_H3K4ME3_AND_H3K27ME3	200	-0.287077	-1.21642	0.0318471	0.40034	1	1986	tags=17%, list=7%, signal=18%	623
REACTOME_SIGNALING_BY_NOTCH3	48	-0.360932	-1.21565	0.14966	0.40135	1	3813	tags=25%, list=14%, signal=29%	624
CHEN_LUNG_CANCER_SURVIVAL	27	-0.411661	-1.21536	0.185596	0.401416	1	4261	tags=26%, list=15%, signal=31%	625
GROSS_HYPOXIA_VIA_ELK3_AND_HIF1A_DN	101	-0.314593	-1.21527	0.103175	0.400966	1	6284	tags=41%, list=23%, signal=52%	626
STEIN_ESRRA_TARGETS_RESPONSIVE_TO_ESTROGEN_DN	38	-0.384829	-1.21456	0.178674	0.401875	1	7915	tags=50%, list=29%, signal=70%	627
SAMOLS_TARGETS_OF_KHSV_MIRNAS_DN	57	-0.346971	-1.21439	0.12037	0.401565	1	2596	tags=23%, list=9%, signal=25%	628
HOLLEMAN_VINCRISTINE_RESISTANCE_ALL_DN	20	-0.461113	-1.21426	0.193461	0.40124	1	8410	tags=50%, list=30%, signal=72%	629
REACTOME_MITOTIC_METAPHASE_AND_ANAPHASE	232	-0.285723	-1.21424	0.0275862	0.40065	1	7662	tags=30%, list=28%, signal=41%	630
GROSS_ELK3_TARGETS_UP	27	-0.414651	-1.21361	0.194226	0.401366	1	863	tags=19%, list=3%, signal=19%	631
REACTOME_REGULATION_OF_GLUCOKINASE_BY_GLUCOKINASE_REGULATORY_PROTEIN	32	-0.394517	-1.21316	0.147929	0.401743	1	9048	tags=53%, list=33%, signal=79%	632
WNT_SIGNALING	83	-0.323802	-1.21308	0.112	0.401277	1	3281	tags=18%, list=12%, signal=20%	633
RAMALHO_STEMNESS_UP	194	-0.291398	-1.21096	0.0251572	0.40523	1	6118	tags=32%, list=22%, signal=41%	634
WP_PROTEASOME_DEGRADATION	61	-0.34232	-1.21024	0.127737	0.406261	1	8847	tags=56%, list=32%, signal=82%	635
WP_VITAMIN_DSENSITIVE_CALCIUM_SIGNALING_IN_DEPRESSION	34	-0.395317	-1.20941	0.19774	0.407384	1	2424	tags=21%, list=9%, signal=23%	636
RUTELLA_RESPONSE_TO_HGF_VS_CSF2RB_AND_IL4_UP	388	-0.268641	-1.20935	0	0.406858	1	2097	tags=12%, list=8%, signal=13%	637
XU_CREBBP_TARGETS_UP	22	-0.423308	-1.20931	0.195965	0.406317	1	1944	tags=27%, list=7%, signal=29%	638
REACTOME_BETA_CATENIN_INDEPENDENT_WNT_SIGNALING	144	-0.297946	-1.20794	0.0714286	0.408671	1	6447	tags=31%, list=23%, signal=41%	639
REACTOME_SUMOYLATION_OF_RNA_BINDING_PROTEINS	47	-0.366708	-1.2071	0.161392	0.409736	1	9048	tags=51%, list=33%, signal=76%	640
TARTE_PLASMA_CELL_VS_PLASMABLAST_DN	304	-0.272216	-1.20709	0.0530973	0.409119	1	6632	tags=36%, list=24%, signal=46%	641
LEE_LIVER_CANCER_SURVIVAL_DN	176	-0.289332	-1.2064	0.0852273	0.409943	1	6685	tags=32%, list=24%, signal=42%	642
REACTOME_PENTOSE_PHOSPHATE_PATHWAY	15	-0.470129	-1.20466	0.223587	0.41317	1	5467	tags=47%, list=20%, signal=58%	643
AMIT_EGF_RESPONSE_40_MCF10A	17	-0.448864	-1.20457	0.225888	0.412738	1	288	tags=18%, list=1%, signal=18%	644
REACTOME_HIV_TRANSCRIPTION_INITIATION	47	-0.356378	-1.20425	0.146758	0.412851	1	7883	tags=51%, list=28%, signal=71%	645
PIONTEK_PKD1_TARGETS_DN	15	-0.476243	-1.20419	0.225974	0.412317	1	72	tags=13%, list=0%, signal=13%	646
REACTOME_RNA_POLYMERASE_III_CHAIN_ELONGATION	18	-0.455998	-1.2041	0.198529	0.411881	1	7074	tags=61%, list=26%, signal=82%	647
REACTOME_TRANSPORT_TO_THE_GOLGI_AND_SUBSEQUENT_MODIFICATION	178	-0.290695	-1.204	0.0462428	0.411468	1	1005	tags=8%, list=4%, signal=9%	648
LE_EGR2_TARGETS_DN	105	-0.315252	-1.20396	0.107296	0.410945	1	3844	tags=27%, list=14%, signal=31%	649
HELLER_HDAC_TARGETS_DN	283	-0.278341	-1.20326	0.034188	0.411883	1	2316	tags=20%, list=8%, signal=22%	650
KEGG_GLYCOSAMINOGLYCAN_DEGRADATION	20	-0.442212	-1.20313	0.206718	0.411549	1	4633	tags=35%, list=17%, signal=42%	651
NEWMAN_ERCC6_TARGETS_DN	32	-0.387703	-1.20299	0.170732	0.411265	1	1809	tags=22%, list=7%, signal=23%	652
HOLLEMAN_ASPARAGINASE_RESISTANCE_B_ALL_UP	27	-0.410632	-1.20292	0.205357	0.410789	1	1503	tags=11%, list=5%, signal=12%	653
WP_FATTY_ACID_BIOSYNTHESIS	22	-0.425979	-1.20272	0.207084	0.41063	1	2134	tags=23%, list=8%, signal=25%	654
REACTOME_G1_S_DNA_DAMAGE_CHECKPOINTS	67	-0.340136	-1.2022	0.146429	0.411144	1	8849	tags=52%, list=32%, signal=77%	655
MOREAUX_B_LYMPHOCYTE_MATURATION_BY_TACI_DN	76	-0.332169	-1.20211	0.138514	0.410693	1	7032	tags=41%, list=25%, signal=54%	656
LEE_CALORIE_RESTRICTION_NEOCORTEX_DN	63	-0.341492	-1.20208	0.145329	0.410122	1	3587	tags=21%, list=13%, signal=24%	657
ZWANG_CLASS_2_TRANSIENTLY_INDUCED_BY_EGF	47	-0.357174	-1.20163	0.15016	0.410457	1	881	tags=17%, list=3%, signal=18%	658
REACTOME_FCERI_MEDIATED_NF_KB_ACTIVATION	101	-0.31724	-1.20072	0.111111	0.411841	1	6359	tags=27%, list=23%, signal=35%	659
KUROZUMI_RESPONSE_TO_ONCOCYTIC_VIRUS	40	-0.372933	-1.20068	0.181548	0.411315	1	242	tags=15%, list=1%, signal=15%	660
REACTOME_RNA_POLYMERASE_II_TRANSCRIPTION_TERMINATION	66	-0.341252	-1.19984	0.118056	0.412439	1	8766	tags=55%, list=32%, signal=80%	661
ZHU_CMV_24_HR_UP	81	-0.3241	-1.19974	0.105263	0.412013	1	3682	tags=25%, list=13%, signal=28%	662
WP_HEMATOPOIETIC_STEM_CELL_DIFFERENTIATION	56	-0.351487	-1.19862	0.137931	0.413829	1	2487	tags=25%, list=9%, signal=27%	663
HE_PTEN_TARGETS_UP	18	-0.441757	-1.19791	0.22739	0.414813	1	493	tags=22%, list=2%, signal=23%	664
ZHAN_MULTIPLE_MYELOMA_CD1_DN	46	-0.365731	-1.19709	0.16879	0.415983	1	6698	tags=43%, list=24%, signal=57%	665
FRASOR_RESPONSE_TO_ESTRADIOL_UP	33	-0.378611	-1.19652	0.176812	0.416719	1	288	tags=15%, list=1%, signal=15%	666
REACTOME_CHROMOSOME_MAINTENANCE	134	-0.291923	-1.19522	0.118483	0.419124	1	5902	tags=28%, list=21%, signal=36%	667
BOYLAN_MULTIPLE_MYELOMA_C_D_DN	258	-0.277326	-1.19515	0.048	0.418658	1	2831	tags=17%, list=10%, signal=19%	668
ZHAN_MULTIPLE_MYELOMA_LB_DN	36	-0.37789	-1.19507	0.190751	0.418192	1	2458	tags=19%, list=9%, signal=21%	669
REACTOME_PLATELET_SENSITIZATION_BY_LDL	17	-0.455073	-1.19345	0.246883	0.421231	1	1635	tags=18%, list=6%, signal=19%	670
MOOTHA_TCA	16	-0.459596	-1.1927	0.240642	0.422357	1	10934	tags=75%, list=39%, signal=124%	671
LEI_MYB_TARGETS	304	-0.270682	-1.19257	0.0169492	0.421995	1	4487	tags=23%, list=16%, signal=28%	672
REACTOME_CROSS_PRESENTATION_OF_SOLUBLE_EXOGENOUS_ANTIGENS_ENDOSOMES	48	-0.348614	-1.19233	0.155172	0.421958	1	9557	tags=65%, list=34%, signal=98%	673
SMIRNOV_RESPONSE_TO_IR_6HR_DN	113	-0.304845	-1.19112	0.110638	0.423997	1	1595	tags=17%, list=6%, signal=18%	674
REACTOME_METABOLIC_DISORDERS_OF_BIOLOGICAL_OXIDATION_ENZYMES	29	-0.386983	-1.19099	0.211765	0.423621	1	5659	tags=38%, list=20%, signal=48%	675
CHIANG_LIVER_CANCER_SUBCLASS_POLYSOMY7_DN	24	-0.410141	-1.19098	0.203753	0.423	1	4551	tags=25%, list=16%, signal=30%	676
KEGG_STEROID_HORMONE_BIOSYNTHESIS	36	-0.375264	-1.19045	0.204334	0.42363	1	208	tags=8%, list=1%, signal=8%	677
MYLLYKANGAS_AMPLIFICATION_HOT_SPOT_23	19	-0.434074	-1.19036	0.241888	0.42323	1	7	tags=5%, list=0%, signal=5%	678
KYNG_ENVIRONMENTAL_STRESS_RESPONSE_DN	15	-0.461478	-1.18869	0.248705	0.426399	1	4381	tags=33%, list=16%, signal=40%	679
WP_STATIN_INHIBITION_OF_CHOLESTEROL_PRODUCTION	28	-0.408426	-1.18849	0.205882	0.426235	1	2710	tags=25%, list=10%, signal=28%	680
WATANABE_RECTAL_CANCER_RADIOTHERAPY_RESPONSIVE_DN	89	-0.310477	-1.18818	0.093617	0.426333	1	5709	tags=28%, list=21%, signal=35%	681
BIOCARTA_NDKDYNAMIN_PATHWAY	16	-0.445036	-1.18792	0.22335	0.426238	1	2803	tags=19%, list=10%, signal=21%	682
WP_NOTCH_SIGNALING_PATHWAY	61	-0.337307	-1.18771	0.15493	0.426046	1	484	tags=8%, list=2%, signal=8%	683
CAIRO_HEPATOBLASTOMA_UP	207	-0.276984	-1.1872	0.05	0.426564	1	2888	tags=15%, list=10%, signal=17%	684
KUMAR_TARGETS_OF_MLL_AF9_FUSION	381	-0.263745	-1.18505	0	0.4308	1	3405	tags=19%, list=12%, signal=22%	685
MORI_IMMATURE_B_LYMPHOCYTE_DN	91	-0.316959	-1.18418	0.121951	0.432206	1	3836	tags=15%, list=14%, signal=18%	686
WP_CANONICAL_AND_NONCANONICAL_NOTCH_SIGNALING	27	-0.408655	-1.18402	0.205797	0.431956	1	3813	tags=30%, list=14%, signal=34%	687
REACTOME_M_PHASE	402	-0.26433	-1.18398	0.0232558	0.431411	1	6095	tags=22%, list=22%, signal=27%	688
REACTOME_SIGNALING_BY_NOTCH	225	-0.276301	-1.18357	0.0472441	0.431769	1	5861	tags=28%, list=21%, signal=36%	689
NIKOLSKY_BREAST_CANCER_12Q13_Q21_AMPLICON	44	-0.361958	-1.18318	0.171875	0.432016	1	4626	tags=25%, list=17%, signal=30%	690
ALFANO_MYC_TARGETS	232	-0.275063	-1.18208	0.0616438	0.433967	1	4131	tags=28%, list=15%, signal=33%	691
REACTOME_ACTIVATION_OF_THE_MRNA_UPON_BINDING_OF_THE_CAP_BINDING_COMPLEX_AND_EIFS_AND_SUBSEQUENT_BINDING_TO_43S	60	-0.339453	-1.18121	0.169492	0.435425	1	7230	tags=30%, list=26%, signal=40%	692
REACTOME_RHO_GTPASES_ACTIVATE_PKNS	83	-0.316821	-1.18085	0.120623	0.435586	1	5829	tags=31%, list=21%, signal=40%	693
KEGG_ACUTE_MYELOID_LEUKEMIA	57	-0.335044	-1.18055	0.165017	0.435582	1	1685	tags=12%, list=6%, signal=13%	694
REACTOME_SIGNALING_BY_NOTCH1_PEST_DOMAIN_MUTANTS_IN_CANCER	58	-0.34054	-1.18043	0.165584	0.435253	1	3813	tags=21%, list=14%, signal=24%	695
SHETH_LIVER_CANCER_VS_TXNIP_LOSS_PAM1	251	-0.270028	-1.17957	0.0656934	0.436542	1	3597	tags=20%, list=13%, signal=22%	696
KEGG_BIOSYNTHESIS_OF_UNSATURATED_FATTY_ACIDS	21	-0.41633	-1.17882	0.25	0.437647	1	6672	tags=43%, list=24%, signal=56%	697
WEST_ADRENOCORTICAL_TUMOR_UP	294	-0.269754	-1.17646	0.0625	0.442539	1	5930	tags=29%, list=21%, signal=36%	698
CURSONS_NATURAL_KILLER_CELLS	18	-0.434584	-1.17541	0.228571	0.444401	1	4317	tags=44%, list=16%, signal=53%	699
REACTOME_DEPOSITION_OF_NEW_CENPA_CONTAINING_NUCLEOSOMES_AT_THE_CENTROMERE	68	-0.327216	-1.17535	0.14652	0.443898	1	5829	tags=31%, list=21%, signal=39%	700
REACTOME_ABERRANT_REGULATION_OF_MITOTIC_EXIT_IN_CANCER_DUE_TO_RB1_DEFECTS	20	-0.436928	-1.17494	0.240209	0.444256	1	6624	tags=40%, list=24%, signal=53%	701
PID_EPHA_FWDPATHWAY	33	-0.378042	-1.17322	0.192878	0.447705	1	2349	tags=21%, list=8%, signal=23%	702
RUTELLA_RESPONSE_TO_HGF_UP	400	-0.261033	-1.17252	0	0.448733	1	5154	tags=25%, list=19%, signal=31%	703
REACTOME_GLYCOSAMINOGLYCAN_METABOLISM	117	-0.298556	-1.17185	0.0765766	0.449618	1	2302	tags=21%, list=8%, signal=22%	704
BIOCARTA_ERK_PATHWAY	27	-0.393797	-1.17114	0.228814	0.450653	1	1829	tags=11%, list=7%, signal=12%	705
REACTOME_G2_M_CHECKPOINTS	164	-0.284408	-1.17009	0.0769231	0.452513	1	8849	tags=45%, list=32%, signal=65%	706
HUMMERICH_SKIN_CANCER_PROGRESSION_UP	80	-0.32186	-1.17008	0.13308	0.451908	1	1109	tags=11%, list=4%, signal=12%	707
REACTOME_MITOPHAGY	28	-0.396917	-1.16854	0.21791	0.454938	1	3693	tags=25%, list=13%, signal=29%	708
BAELDE_DIABETIC_NEPHROPATHY_UP	82	-0.309295	-1.16787	0.18	0.45589	1	1588	tags=15%, list=6%, signal=15%	709
SIMBULAN_UV_RESPONSE_NORMAL_DN	32	-0.376713	-1.16594	0.236152	0.4599	1	982	tags=19%, list=4%, signal=19%	710
SENESE_HDAC1_AND_HDAC2_TARGETS_UP	225	-0.272666	-1.16587	0.0942029	0.45943	1	2089	tags=16%, list=8%, signal=17%	711
DUTTA_APOPTOSIS_VIA_NFKB	32	-0.369331	-1.1657	0.224189	0.459169	1	1495	tags=16%, list=5%, signal=16%	712
REACTOME_PROCESSING_OF_INTRONLESS_PRE_MRNAS	20	-0.42962	-1.16565	0.264305	0.458644	1	9602	tags=65%, list=35%, signal=99%	713
DOANE_BREAST_CANCER_ESR1_DN	35	-0.376567	-1.16521	0.221902	0.459018	1	5206	tags=40%, list=19%, signal=49%	714
WP_NCRNAS_INVOLVED_IN_WNT_SIGNALING_IN_HEPATOCELLULAR_CARCINOMA	80	-0.322781	-1.16489	0.171756	0.459208	1	2027	tags=16%, list=7%, signal=17%	715
MODY_HIPPOCAMPUS_POSTNATAL	55	-0.337852	-1.16418	0.172078	0.460236	1	7470	tags=44%, list=27%, signal=60%	716
CEBALLOS_TARGETS_OF_TP53_AND_MYC_UP	19	-0.429056	-1.16382	0.228883	0.460422	1	2048	tags=32%, list=7%, signal=34%	717
MORI_PRE_BI_LYMPHOCYTE_UP	79	-0.311922	-1.16344	0.177866	0.460678	1	1385	tags=11%, list=5%, signal=12%	718
ABRAHAM_ALPC_VS_MULTIPLE_MYELOMA_DN	19	-0.422314	-1.16336	0.248062	0.460216	1	7079	tags=47%, list=26%, signal=64%	719
URS_ADIPOCYTE_DIFFERENTIATION_UP	62	-0.32391	-1.16236	0.165493	0.461903	1	2360	tags=19%, list=9%, signal=21%	720
BASAKI_YBX1_TARGETS_UP	288	-0.267655	-1.16229	0.0762712	0.461416	1	4429	tags=19%, list=16%, signal=22%	721
REACTOME_SIGNALING_BY_BMP	25	-0.390252	-1.16206	0.22865	0.461322	1	669	tags=12%, list=2%, signal=12%	722
MATZUK_MALE_REPRODUCTION_SERTOLI	23	-0.417246	-1.16136	0.239554	0.462445	1	1856	tags=26%, list=7%, signal=28%	723
YAO_TEMPORAL_RESPONSE_TO_PROGESTERONE_CLUSTER_5	28	-0.389867	-1.16084	0.255682	0.46309	1	2792	tags=25%, list=10%, signal=28%	724
REACTOME_MRNA_CAPPING	29	-0.384975	-1.16063	0.237237	0.462971	1	7736	tags=59%, list=28%, signal=81%	725
MOOTHA_VOXPHOS	85	-0.314658	-1.15985	0.182143	0.464163	1	9736	tags=51%, list=35%, signal=78%	726
REACTOME_PKMTS_METHYLATE_HISTONE_LYSINES	66	-0.325448	-1.15971	0.171206	0.463853	1	5763	tags=30%, list=21%, signal=38%	727
VALK_AML_CLUSTER_9	34	-0.375427	-1.1578	0.224189	0.467817	1	1496	tags=21%, list=5%, signal=22%	728
INGA_TP53_TARGETS	16	-0.440281	-1.15736	0.266491	0.468166	1	2159	tags=25%, list=8%, signal=27%	729
MOREAUX_MULTIPLE_MYELOMA_BY_TACI_DN	174	-0.276518	-1.157	0.0842105	0.468343	1	7703	tags=39%, list=28%, signal=54%	730
JI_RESPONSE_TO_FSH_DN	53	-0.332081	-1.15637	0.189103	0.469058	1	6284	tags=38%, list=23%, signal=49%	731
DAZARD_RESPONSE_TO_UV_NHEK_UP	209	-0.276468	-1.15622	0.0860927	0.468799	1	3571	tags=20%, list=13%, signal=23%	732
REACTOME_RUNX2_REGULATES_OSTEOBLAST_DIFFERENTIATION	24	-0.400504	-1.15593	0.230769	0.468866	1	1229	tags=17%, list=4%, signal=17%	733
FIGUEROA_AML_METHYLATION_CLUSTER_5_DN	41	-0.359367	-1.15578	0.185841	0.468614	1	3790	tags=24%, list=14%, signal=28%	734
RUTELLA_RESPONSE_TO_CSF2RB_AND_IL4_UP	330	-0.261997	-1.15455	0.100917	0.470885	1	5154	tags=26%, list=19%, signal=32%	735
REACTOME_RHO_GTPASE_EFFECTORS	308	-0.261932	-1.15379	0.0776699	0.472131	1	1062	tags=7%, list=4%, signal=8%	736
WALLACE_PROSTATE_CANCER_UP	20	-0.413023	-1.15353	0.251908	0.472154	1	918	tags=20%, list=3%, signal=21%	737
ONO_FOXP3_TARGETS_UP	22	-0.410215	-1.15278	0.252551	0.473343	1	2159	tags=27%, list=8%, signal=30%	738
REACTOME_RHOBTB2_GTPASE_CYCLE	23	-0.402166	-1.15243	0.254848	0.473538	1	8120	tags=57%, list=29%, signal=80%	739
REACTOME_ADP_SIGNALLING_THROUGH_P2Y_PURINOCEPTOR_12	18	-0.427616	-1.1521	0.262887	0.473763	1	469	tags=11%, list=2%, signal=11%	740
WP_LIPID_METABOLISM_IN_SENESCENT_CELLS	19	-0.426693	-1.15167	0.254642	0.474168	1	5132	tags=37%, list=19%, signal=45%	741
REACTOME_PROSTACYCLIN_SIGNALLING_THROUGH_PROSTACYCLIN_RECEPTOR	17	-0.442903	-1.15157	0.247312	0.473757	1	469	tags=12%, list=2%, signal=12%	742
HOFFMANN_SMALL_PRE_BII_TO_IMMATURE_B_LYMPHOCYTE_UP	63	-0.324097	-1.15122	0.174658	0.473931	1	2758	tags=21%, list=10%, signal=23%	743
REACTOME_RHOBTB_GTPASE_CYCLE	35	-0.361005	-1.15048	0.239394	0.475037	1	7079	tags=43%, list=26%, signal=57%	744
CREIGHTON_ENDOCRINE_THERAPY_RESISTANCE_4	293	-0.261722	-1.15046	0.057377	0.474432	1	5631	tags=29%, list=20%, signal=36%	745
KEGG_MATURITY_ONSET_DIABETES_OF_THE_YOUNG	23	-0.406841	-1.15045	0.268571	0.473838	1	4347	tags=30%, list=16%, signal=36%	746
PID_IL12_2PATHWAY	60	-0.328366	-1.15044	0.214286	0.473226	1	2253	tags=20%, list=8%, signal=22%	747
LUI_THYROID_CANCER_PAX8_PPARG_UP	44	-0.348144	-1.15004	0.215947	0.473593	1	6118	tags=36%, list=22%, signal=47%	748
BIDUS_METASTASIS_UP	215	-0.269718	-1.14646	0.0987654	0.481918	1	6906	tags=32%, list=25%, signal=42%	749
FIRESTEIN_CTNNB1_PATHWAY	32	-0.368914	-1.14624	0.252199	0.481924	1	3739	tags=25%, list=13%, signal=29%	750
REACTOME_G_BETA_GAMMA_SIGNALLING_THROUGH_CDC42	18	-0.431121	-1.14399	0.275	0.486754	1	469	tags=11%, list=2%, signal=11%	751
DUNNE_TARGETS_OF_AML1_MTG8_FUSION_UP	51	-0.340996	-1.14258	0.201299	0.489613	1	1702	tags=18%, list=6%, signal=19%	752
FONTAINE_FOLLICULAR_THYROID_ADENOMA_DN	68	-0.322159	-1.14229	0.19084	0.489699	1	5934	tags=31%, list=21%, signal=39%	753
BIOCARTA_EICOSANOID_PATHWAY	22	-0.405509	-1.14202	0.261838	0.489725	1	2757	tags=32%, list=10%, signal=35%	754
SANSOM_APC_MYC_TARGETS	240	-0.26825	-1.14176	0.106383	0.489689	1	5182	tags=26%, list=19%, signal=32%	755
SENESE_HDAC2_TARGETS_DN	119	-0.294476	-1.14165	0.17561	0.489288	1	1437	tags=14%, list=5%, signal=15%	756
YAO_TEMPORAL_RESPONSE_TO_PROGESTERONE_CLUSTER_12	77	-0.317908	-1.14049	0.222628	0.491418	1	1359	tags=10%, list=5%, signal=11%	757
REACTOME_NOTCH3_INTRACELLULAR_DOMAIN_REGULATES_TRANSCRIPTION	24	-0.399722	-1.14023	0.297994	0.49145	1	2356	tags=21%, list=8%, signal=23%	758
YANG_BREAST_CANCER_ESR1_UP	33	-0.375277	-1.14011	0.255952	0.491109	1	1432	tags=18%, list=5%, signal=19%	759
RICKMAN_HEAD_AND_NECK_CANCER_C	85	-0.309876	-1.1398	0.184426	0.491242	1	3125	tags=21%, list=11%, signal=24%	760
WONG_ENDMETRIUM_CANCER_UP	24	-0.398	-1.13901	0.250737	0.492539	1	1432	tags=29%, list=5%, signal=31%	761
CARRILLOREIXACH_MRS3_VS_LOWER_RISK_HEPATOBLASTOMA_UP	45	-0.346815	-1.13894	0.24159	0.492069	1	7185	tags=47%, list=26%, signal=63%	762
SCHAEFFER_PROSTATE_DEVELOPMENT_AND_CANCER_BOX4_DN	33	-0.368592	-1.13861	0.252101	0.492277	1	8862	tags=55%, list=32%, signal=80%	763
REACTOME_NEUROTRANSMITTER_RECEPTORS_AND_POSTSYNAPTIC_SIGNAL_TRANSMISSION	179	-0.277468	-1.13755	0.1375	0.494297	1	1100	tags=8%, list=4%, signal=9%	764
REACTOME_PROCESSING_OF_SMDT1	15	-0.440669	-1.13663	0.254545	0.496003	1	7744	tags=53%, list=28%, signal=74%	765
TRAYNOR_RETT_SYNDROM_UP	36	-0.355531	-1.13509	0.249275	0.499186	1	5018	tags=33%, list=18%, signal=41%	766
HOLLERN_SQUAMOUS_BREAST_TUMOR	132	-0.283369	-1.13455	0.162037	0.499912	1	1961	tags=15%, list=7%, signal=16%	767
WP_PYRIMIDINE_METABOLISM	83	-0.303998	-1.1345	0.178423	0.499394	1	6412	tags=42%, list=23%, signal=55%	768
KEGG_AMINO_SUGAR_AND_NUCLEOTIDE_SUGAR_METABOLISM	44	-0.345633	-1.13406	0.212308	0.499921	1	6557	tags=34%, list=24%, signal=45%	769
RASHI_RESPONSE_TO_IONIZING_RADIATION_6	74	-0.31215	-1.13384	0.216418	0.499808	1	4866	tags=30%, list=18%, signal=36%	770
FARMER_BREAST_CANCER_CLUSTER_5	19	-0.413998	-1.13296	0.286076	0.501456	1	7462	tags=37%, list=27%, signal=50%	771
KYNG_WERNER_SYNDROM_DN	19	-0.412276	-1.13289	0.287234	0.500981	1	562	tags=11%, list=2%, signal=11%	772
BURTON_ADIPOGENESIS_PEAK_AT_16HR	39	-0.363265	-1.13258	0.25	0.501119	1	8600	tags=54%, list=31%, signal=78%	773
KYNG_ENVIRONMENTAL_STRESS_RESPONSE_NOT_BY_4NQO_IN_WS	32	-0.362739	-1.13155	0.242515	0.502974	1	8437	tags=50%, list=30%, signal=72%	774
MARIADASON_RESPONSE_TO_BUTYRATE_SULINDAC_6	46	-0.338285	-1.13085	0.220447	0.504104	1	467	tags=7%, list=2%, signal=7%	775
REACTOME_EXTRA_NUCLEAR_ESTROGEN_SIGNALING	71	-0.309686	-1.13049	0.184116	0.504402	1	2159	tags=14%, list=8%, signal=15%	776
SHARMA_PILOCYTIC_ASTROCYTOMA_LOCATION_UP	25	-0.382674	-1.1302	0.26776	0.504473	1	2302	tags=20%, list=8%, signal=22%	777
PID_BMP_PATHWAY	41	-0.349526	-1.12921	0.25	0.506369	1	1243	tags=15%, list=4%, signal=15%	778
KOBAYASHI_EGFR_SIGNALING_6HR_DN	17	-0.436161	-1.12888	0.311828	0.506554	1	468	tags=29%, list=2%, signal=30%	779
CUI_TCF21_TARGETS_2_UP	416	-0.251218	-1.12848	0.038961	0.506954	1	2647	tags=16%, list=10%, signal=18%	780
REACTOME_SUMOYLATION	185	-0.269115	-1.12804	0.165644	0.507397	1	5946	tags=26%, list=21%, signal=33%	781
WP_FBXL10_ENHANCEMENT_OF_MAPERK_SIGNALING_IN_DIFFUSE_LARGE_BCELL_LYMPHOMA	28	-0.387247	-1.12791	0.265537	0.507085	1	6257	tags=43%, list=23%, signal=55%	782
LIAN_LIPA_TARGETS_3M	46	-0.345274	-1.1279	0.246246	0.506453	1	1516	tags=15%, list=5%, signal=16%	783
WP_ALZHEIMERS_DISEASE_AND_MIRNA_EFFECTS	261	-0.260998	-1.12768	0.100775	0.506438	1	4223	tags=17%, list=15%, signal=20%	784
BRACHAT_RESPONSE_TO_CAMPTOTHECIN_DN	42	-0.344355	-1.12619	0.250774	0.509611	1	1820	tags=12%, list=7%, signal=13%	785
MARIADASON_REGULATED_BY_HISTONE_ACETYLATION_DN	41	-0.348268	-1.12568	0.221885	0.510323	1	5549	tags=37%, list=20%, signal=46%	786
KEGG_TGF_BETA_SIGNALING_PATHWAY	82	-0.304464	-1.12536	0.205224	0.510479	1	1466	tags=11%, list=5%, signal=12%	787
HAMAI_APOPTOSIS_VIA_TRAIL_DN	189	-0.268185	-1.12531	0.1625	0.509965	1	3859	tags=23%, list=14%, signal=27%	788
WP_ALZHEIMERS_DISEASE	247	-0.259579	-1.12516	0.129252	0.509685	1	4032	tags=16%, list=15%, signal=19%	789
PEDERSEN_METASTASIS_BY_ERBB2_ISOFORM_4	102	-0.291106	-1.12507	0.181034	0.509267	1	1296	tags=14%, list=5%, signal=14%	790
LIEN_BREAST_CARCINOMA_METAPLASTIC_VS_DUCTAL_UP	77	-0.300422	-1.12477	0.216418	0.509434	1	1728	tags=17%, list=6%, signal=18%	791
KAMIKUBO_MYELOID_CEBPA_NETWORK	28	-0.37092	-1.12433	0.284483	0.509982	1	1762	tags=18%, list=6%, signal=19%	792
MARIADASON_RESPONSE_TO_BUTYRATE_SULINDAC_4	16	-0.42747	-1.12223	0.31044	0.514639	1	7324	tags=38%, list=26%, signal=51%	793
WP_HAIR_FOLLICLE_DEVELOPMENT_CYTODIFFERENTIATION_PART_3_OF_3	72	-0.311166	-1.12197	0.205761	0.51462	1	2159	tags=15%, list=8%, signal=17%	794
ONDER_CDH1_TARGETS_3_DN	49	-0.323348	-1.12167	0.248175	0.514747	1	520	tags=10%, list=2%, signal=10%	795
KYNG_ENVIRONMENTAL_STRESS_RESPONSE_NOT_BY_UV_IN_OLD	19	-0.416654	-1.12161	0.269923	0.514265	1	1975	tags=16%, list=7%, signal=17%	796
KEGG_ANTIGEN_PROCESSING_AND_PRESENTATION	61	-0.317768	-1.12114	0.230284	0.514904	1	5013	tags=31%, list=18%, signal=38%	797
OKAWA_NEUROBLASTOMA_1P36_31_DELETION	21	-0.395687	-1.11975	0.259155	0.517793	1	6956	tags=38%, list=25%, signal=51%	798
COLDREN_GEFITINIB_RESISTANCE_UP	84	-0.308066	-1.11947	0.211765	0.517896	1	5847	tags=32%, list=21%, signal=41%	799
WANG_METHYLATED_IN_BREAST_CANCER	33	-0.363659	-1.11935	0.248521	0.517575	1	1277	tags=18%, list=5%, signal=19%	800
BILD_HRAS_ONCOGENIC_SIGNATURE	239	-0.262757	-1.11927	0.126866	0.517111	1	2627	tags=17%, list=9%, signal=18%	801
SUNG_METASTASIS_STROMA_DN	49	-0.334549	-1.1184	0.242236	0.518703	1	4423	tags=29%, list=16%, signal=34%	802
KIM_MYCL1_AMPLIFICATION_TARGETS_DN	19	-0.408277	-1.11835	0.322835	0.518206	1	6261	tags=37%, list=23%, signal=48%	803
SPIELMAN_LYMPHOBLAST_EUROPEAN_VS_ASIAN_UP	481	-0.248706	-1.11808	0.0632911	0.51832	1	7901	tags=35%, list=28%, signal=48%	804
ZHAN_VARIABLE_EARLY_DIFFERENTIATION_GENES_DN	31	-0.356062	-1.11796	0.251445	0.518006	1	8294	tags=45%, list=30%, signal=64%	805
REACTOME_PRESYNAPTIC_FUNCTION_OF_KAINATE_RECEPTORS	19	-0.41308	-1.11749	0.304569	0.518549	1	469	tags=11%, list=2%, signal=11%	806
PETRETTO_HEART_MASS_QTL_CIS_UP	32	-0.364607	-1.11664	0.295858	0.520076	1	8726	tags=53%, list=31%, signal=77%	807
REACTOME_TRANSCRIPTIONAL_ACTIVITY_OF_SMAD2_SMAD3_SMAD4_HETEROTRIMER	50	-0.330446	-1.11654	0.263158	0.519725	1	6555	tags=34%, list=24%, signal=44%	808
BIOCARTA_NKT_PATHWAY	25	-0.39036	-1.11646	0.279539	0.519305	1	1479	tags=24%, list=5%, signal=25%	809
REACTOME_DISEASES_ASSOCIATED_WITH_O_GLYCOSYLATION_OF_PROTEINS	63	-0.314147	-1.11622	0.238754	0.519255	1	2631	tags=22%, list=9%, signal=24%	810
KIM_BIPOLAR_DISORDER_OLIGODENDROCYTE_DENSITY_CORR_DN	68	-0.309392	-1.11562	0.241497	0.520107	1	2540	tags=22%, list=9%, signal=24%	811
VALK_AML_WITH_EVI1	25	-0.383758	-1.11496	0.276215	0.521166	1	6472	tags=56%, list=23%, signal=73%	812
HILLION_HMGA1B_TARGETS	80	-0.303973	-1.11479	0.215385	0.52096	1	6030	tags=34%, list=22%, signal=43%	813
HWANG_PROSTATE_CANCER_MARKERS	26	-0.378109	-1.11431	0.303523	0.521572	1	5412	tags=31%, list=20%, signal=38%	814
HERNANDEZ_ABERRANT_MITOSIS_BY_DOCETACEL_2NM_DN	21	-0.390666	-1.11404	0.315068	0.521626	1	3092	tags=33%, list=11%, signal=37%	815
ROSS_ACUTE_MYELOID_LEUKEMIA_CBF	81	-0.306994	-1.11376	0.242063	0.521693	1	2012	tags=17%, list=7%, signal=19%	816
JAZAERI_BREAST_CANCER_BRCA1_VS_BRCA2_UP	47	-0.331798	-1.11209	0.257862	0.525335	1	5437	tags=26%, list=20%, signal=32%	817
WP_LNCRNA_IN_CANONICAL_WNT_SIGNALING_AND_COLORECTAL_CANCER	89	-0.297554	-1.11039	0.223529	0.529075	1	2027	tags=15%, list=7%, signal=16%	818
REACTOME_FORMATION_OF_THE_EARLY_ELONGATION_COMPLEX	33	-0.355386	-1.11039	0.29661	0.528434	1	7736	tags=58%, list=28%, signal=80%	819
WHITFIELD_CELL_CYCLE_M_G1	124	-0.282973	-1.11035	0.221154	0.527876	1	6491	tags=34%, list=23%, signal=44%	820
REACTOME_MAP3K8_TPL2_DEPENDENT_MAPK1_3_ACTIVATION	16	-0.427437	-1.10964	0.323204	0.52907	1	1370	tags=13%, list=5%, signal=13%	821
REACTOME_SIGNALING_BY_NTRK3_TRKC	17	-0.42201	-1.10916	0.298429	0.529718	1	1670	tags=12%, list=6%, signal=13%	822
MORI_IMMATURE_B_LYMPHOCYTE_UP	49	-0.331304	-1.10876	0.25974	0.530192	1	2959	tags=24%, list=11%, signal=27%	823
REACTOME_METABOLISM_OF_COFACTORS	19	-0.403741	-1.10858	0.302632	0.530005	1	3240	tags=21%, list=12%, signal=24%	824
BRACHAT_RESPONSE_TO_METHOTREXATE_DN	26	-0.376568	-1.10801	0.287565	0.530838	1	7391	tags=42%, list=27%, signal=58%	825
CLIMENT_BREAST_CANCER_COPY_NUMBER_UP	20	-0.40858	-1.10649	0.314448	0.534057	1	1431	tags=20%, list=5%, signal=21%	826
ENGELMANN_CANCER_PROGENITORS_DN	62	-0.314962	-1.10615	0.264286	0.534346	1	3753	tags=27%, list=14%, signal=32%	827
BENPORATH_ES_CORE_NINE_CORRELATED	97	-0.289828	-1.10562	0.22314	0.5351	1	5196	tags=29%, list=19%, signal=35%	828
SANSOM_WNT_PATHWAY_REQUIRE_MYC	58	-0.318178	-1.10515	0.285276	0.535727	1	1430	tags=14%, list=5%, signal=15%	829
ADDYA_ERYTHROID_DIFFERENTIATION_BY_HEMIN	72	-0.309957	-1.10485	0.266667	0.535862	1	1981	tags=18%, list=7%, signal=19%	830
HESS_TARGETS_OF_HOXA9_AND_MEIS1_DN	77	-0.298386	-1.10476	0.258687	0.535441	1	1742	tags=16%, list=6%, signal=17%	831
MISHRA_CARCINOMA_ASSOCIATED_FIBROBLAST_UP	24	-0.386112	-1.1046	0.286982	0.535198	1	2159	tags=25%, list=8%, signal=27%	832
BILD_SRC_ONCOGENIC_SIGNATURE	58	-0.320416	-1.10443	0.249097	0.535027	1	2447	tags=17%, list=9%, signal=19%	833
LEE_EARLY_T_LYMPHOCYTE_DN	58	-0.318069	-1.10173	0.257627	0.541574	1	1495	tags=19%, list=5%, signal=20%	834
LIN_SILENCED_BY_TUMOR_MICROENVIRONMENT	93	-0.29097	-1.10145	0.271255	0.541693	1	1448	tags=13%, list=5%, signal=14%	835
MATTIOLI_MGUS_VS_MULTIPLE_MYELOMA	16	-0.429265	-1.10104	0.306283	0.542202	1	6275	tags=50%, list=23%, signal=65%	836
KEGG_GLYCOSAMINOGLYCAN_BIOSYNTHESIS_HEPARAN_SULFATE	25	-0.380162	-1.1001	0.309859	0.544182	1	1787	tags=24%, list=6%, signal=26%	837
CHIARADONNA_NEOPLASTIC_TRANSFORMATION_KRAS_UP	122	-0.276298	-1.10006	0.204918	0.543632	1	5372	tags=31%, list=19%, signal=38%	838
NELSON_RESPONSE_TO_ANDROGEN_DN	17	-0.413778	-1.09966	0.310627	0.544144	1	1885	tags=18%, list=7%, signal=19%	839
KIM_ALL_DISORDERS_DURATION_CORR_DN	143	-0.274112	-1.09921	0.188235	0.544655	1	7960	tags=38%, list=29%, signal=53%	840
PASQUALUCCI_LYMPHOMA_BY_GC_STAGE_DN	166	-0.270273	-1.09897	0.212766	0.544652	1	2617	tags=18%, list=9%, signal=20%	841
WAMUNYOKOLI_OVARIAN_CANCER_GRADES_1_2_UP	135	-0.272717	-1.09746	0.219626	0.547994	1	5234	tags=29%, list=19%, signal=35%	842
REACTOME_MEIOSIS	107	-0.285079	-1.09737	0.218623	0.547598	1	6039	tags=31%, list=22%, signal=39%	843
KEGG_PORPHYRIN_AND_CHLOROPHYLL_METABOLISM	25	-0.378022	-1.09702	0.317549	0.547916	1	7823	tags=40%, list=28%, signal=56%	844
DARWICHE_PAPILLOMA_RISK_LOW_UP	149	-0.267214	-1.09685	0.192308	0.547722	1	2603	tags=14%, list=9%, signal=15%	845
KAYO_CALORIE_RESTRICTION_MUSCLE_UP	87	-0.28957	-1.09649	0.240741	0.548058	1	3196	tags=20%, list=12%, signal=22%	846
WP_ULCERATIVE_COLITIS_SIGNALING	18	-0.405845	-1.09632	0.329815	0.547871	1	1017	tags=22%, list=4%, signal=23%	847
TAKAO_RESPONSE_TO_UVB_RADIATION_DN	94	-0.294156	-1.09402	0.258064	0.55349	1	5200	tags=31%, list=19%, signal=38%	848
HUMMEL_BURKITTS_LYMPHOMA_UP	42	-0.335597	-1.09301	0.315113	0.555549	1	1414	tags=19%, list=5%, signal=20%	849
LI_WILMS_TUMOR_VS_FETAL_KIDNEY_2_UP	27	-0.373428	-1.09296	0.309589	0.555055	1	3096	tags=30%, list=11%, signal=33%	850
REACTOME_ASPARAGINE_N_LINKED_GLYCOSYLATION	294	-0.252898	-1.09288	0.176	0.554629	1	2531	tags=11%, list=9%, signal=12%	851
REACTOME_SMAD2_SMAD3_SMAD4_HETEROTRIMER_REGULATES_TRANSCRIPTION	35	-0.346393	-1.09272	0.280802	0.55438	1	6555	tags=31%, list=24%, signal=41%	852
REACTOME_SYNTHESIS_OF_ACTIVE_UBIQUITIN_ROLES_OF_E1_AND_E2_ENZYMES	30	-0.346711	-1.09264	0.311526	0.553962	1	9626	tags=63%, list=35%, signal=97%	853
WP_IL6_SIGNALING_PATHWAY	41	-0.33436	-1.09251	0.304207	0.553658	1	5372	tags=29%, list=19%, signal=36%	854
REACTOME_CELLULAR_RESPONSE_TO_CHEMICAL_STRESS	184	-0.262424	-1.09247	0.225989	0.553098	1	7719	tags=39%, list=28%, signal=54%	855
WP_PURINERGIC_SIGNALING	30	-0.357905	-1.09247	0.31085	0.552468	1	3676	tags=27%, list=13%, signal=31%	856
WP_WHITE_FAT_CELL_DIFFERENTIATION	31	-0.357987	-1.09112	0.31339	0.555596	1	1685	tags=19%, list=6%, signal=21%	857
MOOTHA_MITOCHONDRIA	438	-0.241919	-1.09052	0.135135	0.556634	1	8469	tags=42%, list=31%, signal=60%	858
GARGALOVIC_RESPONSE_TO_OXIDIZED_PHOSPHOLIPIDS_PINK_DN	33	-0.349388	-1.09011	0.305476	0.557118	1	1999	tags=30%, list=7%, signal=33%	859
BOHN_PRIMARY_IMMUNODEFICIENCY_SYNDROM_DN	37	-0.343053	-1.09005	0.300885	0.55663	1	4939	tags=27%, list=18%, signal=33%	860
REACTOME_TNFR2_NON_CANONICAL_NF_KB_PATHWAY	98	-0.284643	-1.0899	0.223577	0.556398	1	6155	tags=30%, list=22%, signal=38%	861
TOYOTA_TARGETS_OF_MIR34B_AND_MIR34C	450	-0.241541	-1.08963	0.0886076	0.556485	1	7073	tags=33%, list=26%, signal=43%	862
REACTOME_HDMS_DEMETHYLATE_HISTONES	45	-0.329644	-1.08952	0.299712	0.55613	1	5715	tags=38%, list=21%, signal=48%	863
REACTOME_REGULATION_OF_EXPRESSION_OF_SLITS_AND_ROBOS	171	-0.263097	-1.0895	0.218391	0.55554	1	8847	tags=35%, list=32%, signal=51%	864
STARK_HYPPOCAMPUS_22Q11_DELETION_UP	52	-0.319743	-1.08728	0.28	0.56091	1	5751	tags=31%, list=21%, signal=39%	865
PID_HDAC_CLASSI_PATHWAY	65	-0.304357	-1.08693	0.265683	0.561227	1	5946	tags=28%, list=21%, signal=35%	866
NATSUME_RESPONSE_TO_INTERFERON_BETA_DN	51	-0.319934	-1.08646	0.332192	0.561989	1	6727	tags=37%, list=24%, signal=49%	867
REACTOME_JNK_C_JUN_KINASES_PHOSPHORYLATION_AND_ACTIVATION_MEDIATED_BY_ACTIVATED_HUMAN_TAK1	22	-0.387479	-1.08616	0.335196	0.562154	1	1370	tags=14%, list=5%, signal=14%	868
KONDO_COLON_CANCER_HCP_WITH_H3K27ME1	25	-0.372276	-1.0859	0.343575	0.562222	1	2759	tags=24%, list=10%, signal=27%	869
REACTOME_TRANSCRIPTIONAL_REGULATION_BY_RUNX3	94	-0.284586	-1.08585	0.238971	0.561728	1	6359	tags=29%, list=23%, signal=37%	870
REACTOME_HYALURONAN_METABOLISM	16	-0.421469	-1.08579	0.307692	0.561249	1	4391	tags=31%, list=16%, signal=37%	871
JACKSON_DNMT1_TARGETS_DN	21	-0.38283	-1.08305	0.356021	0.568095	1	2590	tags=19%, list=9%, signal=21%	872
LEE_TARGETS_OF_PTCH1_AND_SUFU_UP	51	-0.320887	-1.08278	0.278125	0.568187	1	3454	tags=22%, list=12%, signal=25%	873
IGLESIAS_E2F_TARGETS_UP	136	-0.273525	-1.08245	0.270833	0.568477	1	1856	tags=12%, list=7%, signal=13%	874
WP_FOXA2_PATHWAY	17	-0.420411	-1.08219	0.352785	0.56853	1	1819	tags=29%, list=7%, signal=31%	875
BIOCARTA_GH_PATHWAY	27	-0.369699	-1.08176	0.35	0.569035	1	2853	tags=19%, list=10%, signal=21%	876
REACTOME_SIGNALING_BY_NUCLEAR_RECEPTORS	273	-0.245079	-1.08144	0.192982	0.56923	1	3264	tags=17%, list=12%, signal=19%	877
HASLINGER_B_CLL_WITH_13Q14_DELETION	23	-0.371554	-1.08142	0.31117	0.568644	1	2593	tags=22%, list=9%, signal=24%	878
AMIT_SERUM_RESPONSE_60_MCF10A	55	-0.309256	-1.08113	0.265372	0.568786	1	1130	tags=13%, list=4%, signal=13%	879
RAO_BOUND_BY_SALL4	211	-0.256553	-1.08077	0.194245	0.569186	1	4407	tags=21%, list=16%, signal=25%	880
WP_PROSTAGLANDIN_SIGNALING	28	-0.364132	-1.08066	0.311178	0.568848	1	2623	tags=25%, list=9%, signal=28%	881
LI_AMPLIFIED_IN_LUNG_CANCER	172	-0.259037	-1.08034	0.247059	0.569133	1	6642	tags=34%, list=24%, signal=44%	882
WIERENGA_PML_INTERACTOME	39	-0.333311	-1.08016	0.295082	0.569	1	6500	tags=41%, list=23%, signal=54%	883
REACTOME_HIV_ELONGATION_ARREST_AND_RECOVERY	33	-0.347675	-1.07997	0.328571	0.568898	1	6870	tags=52%, list=25%, signal=68%	884
HELLER_HDAC_TARGETS_SILENCED_BY_METHYLATION_UP	439	-0.240974	-1.07985	0.15942	0.56857	1	1062	tags=9%, list=4%, signal=9%	885
KLEIN_PRIMARY_EFFUSION_LYMPHOMA_UP	49	-0.315134	-1.07958	0.29912	0.568656	1	2923	tags=22%, list=11%, signal=25%	886
SENESE_HDAC1_AND_HDAC2_TARGETS_DN	218	-0.253151	-1.07954	0.202532	0.568137	1	1308	tags=11%, list=5%, signal=12%	887
REACTOME_PTEN_REGULATION	139	-0.268958	-1.07954	0.226316	0.567521	1	8855	tags=45%, list=32%, signal=66%	888
CHENG_IMPRINTED_BY_ESTRADIOL	109	-0.275265	-1.07826	0.253219	0.570478	1	5550	tags=30%, list=20%, signal=38%	889
BIOCARTA_MCALPAIN_PATHWAY	18	-0.395067	-1.07687	0.356742	0.573611	1	1237	tags=11%, list=4%, signal=12%	890
REACTOME_THROMBIN_SIGNALLING_THROUGH_PROTEINASE_ACTIVATED_RECEPTORS_PARS	30	-0.351965	-1.07467	0.351515	0.579172	1	1187	tags=17%, list=4%, signal=17%	891
PID_TOLL_ENDOGENOUS_PATHWAY	22	-0.381533	-1.0741	0.367688	0.580115	1	4698	tags=36%, list=17%, signal=44%	892
REACTOME_DISEASES_OF_IMMUNE_SYSTEM	28	-0.364526	-1.07405	0.308123	0.579606	1	4698	tags=32%, list=17%, signal=39%	893
WILCOX_RESPONSE_TO_PROGESTERONE_UP	148	-0.26723	-1.07397	0.256158	0.579205	1	3830	tags=24%, list=14%, signal=27%	894
NIKOLSKY_BREAST_CANCER_12Q24_AMPLICON	15	-0.425737	-1.07372	0.340686	0.579226	1	1162	tags=20%, list=4%, signal=21%	895
ZHANG_RESPONSE_TO_IKK_INHIBITOR_AND_TNF_DN	104	-0.28269	-1.07279	0.263158	0.581195	1	2946	tags=18%, list=11%, signal=20%	896
WP_WNT_SIGNALING_IN_KIDNEY_DISEASE	34	-0.342066	-1.0711	0.307918	0.585267	1	2027	tags=18%, list=7%, signal=19%	897
REACTOME_NOTCH1_INTRACELLULAR_DOMAIN_REGULATES_TRANSCRIPTION	48	-0.318037	-1.07087	0.322581	0.585277	1	2356	tags=13%, list=8%, signal=14%	898
ZHOU_INFLAMMATORY_RESPONSE_LIVE_DN	362	-0.239997	-1.06971	0.229167	0.587962	1	5043	tags=23%, list=18%, signal=28%	899
MCBRYAN_PUBERTAL_BREAST_6_7WK_UP	190	-0.259835	-1.0697	0.278788	0.587334	1	4632	tags=23%, list=17%, signal=28%	900
REACTOME_SIGNALING_BY_THE_B_CELL_RECEPTOR_BCR	131	-0.268077	-1.0693	0.279279	0.587852	1	6974	tags=31%, list=25%, signal=41%	901
IWANAGA_CARCINOGENESIS_BY_KRAS_PTEN_UP	172	-0.253987	-1.06902	0.217143	0.587968	1	2672	tags=14%, list=10%, signal=15%	902
SMID_BREAST_CANCER_ERBB2_UP	124	-0.270721	-1.06877	0.279621	0.587974	1	4701	tags=22%, list=17%, signal=26%	903
NAKAJIMA_MAST_CELL	46	-0.322341	-1.0678	0.335484	0.590112	1	4073	tags=26%, list=15%, signal=31%	904
KORKOLA_EMBRYONAL_CARCINOMA_UP	39	-0.334236	-1.06748	0.329341	0.590416	1	4030	tags=28%, list=15%, signal=33%	905
LANG_MYB_FAMILY_TARGETS	29	-0.344887	-1.06682	0.360434	0.591619	1	4158	tags=28%, list=15%, signal=32%	906
REACTOME_METABOLISM_OF_FOLATE_AND_PTERINES	17	-0.404138	-1.06609	0.375676	0.592929	1	8001	tags=59%, list=29%, signal=83%	907
CLASPER_LYMPHATIC_VESSELS_DURING_METASTASIS_DN	32	-0.346022	-1.06585	0.346591	0.592929	1	927	tags=13%, list=3%, signal=13%	908
HOLLEMAN_ASPARAGINASE_RESISTANCE_ALL_UP	23	-0.375104	-1.06583	0.325397	0.592339	1	876	tags=9%, list=3%, signal=9%	909
BANDRES_RESPONSE_TO_CARMUSTIN_MGMT_48HR_UP	17	-0.392556	-1.06573	0.372093	0.591947	1	1203	tags=12%, list=4%, signal=12%	910
GENTLES_LEUKEMIC_STEM_CELL_DN	18	-0.39251	-1.06361	0.363171	0.597399	1	339	tags=17%, list=1%, signal=17%	911
ALONSO_METASTASIS_DN	24	-0.374431	-1.06356	0.35	0.596853	1	3765	tags=38%, list=14%, signal=43%	912
RAMALHO_STEMNESS_DN	66	-0.297572	-1.06348	0.285185	0.596415	1	2011	tags=14%, list=7%, signal=15%	913
WP_CORI_CYCLE	16	-0.409246	-1.06275	0.364341	0.597803	1	8462	tags=56%, list=31%, signal=81%	914
REACTOME_G2_M_DNA_DAMAGE_CHECKPOINT	91	-0.282751	-1.06188	0.278431	0.599626	1	5700	tags=27%, list=21%, signal=34%	915
WP_NUCLEOTIDE_EXCISION_REPAIR_IN_XERODERMA_PIGMENTOSUM	75	-0.29375	-1.06167	0.302817	0.599584	1	7901	tags=39%, list=28%, signal=54%	916
LOCKWOOD_AMPLIFIED_IN_LUNG_CANCER	213	-0.249215	-1.06117	0.24375	0.600335	1	9248	tags=44%, list=33%, signal=65%	917
LUI_THYROID_CANCER_CLUSTER_2	41	-0.324111	-1.06113	0.363057	0.599812	1	620	tags=10%, list=2%, signal=10%	918
GHANDHI_DIRECT_IRRADIATION_UP	95	-0.27774	-1.06043	0.327801	0.601105	1	1920	tags=14%, list=7%, signal=15%	919
HU_ANGIOGENESIS_UP	20	-0.381318	-1.05981	0.366947	0.60216	1	6231	tags=50%, list=22%, signal=64%	920
GESERICK_TERT_TARGETS_DN	21	-0.387944	-1.05971	0.333333	0.601803	1	622	tags=19%, list=2%, signal=19%	921
GARGALOVIC_RESPONSE_TO_OXIDIZED_PHOSPHOLIPIDS_BLACK_UP	35	-0.340459	-1.05959	0.335423	0.601518	1	1413	tags=11%, list=5%, signal=12%	922
REACTOME_GOLGI_ASSOCIATED_VESICLE_BIOGENESIS	56	-0.305688	-1.05862	0.326219	0.603676	1	4757	tags=20%, list=17%, signal=24%	923
REACTOME_NOTCH2_ACTIVATION_AND_TRANSMISSION_OF_SIGNAL_TO_THE_NUCLEUS	21	-0.379423	-1.05788	0.360526	0.605111	1	5071	tags=38%, list=18%, signal=47%	924
WP_INTERACTIONS_BETWEEN_LOXL4_AND_OXIDATIVE_STRESS_PATHWAY	18	-0.394521	-1.05784	0.36828	0.604555	1	3781	tags=33%, list=14%, signal=39%	925
DACOSTA_ERCC3_ALLELE_XPCS_VS_TTD_DN	33	-0.344362	-1.05755	0.345133	0.604734	1	715	tags=15%, list=3%, signal=16%	926
HAHTOLA_MYCOSIS_FUNGOIDES_DN	16	-0.400726	-1.05677	0.396277	0.606275	1	1664	tags=13%, list=6%, signal=13%	927
MAYBURD_RESPONSE_TO_L663536_DN	54	-0.307626	-1.05664	0.341936	0.606025	1	8233	tags=39%, list=30%, signal=55%	928
LEE_LIVER_CANCER_MYC_UP	50	-0.317147	-1.05604	0.33557	0.60707	1	1117	tags=12%, list=4%, signal=12%	929
REACTOME_DISEASES_OF_METABOLISM	231	-0.247282	-1.05536	0.281481	0.608424	1	5659	tags=30%, list=20%, signal=37%	930
PANGAS_TUMOR_SUPPRESSION_BY_SMAD1_AND_SMAD5_DN	138	-0.264983	-1.05438	0.304569	0.610662	1	4749	tags=21%, list=17%, signal=25%	931
OUILLETTE_CLL_13Q14_DELETION_DN	54	-0.309474	-1.05364	0.314103	0.612106	1	3797	tags=26%, list=14%, signal=30%	932
DARWICHE_SQUAMOUS_CELL_CARCINOMA_UP	138	-0.263432	-1.05288	0.305699	0.613564	1	2088	tags=14%, list=8%, signal=16%	933
SASSON_RESPONSE_TO_FORSKOLIN_UP	85	-0.277448	-1.05241	0.33209	0.614239	1	1558	tags=11%, list=6%, signal=11%	934
RASHI_RESPONSE_TO_IONIZING_RADIATION_4	47	-0.315627	-1.05201	0.341137	0.614821	1	5036	tags=40%, list=18%, signal=49%	935
DESERT_STEM_CELL_HEPATOCELLULAR_CARCINOMA_SUBCLASS_UP	234	-0.248513	-1.05196	0.270492	0.614306	1	5518	tags=26%, list=20%, signal=32%	936
PID_FOXM1_PATHWAY	38	-0.334266	-1.0516	0.372372	0.614733	1	5246	tags=29%, list=19%, signal=36%	937
BIOCARTA_NKCELLS_PATHWAY	18	-0.393362	-1.05124	0.367978	0.615152	1	5876	tags=33%, list=21%, signal=42%	938
KIM_GERMINAL_CENTER_T_HELPER_UP	64	-0.297057	-1.05123	0.34767	0.614522	1	3743	tags=22%, list=13%, signal=25%	939
WP_INTRACELLULAR_TRAFFICKING_PROTEINS_INVOLVED_IN_CMT_NEUROPATHY	26	-0.360301	-1.05074	0.339332	0.615325	1	5719	tags=27%, list=21%, signal=34%	940
WP_MIRNA_TARGETS_IN_ECM_AND_MEMBRANE_RECEPTORS	28	-0.356565	-1.05031	0.345821	0.61595	1	2220	tags=18%, list=8%, signal=19%	941
REACTOME_APOPTOTIC_EXECUTION_PHASE	50	-0.305351	-1.05019	0.347432	0.615641	1	7170	tags=42%, list=26%, signal=57%	942
REACTOME_EPH_EPHRIN_MEDIATED_REPULSION_OF_CELLS	50	-0.314749	-1.04953	0.351974	0.61691	1	5257	tags=32%, list=19%, signal=39%	943
REACTOME_NEGATIVE_REGULATION_OF_FGFR1_SIGNALING	29	-0.350339	-1.04949	0.369318	0.616351	1	6486	tags=34%, list=23%, signal=45%	944
KEGG_PRION_DISEASES	29	-0.35102	-1.04877	0.344023	0.617732	1	1862	tags=17%, list=7%, signal=18%	945
YANG_BREAST_CANCER_ESR1_LASER_DN	46	-0.305313	-1.04801	0.348101	0.619355	1	4244	tags=35%, list=15%, signal=41%	946
REACTOME_NUCLEAR_ENVELOPE_BREAKDOWN	53	-0.29763	-1.04783	0.356083	0.619269	1	8631	tags=45%, list=31%, signal=66%	947
BILANGES_SERUM_SENSITIVE_VIA_TSC1	18	-0.388204	-1.04767	0.37	0.619071	1	3385	tags=39%, list=12%, signal=44%	948
GARGALOVIC_RESPONSE_TO_OXIDIZED_PHOSPHOLIPIDS_GREEN_DN	23	-0.36162	-1.04665	0.391753	0.621404	1	5054	tags=43%, list=18%, signal=53%	949
KEGG_GLYCOSPHINGOLIPID_BIOSYNTHESIS_LACTO_AND_NEOLACTO_SERIES	24	-0.367677	-1.04613	0.387863	0.622187	1	2055	tags=25%, list=7%, signal=27%	950
REACTOME_PARACETAMOL_ADME	20	-0.388238	-1.04588	0.37467	0.622318	1	1297	tags=15%, list=5%, signal=16%	951
TARTE_PLASMA_CELL_VS_B_LYMPHOCYTE_UP	78	-0.282192	-1.0456	0.356618	0.622478	1	4850	tags=24%, list=17%, signal=29%	952
WANG_IMMORTALIZED_BY_HOXA9_AND_MEIS1_UP	28	-0.359178	-1.0454	0.377907	0.622392	1	296	tags=11%, list=1%, signal=11%	953
WP_ANTIVIRAL_AND_ANTIINFLAMMATORY_EFFECTS_OF_NRF2_ON_SARSCOV2_PATHWAY	29	-0.343069	-1.04488	0.379009	0.623245	1	4881	tags=38%, list=18%, signal=46%	954
YAO_TEMPORAL_RESPONSE_TO_PROGESTERONE_CLUSTER_9	73	-0.294711	-1.04486	0.341216	0.622647	1	4563	tags=29%, list=16%, signal=34%	955
WANG_LMO4_TARGETS_UP	355	-0.233808	-1.04449	0.247619	0.623094	1	4463	tags=17%, list=16%, signal=21%	956
KEGG_SYSTEMIC_LUPUS_ERYTHEMATOSUS	110	-0.268293	-1.04405	0.35102	0.623676	1	3355	tags=19%, list=12%, signal=22%	957
REACTOME_SIGNALING_BY_NTRKS	131	-0.261446	-1.04388	0.320755	0.623541	1	2159	tags=13%, list=8%, signal=14%	958
REACTOME_SYNTHESIS_OF_VERY_LONG_CHAIN_FATTY_ACYL_COAS	24	-0.363766	-1.04361	0.385417	0.623664	1	6995	tags=50%, list=25%, signal=67%	959
PID_TELOMERASE_PATHWAY	67	-0.292587	-1.04334	0.363636	0.623803	1	3085	tags=21%, list=11%, signal=23%	960
REACTOME_PHASE_I_FUNCTIONALIZATION_OF_COMPOUNDS	85	-0.277614	-1.04301	0.355469	0.624112	1	2913	tags=18%, list=11%, signal=20%	961
BIOCARTA_VDR_PATHWAY	24	-0.36709	-1.043	0.401198	0.623481	1	6240	tags=29%, list=23%, signal=38%	962
LEE_LIVER_CANCER_CIPROFIBRATE_DN	56	-0.291062	-1.04285	0.356643	0.623266	1	2250	tags=16%, list=8%, signal=17%	963
BROWN_MYELOID_CELL_DEVELOPMENT_UP	146	-0.260669	-1.04201	0.322581	0.625115	1	4754	tags=23%, list=17%, signal=27%	964
FURUKAWA_DUSP6_TARGETS_PCI35_DN	72	-0.284392	-1.04185	0.338182	0.624958	1	5084	tags=28%, list=18%, signal=34%	965
REACTOME_NOTCH3_ACTIVATION_AND_TRANSMISSION_OF_SIGNAL_TO_THE_NUCLEUS	25	-0.353461	-1.04165	0.398892	0.624881	1	3813	tags=28%, list=14%, signal=32%	966
WP_DEVELOPMENT_OF_URETERIC_COLLECTION_SYSTEM	58	-0.299814	-1.04135	0.383275	0.625109	1	2518	tags=24%, list=9%, signal=26%	967
VALK_AML_CLUSTER_3	33	-0.332562	-1.04134	0.389571	0.624488	1	1090	tags=12%, list=4%, signal=13%	968
REACTOME_TRANSCRIPTION_COUPLED_NUCLEOTIDE_EXCISION_REPAIR_TC_NER	78	-0.284886	-1.04103	0.356643	0.624778	1	8752	tags=49%, list=32%, signal=71%	969
BOYAULT_LIVER_CANCER_SUBCLASS_G2	28	-0.351418	-1.0409	0.386555	0.624471	1	877	tags=14%, list=3%, signal=15%	970
AFFAR_YY1_TARGETS_DN	240	-0.240221	-1.04062	0.313333	0.62463	1	4007	tags=21%, list=14%, signal=25%	971
CONRAD_STEM_CELL	35	-0.329189	-1.04038	0.363077	0.624706	1	6356	tags=34%, list=23%, signal=44%	972
RHODES_UNDIFFERENTIATED_CANCER	69	-0.284788	-1.04028	0.37276	0.624316	1	6413	tags=30%, list=23%, signal=39%	973
BLANCO_MELO_MERS_COV_INFECTION_MCR5_CELLS_DN	31	-0.339163	-1.0398	0.397015	0.625043	1	1570	tags=13%, list=6%, signal=14%	974
MCGARVEY_SILENCED_BY_METHYLATION_IN_COLON_CANCER	34	-0.330806	-1.03974	0.388554	0.624571	1	2545	tags=18%, list=9%, signal=19%	975
REACTOME_INTERCONVERSION_OF_NUCLEOTIDE_DI_AND_TRIPHOSPHATES	29	-0.347452	-1.03913	0.405172	0.62576	1	6066	tags=41%, list=22%, signal=53%	976
MOOTHA_HUMAN_MITODB_6_2002	417	-0.231384	-1.03867	0.291139	0.626523	1	8665	tags=43%, list=31%, signal=62%	977
ZHANG_GATA6_TARGETS_DN	61	-0.302088	-1.03864	0.377104	0.625965	1	3467	tags=26%, list=13%, signal=30%	978
OUYANG_PROSTATE_CANCER_PROGRESSION_DN	21	-0.37856	-1.03748	0.41688	0.628713	1	4134	tags=29%, list=15%, signal=34%	979
PID_CD40_PATHWAY	30	-0.341804	-1.03736	0.385269	0.628417	1	1908	tags=17%, list=7%, signal=18%	980
REACTOME_COOPERATION_OF_PDCL_PHLP1_AND_TRIC_CCT_IN_G_PROTEIN_BETA_FOLDING	36	-0.33614	-1.03662	0.397059	0.629903	1	4464	tags=36%, list=16%, signal=43%	981
REACTOME_FCERI_MEDIATED_MAPK_ACTIVATION	52	-0.30298	-1.03654	0.389831	0.62951	1	5988	tags=35%, list=22%, signal=44%	982
ACOSTA_PROLIFERATION_INDEPENDENT_MYC_TARGETS_DN	111	-0.261599	-1.03576	0.350877	0.631173	1	5557	tags=30%, list=20%, signal=37%	983
MASSARWEH_RESPONSE_TO_ESTRADIOL	59	-0.290046	-1.03498	0.380368	0.63289	1	2801	tags=20%, list=10%, signal=23%	984
WP_BRAINDERIVED_NEUROTROPHIC_FACTOR_BDNF_SIGNALING_PATHWAY	144	-0.256742	-1.0346	0.315271	0.633405	1	3156	tags=15%, list=11%, signal=16%	985
FUKUSHIMA_TNFSF11_TARGETS	15	-0.406628	-1.03407	0.392758	0.634323	1	3373	tags=27%, list=12%, signal=30%	986
SNIJDERS_AMPLIFIED_IN_HEAD_AND_NECK_TUMORS	36	-0.328454	-1.03376	0.374622	0.634561	1	484	tags=8%, list=2%, signal=8%	987
REACTOME_MITOCHONDRIAL_TRNA_AMINOACYLATION	21	-0.369546	-1.03312	0.385714	0.635757	1	6316	tags=33%, list=23%, signal=43%	988
FRASOR_TAMOXIFEN_RESPONSE_UP	49	-0.303698	-1.03128	0.363036	0.640617	1	2501	tags=14%, list=9%, signal=16%	989
REACTOME_SYNTHESIS_OF_BILE_ACIDS_AND_BILE_SALTS	33	-0.335734	-1.02991	0.404255	0.643993	1	1985	tags=15%, list=7%, signal=16%	990
ROSS_AML_WITH_PML_RARA_FUSION	77	-0.282924	-1.02986	0.381481	0.64352	1	3228	tags=19%, list=12%, signal=22%	991
REACTOME_RHOH_GTPASE_CYCLE	37	-0.328263	-1.02968	0.391931	0.643373	1	5693	tags=30%, list=21%, signal=37%	992
REACTOME_RECEPTOR_TYPE_TYROSINE_PROTEIN_PHOSPHATASES	16	-0.397923	-1.02884	0.432225	0.645195	1	2036	tags=19%, list=7%, signal=20%	993
REACTOME_ARACHIDONIC_ACID_METABOLISM	56	-0.294323	-1.02693	0.41844	0.650196	1	3903	tags=23%, list=14%, signal=27%	994
PURBEY_TARGETS_OF_CTBP1_AND_SATB1_DN	151	-0.251064	-1.02649	0.358209	0.650879	1	7764	tags=42%, list=28%, signal=58%	995
MOOTHA_PGC	415	-0.23018	-1.02608	0.333333	0.651463	1	8116	tags=39%, list=29%, signal=55%	996
ACEVEDO_NORMAL_TISSUE_ADJACENT_TO_LIVER_TUMOR_DN	342	-0.23302	-1.02514	0.385417	0.653641	1	3174	tags=15%, list=11%, signal=17%	997
RORIE_TARGETS_OF_EWSR1_FLI1_FUSION_DN	27	-0.350486	-1.02507	0.408451	0.653175	1	2556	tags=26%, list=9%, signal=29%	998
REACTOME_MEIOTIC_SYNAPSIS	72	-0.283801	-1.02507	0.398551	0.652521	1	5946	tags=31%, list=21%, signal=39%	999
REACTOME_PRE_NOTCH_EXPRESSION_AND_PROCESSING	100	-0.269898	-1.02372	0.356	0.655871	1	3715	tags=22%, list=13%, signal=25%	1000
WP_2873_ARYL_HYDROCARBON_RECEPTOR_PATHWAY	35	-0.322763	-1.02334	0.380814	0.656332	1	2034	tags=20%, list=7%, signal=22%	1001
WP_3Q29_COPY_NUMBER_VARIATION_SYNDROME	69	-0.28151	-1.02276	0.416382	0.657414	1	6057	tags=33%, list=22%, signal=43%	1002
YOKOE_CANCER_TESTIS_ANTIGENS	35	-0.326944	-1.02228	0.375	0.658226	1	2102	tags=17%, list=8%, signal=19%	1003
WP_HEART_DEVELOPMENT	37	-0.322832	-1.02217	0.39185	0.657935	1	2132	tags=22%, list=8%, signal=23%	1004
THEILGAARD_NEUTROPHIL_AT_SKIN_WOUND_UP	74	-0.278391	-1.02043	0.381944	0.662529	1	2330	tags=15%, list=8%, signal=16%	1005
CROMER_TUMORIGENESIS_DN	40	-0.31028	-1.02027	0.432177	0.662386	1	1432	tags=10%, list=5%, signal=11%	1006
REACTOME_BBSOME_MEDIATED_CARGO_TARGETING_TO_CILIUM	23	-0.359357	-1.01991	0.40107	0.662793	1	5000	tags=35%, list=18%, signal=42%	1007
WP_WNT_SIGNALING	106	-0.26057	-1.01983	0.4	0.662394	1	2132	tags=14%, list=8%, signal=15%	1008
REACTOME_ENDOGENOUS_STEROLS	24	-0.359769	-1.01973	0.418994	0.661998	1	796	tags=17%, list=3%, signal=17%	1009
BANG_VERTEPORFIN_ENDOMETRIAL_CANCER_CELLS_UP	20	-0.370758	-1.0197	0.409341	0.661464	1	160	tags=10%, list=1%, signal=10%	1010
MARKEY_RB1_ACUTE_LOF_UP	229	-0.241073	-1.01937	0.375	0.661802	1	5955	tags=26%, list=21%, signal=33%	1011
LEE_AGING_MUSCLE_DN	36	-0.316678	-1.01933	0.410596	0.661249	1	6690	tags=33%, list=24%, signal=44%	1012
DORSEY_GAB2_TARGETS	26	-0.354625	-1.01915	0.409214	0.661155	1	160	tags=12%, list=1%, signal=12%	1013
REACTOME_REGULATION_OF_RUNX1_EXPRESSION_AND_ACTIVITY	17	-0.391151	-1.01906	0.44898	0.660782	1	2487	tags=18%, list=9%, signal=19%	1014
HASLINGER_B_CLL_WITH_17P13_DELETION	22	-0.361279	-1.01799	0.423077	0.663413	1	5095	tags=32%, list=18%, signal=39%	1015
ZHAN_MULTIPLE_MYELOMA_CD2_UP	46	-0.305229	-1.01773	0.404558	0.663548	1	2748	tags=17%, list=10%, signal=19%	1016
VERHAAK_GLIOBLASTOMA_CLASSICAL	153	-0.25084	-1.01766	0.418079	0.663093	1	4800	tags=24%, list=17%, signal=28%	1017
STARK_HYPPOCAMPUS_22Q11_DELETION_DN	21	-0.360362	-1.01758	0.429395	0.662684	1	2878	tags=24%, list=10%, signal=27%	1018
REACTOME_TRANSLESION_SYNTHESIS_BY_POLH	19	-0.373231	-1.01748	0.432	0.662293	1	8579	tags=42%, list=31%, signal=61%	1019
PETROVA_PROX1_TARGETS_DN	55	-0.295146	-1.01579	0.421053	0.666692	1	1631	tags=15%, list=6%, signal=15%	1020
GAVIN_FOXP3_TARGETS_CLUSTER_P2	75	-0.280387	-1.01575	0.363958	0.666174	1	2235	tags=16%, list=8%, signal=17%	1021
REACTOME_FATTY_ACID_METABOLISM	168	-0.24884	-1.01566	0.433155	0.665778	1	6729	tags=33%, list=24%, signal=44%	1022
PID_SMAD2_3NUCLEAR_PATHWAY	80	-0.276527	-1.01502	0.41573	0.667043	1	4509	tags=25%, list=16%, signal=30%	1023
CHANGOLKAR_H2AFY_TARGETS_DN	41	-0.316986	-1.01408	0.402985	0.669119	1	4193	tags=22%, list=15%, signal=26%	1024
DACOSTA_UV_RESPONSE_VIA_ERCC3_XPCS_UP	23	-0.355036	-1.01398	0.430986	0.668754	1	7377	tags=43%, list=27%, signal=59%	1025
KEGG_SELENOAMINO_ACID_METABOLISM	26	-0.337314	-1.01393	0.383099	0.668249	1	3521	tags=19%, list=13%, signal=22%	1026
NIKOLSKY_BREAST_CANCER_8Q12_Q22_AMPLICON	125	-0.25349	-1.01292	0.388393	0.670613	1	6518	tags=30%, list=24%, signal=40%	1027
HAHTOLA_CTCL_CUTANEOUS	22	-0.355706	-1.01217	0.422785	0.672161	1	2017	tags=14%, list=7%, signal=15%	1028
PARK_HSC_AND_MULTIPOTENT_PROGENITORS	45	-0.306863	-1.01084	0.423729	0.675554	1	7616	tags=36%, list=27%, signal=49%	1029
FERRANDO_T_ALL_WITH_MLL_ENL_FUSION_UP	89	-0.264867	-1.01062	0.415584	0.67564	1	3341	tags=20%, list=12%, signal=23%	1030
LUND_SILENCED_BY_METHYLATION	16	-0.386851	-1.01036	0.42228	0.675718	1	1862	tags=25%, list=7%, signal=27%	1031
SAGIV_CD24_TARGETS_DN	44	-0.304961	-1.00848	0.384384	0.680684	1	1278	tags=14%, list=5%, signal=14%	1032
YAO_TEMPORAL_RESPONSE_TO_PROGESTERONE_CLUSTER_8	49	-0.296244	-1.0083	0.445483	0.68057	1	2603	tags=22%, list=9%, signal=25%	1033
KEGG_WNT_SIGNALING_PATHWAY	142	-0.246811	-1.00811	0.40625	0.680473	1	2132	tags=11%, list=8%, signal=11%	1034
REACTOME_ANTIGEN_PROCESSING_UBIQUITINATION_PROTEASOME_DEGRADATION	302	-0.230011	-1.00738	0.382353	0.681992	1	7579	tags=32%, list=27%, signal=44%	1035
BRUINS_UVC_RESPONSE_MIDDLE	94	-0.263253	-1.0073	0.429787	0.681539	1	2685	tags=15%, list=10%, signal=16%	1036
PAL_PRMT5_TARGETS_DN	26	-0.350252	-1.00652	0.406433	0.683326	1	1841	tags=19%, list=7%, signal=21%	1037
SAFFORD_T_LYMPHOCYTE_ANERGY	85	-0.278801	-1.00618	0.431535	0.683696	1	2101	tags=16%, list=8%, signal=18%	1038
WP_METABOLIC_REPROGRAMMING_IN_COLON_CANCER	41	-0.313597	-1.00604	0.420896	0.683456	1	4261	tags=22%, list=15%, signal=26%	1039
SARTIPY_BLUNTED_BY_INSULIN_RESISTANCE_UP	17	-0.376391	-1.00592	0.434053	0.683169	1	4386	tags=35%, list=16%, signal=42%	1040
STEIN_ESRRA_TARGETS_DN	103	-0.260879	-1.00571	0.455319	0.683152	1	5798	tags=31%, list=21%, signal=39%	1041
LEIN_MIDBRAIN_MARKERS	77	-0.275961	-1.00537	0.447876	0.68354	1	3682	tags=25%, list=13%, signal=28%	1042
KEGG_O_GLYCAN_BIOSYNTHESIS	29	-0.334166	-1.00524	0.440678	0.683235	1	2271	tags=17%, list=8%, signal=19%	1043
REACTOME_CONVERSION_FROM_APC_C_CDC20_TO_APC_C_CDH1_IN_LATE_ANAPHASE	20	-0.366629	-1.0051	0.436031	0.682974	1	6413	tags=35%, list=23%, signal=45%	1044
REACTOME_EXTENSION_OF_TELOMERES	51	-0.296362	-1.00484	0.433908	0.683072	1	8950	tags=43%, list=32%, signal=64%	1045
KEGG_RNA_DEGRADATION	58	-0.281405	-1.00281	0.410256	0.68851	1	9677	tags=53%, list=35%, signal=82%	1046
GARGALOVIC_RESPONSE_TO_OXIDIZED_PHOSPHOLIPIDS_GREY_DN	75	-0.27526	-1.00246	0.438202	0.688835	1	4837	tags=31%, list=17%, signal=37%	1047
WP_SYNAPTIC_VESICLE_PATHWAY	48	-0.29985	-1.00225	0.428571	0.68884	1	3973	tags=19%, list=14%, signal=22%	1048
KEGG_GLYCOSAMINOGLYCAN_BIOSYNTHESIS_CHONDROITIN_SULFATE	22	-0.357607	-1.00153	0.44359	0.690337	1	2288	tags=32%, list=8%, signal=35%	1049
WP_MICROGLIA_PATHOGEN_PHAGOCYTOSIS_PATHWAY	35	-0.322168	-1.00068	0.415152	0.692367	1	823	tags=11%, list=3%, signal=12%	1050
PID_TRAIL_PATHWAY	28	-0.333494	-1.00028	0.443804	0.692984	1	3013	tags=14%, list=11%, signal=16%	1051
DEMAGALHAES_AGING_DN	16	-0.384697	-0.99954	0.450521	0.694638	1	639	tags=13%, list=2%, signal=13%	1052
BLUM_RESPONSE_TO_SALIRASIB_DN	338	-0.223538	-0.999122	0.46789	0.695194	1	2871	tags=11%, list=10%, signal=12%	1053
GUILLAUMOND_KLF10_TARGETS_UP	46	-0.295152	-0.998106	0.427692	0.69764	1	2218	tags=15%, list=8%, signal=17%	1054
REACTOME_TRANSPORT_OF_VITAMINS_NUCLEOSIDES_AND_RELATED_MOLECULES	39	-0.312516	-0.997633	0.478134	0.698338	1	3783	tags=26%, list=14%, signal=30%	1055
PHONG_TNF_RESPONSE_VIA_P38_COMPLETE	220	-0.233904	-0.997632	0.460993	0.697686	1	3166	tags=16%, list=11%, signal=18%	1056
PID_WNT_NONCANONICAL_PATHWAY	32	-0.32405	-0.996803	0.440111	0.699602	1	2132	tags=19%, list=8%, signal=20%	1057
REACTOME_METABOLISM_OF_CARBOHYDRATES	281	-0.226203	-0.996041	0.440945	0.701253	1	4633	tags=21%, list=17%, signal=25%	1058
REACTOME_REGULATION_OF_PYRUVATE_DEHYDROGENASE_PDH_COMPLEX	16	-0.380159	-0.995533	0.45478	0.702196	1	3264	tags=19%, list=12%, signal=21%	1059
WP_GASTRIC_CANCER_NETWORK_2	31	-0.325567	-0.99499	0.441926	0.703209	1	1728	tags=13%, list=6%, signal=14%	1060
ALCALAY_AML_BY_NPM1_LOCALIZATION_UP	128	-0.248813	-0.994796	0.497778	0.703187	1	2617	tags=14%, list=9%, signal=15%	1061
KEGG_LINOLEIC_ACID_METABOLISM	28	-0.329046	-0.994784	0.465672	0.702561	1	1631	tags=11%, list=6%, signal=11%	1062
REACTOME_CA2_PATHWAY	60	-0.283544	-0.994682	0.486577	0.702217	1	949	tags=8%, list=3%, signal=9%	1063
REACTOME_UB_SPECIFIC_PROCESSING_PROTEASES	192	-0.241433	-0.994544	0.420382	0.701974	1	6902	tags=26%, list=25%, signal=34%	1064
ZHAN_MULTIPLE_MYELOMA_MS_DN	45	-0.297437	-0.994392	0.454259	0.701778	1	4837	tags=24%, list=17%, signal=30%	1065
LIU_OVARIAN_CANCER_TUMORS_AND_XENOGRAFTS_XDGS_UP	223	-0.234682	-0.994355	0.483444	0.701221	1	4995	tags=22%, list=18%, signal=27%	1066
SENGUPTA_NASOPHARYNGEAL_CARCINOMA_WITH_LMP1_UP	372	-0.223107	-0.994271	0.5	0.700818	1	3753	tags=18%, list=14%, signal=21%	1067
NADLER_HYPERGLYCEMIA_AT_OBESITY	55	-0.288139	-0.994101	0.451299	0.700643	1	4804	tags=25%, list=17%, signal=31%	1068
MCBRYAN_PUBERTAL_BREAST_5_6WK_UP	113	-0.254247	-0.993916	0.521327	0.70051	1	1132	tags=10%, list=4%, signal=10%	1069
EHRLICH_ICF_SYNDROM_DN	16	-0.390307	-0.993751	0.431421	0.700368	1	633	tags=19%, list=2%, signal=19%	1070
WP_2Q13_COPY_NUMBER_VARIATION_SYNDROME	55	-0.292772	-0.993676	0.471572	0.699966	1	6412	tags=38%, list=23%, signal=50%	1071
PURBEY_TARGETS_OF_CTBP1_NOT_SATB1_UP	269	-0.231229	-0.993568	0.482759	0.699612	1	4514	tags=21%, list=16%, signal=25%	1072
REACTOME_MITOCHONDRIAL_CALCIUM_ION_TRANSPORT	22	-0.351349	-0.99348	0.441734	0.699237	1	7744	tags=50%, list=28%, signal=69%	1073
RAGHAVACHARI_PLATELET_SPECIFIC_GENES	66	-0.281101	-0.99327	0.464164	0.699208	1	3743	tags=18%, list=13%, signal=21%	1074
KEGG_ASTHMA	24	-0.340959	-0.992935	0.444444	0.699628	1	79	tags=8%, list=0%, signal=8%	1075
PID_RXR_VDR_PATHWAY	25	-0.340709	-0.992931	0.47139	0.698988	1	1017	tags=16%, list=4%, signal=17%	1076
WP_NAD_METABOLISM_IN_ONCOGENEINDUCED_SENESCENCE_AND_MITOCHONDRIAL_DYSFUNCTIONASSOCIATED_SENESCENCE	21	-0.357335	-0.992889	0.472585	0.698481	1	5926	tags=43%, list=21%, signal=54%	1077
WP_NOTCH_SIGNALING	45	-0.299195	-0.992725	0.458621	0.698318	1	3813	tags=20%, list=14%, signal=23%	1078
HOSHIDA_LIVER_CANCER_SUBCLASS_S1	224	-0.236339	-0.991879	0.503497	0.700288	1	1543	tags=9%, list=6%, signal=10%	1079
VALK_AML_CLUSTER_10	33	-0.319065	-0.991878	0.457766	0.69964	1	1344	tags=18%, list=5%, signal=19%	1080
REACTOME_TRISTETRAPROLIN_TTP_ZFP36_BINDS_AND_DESTABILIZES_MRNA	17	-0.380329	-0.991397	0.451282	0.700397	1	6004	tags=41%, list=22%, signal=53%	1081
KYNG_DNA_DAMAGE_UP	187	-0.240764	-0.990947	0.492857	0.701103	1	3630	tags=20%, list=13%, signal=23%	1082
REACTOME_ACTIVATION_OF_KAINATE_RECEPTORS_UPON_GLUTAMATE_BINDING	27	-0.341461	-0.990182	0.459155	0.702752	1	469	tags=7%, list=2%, signal=8%	1083
BIOCARTA_TEL_PATHWAY	17	-0.376141	-0.989694	0.487738	0.703601	1	2034	tags=18%, list=7%, signal=19%	1084
GAVIN_IL2_RESPONSIVE_FOXP3_TARGETS_UP	19	-0.371723	-0.989579	0.459658	0.703302	1	1130	tags=26%, list=4%, signal=27%	1085
REACTOME_REGULATION_OF_TLR_BY_ENDOGENOUS_LIGAND	17	-0.379219	-0.989553	0.478947	0.702743	1	34	tags=6%, list=0%, signal=6%	1086
SAKAI_CHRONIC_HEPATITIS_VS_LIVER_CANCER_UP	79	-0.266317	-0.988775	0.488806	0.704484	1	8884	tags=54%, list=32%, signal=80%	1087
MURAKAMI_UV_RESPONSE_6HR_UP	33	-0.319259	-0.988739	0.449541	0.703949	1	4102	tags=21%, list=15%, signal=25%	1088
LIANG_HEMATOPOIESIS_STEM_CELL_NUMBER_SMALL_VS_HUGE_DN	33	-0.326592	-0.988252	0.435821	0.704758	1	1856	tags=12%, list=7%, signal=13%	1089
YAGI_AML_RELAPSE_PROGNOSIS	34	-0.31555	-0.988056	0.475645	0.70475	1	3341	tags=26%, list=12%, signal=30%	1090
KRIEG_KDM3A_TARGETS_NOT_HYPOXIA	195	-0.237196	-0.987797	0.502857	0.704856	1	6794	tags=35%, list=25%, signal=47%	1091
RUAN_RESPONSE_TO_TROGLITAZONE_UP	23	-0.343465	-0.985436	0.498645	0.711346	1	2996	tags=22%, list=11%, signal=24%	1092
REACTOME_THE_ROLE_OF_NEF_IN_HIV_1_REPLICATION_AND_DISEASE_PATHOGENESIS	28	-0.332422	-0.984851	0.452316	0.712461	1	405	tags=7%, list=1%, signal=7%	1093
IVANOVA_HEMATOPOIESIS_STEM_CELL_SHORT_TERM	22	-0.366449	-0.984773	0.469496	0.712059	1	428	tags=9%, list=2%, signal=9%	1094
REACTOME_HOMOLOGY_DIRECTED_REPAIR	135	-0.246334	-0.984697	0.507772	0.711631	1	5946	tags=23%, list=21%, signal=29%	1095
REACTOME_APOPTOSIS	175	-0.238232	-0.98462	0.502924	0.711216	1	8847	tags=50%, list=32%, signal=73%	1096
SESTO_RESPONSE_TO_UV_C8	70	-0.269319	-0.984476	0.465753	0.711002	1	1495	tags=11%, list=5%, signal=12%	1097
BUCKANOVICH_T_LYMPHOCYTE_HOMING_ON_TUMOR_DN	22	-0.352017	-0.984445	0.509333	0.710441	1	1380	tags=18%, list=5%, signal=19%	1098
REACTOME_NUCLEOTIDE_CATABOLISM	32	-0.325781	-0.983034	0.477876	0.714076	1	2095	tags=13%, list=8%, signal=14%	1099
JIANG_HYPOXIA_CANCER	58	-0.277499	-0.982934	0.472119	0.713729	1	6276	tags=33%, list=23%, signal=42%	1100
YAMASHITA_LIVER_CANCER_STEM_CELL_DN	60	-0.28039	-0.982916	0.496503	0.713144	1	4827	tags=30%, list=17%, signal=36%	1101
COATES_MACROPHAGE_M1_VS_M2_DN	77	-0.26951	-0.982345	0.473077	0.714269	1	1543	tags=12%, list=6%, signal=12%	1102
DARWICHE_PAPILLOMA_RISK_HIGH_UP	138	-0.247744	-0.982088	0.481982	0.714398	1	2603	tags=14%, list=9%, signal=15%	1103
WP_NEURAL_CREST_DIFFERENTIATION	92	-0.253592	-0.981992	0.498054	0.71402	1	1862	tags=12%, list=7%, signal=13%	1104
KANG_GLIS3_TARGETS	27	-0.330402	-0.980737	0.472376	0.717316	1	4425	tags=30%, list=16%, signal=35%	1105
LANDIS_ERBB2_BREAST_TUMORS_65_UP	21	-0.354502	-0.980592	0.474227	0.717131	1	3965	tags=29%, list=14%, signal=33%	1106
WP_TRANSCRIPTION_FACTOR_REGULATION_IN_ADIPOGENESIS	22	-0.347656	-0.980159	0.476923	0.717796	1	1670	tags=27%, list=6%, signal=29%	1107
ODONNELL_TARGETS_OF_MYC_AND_TFRC_DN	46	-0.292382	-0.980031	0.483077	0.717519	1	4259	tags=22%, list=15%, signal=26%	1108
TAKAO_RESPONSE_TO_UVB_RADIATION_UP	83	-0.264809	-0.97899	0.495868	0.720133	1	7156	tags=37%, list=26%, signal=50%	1109
REACTOME_LYSOSOME_VESICLE_BIOGENESIS	34	-0.309671	-0.978957	0.494048	0.71958	1	4628	tags=21%, list=17%, signal=25%	1110
REACTOME_G_BETA_GAMMA_SIGNALLING_THROUGH_PI3KGAMMA	23	-0.340595	-0.978227	0.487106	0.721235	1	469	tags=9%, list=2%, signal=9%	1111
BIOCARTA_PGC1A_PATHWAY	15	-0.389444	-0.978219	0.494737	0.720608	1	1853	tags=27%, list=7%, signal=29%	1112
REACTOME_DECTIN_2_FAMILY	21	-0.358326	-0.977987	0.51752	0.720652	1	1742	tags=29%, list=6%, signal=30%	1113
PAL_PRMT5_TARGETS_UP	198	-0.230517	-0.977975	0.530864	0.720035	1	7522	tags=37%, list=27%, signal=50%	1114
TONKS_TARGETS_OF_RUNX1_RUNX1T1_FUSION_GRANULOCYTE_DN	18	-0.361153	-0.97792	0.482289	0.719547	1	2478	tags=28%, list=9%, signal=30%	1115
LU_EZH2_TARGETS_UP	276	-0.221824	-0.977834	0.513043	0.719167	1	7052	tags=36%, list=25%, signal=48%	1116
REACTOME_BIOSYNTHESIS_OF_THE_N_GLYCAN_PRECURSOR_DOLICHOL_LIPID_LINKED_OLIGOSACCHARIDE_LLO_AND_TRANSFER_TO_A_NASCENT_PROTEIN	77	-0.265173	-0.977634	0.478261	0.71914	1	6557	tags=38%, list=24%, signal=49%	1117
BERTUCCI_INVASIVE_CARCINOMA_DUCTAL_VS_LOBULAR_UP	24	-0.335688	-0.977626	0.475949	0.718525	1	6062	tags=46%, list=22%, signal=59%	1118
DAZARD_RESPONSE_TO_UV_SCC_DN	114	-0.247544	-0.977113	0.510823	0.719446	1	1377	tags=9%, list=5%, signal=9%	1119
BIOCARTA_CD40_PATHWAY	15	-0.383191	-0.977041	0.487805	0.719035	1	3552	tags=27%, list=13%, signal=31%	1120
CREIGHTON_AKT1_SIGNALING_VIA_MTOR_UP	34	-0.309623	-0.976611	0.501618	0.719681	1	4919	tags=29%, list=18%, signal=36%	1121
BROWNE_HCMV_INFECTION_14HR_UP	153	-0.237935	-0.976601	0.541667	0.719074	1	5814	tags=26%, list=21%, signal=33%	1122
ZHAN_MULTIPLE_MYELOMA_DN	35	-0.315368	-0.976196	0.473054	0.719667	1	1304	tags=14%, list=5%, signal=15%	1123
REACTOME_SPRY_REGULATION_OF_FGF_SIGNALING	16	-0.377714	-0.975684	0.48248	0.720574	1	9626	tags=63%, list=35%, signal=96%	1124
REACTOME_FRS_MEDIATED_FGFR1_SIGNALING	19	-0.36147	-0.975592	0.489305	0.72019	1	5988	tags=37%, list=22%, signal=47%	1125
DACOSTA_UV_RESPONSE_VIA_ERCC3_UP	311	-0.222333	-0.975525	0.580952	0.719757	1	7458	tags=35%, list=27%, signal=48%	1126
STEGER_ADIPOGENESIS_DN	21	-0.356414	-0.975108	0.458791	0.720392	1	4362	tags=38%, list=16%, signal=45%	1127
JAZAERI_BREAST_CANCER_BRCA1_VS_BRCA2_DN	40	-0.305012	-0.974702	0.476341	0.720978	1	1919	tags=15%, list=7%, signal=16%	1128
REACTOME_RIPK1_MEDIATED_REGULATED_NECROSIS	29	-0.322328	-0.974457	0.49162	0.721036	1	3013	tags=21%, list=11%, signal=23%	1129
REACTOME_TRNA_AMINOACYLATION	42	-0.299121	-0.974167	0.495413	0.721233	1	6316	tags=33%, list=23%, signal=43%	1130
PID_MAPK_TRK_PATHWAY	33	-0.312472	-0.973698	0.505988	0.721977	1	4376	tags=21%, list=16%, signal=25%	1131
BYSTROEM_CORRELATED_WITH_IL5_UP	40	-0.304681	-0.973692	0.496932	0.721358	1	7534	tags=40%, list=27%, signal=55%	1132
SCIBETTA_KDM5B_TARGETS_DN	76	-0.266064	-0.972217	0.526923	0.725219	1	1414	tags=8%, list=5%, signal=8%	1133
REACTOME_KERATAN_SULFATE_BIOSYNTHESIS	25	-0.330589	-0.97213	0.492188	0.724842	1	2294	tags=32%, list=8%, signal=35%	1134
WIKMAN_ASBESTOS_LUNG_CANCER_DN	30	-0.3276	-0.971749	0.491379	0.725376	1	3748	tags=17%, list=14%, signal=19%	1135
DORN_ADENOVIRUS_INFECTION_24HR_DN	42	-0.298273	-0.971436	0.511696	0.725693	1	1014	tags=14%, list=4%, signal=15%	1136
REACTOME_ABORTIVE_ELONGATION_OF_HIV_1_TRANSCRIPT_IN_THE_ABSENCE_OF_TAT	23	-0.340616	-0.970434	0.514745	0.727964	1	7446	tags=65%, list=27%, signal=89%	1137
LAU_APOPTOSIS_CDKN2A_UP	55	-0.276637	-0.970105	0.529412	0.72829	1	6356	tags=38%, list=23%, signal=49%	1138
REACTOME_TRANSCRIPTIONAL_ACTIVATION_OF_MITOCHONDRIAL_BIOGENESIS	55	-0.288035	-0.969589	0.514754	0.729209	1	1624	tags=13%, list=6%, signal=13%	1139
WU_HBX_TARGETS_3_UP	18	-0.366292	-0.969422	0.492837	0.729097	1	3589	tags=28%, list=13%, signal=32%	1140
NIKOLSKY_BREAST_CANCER_17Q21_Q25_AMPLICON	315	-0.220256	-0.968966	0.635593	0.729786	1	5146	tags=23%, list=19%, signal=28%	1141
BECKER_TAMOXIFEN_RESISTANCE_DN	54	-0.283567	-0.968853	0.501597	0.729469	1	3148	tags=20%, list=11%, signal=23%	1142
REACTOME_PHOSPHORYLATION_OF_THE_APC_C	20	-0.352067	-0.967522	0.492147	0.732781	1	6297	tags=30%, list=23%, signal=39%	1143
BYSTRYKH_HEMATOPOIESIS_STEM_CELL_QTL_CIS	126	-0.244545	-0.967124	0.523148	0.733294	1	7592	tags=37%, list=27%, signal=50%	1144
REACTOME_METABOLISM_OF_PORPHYRINS	21	-0.349775	-0.966941	0.506494	0.733248	1	2758	tags=24%, list=10%, signal=26%	1145
REACTOME_HATS_ACETYLATE_HISTONES	131	-0.241142	-0.966634	0.569307	0.73352	1	5829	tags=22%, list=21%, signal=28%	1146
HAN_JNK_SINGALING_DN	36	-0.299925	-0.966576	0.501511	0.733032	1	132	tags=6%, list=0%, signal=6%	1147
KEGG_THYROID_CANCER	28	-0.327638	-0.965966	0.490411	0.734245	1	1298	tags=18%, list=5%, signal=19%	1148
CAMPS_COLON_CANCER_COPY_NUMBER_DN	47	-0.28808	-0.965076	0.55627	0.736311	1	5903	tags=32%, list=21%, signal=40%	1149
AMIT_EGF_RESPONSE_60_MCF10A	37	-0.319087	-0.964387	0.491018	0.737703	1	876	tags=14%, list=3%, signal=14%	1150
KYNG_ENVIRONMENTAL_STRESS_RESPONSE_NOT_BY_GAMMA_IN_OLD	26	-0.326391	-0.963915	0.501377	0.738444	1	5209	tags=23%, list=19%, signal=28%	1151
WOTTON_RUNX_TARGETS_DN	26	-0.335997	-0.96361	0.526178	0.738701	1	2095	tags=19%, list=8%, signal=21%	1152
WAMUNYOKOLI_OVARIAN_CANCER_LMP_UP	262	-0.223854	-0.963201	0.567308	0.739256	1	3898	tags=18%, list=14%, signal=21%	1153
COATES_MACROPHAGE_M1_VS_M2_UP	82	-0.259673	-0.963	0.557971	0.73923	1	1875	tags=12%, list=7%, signal=13%	1154
BURTON_ADIPOGENESIS_6	182	-0.235103	-0.962847	0.561728	0.7391	1	6472	tags=26%, list=23%, signal=34%	1155
REACTOME_REGULATION_OF_TP53_EXPRESSION_AND_DEGRADATION	36	-0.296137	-0.962	0.522293	0.740939	1	2457	tags=14%, list=9%, signal=15%	1156
PID_P73PATHWAY	77	-0.26448	-0.961883	0.550877	0.740635	1	1035	tags=9%, list=4%, signal=9%	1157
TSAI_RESPONSE_TO_RADIATION_THERAPY	28	-0.321883	-0.961796	0.485095	0.74026	1	1230	tags=14%, list=4%, signal=15%	1158
KYNG_NORMAL_AGING_DN	17	-0.365807	-0.96123	0.523316	0.741334	1	2791	tags=12%, list=10%, signal=13%	1159
BOYLAN_MULTIPLE_MYELOMA_C_CLUSTER_UP	35	-0.304273	-0.961115	0.524242	0.741036	1	5331	tags=31%, list=19%, signal=39%	1160
FRIDMAN_SENESCENCE_UP	70	-0.263561	-0.960947	0.558394	0.740927	1	4664	tags=23%, list=17%, signal=27%	1161
SHIN_B_CELL_LYMPHOMA_CLUSTER_2	31	-0.314984	-0.960506	0.501401	0.741565	1	5513	tags=35%, list=20%, signal=44%	1162
REACTOME_EGR2_AND_SOX10_MEDIATED_INITIATION_OF_SCHWANN_CELL_MYELINATION	29	-0.322209	-0.960382	0.524355	0.741291	1	2827	tags=24%, list=10%, signal=27%	1163
HOLLMANN_APOPTOSIS_VIA_CD40_UP	200	-0.229344	-0.96015	0.588542	0.741348	1	5204	tags=23%, list=19%, signal=28%	1164
JISON_SICKLE_CELL_DISEASE_DN	184	-0.227946	-0.958541	0.551136	0.745469	1	4498	tags=18%, list=16%, signal=22%	1165
CARD_MIR302A_TARGETS	76	-0.26095	-0.957937	0.537594	0.746678	1	3028	tags=17%, list=11%, signal=19%	1166
REACTOME_BUTYRATE_RESPONSE_FACTOR_1_BRF1_BINDS_AND_DESTABILIZES_MRNA	17	-0.364038	-0.956512	0.514436	0.750257	1	6004	tags=41%, list=22%, signal=53%	1167
REACTOME_TRANSCRIPTIONAL_REGULATION_OF_PLURIPOTENT_STEM_CELLS	27	-0.317696	-0.956153	0.534591	0.750696	1	1795	tags=15%, list=6%, signal=16%	1168
REACTOME_NICOTINATE_METABOLISM	30	-0.313503	-0.956014	0.485119	0.750455	1	1194	tags=10%, list=4%, signal=10%	1169
REACTOME_FORMATION_OF_INCISION_COMPLEX_IN_GG_NER	43	-0.29775	-0.955246	0.55414	0.752044	1	8645	tags=51%, list=31%, signal=74%	1170
REACTOME_FCGR_ACTIVATION	32	-0.312358	-0.954711	0.513932	0.752971	1	2824	tags=19%, list=10%, signal=21%	1171
WP_1Q211_COPY_NUMBER_VARIATION_SYNDROME	25	-0.323035	-0.95471	0.526042	0.752331	1	3239	tags=20%, list=12%, signal=23%	1172
TARTE_PLASMA_CELL_VS_B_LYMPHOCYTE_DN	38	-0.292953	-0.953934	0.533724	0.753962	1	3543	tags=21%, list=13%, signal=24%	1173
SANSOM_APC_TARGETS	195	-0.228799	-0.952916	0.609271	0.756353	1	2504	tags=14%, list=9%, signal=15%	1174
BERENJENO_ROCK_SIGNALING_NOT_VIA_RHOA_DN	48	-0.284773	-0.952499	0.509434	0.756998	1	3504	tags=25%, list=13%, signal=29%	1175
REACTOME_PEROXISOMAL_LIPID_METABOLISM	26	-0.323303	-0.952349	0.519062	0.756774	1	4055	tags=23%, list=15%, signal=27%	1176
WP_GASTRIC_CANCER_NETWORK_1	27	-0.32423	-0.951987	0.520231	0.7572	1	201	tags=7%, list=1%, signal=7%	1177
LINSLEY_MIR16_TARGETS	206	-0.227492	-0.951802	0.63125	0.757142	1	6532	tags=27%, list=24%, signal=35%	1178
REACTOME_DOWNREGULATION_OF_ERBB2_SIGNALING	26	-0.331087	-0.951734	0.527221	0.756656	1	2034	tags=15%, list=7%, signal=17%	1179
JAZAG_TGFB1_SIGNALING_UP	99	-0.251458	-0.951469	0.582996	0.756809	1	6789	tags=36%, list=24%, signal=48%	1180
PID_HDAC_CLASSIII_PATHWAY	25	-0.327377	-0.951119	0.543103	0.757194	1	703	tags=12%, list=3%, signal=12%	1181
BIOCARTA_CARDIACEGF_PATHWAY	18	-0.353859	-0.950874	0.488064	0.757248	1	2159	tags=17%, list=8%, signal=18%	1182
PID_E2F_PATHWAY	70	-0.268113	-0.950758	0.570946	0.756955	1	6048	tags=29%, list=22%, signal=36%	1183
LANDIS_ERBB2_BREAST_TUMORS_65_DN	32	-0.314404	-0.950624	0.541436	0.756737	1	1234	tags=13%, list=4%, signal=13%	1184
WP_TLR4_SIGNALING_AND_TOLERANCE	27	-0.318054	-0.950575	0.566758	0.756251	1	4881	tags=26%, list=18%, signal=31%	1185
SHEDDEN_LUNG_CANCER_POOR_SURVIVAL_A6	449	-0.208473	-0.948916	0.764706	0.76035	1	6859	tags=30%, list=25%, signal=39%	1186
PUJANA_BREAST_CANCER_LIT_INT_NETWORK	101	-0.243706	-0.948334	0.577358	0.761391	1	5029	tags=20%, list=18%, signal=24%	1187
WP_GDNFRET_SIGNALING_AXIS	21	-0.346502	-0.948307	0.558673	0.76083	1	1190	tags=19%, list=4%, signal=20%	1188
REACTOME_SARS_COV_INFECTIONS	380	-0.210794	-0.947864	0.715909	0.761435	1	6226	tags=24%, list=22%, signal=31%	1189
DESERT_EXTRACELLULAR_MATRIX_HEPATOCELLULAR_CARCINOMA_SUBCLASS_UP	17	-0.361854	-0.947604	0.508108	0.761602	1	3230	tags=24%, list=12%, signal=27%	1190
NIKOLSKY_BREAST_CANCER_16P13_AMPLICON	113	-0.246154	-0.946885	0.564854	0.763078	1	6365	tags=32%, list=23%, signal=41%	1191
VISALA_RESPONSE_TO_HEAT_SHOCK_AND_AGING_UP	15	-0.361226	-0.946423	0.517949	0.763809	1	2863	tags=20%, list=10%, signal=22%	1192
REACTOME_ANTIGEN_ACTIVATES_B_CELL_RECEPTOR_BCR_LEADING_TO_GENERATION_OF_SECOND_MESSENGERS	51	-0.275161	-0.946389	0.567568	0.763267	1	2450	tags=16%, list=9%, signal=17%	1193
REACTOME_KERATAN_SULFATE_KERATIN_METABOLISM	31	-0.312769	-0.945856	0.515337	0.764215	1	2294	tags=26%, list=8%, signal=28%	1194
WENG_POR_DOSAGE	21	-0.337649	-0.94565	0.526178	0.764218	1	2020	tags=14%, list=7%, signal=15%	1195
DORN_ADENOVIRUS_INFECTION_32HR_DN	38	-0.300981	-0.945418	0.545741	0.764254	1	3156	tags=24%, list=11%, signal=27%	1196
REACTOME_ABC_TRANSPORTER_DISORDERS	77	-0.255657	-0.945063	0.553785	0.764665	1	8847	tags=51%, list=32%, signal=74%	1197
TIMOFEEVA_GROWTH_STRESS_VIA_STAT1_DN	15	-0.372745	-0.944866	0.502645	0.764628	1	9595	tags=60%, list=35%, signal=92%	1198
REACTOME_PIWI_INTERACTING_RNA_PIRNA_BIOGENESIS	27	-0.325049	-0.944585	0.549419	0.764793	1	5859	tags=48%, list=21%, signal=61%	1199
REACTOME_SYNTHESIS_OF_GLYCOSYLPHOSPHATIDYLINOSITOL_GPI	17	-0.365761	-0.944037	0.520548	0.765789	1	3127	tags=18%, list=11%, signal=20%	1200
MALONEY_RESPONSE_TO_17AAG_UP	36	-0.29973	-0.943318	0.514451	0.767266	1	1554	tags=11%, list=6%, signal=12%	1201
LASTOWSKA_NEUROBLASTOMA_COPY_NUMBER_UP	179	-0.226576	-0.942822	0.664773	0.768119	1	5215	tags=24%, list=19%, signal=29%	1202
KEGG_ETHER_LIPID_METABOLISM	31	-0.308013	-0.942523	0.563694	0.768392	1	1631	tags=13%, list=6%, signal=14%	1203
REACTOME_SARS_COV_2_HOST_INTERACTIONS	190	-0.224674	-0.942044	0.681529	0.769078	1	4698	tags=17%, list=17%, signal=21%	1204
VERNELL_RETINOBLASTOMA_PATHWAY_UP	69	-0.263095	-0.941868	0.569492	0.768983	1	4875	tags=19%, list=18%, signal=23%	1205
REACTOME_RUNX2_REGULATES_BONE_DEVELOPMENT	31	-0.31064	-0.941613	0.50578	0.769049	1	1229	tags=13%, list=4%, signal=13%	1206
BOUDOUKHA_BOUND_BY_IGF2BP2	105	-0.242471	-0.941247	0.626168	0.769484	1	5207	tags=20%, list=19%, signal=25%	1207
WP_SARSCOV2_MITOCHONDRIAL_CHRONIC_OXIDATIVE_STRESS_AND_ENDOTHELIAL_DYSFUNCTION	26	-0.323498	-0.940259	0.545714	0.771749	1	7455	tags=42%, list=27%, signal=58%	1208
SWEET_LUNG_CANCER_KRAS_UP	446	-0.209879	-0.940066	0.741177	0.771663	1	5467	tags=23%, list=20%, signal=29%	1209
BERTUCCI_MEDULLARY_VS_DUCTAL_BREAST_CANCER_UP	205	-0.222937	-0.939078	0.676829	0.773915	1	4754	tags=24%, list=17%, signal=29%	1210
REACTOME_SYNAPTIC_ADHESION_LIKE_MOLECULES	21	-0.339512	-0.938997	0.539267	0.773521	1	3435	tags=19%, list=12%, signal=22%	1211
ACEVEDO_LIVER_CANCER_WITH_H3K27ME3_DN	181	-0.230827	-0.938174	0.647368	0.775193	1	3308	tags=15%, list=12%, signal=17%	1212
LEE_INTRATHYMIC_T_PROGENITOR	20	-0.34741	-0.938122	0.549858	0.774679	1	2323	tags=25%, list=8%, signal=27%	1213
REACTOME_CLASS_I_MHC_MEDIATED_ANTIGEN_PROCESSING_PRESENTATION	370	-0.208682	-0.937695	0.758242	0.775308	1	7579	tags=31%, list=27%, signal=42%	1214
MORI_PLASMA_CELL_DN	36	-0.296449	-0.937229	0.530675	0.775959	1	3649	tags=31%, list=13%, signal=35%	1215
CAMPS_COLON_CANCER_COPY_NUMBER_UP	77	-0.256077	-0.937116	0.592334	0.775655	1	6384	tags=34%, list=23%, signal=44%	1216
FERRANDO_T_ALL_WITH_MLL_ENL_FUSION_DN	86	-0.252871	-0.937033	0.602231	0.775269	1	6632	tags=35%, list=24%, signal=46%	1217
REACTOME_NUCLEOTIDE_EXCISION_REPAIR	110	-0.240905	-0.936508	0.618605	0.776221	1	8752	tags=46%, list=32%, signal=67%	1218
MCLACHLAN_DENTAL_CARIES_DN	79	-0.252668	-0.9352	0.637066	0.779313	1	3166	tags=18%, list=11%, signal=20%	1219
WP_DRAVET_SYNDROME	24	-0.331841	-0.934894	0.526316	0.779539	1	608	tags=13%, list=2%, signal=13%	1220
REACTOME_SRP_DEPENDENT_COTRANSLATIONAL_PROTEIN_TARGETING_TO_MEMBRANE	113	-0.241492	-0.934266	0.642241	0.780713	1	8681	tags=28%, list=31%, signal=41%	1221
FLOTHO_PEDIATRIC_ALL_THERAPY_RESPONSE_DN	30	-0.314307	-0.933878	0.576923	0.781239	1	5019	tags=30%, list=18%, signal=37%	1222
YIH_RESPONSE_TO_ARSENITE_C4	17	-0.349673	-0.932604	0.519337	0.784206	1	5087	tags=41%, list=18%, signal=50%	1223
ZWANG_EGF_PERSISTENTLY_UP	34	-0.296685	-0.932178	0.570064	0.784796	1	4228	tags=29%, list=15%, signal=35%	1224
GAZDA_DIAMOND_BLACKFAN_ANEMIA_PROGENITOR_DN	64	-0.269343	-0.932107	0.598566	0.78437	1	8044	tags=33%, list=29%, signal=46%	1225
QI_PLASMACYTOMA_DN	95	-0.246279	-0.930947	0.678295	0.787042	1	4006	tags=18%, list=14%, signal=21%	1226
REACTOME_CYTOSOLIC_SENSORS_OF_PATHOGEN_ASSOCIATED_DNA	63	-0.261921	-0.930764	0.574751	0.786904	1	6515	tags=33%, list=23%, signal=43%	1227
KANG_AR_TARGETS_UP	16	-0.350834	-0.929695	0.54902	0.789325	1	1733	tags=25%, list=6%, signal=27%	1228
WP_INTERLEUKIN1_IL1_STRUCTURAL_PATHWAY	49	-0.275371	-0.929473	0.605839	0.789359	1	4506	tags=22%, list=16%, signal=27%	1229
MARSHALL_VIRAL_INFECTION_RESPONSE_DN	28	-0.311027	-0.928982	0.550725	0.790154	1	1385	tags=14%, list=5%, signal=15%	1230
TIAN_BHLHA15_TARGETS	15	-0.368345	-0.927445	0.552699	0.793858	1	968	tags=13%, list=3%, signal=14%	1231
SCHAEFFER_PROSTATE_DEVELOPMENT_6HR_DN	451	-0.20673	-0.927232	0.867647	0.793831	1	6082	tags=26%, list=22%, signal=33%	1232
WP_METABOLIC_PATHWAY_OF_LDL_HDL_AND_TG_INCLUDING_DISEASES	16	-0.358051	-0.926874	0.617347	0.794216	1	2590	tags=19%, list=9%, signal=21%	1233
CHEN_PDGF_TARGETS	18	-0.350118	-0.926835	0.569554	0.793701	1	2349	tags=17%, list=8%, signal=18%	1234
REACTOME_CYCLIN_A_CDK2_ASSOCIATED_EVENTS_AT_S_PHASE_ENTRY	85	-0.246836	-0.926697	0.644788	0.793439	1	8849	tags=49%, list=32%, signal=72%	1235
REACTOME_CASPASE_ACTIVATION_VIA_DEATH_RECEPTORS_IN_THE_PRESENCE_OF_LIGAND	15	-0.354421	-0.92639	0.5533	0.793649	1	3013	tags=27%, list=11%, signal=30%	1236
HOFFMANN_LARGE_TO_SMALL_PRE_BII_LYMPHOCYTE_UP	151	-0.231547	-0.926341	0.701031	0.793127	1	165	tags=4%, list=1%, signal=4%	1237
BAUS_TFF2_TARGETS_UP	27	-0.314492	-0.926129	0.549479	0.793111	1	5306	tags=30%, list=19%, signal=37%	1238
HOWLIN_CITED1_TARGETS_1_DN	35	-0.293169	-0.924326	0.594901	0.79757	1	965	tags=9%, list=3%, signal=9%	1239
REACTOME_BLOOD_GROUP_SYSTEMS_BIOSYNTHESIS	19	-0.340613	-0.924326	0.580822	0.796928	1	125	tags=11%, list=0%, signal=11%	1240
WP_NRF2ARE_REGULATION	22	-0.331981	-0.923897	0.557692	0.797503	1	2960	tags=32%, list=11%, signal=36%	1241
STEIN_ESRRA_TARGETS_RESPONSIVE_TO_ESTROGEN_UP	28	-0.309953	-0.923618	0.60929	0.797618	1	3816	tags=29%, list=14%, signal=33%	1242
YU_BAP1_TARGETS	29	-0.303404	-0.922933	0.594828	0.799	1	1466	tags=10%, list=5%, signal=11%	1243
ZHENG_FOXP3_TARGETS_UP	26	-0.310193	-0.921658	0.579235	0.801772	1	4866	tags=42%, list=18%, signal=51%	1244
WP_SEROTONIN_AND_ANXIETY	15	-0.365844	-0.921119	0.54321	0.802577	1	2159	tags=27%, list=8%, signal=29%	1245
BORLAK_LIVER_CANCER_EGF_UP	50	-0.27279	-0.920653	0.612903	0.803259	1	3367	tags=22%, list=12%, signal=25%	1246
TONKS_TARGETS_OF_RUNX1_RUNX1T1_FUSION_GRANULOCYTE_UP	54	-0.265934	-0.920023	0.61	0.804315	1	4811	tags=31%, list=17%, signal=38%	1247
KEGG_VALINE_LEUCINE_AND_ISOLEUCINE_DEGRADATION	42	-0.287068	-0.919132	0.596273	0.806179	1	3502	tags=17%, list=13%, signal=19%	1248
FARMER_BREAST_CANCER_CLUSTER_7	20	-0.335037	-0.918915	0.560526	0.806131	1	1087	tags=15%, list=4%, signal=16%	1249
REACTOME_PROGRAMMED_CELL_DEATH	202	-0.216624	-0.917673	0.776471	0.808947	1	8847	tags=48%, list=32%, signal=70%	1250
JIANG_AGING_HYPOTHALAMUS_DN	35	-0.294448	-0.917396	0.590361	0.809095	1	7787	tags=34%, list=28%, signal=48%	1251
MORI_LARGE_PRE_BII_LYMPHOCYTE_UP	88	-0.24176	-0.917272	0.693277	0.808782	1	3836	tags=15%, list=14%, signal=17%	1252
DURCHDEWALD_SKIN_CARCINOGENESIS_UP	87	-0.242882	-0.91701	0.67433	0.808915	1	3228	tags=14%, list=12%, signal=16%	1253
NIKOLSKY_BREAST_CANCER_22Q13_AMPLICON	17	-0.341544	-0.9162	0.561404	0.810491	1	4988	tags=29%, list=18%, signal=36%	1254
STARK_PREFRONTAL_CORTEX_22Q11_DELETION_UP	193	-0.217108	-0.915544	0.76129	0.811564	1	2527	tags=12%, list=9%, signal=13%	1255
REACTOME_SIGNALING_BY_TGFB_FAMILY_MEMBERS	118	-0.23528	-0.914628	0.702703	0.813383	1	1466	tags=9%, list=5%, signal=10%	1256
MARCHINI_TRABECTEDIN_RESISTANCE_UP	20	-0.332002	-0.913978	0.558081	0.814517	1	6775	tags=40%, list=24%, signal=53%	1257
KEGG_TRYPTOPHAN_METABOLISM	38	-0.2817	-0.913966	0.611487	0.813899	1	3502	tags=21%, list=13%, signal=24%	1258
REACTOME_SARS_COV_2_INFECTION	273	-0.21242	-0.913884	0.768657	0.813479	1	6964	tags=27%, list=25%, signal=35%	1259
KEGG_DNA_REPLICATION	36	-0.291764	-0.912949	0.621302	0.815345	1	8950	tags=44%, list=32%, signal=66%	1260
REACTOME_ACYL_CHAIN_REMODELLING_OF_PI	15	-0.360802	-0.91294	0.567839	0.814715	1	5132	tags=40%, list=19%, signal=49%	1261
REACTOME_GABA_B_RECEPTOR_ACTIVATION	38	-0.286068	-0.912696	0.624606	0.814702	1	1100	tags=11%, list=4%, signal=11%	1262
MARTINEZ_RESPONSE_TO_TRABECTEDIN	50	-0.268165	-0.912591	0.62776	0.814332	1	1670	tags=10%, list=6%, signal=11%	1263
REACTOME_S_PHASE	163	-0.22354	-0.912416	0.762195	0.814159	1	9028	tags=42%, list=33%, signal=62%	1264
MCBRYAN_PUBERTAL_BREAST_3_4WK_DN	40	-0.2796	-0.912184	0.640118	0.814128	1	1556	tags=10%, list=6%, signal=11%	1265
REACTOME_NONSENSE_MEDIATED_DECAY_NMD	116	-0.231797	-0.911069	0.715556	0.816448	1	7643	tags=23%, list=28%, signal=32%	1266
REACTOME_SHC_MEDIATED_CASCADE_FGFR1	17	-0.348341	-0.910414	0.581818	0.817597	1	5988	tags=35%, list=22%, signal=45%	1267
DASU_IL6_SIGNALING_UP	58	-0.259026	-0.910374	0.675585	0.817059	1	4238	tags=22%, list=15%, signal=26%	1268
REACTOME_SUMOYLATION_OF_INTRACELLULAR_RECEPTORS	29	-0.303143	-0.909896	0.60355	0.817705	1	794	tags=14%, list=3%, signal=14%	1269
REACTOME_HEME_SIGNALING	46	-0.272672	-0.909499	0.628483	0.818167	1	855	tags=11%, list=3%, signal=11%	1270
WALLACE_JAK2_TARGETS_UP	23	-0.320886	-0.909497	0.569801	0.81753	1	7236	tags=43%, list=26%, signal=59%	1271
REACTOME_MITOCHONDRIAL_BIOGENESIS	93	-0.242765	-0.909186	0.714844	0.817757	1	6495	tags=26%, list=23%, signal=34%	1272
REACTOME_RESPIRATORY_ELECTRON_TRANSPORT	102	-0.234408	-0.909108	0.716	0.817329	1	9736	tags=43%, list=35%, signal=66%	1273
BERENJENO_TRANSFORMED_BY_RHOA_REVERSIBLY_DN	29	-0.294065	-0.908432	0.597143	0.818542	1	3709	tags=24%, list=13%, signal=28%	1274
REACTOME_VOLTAGE_GATED_POTASSIUM_CHANNELS	35	-0.29058	-0.908373	0.618462	0.818055	1	4519	tags=31%, list=16%, signal=38%	1275
TSENG_ADIPOGENIC_POTENTIAL_DN	45	-0.27466	-0.908351	0.626543	0.817476	1	1473	tags=13%, list=5%, signal=14%	1276
MUNSHI_MULTIPLE_MYELOMA_UP	77	-0.251595	-0.908146	0.662602	0.817357	1	3795	tags=22%, list=14%, signal=26%	1277
CONCANNON_APOPTOSIS_BY_EPOXOMICIN_DN	167	-0.22064	-0.907712	0.801136	0.817941	1	6792	tags=31%, list=24%, signal=40%	1278
REACTOME_FCERI_MEDIATED_CA_2_MOBILIZATION	51	-0.266074	-0.906669	0.627907	0.820152	1	5988	tags=35%, list=22%, signal=45%	1279
ZHANG_TARGETS_OF_EWSR1_FLI1_FUSION	82	-0.247492	-0.906492	0.697581	0.81997	1	4866	tags=22%, list=18%, signal=27%	1280
BILD_CTNNB1_ONCOGENIC_SIGNATURE	77	-0.247952	-0.906452	0.661972	0.819442	1	1546	tags=9%, list=6%, signal=10%	1281
REACTOME_DNA_DOUBLE_STRAND_BREAK_REPAIR	165	-0.219282	-0.906061	0.722826	0.819804	1	6713	tags=26%, list=24%, signal=34%	1282
REACTOME_GLUCAGON_SIGNALING_IN_METABOLIC_REGULATION	30	-0.295221	-0.904979	0.608571	0.822085	1	1100	tags=10%, list=4%, signal=10%	1283
REACTOME_SIGNALING_BY_EGFR_IN_CANCER	25	-0.311173	-0.904945	0.595308	0.821541	1	2034	tags=16%, list=7%, signal=17%	1284
WP_SLEEP_REGULATION	33	-0.290178	-0.904787	0.598214	0.821349	1	3264	tags=24%, list=12%, signal=27%	1285
BRUINS_UVC_RESPONSE_VIA_TP53_GROUP_C	82	-0.246534	-0.903747	0.701245	0.823445	1	5806	tags=30%, list=21%, signal=38%	1286
KEGG_GLYCOSYLPHOSPHATIDYLINOSITOL_GPI_ANCHOR_BIOSYNTHESIS	24	-0.311675	-0.903545	0.632023	0.823318	1	3127	tags=13%, list=11%, signal=14%	1287
REACTOME_CONSTITUTIVE_SIGNALING_BY_LIGAND_RESPONSIVE_EGFR_CANCER_VARIANTS	19	-0.338037	-0.902745	0.61519	0.824819	1	2034	tags=16%, list=7%, signal=17%	1288
REACTOME_SIGNALING_BY_PDGF	56	-0.262034	-0.901512	0.645051	0.827503	1	1728	tags=11%, list=6%, signal=11%	1289
BIOCARTA_CELLCYCLE_PATHWAY	21	-0.324532	-0.901311	0.579897	0.827449	1	467	tags=10%, list=2%, signal=10%	1290
LIU_SOX4_TARGETS_DN	306	-0.205943	-0.90096	0.906977	0.827713	1	5544	tags=22%, list=20%, signal=27%	1291
PID_IL2_STAT5_PATHWAY	30	-0.299316	-0.900668	0.643875	0.827819	1	2291	tags=20%, list=8%, signal=22%	1292
CHEOK_RESPONSE_TO_MERCAPTOPURINE_AND_LD_MTX_DN	17	-0.338819	-0.90015	0.602632	0.828558	1	132	tags=6%, list=0%, signal=6%	1293
REACTOME_SYNTHESIS_OF_SUBSTRATES_IN_N_GLYCAN_BIOSYTHESIS	62	-0.253857	-0.899333	0.649254	0.830126	1	6557	tags=37%, list=24%, signal=48%	1294
WP_AMPLIFICATION_AND_EXPANSION_OF_ONCOGENIC_PATHWAYS_AS_METASTATIC_TRAITS	16	-0.346581	-0.89861	0.572519	0.831371	1	1862	tags=25%, list=7%, signal=27%	1295
TAYLOR_METHYLATED_IN_ACUTE_LYMPHOBLASTIC_LEUKEMIA	77	-0.24435	-0.898509	0.714286	0.83099	1	4053	tags=17%, list=15%, signal=20%	1296
REACTOME_GERM_LAYER_FORMATION_AT_GASTRULATION	18	-0.334317	-0.897979	0.595745	0.831755	1	949	tags=11%, list=3%, signal=11%	1297
YOSHIMURA_MAPK8_TARGETS_DN	362	-0.200534	-0.896914	0.876405	0.83388	1	3829	tags=16%, list=14%, signal=18%	1298
GARGALOVIC_RESPONSE_TO_OXIDIZED_PHOSPHOLIPIDS_RED_DN	26	-0.305208	-0.896076	0.607955	0.835419	1	1379	tags=15%, list=5%, signal=16%	1299
WP_SPHINGOLIPID_METABOLISM_OVERVIEW	23	-0.310374	-0.895659	0.594901	0.835916	1	5033	tags=35%, list=18%, signal=42%	1300
GUTIERREZ_MULTIPLE_MYELOMA_UP	35	-0.284535	-0.895605	0.636923	0.835398	1	8900	tags=63%, list=32%, signal=92%	1301
REACTOME_RUNX1_INTERACTS_WITH_CO_FACTORS_WHOSE_PRECISE_EFFECT_ON_RUNX1_TARGETS_IS_NOT_KNOWN	37	-0.279123	-0.895339	0.657609	0.835439	1	6933	tags=27%, list=25%, signal=36%	1302
REACTOME_SUMOYLATION_OF_DNA_REPLICATION_PROTEINS	46	-0.271813	-0.895124	0.666667	0.835352	1	8645	tags=43%, list=31%, signal=63%	1303
WP_BASE_EXCISION_REPAIR	31	-0.298703	-0.894959	0.628895	0.835142	1	7361	tags=35%, list=27%, signal=48%	1304
REACTOME_GPER1_SIGNALING	41	-0.275885	-0.894539	0.64557	0.83562	1	1100	tags=7%, list=4%, signal=8%	1305
SU_PLACENTA	28	-0.294627	-0.892446	0.665722	0.840424	1	2865	tags=18%, list=10%, signal=20%	1306
LEIN_ASTROCYTE_MARKERS	40	-0.277643	-0.892231	0.662614	0.840328	1	2725	tags=20%, list=10%, signal=22%	1307
CHIANG_LIVER_CANCER_SUBCLASS_PROLIFERATION_UP	171	-0.2124	-0.891535	0.835294	0.841472	1	2640	tags=11%, list=10%, signal=12%	1308
DUNNE_TARGETS_OF_AML1_MTG8_FUSION_DN	18	-0.333855	-0.891375	0.605333	0.841262	1	2012	tags=22%, list=7%, signal=24%	1309
REACTOME_TRANSLATION_OF_SARSCOV1_STRUCTURAL_PROTEINS	28	-0.303251	-0.891118	0.62963	0.841255	1	6188	tags=29%, list=22%, signal=37%	1310
WHITFIELD_CELL_CYCLE_G2	164	-0.217667	-0.889703	0.831395	0.844111	1	3739	tags=13%, list=13%, signal=15%	1311
REACTOME_SUMOYLATION_OF_TRANSCRIPTION_FACTORS	19	-0.327357	-0.888978	0.643243	0.845346	1	9274	tags=58%, list=33%, signal=87%	1312
REACTOME_RHOBTB1_GTPASE_CYCLE	23	-0.323226	-0.888187	0.632948	0.846672	1	8120	tags=48%, list=29%, signal=68%	1313
WOOD_EBV_EBNA1_TARGETS_DN	45	-0.262484	-0.887647	0.673981	0.847398	1	5519	tags=29%, list=20%, signal=36%	1314
REACTOME_IRAK4_DEFICIENCY_TLR2_4	15	-0.337464	-0.887422	0.622951	0.847326	1	34	tags=7%, list=0%, signal=7%	1315
LEE_LIVER_CANCER_ACOX1_UP	56	-0.252476	-0.886459	0.680412	0.849107	1	4209	tags=25%, list=15%, signal=29%	1316
VANHARANTA_UTERINE_FIBROID_WITH_7Q_DELETION_UP	64	-0.253798	-0.8861	0.723404	0.849435	1	7376	tags=33%, list=27%, signal=45%	1317
NIKOLSKY_BREAST_CANCER_6P24_P22_AMPLICON	17	-0.329707	-0.88467	0.614525	0.852456	1	2634	tags=18%, list=9%, signal=19%	1318
KEGG_BASAL_TRANSCRIPTION_FACTORS	34	-0.282963	-0.883807	0.669492	0.853947	1	8638	tags=50%, list=31%, signal=73%	1319
REACTOME_MITOTIC_G1_PHASE_AND_G1_S_TRANSITION	147	-0.217799	-0.883084	0.825137	0.854995	1	7531	tags=33%, list=27%, signal=45%	1320
BLANCO_MELO_INFLUENZA_A_INFECTION_A594_CELLS_UP	38	-0.276768	-0.88033	0.687861	0.861233	1	4014	tags=24%, list=14%, signal=28%	1321
PEDERSEN_METASTASIS_BY_ERBB2_ISOFORM_3	18	-0.335707	-0.878879	0.642857	0.864137	1	5723	tags=39%, list=21%, signal=49%	1322
HORIUCHI_WTAP_TARGETS_DN	311	-0.200786	-0.878277	0.940171	0.865029	1	5331	tags=22%, list=19%, signal=26%	1323
REACTOME_ANTIGEN_PROCESSING_CROSS_PRESENTATION	101	-0.229904	-0.87758	0.766667	0.866061	1	8847	tags=43%, list=32%, signal=62%	1324
REACTOME_DUAL_INCISION_IN_TC_NER	65	-0.24941	-0.877216	0.747331	0.866295	1	8950	tags=46%, list=32%, signal=68%	1325
KEGG_FATTY_ACID_METABOLISM	32	-0.279421	-0.876912	0.668571	0.866361	1	6471	tags=34%, list=23%, signal=45%	1326
COLLIS_PRKDC_SUBSTRATES	17	-0.333151	-0.875941	0.621253	0.86803	1	5926	tags=41%, list=21%, signal=52%	1327
VANDESLUIS_COMMD1_TARGETS_GROUP_3_DN	31	-0.289815	-0.875453	0.655072	0.868609	1	173	tags=6%, list=1%, signal=6%	1328
CHAUHAN_RESPONSE_TO_METHOXYESTRADIOL_DN	102	-0.229703	-0.874466	0.744589	0.870299	1	2640	tags=9%, list=10%, signal=10%	1329
REACTOME_REGULATION_OF_GENE_EXPRESSION_IN_LATE_STAGE_BRANCHING_MORPHOGENESIS_PANCREATIC_BUD_PRECURSOR_CELLS	16	-0.333662	-0.873635	0.6743	0.871659	1	3438	tags=19%, list=12%, signal=21%	1330
MITSIADES_RESPONSE_TO_APLIDIN_DN	247	-0.203653	-0.873316	0.925676	0.871792	1	7029	tags=31%, list=25%, signal=41%	1331
REACTOME_DEADENYLATION_DEPENDENT_MRNA_DECAY	56	-0.250497	-0.873222	0.718121	0.871374	1	8300	tags=41%, list=30%, signal=58%	1332
REACTOME_G_PROTEIN_BETA_GAMMA_SIGNALLING	30	-0.289912	-0.872935	0.684971	0.871412	1	469	tags=7%, list=2%, signal=7%	1333
MELLMAN_TUT1_TARGETS_DN	46	-0.256541	-0.872425	0.710526	0.87202	1	3986	tags=17%, list=14%, signal=20%	1334
BIOCARTA_EIF4_PATHWAY	24	-0.298623	-0.871817	0.668539	0.872835	1	3113	tags=17%, list=11%, signal=19%	1335
ROZANOV_MMP14_TARGETS_DN	28	-0.293001	-0.87126	0.681818	0.873477	1	5611	tags=25%, list=20%, signal=31%	1336
PIEPOLI_LGI1_TARGETS_UP	15	-0.342023	-0.87109	0.659472	0.873266	1	1600	tags=20%, list=6%, signal=21%	1337
BENPORATH_PROLIFERATION	146	-0.214323	-0.870922	0.857143	0.872978	1	7803	tags=34%, list=28%, signal=47%	1338
NAGASHIMA_NRG1_SIGNALING_DN	51	-0.252571	-0.870752	0.735562	0.87274	1	334	tags=6%, list=1%, signal=6%	1339
MILI_PSEUDOPODIA_CHEMOTAXIS_DN	420	-0.194174	-0.870512	0.945205	0.872648	1	5137	tags=20%, list=19%, signal=24%	1340
MCCLUNG_CREB1_TARGETS_DN	53	-0.253118	-0.869989	0.738854	0.873246	1	5988	tags=30%, list=22%, signal=38%	1341
REACTOME_GLOBAL_GENOME_NUCLEOTIDE_EXCISION_REPAIR_GG_NER	84	-0.236983	-0.869789	0.76	0.873095	1	8660	tags=43%, list=31%, signal=62%	1342
WP_MITOCHONDRIAL_COMPLEX_III_ASSEMBLY	16	-0.336484	-0.868363	0.663265	0.87578	1	10157	tags=63%, list=37%, signal=99%	1343
REACTOME_INTERLEUKIN_1_FAMILY_SIGNALING	146	-0.213596	-0.867923	0.846994	0.876164	1	6111	tags=24%, list=22%, signal=31%	1344
BYSTRYKH_HEMATOPOIESIS_STEM_CELL_AND_BRAIN_QTL_TRANS	148	-0.215004	-0.867645	0.822857	0.876156	1	8472	tags=41%, list=31%, signal=59%	1345
REACTOME_SIGNALING_BY_NOTCH4	82	-0.234022	-0.867304	0.790795	0.87631	1	8847	tags=49%, list=32%, signal=71%	1346
REACTOME_REGULATION_OF_TP53_ACTIVITY	158	-0.21385	-0.8673	0.892045	0.875671	1	7067	tags=31%, list=25%, signal=41%	1347
LIN_MELANOMA_COPY_NUMBER_DN	40	-0.266272	-0.867021	0.744615	0.875644	1	3275	tags=18%, list=12%, signal=20%	1348
REACTOME_SUMOYLATION_OF_DNA_DAMAGE_RESPONSE_AND_REPAIR_PROTEINS	76	-0.233741	-0.866462	0.778547	0.876321	1	8645	tags=37%, list=31%, signal=53%	1349
HOLLEMAN_PREDNISOLONE_RESISTANCE_B_ALL_UP	20	-0.305605	-0.865159	0.663842	0.878725	1	10855	tags=65%, list=39%, signal=107%	1350
STEIN_ESRRA_TARGETS_UP	380	-0.193329	-0.862935	0.955056	0.883179	1	5407	tags=19%, list=19%, signal=24%	1351
BRIDEAU_IMPRINTED_GENES	54	-0.24956	-0.862686	0.714777	0.883104	1	4287	tags=24%, list=15%, signal=28%	1352
DITTMER_PTHLH_TARGETS_UP	112	-0.224066	-0.861922	0.851528	0.884172	1	6434	tags=27%, list=23%, signal=35%	1353
WP_AMPACTIVATED_PROTEIN_KINASE_SIGNALING	65	-0.242847	-0.861905	0.747508	0.88356	1	2209	tags=12%, list=8%, signal=13%	1354
WP_SYNTHESIS_OF_CERAMIDES_AND_1DEOXYCERAMIDES	22	-0.308942	-0.861622	0.654987	0.883543	1	3399	tags=27%, list=12%, signal=31%	1355
BROWNE_HCMV_INFECTION_1HR_DN	204	-0.200143	-0.861611	0.930818	0.882921	1	4277	tags=16%, list=15%, signal=19%	1356
LEIN_LOCALIZED_TO_PROXIMAL_DENDRITES	36	-0.27781	-0.86142	0.713846	0.882718	1	5409	tags=28%, list=20%, signal=34%	1357
MCMURRAY_TP53_HRAS_COOPERATION_RESPONSE_UP	23	-0.302852	-0.86112	0.657224	0.882753	1	4369	tags=43%, list=16%, signal=52%	1358
LE_NEURONAL_DIFFERENTIATION_DN	19	-0.314794	-0.86048	0.685864	0.883514	1	3482	tags=16%, list=13%, signal=18%	1359
RUAN_RESPONSE_TO_TNF_DN	75	-0.233143	-0.860474	0.810606	0.88288	1	1647	tags=11%, list=6%, signal=11%	1360
BIOCARTA_EFP_PATHWAY	16	-0.330133	-0.860343	0.653846	0.882508	1	794	tags=13%, list=3%, signal=13%	1361
CHOI_ATL_STAGE_PREDICTOR	44	-0.267092	-0.860285	0.735294	0.881988	1	6149	tags=32%, list=22%, signal=41%	1362
REACTOME_INWARDLY_RECTIFYING_K_CHANNELS	32	-0.279683	-0.858415	0.690544	0.885648	1	573	tags=9%, list=2%, signal=10%	1363
REACTOME_E2F_MEDIATED_REGULATION_OF_DNA_REPLICATION	22	-0.308225	-0.857292	0.694872	0.887452	1	19190	tags=100%, list=69%, signal=324%	1364
REACTOME_NEGATIVE_REGULATION_OF_FGFR3_SIGNALING	26	-0.291696	-0.856722	0.664756	0.888023	1	1370	tags=12%, list=5%, signal=12%	1365
REACTOME_DEUBIQUITINATION	269	-0.195832	-0.85578	0.957265	0.889509	1	6976	tags=24%, list=25%, signal=31%	1366
KUMAR_PATHOGEN_LOAD_BY_MACROPHAGES	254	-0.198342	-0.855381	0.938776	0.889725	1	4751	tags=19%, list=17%, signal=23%	1367
MARCINIAK_ER_STRESS_RESPONSE_VIA_CHOP	20	-0.310143	-0.854717	0.658333	0.890557	1	2170	tags=15%, list=8%, signal=16%	1368
ABE_VEGFA_TARGETS	17	-0.320339	-0.853861	0.667568	0.891761	1	288	tags=12%, list=1%, signal=12%	1369
BOGNI_TREATMENT_RELATED_MYELOID_LEUKEMIA_UP	28	-0.287223	-0.853244	0.690608	0.892414	1	535	tags=7%, list=2%, signal=7%	1370
KEGG_NOTCH_SIGNALING_PATHWAY	47	-0.256588	-0.853229	0.75	0.891793	1	3813	tags=17%, list=14%, signal=20%	1371
PROVENZANI_METASTASIS_DN	137	-0.214809	-0.852618	0.861751	0.892501	1	5071	tags=24%, list=18%, signal=29%	1372
NIKOLSKY_BREAST_CANCER_7P22_AMPLICON	36	-0.268621	-0.852446	0.721712	0.892226	1	6784	tags=39%, list=24%, signal=51%	1373
FLOTHO_PEDIATRIC_ALL_THERAPY_RESPONSE_UP	51	-0.252049	-0.851843	0.70625	0.8929	1	982	tags=8%, list=4%, signal=8%	1374
REACTOME_SIGNALING_BY_TGF_BETA_RECEPTOR_COMPLEX	92	-0.22484	-0.85163	0.810345	0.892711	1	6555	tags=33%, list=24%, signal=43%	1375
REACTOME_APC_CDC20_MEDIATED_DEGRADATION_OF_NEK2A	26	-0.293537	-0.851454	0.670695	0.892436	1	6413	tags=31%, list=23%, signal=40%	1376
REACTOME_FC_EPSILON_RECEPTOR_FCERI_SIGNALING	151	-0.210442	-0.851167	0.871287	0.892378	1	6082	tags=26%, list=22%, signal=33%	1377
IBRAHIM_NRF3_DOWN	15	-0.336584	-0.850919	0.690355	0.892257	1	5054	tags=33%, list=18%, signal=41%	1378
LIANG_HEMATOPOIESIS_STEM_CELL_NUMBER_SMALL_VS_HUGE_UP	38	-0.26277	-0.848963	0.742138	0.895782	1	5096	tags=24%, list=18%, signal=29%	1379
LIAO_HAVE_SOX4_BINDING_SITES	40	-0.261534	-0.848956	0.755932	0.895154	1	3379	tags=18%, list=12%, signal=20%	1380
REACTOME_FLT3_SIGNALING	38	-0.265677	-0.847807	0.769911	0.896946	1	1693	tags=13%, list=6%, signal=14%	1381
VERRECCHIA_RESPONSE_TO_TGFB1_C5	21	-0.30225	-0.846942	0.675127	0.898097	1	4006	tags=24%, list=14%, signal=28%	1382
MIKKELSEN_MCV6_LCP_WITH_H3K27ME3	20	-0.311377	-0.845822	0.724796	0.899772	1	4425	tags=30%, list=16%, signal=36%	1383
VANASSE_BCL2_TARGETS_UP	29	-0.285125	-0.845469	0.740964	0.899887	1	1374	tags=14%, list=5%, signal=14%	1384
MANN_RESPONSE_TO_AMIFOSTINE_UP	19	-0.311005	-0.84534	0.669399	0.89952	1	1223	tags=11%, list=4%, signal=11%	1385
CHIBA_RESPONSE_TO_TSA	43	-0.254297	-0.842531	0.769716	0.904705	1	5625	tags=33%, list=20%, signal=41%	1386
BIOCARTA_EPO_PATHWAY	19	-0.309052	-0.84129	0.724138	0.906613	1	2159	tags=16%, list=8%, signal=17%	1387
REACTOME_DNA_DAMAGE_RECOGNITION_IN_GG_NER	38	-0.260931	-0.840383	0.741071	0.907763	1	8579	tags=50%, list=31%, signal=72%	1388
REACTOME_HS_GAG_BIOSYNTHESIS	28	-0.279296	-0.839321	0.744409	0.90929	1	3701	tags=21%, list=13%, signal=25%	1389
EINAV_INTERFERON_SIGNATURE_IN_CANCER	27	-0.278777	-0.83869	0.703704	0.909855	1	4664	tags=26%, list=17%, signal=31%	1390
WP_CANONICAL_AND_NONCANONICAL_TGFB_SIGNALING	17	-0.315723	-0.837018	0.718205	0.912707	1	1017	tags=12%, list=4%, signal=12%	1391
REACTOME_DISEASES_OF_MITOTIC_CELL_CYCLE	38	-0.257575	-0.836367	0.782235	0.913336	1	7458	tags=39%, list=27%, signal=54%	1392
PID_HIF2PATHWAY	34	-0.276117	-0.836159	0.723757	0.913126	1	3546	tags=21%, list=13%, signal=24%	1393
WP_2586_ARYL_HYDROCARBON_RECEPTOR_PATHWAY	46	-0.255905	-0.833825	0.79288	0.91714	1	2424	tags=13%, list=9%, signal=14%	1394
KIM_GASTRIC_CANCER_CHEMOSENSITIVITY	86	-0.228624	-0.833624	0.854406	0.916882	1	2442	tags=14%, list=9%, signal=15%	1395
VANTVEER_BREAST_CANCER_BRCA1_DN	40	-0.257247	-0.833242	0.796512	0.916926	1	3673	tags=18%, list=13%, signal=20%	1396
KYNG_ENVIRONMENTAL_STRESS_RESPONSE_UP	50	-0.244571	-0.832889	0.816667	0.917015	1	5257	tags=28%, list=19%, signal=34%	1397
[truncated: 236 more rows]
